# Supplementary material for: 5-Hydroxymethylcytosine preferentially targets genes upregulated in isocitrate dehydrogenase 1 mutant high-grade glioma
Source: Acta Neuropathol. 2018 Feb 10;135(4):617–34. doi: 10.1007/s00401-018-1821-3 (PMC5978937; doi:10.1007/s00401-018-1821-3)
Supplement: Supplementary file 1 — Supplementary material 1 (XLSX 38 kb) [file 401_2018_1821_MOESM1_ESM.xlsx]

## Sheet: Sheet1
Supplemental Table 1: hMeDIP-PCR Validation of Selected IDH1 mutant 5hmC targets demonstrating significant Spearman correlation with gene expression and increased expression in the IDH1 mt cohort
Gene Name	Mean 5hmC b-value IDH1 mt	Mean 5hmC b-value IDH1 wt	Delta b-values	Probe ID	Chromosome	Map Info	UCSC_RefGene_Group	Forward Primer	Reverse Primer
LGR5	0.171589	0.0344344	0.137155	cg23900866	12	71945438	Body	aatgcaaatgtgtgcgtctt	cacctaaaagccagcagagg
GRID1	0.211815	0.0298602	0.181955	cg09101692	10	87409213	Body	aaaagatccccctcctttca	agacacatgccacagcactc
WDR11-AS1 (mir5694)	0.173086	0.0169002	0.156186	cg07991335	10	122584376	Body	gtccctctgctctccacaag	agacctgcccacttgcttta
CRTAC1	0.282941	0.127627	0.155314	cg19479373	10	99734154	Body	tctacgcggtgttgtctctg	gaggactgggtacagcgaag
FAM155A	0.192197	0.0641808	0.128016	cg23026106	13	108470099	Body	gctgcgctactatgatgcaa	ttttcactccagggtgcttc
Exogenous Control: ZYMO 5hmC Standard	N/A	N/A	N/A	N/A	N/A	N/A	N/A	tctttaccgacaaggcatcc	atcaccgtcggtactgatcc

## Sheet: Sheet2
List of overlap genes b/w Hamza initial analysis hMeDIP targets unique to either IDH1 mt (or wt) and top 1% genes unique to IDH1 mt (or wt):
IDH1 mt vs mt overlap			IDH1 wt vs wt overlap
ACAP1			ALDH4A1
ACOT2			AQP1
ADD3			ARHGAP6
ADRA1A			ATP10A
AIFM2			AVL9
AKAP1			BCL11A
ALOX5			BLVRA
ANXA5			CBLC
ARAP1			CCND1
BFSP1			CCNJL
BNIP3L			CDCA7L
CACUL1			CLDN14
CADM2			CLEC17A
CDH13			COBL
CDKN2B-AS1			COL9A2
CMTM3			CSPG4
CSMD3			CTTNBP2NL
DCTD			DCBLD2
DLGAP3			DCTN2
DNAH8			DHX15
DNAL4			DIAPH2
EBAG9			DNAJB6
EBF1			EGFR-AS1
EBF4			ELOVL6
EPC1			EPHA10
EPHB1			ESYT2
EZR-AS1			FAM188B
FAM101A			FCGBP
FAM155A			FHL1
FARP2			FRMD4B
FBXW8			FSTL4
GABRR2			GSAP
HSPA12A			GTF2I
IGFBP7			HDAC9
KAT2B			HIF3A
KAT6B			HIVEP3
KBTBD11			HOTAIRM1
KCNIP3			HOXA-AS3
KCNK4			HOXB3
KIF5B			HPDL
KLF3			HPN
LGR5			HUS1
LINC00472			IKBKG
MAP3K8			IL4I1
MRC2			INMT-FAM188B
MRPL48			IRGQ
NDUFA4L2			ISY1-RAB43
NEBL			ITFG1
NFKBIZ			KAZN
NR2F6			KCNAB2
NRG2			LDLRAP1
NTRK2			LINC00152
PANX2			LTBP2
PARVA			MAOA
PAX6			MEIS3
PKM			MKL2
PLA2G16			MYADM
PLXDC2			NPEPL1
PPIL6			NPTX2
PRPSAP2			NUP62
PRTG			PADI1
PTPRM			PANK4
RAB34			PDE1C
RAPGEFL1			PIK3CD
RBMS3-AS3			PLA2G5
RBP1			PODXL
RILP			PPIE
RNF219-AS1			PPP5D1
S100A10			PTGFRN
SERPINB6			RAB43
SFRP2			RACGAP1
SLC12A1			RAPGEF5
SLC27A3			ROR1
SOX6			RSPRY1
SPON1			SCUBE1
SSBP2			SDC1
SULF1			SHANK1
TET1			SIMC1
TGIF1			SIPA1L3
TMEM243			SLC1A7
TMEM50B			SLC2A1
TPPP3			SLC30A3
TRAF5			SNX8
TRIL			SPATS2L
UPF2			STX16-NPEPL1
WDR11-AS1			SUCLG2
WNT3			SULT2B1
ZEB1			SYAP1
ZFPM1			SYT6
			TCFL5
			TMEM39B
			TRPM8
			TTYH1
			UBE2L3
			WDR18
			WISP1
			WTIP
			ZNF329
			ZNF536
