# Supplementary material for: 5-Hydroxymethylcytosine preferentially targets genes upregulated in isocitrate dehydrogenase 1 mutant high-grade glioma
Source: Acta Neuropathol. 2018 Feb 10;135(4):617–34. doi: 10.1007/s00401-018-1821-3 (PMC5978937; doi:10.1007/s00401-018-1821-3)
Supplement: Supplementary file 4 — Supplementary material 4 (XLSX 83 kb) [file 401_2018_1821_MOESM4_ESM.xlsx]

## Sheet: Sheet1
Supplemental Table 2: 2-Fold or greater differential expression between IDH1 mutant vs IDH1 wild-type cohorts (FDR < 0.05)
Gene Name	Fold-Change (IDH1 wt vs IDH1 mutant)	p-value	Increased Expression in:
POSTN	25.9735	2.56078e-08	IDH1 wt
MEOX2	17.0753	5.33052e-10	IDH1 wt
CHI3L1	14.8823	5.33963e-12	IDH1 wt
FMOD	13.6964	1.71884e-12	IDH1 wt
LUM	12.9378	1.22472e-08	IDH1 wt
LTF	10.7989	6.86898e-07	IDH1 wt
MXRA5	9.26596	2.30913e-09	IDH1 wt
IBSP	8.83559	1.04052e-08	IDH1 wt
COL1A2	8.28988	5.70685e-07	IDH1 wt
HIST1H3G	8.03335	4.70677e-08	IDH1 wt
SRPX2	7.55658	1.09234e-11	IDH1 wt
HOXA2	7.44478	9.02445e-08	IDH1 wt
TIMP1	7.29139	1.31901e-11	IDH1 wt
IGFBP2	7.03623	1.55445e-08	IDH1 wt
HOXA4	6.96709	4.6843e-08	IDH1 wt
ABCC3	6.94111	4.42995e-09	IDH1 wt
COL3A1	6.86831	3.36506e-06	IDH1 wt
COL6A3	6.74014	3.67478e-05	IDH1 wt
MMP9	6.69386	4.62498e-07	IDH1 wt
LOC100506474	6.2489	4.6538e-07	IDH1 wt
GPX8	6.03887	1.67507e-09	IDH1 wt
THBS1	5.9338	1.2978e-06	IDH1 wt
SPRY4	5.85862	2.65338e-07	IDH1 wt
COL4A1	5.67844	4.24379e-08	IDH1 wt
MIR1206	5.6545	1.56868e-07	IDH1 wt
LAMB1	5.59676	1.83697e-06	IDH1 wt
MMP14	5.58403	1.04267e-11	IDH1 wt
SERPINE1	5.55359	4.56837e-06	IDH1 wt
CD163	5.54866	1.10437e-06	IDH1 wt
HIST1H4D	5.39814	2.23604e-06	IDH1 wt
WISP1	5.38631	8.45172e-08	IDH1 wt
SNAI2	5.27756	6.68181e-07	IDH1 wt
ADAM12	5.19745	1.0532e-11	IDH1 wt
METTL7B	5.14657	8.40111e-06	IDH1 wt
OSMR	5.13484	2.63934e-10	IDH1 wt
TNFAIP6	5.12708	4.90445e-10	IDH1 wt
BGN	4.99546	1.22794e-07	IDH1 wt
IL13RA2	4.95042	3.72066e-05	IDH1 wt
ANGPT2	4.94351	4.9758e-06	IDH1 wt
LOX	4.89619	1.11264e-07	IDH1 wt
COL8A1	4.78451	3.44027e-08	IDH1 wt
ASPN	4.6764	6.23619e-06	IDH1 wt
RNU6-51	4.65756	1.77405e-08	IDH1 wt
STC1	4.61506	2.11401e-05	IDH1 wt
LAMC1	4.60116	7.97035e-10	IDH1 wt
COL1A1	4.59053	1.41374e-05	IDH1 wt
ANXA2P2	4.56003	3.38463e-10	IDH1 wt
KDELR3	4.54272	5.29212e-07	IDH1 wt
SPRY1	4.50028	1.20645e-07	IDH1 wt
COL6A2	4.48155	1.76185e-06	IDH1 wt
HIST1H3F	4.42716	0.000172667	IDH1 wt
F3	4.41043	5.3102e-09	IDH1 wt
ACSS3	4.32439	3.411e-07	IDH1 wt
LAMA2	4.29704	8.02855e-07	IDH1 wt
COL4A2	4.29548	1.10367e-07	IDH1 wt
FLNC	4.28778	5.4775e-10	IDH1 wt
MIR21	4.27486	3.50247e-05	IDH1 wt
HSPB6	4.26253	1.28922e-05	IDH1 wt
HIST1H3I	4.2452	0.00203489	IDH1 wt
H19	4.23706	7.16513e-05	IDH1 wt
HSPG2	4.21021	3.57408e-07	IDH1 wt
TGFBI	4.20864	5.01551e-08	IDH1 wt
PCOLCE	4.20175	2.1509e-07	IDH1 wt
HOXD10	4.19562	4.53962e-06	IDH1 wt
GPNMB	4.1911	3.06159e-07	IDH1 wt
HOXB2	4.15921	5.30791e-08	IDH1 wt
SERPINH1	4.1458	2.39696e-09	IDH1 wt
OTTHUMG00000018330	4.11092	1.90791e-06	IDH1 wt
FAM129A	4.10553	6.10265e-09	IDH1 wt
PLP2	4.10461	4.36769e-10	IDH1 wt
NAMPT	3.98768	1.94444e-07	IDH1 wt
OTTHUMG00000130102	3.98702	5.77134e-05	IDH1 wt
FCGBP	3.98103	1.16256e-05	IDH1 wt
MSN	3.91617	4.62819e-12	IDH1 wt
IGF2BP2	3.88741	4.40043e-07	IDH1 wt
COL12A1	3.87837	0.000328607	IDH1 wt
COL5A2	3.86202	1.47151e-07	IDH1 wt
FSTL1	3.85977	3.52811e-11	IDH1 wt
CFH	3.80498	7.67663e-05	IDH1 wt
TPX2	3.79736	0.000431853	IDH1 wt
PDPN	3.78544	7.52951e-11	IDH1 wt
VEGFA	3.75123	7.28795e-05	IDH1 wt
HOXA5	3.72402	1.06488e-06	IDH1 wt
ITGA5	3.72336	2.16173e-09	IDH1 wt
CTSK	3.71466	1.1556e-06	IDH1 wt
VAV3	3.70763	7.29752e-08	IDH1 wt
SERPINF1	3.70083	6.32192e-05	IDH1 wt
COLEC12	3.66531	2.22595e-05	IDH1 wt
SLC2A10	3.66423	4.42023e-12	IDH1 wt
PLAT	3.63768	4.7468e-08	IDH1 wt
PTGFRN	3.6368	4.23076e-08	IDH1 wt
MOXD1	3.6323	0.000407957	IDH1 wt
RHOJ	3.63198	2.07687e-07	IDH1 wt
ANXA1	3.62229	2.30374e-06	IDH1 wt
TOP2A	3.62026	0.00226295	IDH1 wt
FKBP9	3.58313	3.26108e-12	IDH1 wt
ROR1	3.58225	5.44124e-08	IDH1 wt
GDF15	3.57637	1.43549e-07	IDH1 wt
CLEC5A	3.5663	5.28833e-09	IDH1 wt
LINC00152	3.55014	2.40496e-09	IDH1 wt
DCN	3.53946	7.75415e-06	IDH1 wt
MRC2	3.51694	2.04044e-10	IDH1 wt
FAM114A1	3.51197	1.62137e-08	IDH1 wt
PYGL	3.50397	2.72357e-09	IDH1 wt
IGFBP5	3.5039	8.80897e-07	IDH1 wt
TBX15	3.48222	5.13889e-07	IDH1 wt
NNMT	3.46429	1.48418e-08	IDH1 wt
FAP	3.46375	6.46768e-05	IDH1 wt
VTRNA2-1	3.46236	9.11309e-05	IDH1 wt
SOCS3	3.46178	2.89099e-07	IDH1 wt
TOM1L1	3.45846	5.70909e-08	IDH1 wt
TEAD2	3.45094	1.01397e-06	IDH1 wt
EFEMP2	3.44655	5.8889e-12	IDH1 wt
MYL9	3.44285	3.23979e-06	IDH1 wt
CD97	3.43302	1.31149e-08	IDH1 wt
BCAT1	3.42888	4.49143e-07	IDH1 wt
PTX3	3.42299	5.47112e-07	IDH1 wt
PTRF	3.41952	1.57519e-08	IDH1 wt
COL6A1	3.41715	2.12132e-07	IDH1 wt
OLFML2A	3.41563	3.49167e-06	IDH1 wt
STAC	3.40846	1.34488e-06	IDH1 wt
MYO1B	3.40312	6.62232e-07	IDH1 wt
SNORD123	3.39238	4.34499e-06	IDH1 wt
EMILIN2	3.38135	1.67065e-09	IDH1 wt
FBXO17	3.37378	4.58696e-14	IDH1 wt
CENPE	3.35056	2.26188e-05	IDH1 wt
HS3ST3B1	3.34873	1.17436e-05	IDH1 wt
TGFB2	3.34267	0.000104274	IDH1 wt
KCNE4	3.32633	6.3496e-11	IDH1 wt
CXCL10	3.32171	0.0026944	IDH1 wt
CYR61	3.32032	0.000218305	IDH1 wt
FLNA	3.31031	4.43173e-09	IDH1 wt
CD248	3.30894	1.58251e-06	IDH1 wt
IGFBP4	3.30607	1.48566e-06	IDH1 wt
TNC	3.29507	3.94722e-08	IDH1 wt
FN1	3.28982	1.24185e-06	IDH1 wt
SEMA3E	3.27127	0.00046984	IDH1 wt
TNFRSF12A	3.26907	6.86764e-09	IDH1 wt
PDLIM1	3.26867	4.87577e-07	IDH1 wt
SKA1	3.2647	0.000130906	IDH1 wt
ADAMTS9	3.25246	2.93204e-05	IDH1 wt
ENPEP	3.2459	1.17455e-07	IDH1 wt
F13A1	3.24582	0.00152423	IDH1 wt
ADAMTS3	3.2383	1.41283e-06	IDH1 wt
BMP5	3.23801	0.00458086	IDH1 wt
DUSP6	3.23477	1.2824e-05	IDH1 wt
F2RL2	3.23014	0.000213681	IDH1 wt
LOXL2	3.23005	2.34697e-05	IDH1 wt
PLAUR	3.20461	1.42278e-07	IDH1 wt
STEAP3	3.1958	5.40368e-09	IDH1 wt
ESM1	3.19239	0.000612827	IDH1 wt
NID2	3.18153	9.0168e-06	IDH1 wt
DDB2	3.1799	1.85571e-11	IDH1 wt
KIF20A	3.17484	0.000110598	IDH1 wt
COL5A1	3.16024	2.46592e-06	IDH1 wt
NEAT1	3.15843	1.29453e-08	IDH1 wt
GNG12	3.14532	3.26081e-08	IDH1 wt
IGF2BP3	3.136	3.1843e-06	IDH1 wt
SEC24D	3.13058	4.97875e-10	IDH1 wt
CCL2	3.12753	0.000150166	IDH1 wt
ANPEP	3.12752	2.85262e-05	IDH1 wt
DNAPTP3	3.11847	1.73372e-06	IDH1 wt
TC2N	3.11466	0.000105336	IDH1 wt
IGFBP3	3.11181	4.82408e-06	IDH1 wt
ARSJ	3.10789	3.00445e-07	IDH1 wt
SLC25A24	3.1035	1.04516e-08	IDH1 wt
ITGA1	3.09638	9.9875e-08	IDH1 wt
DPYD	3.09541	4.56428e-06	IDH1 wt
HIST1H4L	3.0914	2.42964e-05	IDH1 wt
CMYA5	3.08462	1.64154e-10	IDH1 wt
OLFML2B	3.07434	0.000132026	IDH1 wt
PLBD1	3.0742	1.13566e-06	IDH1 wt
SERPING1	3.06391	3.0986e-07	IDH1 wt
SLC43A3	3.04701	1.18466e-07	IDH1 wt
FKBP10	3.03698	1.55536e-08	IDH1 wt
ANXA2	3.03561	2.92604e-11	IDH1 wt
CCDC109B	3.03429	9.81237e-08	IDH1 wt
EYA4	3.03026	0.000283743	IDH1 wt
LGALS3	3.02642	7.52237e-10	IDH1 wt
COL14A1	3.02329	0.00238571	IDH1 wt
ASPM	3.01475	0.00111808	IDH1 wt
NDC80	3.00222	0.000200045	IDH1 wt
EHD2	2.9975	8.42374e-07	IDH1 wt
FZD7	2.9967	4.01336e-05	IDH1 wt
LOXL1	2.99234	3.90007e-07	IDH1 wt
MGP	2.98421	0.000538385	IDH1 wt
CHI3L2	2.98395	3.59782e-05	IDH1 wt
FAM20C	2.97506	2.13421e-10	IDH1 wt
ANTXR2	2.9699	7.6115e-10	IDH1 wt
ITGB3	2.96896	6.67504e-05	IDH1 wt
C1R	2.9672	3.86438e-07	IDH1 wt
PRG4	2.96362	0.00641225	IDH1 wt
SEC61G	2.95827	0.000419839	IDH1 wt
IFI30	2.95217	0.000101578	IDH1 wt
LOC100128130	2.94356	5.49539e-09	IDH1 wt
CALU	2.94269	4.23704e-08	IDH1 wt
MBOAT1	2.92953	1.86788e-05	IDH1 wt
MYBL2	2.92952	4.46594e-06	IDH1 wt
TYMS	2.92907	0.000253271	IDH1 wt
MXRA8	2.9271	2.50493e-06	IDH1 wt
LINC00340	2.92007	6.15171e-07	IDH1 wt
MEDAG	2.91892	2.09973e-05	IDH1 wt
LGALS1	2.915	6.74434e-09	IDH1 wt
LEF1	2.91287	9.45487e-08	IDH1 wt
PBK	2.9092	0.0041988	IDH1 wt
ANGPT1	2.9081	2.76625e-05	IDH1 wt
TAGLN2	2.90488	1.02257e-09	IDH1 wt
LINC00669	2.89084	2.67816e-06	IDH1 wt
HILPDA	2.88807	0.000116683	IDH1 wt
FAM126A	2.88237	2.39162e-07	IDH1 wt
HIST1H3E	2.87851	0.00433233	IDH1 wt
NID1	2.86197	1.19395e-06	IDH1 wt
OTTHUMG00000154838	2.86133	0.000116592	IDH1 wt
ARHGAP18	2.86127	3.27121e-07	IDH1 wt
BUB1	2.86025	0.00156051	IDH1 wt
KDELC2	2.85881	3.18662e-10	IDH1 wt
HOXB3	2.85858	7.75569e-06	IDH1 wt
MT1A	2.85503	0.000340851	IDH1 wt
MFAP4	2.83926	0.000190953	IDH1 wt
PDGFA	2.83717	9.10649e-08	IDH1 wt
TUBB6	2.83636	1.86335e-09	IDH1 wt
NOTCH3	2.83226	6.40578e-08	IDH1 wt
CFI	2.83061	3.04878e-07	IDH1 wt
PDGFRB	2.82519	7.25019e-05	IDH1 wt
SHC1	2.81608	4.12931e-09	IDH1 wt
HMCN1	2.81292	0.000146454	IDH1 wt
DLGAP5	2.81279	0.000909119	IDH1 wt
HOTAIRM1	2.80856	3.60094e-06	IDH1 wt
ARHGAP11B	2.80609	0.00203354	IDH1 wt
FBLN5	2.79762	4.29084e-05	IDH1 wt
EMP1	2.79723	1.92493e-05	IDH1 wt
LYZ	2.79218	0.00333787	IDH1 wt
GNG11	2.78835	4.92557e-05	IDH1 wt
CKAP2L	2.78522	0.00136276	IDH1 wt
STAB1	2.78282	2.10216e-05	IDH1 wt
OTTHUMG00000169357	2.77964	0.00397952	IDH1 wt
NCAPG	2.77339	0.00237497	IDH1 wt
HP	2.7691	1.86325e-05	IDH1 wt
C5AR1	2.768	0.000234406	IDH1 wt
MS4A6A	2.76461	0.000238246	IDH1 wt
CALD1	2.76408	2.33031e-08	IDH1 wt
KIRREL	2.7604	4.78859e-07	IDH1 wt
NUSAP1	2.75743	0.00226547	IDH1 wt
ZC3HAV1L	2.75742	6.0417e-06	IDH1 wt
OGN	2.75582	0.0114124	IDH1 wt
LOC100127983	2.75542	2.61774e-06	IDH1 wt
FAM20A	2.75274	2.39988e-05	IDH1 wt
EMILIN1	2.75046	1.52745e-07	IDH1 wt
JAG1	2.74999	3.7825e-06	IDH1 wt
COPZ2	2.74803	5.25597e-07	IDH1 wt
NARR	2.73813	3.45217e-10	IDH1 wt
LOC154761	2.73598	0.000179835	IDH1 wt
PTGER4	2.73392	1.09943e-05	IDH1 wt
TM4SF1	2.73155	0.00108593	IDH1 wt
MT1M	2.73078	0.000289542	IDH1 wt
PDGFRL	2.72886	0.000138609	IDH1 wt
CEP112	2.72838	2.62621e-07	IDH1 wt
HIST1H2AI	2.72346	0.00467935	IDH1 wt
ENPP1	2.71569	0.000861151	IDH1 wt
KIF14	2.71099	0.000774649	IDH1 wt
NSUN7	2.70943	7.72418e-09	IDH1 wt
APOBEC3C	2.70123	1.74761e-05	IDH1 wt
TNFAIP3	2.69662	3.98299e-06	IDH1 wt
MDK	2.69477	1.08032e-09	IDH1 wt
MT1L	2.69151	1.57252e-05	IDH1 wt
RBPMS	2.68966	2.20803e-05	IDH1 wt
CASC5	2.68704	0.00620231	IDH1 wt
FAM46A	2.6837	5.82436e-06	IDH1 wt
LATS2	2.67899	2.74611e-12	IDH1 wt
PLEKHG1	2.67828	5.61872e-06	IDH1 wt
MAOB	2.67805	0.00747986	IDH1 wt
MS4A4E	2.67767	0.000796419	IDH1 wt
PDE7B	2.67696	0.000508314	IDH1 wt
KANK2	2.67208	3.96762e-07	IDH1 wt
CCNB2	2.6715	0.0036853	IDH1 wt
SMIM3	2.66998	2.51699e-09	IDH1 wt
FRRS1	2.66891	7.95182e-07	IDH1 wt
SOD2	2.66742	9.3436e-07	IDH1 wt
GAS2L3	2.66506	9.37142e-05	IDH1 wt
FZD1	2.66392	2.988e-06	IDH1 wt
CENPK	2.6621	0.0042093	IDH1 wt
ARSD	2.66198	6.74624e-08	IDH1 wt
RNASE2	2.66155	0.00307562	IDH1 wt
PLOD2	2.65687	1.77134e-07	IDH1 wt
VWF	2.6458	4.64066e-05	IDH1 wt
XAF1	2.64478	2.54945e-08	IDH1 wt
MELK	2.64401	0.00117383	IDH1 wt
SYDE1	2.64163	3.89971e-08	IDH1 wt
IKBIP	2.64152	2.95768e-07	IDH1 wt
CDC20	2.63785	0.00028206	IDH1 wt
SMC4	2.63128	0.000124804	IDH1 wt
MARVELD1	2.62865	4.50494e-09	IDH1 wt
PLAU	2.62764	7.33654e-07	IDH1 wt
UACA	2.62477	6.60636e-08	IDH1 wt
PLXND1	2.62079	1.09654e-06	IDH1 wt
FHL3	2.62001	1.24475e-07	IDH1 wt
GALNT5	2.61676	2.75491e-06	IDH1 wt
FBN1	2.61565	9.69411e-05	IDH1 wt
ULBP1	2.60983	2.99525e-06	IDH1 wt
TEAD3	2.60604	3.33599e-07	IDH1 wt
ITGA11	2.60356	0.000552739	IDH1 wt
PLA2R1	2.60203	3.94147e-05	IDH1 wt
ELTD1	2.59985	8.74763e-05	IDH1 wt
DPP4	2.59425	0.000114042	IDH1 wt
HOXA7	2.59222	1.02369e-05	IDH1 wt
MDFIC	2.58849	4.30686e-07	IDH1 wt
CDK6	2.58694	0.000104538	IDH1 wt
NFKBIZ	2.58693	2.05063e-05	IDH1 wt
LRRC15	2.58476	0.00186391	IDH1 wt
LTBP1	2.57876	0.000300192	IDH1 wt
AHR	2.57594	1.93747e-05	IDH1 wt
TRIM38	2.5753	2.12301e-06	IDH1 wt
TGFB1I1	2.57042	9.4381e-07	IDH1 wt
LRRC17	2.56849	7.25395e-06	IDH1 wt
CTGF	2.56786	0.000828599	IDH1 wt
TRIP6	2.56673	2.43096e-11	IDH1 wt
ITGA4	2.56395	9.41523e-06	IDH1 wt
CD93	2.55822	4.05142e-06	IDH1 wt
ADAMTS1	2.55602	2.92001e-05	IDH1 wt
TMEM158	2.55553	0.00107903	IDH1 wt
EPHB4	2.55179	1.42436e-07	IDH1 wt
LOC100505806	2.55158	1.20838e-08	IDH1 wt
LRRC32	2.54228	3.62678e-05	IDH1 wt
TPM4	2.53499	1.1774e-07	IDH1 wt
OTTHUMG00000040659	2.53436	1.76059e-06	IDH1 wt
LOC100132707	2.53423	9.16783e-08	IDH1 wt
GJC1	2.53201	2.84182e-05	IDH1 wt
WEE1	2.53052	0.00212592	IDH1 wt
HIST2H3D	2.53048	0.000312769	IDH1 wt
CCNA2	2.53045	0.00143876	IDH1 wt
MS4A4A	2.52977	0.000829174	IDH1 wt
LEPRE1	2.52761	1.53716e-06	IDH1 wt
FNDC3B	2.52646	2.04801e-09	IDH1 wt
CDCA2	2.52629	0.000521792	IDH1 wt
CENPF	2.52448	0.00408054	IDH1 wt
RBMS1	2.52406	2.98344e-07	IDH1 wt
LZTS1	2.52146	4.69467e-06	IDH1 wt
LAMA4	2.52009	2.18232e-06	IDH1 wt
ADAM19	2.51918	1.4082e-05	IDH1 wt
ZNF217	2.51877	1.4793e-10	IDH1 wt
IL8	2.51806	0.000454401	IDH1 wt
C1S	2.50978	7.23599e-06	IDH1 wt
LOC375295	2.50713	0.000130965	IDH1 wt
BNC2	2.50669	0.000180228	IDH1 wt
GLT8D2	2.50598	0.00327798	IDH1 wt
HIC1	2.50465	3.35703e-05	IDH1 wt
ARAP3	2.5037	1.96198e-06	IDH1 wt
PDLIM4	2.50199	1.1567e-06	IDH1 wt
RPL39L	2.50061	1.67308e-05	IDH1 wt
TNFRSF1A	2.4948	1.45175e-08	IDH1 wt
NRP1	2.48771	3.28702e-05	IDH1 wt
IL1RAP	2.48495	1.02169e-05	IDH1 wt
IQGAP1	2.48341	8.81624e-08	IDH1 wt
CXCL11	2.48325	0.00050274	IDH1 wt
PROM1	2.48252	2.08794e-05	IDH1 wt
CRISPLD1	2.48232	0.00137826	IDH1 wt
EYA2	2.48002	4.35898e-06	IDH1 wt
PLSCR1	2.47776	6.31834e-07	IDH1 wt
ENG	2.47753	3.05754e-06	IDH1 wt
EVC	2.46949	1.52792e-10	IDH1 wt
RNY4P23	2.46806	0.008628	IDH1 wt
PDIA4	2.46442	1.6731e-10	IDH1 wt
PTPN14	2.46381	1.85921e-08	IDH1 wt
BICC1	2.4565	8.75401e-05	IDH1 wt
SVIL	2.45601	4.44427e-05	IDH1 wt
PVT1	2.45264	3.13306e-10	IDH1 wt
SKA3	2.45248	0.00331872	IDH1 wt
NES	2.45179	1.55722e-05	IDH1 wt
IQGAP2	2.4516	1.83254e-05	IDH1 wt
CD34	2.45153	0.000353544	IDH1 wt
MCAM	2.44812	5.2281e-07	IDH1 wt
CCNB1	2.44564	0.000276962	IDH1 wt
SAMD9L	2.44258	1.97268e-06	IDH1 wt
AQP1	2.43721	0.0105686	IDH1 wt
SMYD2	2.43482	1.6847e-06	IDH1 wt
CD109	2.43465	0.000133765	IDH1 wt
DOCK6	2.4338	8.86628e-06	IDH1 wt
SNORD56B	2.43235	3.77741e-05	IDH1 wt
HOXA3	2.4253	1.07456e-05	IDH1 wt
MMP19	2.42443	1.44809e-05	IDH1 wt
WIPI1	2.42087	3.68409e-06	IDH1 wt
KIAA0226L	2.42028	3.40627e-05	IDH1 wt
FUCA2	2.42005	4.05344e-06	IDH1 wt
CPXM1	2.41994	0.00115805	IDH1 wt
TP73-AS1	2.41898	8.65701e-10	IDH1 wt
PARP12	2.41426	1.72989e-06	IDH1 wt
SEL1L3	2.41337	5.90879e-05	IDH1 wt
FOXC2	2.41189	0.000192477	IDH1 wt
DLC1	2.41157	1.77719e-05	IDH1 wt
NR2F2	2.40931	5.85608e-06	IDH1 wt
MYH9	2.40912	2.57767e-07	IDH1 wt
VIM	2.40871	1.16045e-05	IDH1 wt
CLEC2B	2.40822	4.7694e-05	IDH1 wt
MYOF	2.40693	8.9167e-07	IDH1 wt
RDH10	2.40615	0.00142608	IDH1 wt
EBF2	2.40348	0.00289481	IDH1 wt
CHRNA1	2.40222	0.00810848	IDH1 wt
KDR	2.39944	0.000142359	IDH1 wt
DTL	2.39885	0.00740514	IDH1 wt
CASP4	2.39768	4.82593e-10	IDH1 wt
E2F7	2.39614	1.43523e-06	IDH1 wt
SNORD114-6	2.39497	0.00549028	IDH1 wt
ITGA7	2.39409	4.18604e-05	IDH1 wt
FOSL2	2.39382	9.45197e-06	IDH1 wt
COLGALT1	2.39365	1.88987e-08	IDH1 wt
ADM	2.39245	0.000327521	IDH1 wt
TSHZ2	2.39223	0.00181211	IDH1 wt
EGR1	2.39054	0.00137546	IDH1 wt
CNN2	2.38962	0.000153203	IDH1 wt
BRIP1	2.38364	0.00701925	IDH1 wt
ARHGAP11A	2.38243	0.00285987	IDH1 wt
BACE2	2.37809	4.68231e-06	IDH1 wt
TRAM2	2.37769	2.22346e-06	IDH1 wt
OLFML1	2.37652	0.000106147	IDH1 wt
OCIAD2	2.37562	6.99515e-06	IDH1 wt
DUSP5	2.36971	9.72279e-06	IDH1 wt
FOXM1	2.36932	0.00389898	IDH1 wt
C1RL	2.36877	2.32445e-07	IDH1 wt
ARL4C	2.36828	2.65623e-05	IDH1 wt
EDA2R	2.36777	0.00462099	IDH1 wt
HIST1H1B	2.36777	0.00772843	IDH1 wt
TAGLN	2.36776	3.61115e-05	IDH1 wt
ANGPTL4	2.36721	0.00077423	IDH1 wt
HS3ST3A1	2.36666	2.66446e-06	IDH1 wt
CAV1	2.36557	1.21818e-05	IDH1 wt
LDHA	2.36101	1.95299e-08	IDH1 wt
FPR3	2.36033	0.00101428	IDH1 wt
PPIC	2.3603	5.14902e-08	IDH1 wt
MPZL2	2.35881	2.31488e-05	IDH1 wt
HAS2	2.34423	0.00723483	IDH1 wt
PLOD1	2.34286	1.74718e-07	IDH1 wt
GPX7	2.34149	3.79889e-06	IDH1 wt
C9orf64	2.33747	9.71549e-09	IDH1 wt
SLC27A3	2.3369	7.94318e-07	IDH1 wt
F11R	2.33688	3.06277e-07	IDH1 wt
BACE2-IT1	2.33544	1.17678e-06	IDH1 wt
MKI67	2.3347	0.00826014	IDH1 wt
OR51E1	2.33449	1.89107e-05	IDH1 wt
DCBLD2	2.33345	3.22916e-07	IDH1 wt
ACAA2	2.32547	5.69243e-06	IDH1 wt
STIL	2.32469	0.000147936	IDH1 wt
CD44	2.32467	2.12385e-05	IDH1 wt
LPHN2	2.32393	0.000233438	IDH1 wt
CTHRC1	2.32208	1.90891e-07	IDH1 wt
MFAP2	2.32091	0.000960506	IDH1 wt
ECM2	2.31867	0.000103318	IDH1 wt
GPR174	2.31807	0.00210319	IDH1 wt
HOXA6	2.31641	7.29173e-06	IDH1 wt
DPRXP4	2.31479	4.06632e-06	IDH1 wt
OLFML3	2.31276	0.000372861	IDH1 wt
EMR2	2.31269	0.00012994	IDH1 wt
DYNLT3	2.30943	7.91733e-06	IDH1 wt
EMP2	2.30889	3.4174e-05	IDH1 wt
LTBP2	2.30745	3.55096e-05	IDH1 wt
GPR124	2.30734	0.000401799	IDH1 wt
CXCR4	2.30667	2.31986e-06	IDH1 wt
HMOX1	2.30631	0.00106808	IDH1 wt
APLN	2.30423	1.03064e-05	IDH1 wt
HOXD9	2.30395	2.12436e-06	IDH1 wt
MIR221	2.30028	0.0011132	IDH1 wt
CXCL9	2.30005	0.00658893	IDH1 wt
ACTA2	2.2998	0.000226522	IDH1 wt
MIR323A	2.29761	0.00280211	IDH1 wt
GJB2	2.29747	0.00201596	IDH1 wt
OTTHUMG00000015939	2.2955	5.70514e-05	IDH1 wt
TRAF5	2.29517	1.25811e-09	IDH1 wt
TES	2.2939	1.74481e-05	IDH1 wt
MIR487B	2.29381	0.00335944	IDH1 wt
HIST1H4B	2.29315	0.00298517	IDH1 wt
RRBP1	2.28869	1.97045e-10	IDH1 wt
IL1R1	2.28839	8.48077e-05	IDH1 wt
IFITM4P	2.28798	2.0073e-06	IDH1 wt
RRM2	2.28795	0.00121873	IDH1 wt
TRAM1	2.28652	1.75263e-06	IDH1 wt
RCN3	2.28637	7.81537e-05	IDH1 wt
PTPN22	2.28293	1.73235e-06	IDH1 wt
OTTHUMG00000046152	2.28141	1.01514e-06	IDH1 wt
SLC11A1	2.28121	0.00100052	IDH1 wt
OSBPL3	2.27739	7.0455e-06	IDH1 wt
PABPC1L	2.27704	2.65221e-09	IDH1 wt
PLA2G2A	2.27502	1.07004e-05	IDH1 wt
PXDN	2.2743	0.000105318	IDH1 wt
SP140L	2.27419	2.35831e-08	IDH1 wt
AEBP1	2.27291	1.18178e-07	IDH1 wt
PLAGL1	2.2727	0.00149618	IDH1 wt
CDH6	2.27177	0.0008534	IDH1 wt
EN1	2.27014	1.19951e-05	IDH1 wt
TSPAN18	2.26981	9.32473e-05	IDH1 wt
YBX3P1	2.26755	6.78046e-06	IDH1 wt
SP100	2.26753	1.93305e-06	IDH1 wt
ADAMTS9-AS2	2.266	4.20999e-05	IDH1 wt
ACTN1	2.26128	1.99151e-07	IDH1 wt
SDC2	2.25942	3.02268e-05	IDH1 wt
KIF2C	2.25938	0.00016312	IDH1 wt
LY96	2.2566	0.00172147	IDH1 wt
ARHGAP29	2.25582	1.35026e-07	IDH1 wt
SHCBP1	2.25537	0.000756613	IDH1 wt
PDIA5	2.25446	1.43998e-06	IDH1 wt
DLL4	2.25178	5.56912e-05	IDH1 wt
PLXDC1	2.24722	2.86909e-05	IDH1 wt
PLOD3	2.24665	6.47992e-09	IDH1 wt
FZD2	2.24426	0.000119675	IDH1 wt
IGDCC4	2.24272	1.95615e-05	IDH1 wt
TDO2	2.24214	0.00135859	IDH1 wt
PPFIBP1	2.2416	2.51253e-05	IDH1 wt
MYO1C	2.24118	6.54821e-08	IDH1 wt
ETV4	2.23955	0.00538851	IDH1 wt
CDC6	2.23844	0.00113348	IDH1 wt
KIF18A	2.2374	0.000634122	IDH1 wt
DKK1	2.23713	0.0109177	IDH1 wt
MET	2.23672	0.00462431	IDH1 wt
PDLIM7	2.23624	4.30824e-06	IDH1 wt
ATP8B1	2.23593	1.71093e-06	IDH1 wt
HOXD13	2.23562	3.6811e-08	IDH1 wt
RUNX2	2.23411	0.000574283	IDH1 wt
HOXC9	2.23263	5.50341e-08	IDH1 wt
TREM1	2.23111	7.30873e-05	IDH1 wt
FRZB	2.23074	9.44501e-06	IDH1 wt
IQGAP3	2.23033	1.89054e-05	IDH1 wt
ICAM1	2.22861	5.5032e-05	IDH1 wt
ITGA3	2.22801	0.000173971	IDH1 wt
TFPI	2.22793	0.00276192	IDH1 wt
RARRES2	2.2276	2.35448e-06	IDH1 wt
GBP3	2.22479	0.000426257	IDH1 wt
ANXA5	2.22376	2.21948e-09	IDH1 wt
GGT5	2.22293	5.53553e-05	IDH1 wt
SNORA71C	2.22274	7.21821e-05	IDH1 wt
GBP1	2.22152	0.00304387	IDH1 wt
CDKN3	2.22151	0.000275696	IDH1 wt
SRPX	2.21971	0.00640933	IDH1 wt
AQP9	2.21843	0.00274938	IDH1 wt
MIR1185-1	2.21826	0.0113809	IDH1 wt
GPR3	2.21755	1.87072e-05	IDH1 wt
ST8SIA5	2.21726	0.00940048	IDH1 wt
AIM1	2.21593	7.29952e-05	IDH1 wt
EHD4	2.21481	7.36395e-07	IDH1 wt
DIRAS3	2.21353	1.7573e-06	IDH1 wt
HOXC4	2.21227	1.8678e-08	IDH1 wt
CPQ	2.21111	7.84296e-07	IDH1 wt
FAM83D	2.21036	0.000117198	IDH1 wt
CDH5	2.20855	0.000871882	IDH1 wt
BCL3	2.20763	1.11866e-06	IDH1 wt
SLC10A4	2.2067	0.00107125	IDH1 wt
SLC39A8	2.20561	7.98322e-06	IDH1 wt
KIF23	2.20429	0.000503753	IDH1 wt
IFITM2	2.20042	0.00042319	IDH1 wt
SMO	2.20002	2.71123e-06	IDH1 wt
NTAN1	2.2	5.41922e-08	IDH1 wt
MGC24103	2.19957	0.000610695	IDH1 wt
KIAA0040	2.19832	6.16578e-06	IDH1 wt
LAMB2	2.19424	3.37047e-08	IDH1 wt
THBS2	2.19134	0.000220315	IDH1 wt
SWAP70	2.1897	1.07074e-07	IDH1 wt
RHBDF1	2.18727	4.53861e-07	IDH1 wt
LIF	2.18419	3.50558e-05	IDH1 wt
FANCI	2.18327	0.0057064	IDH1 wt
CEBPD	2.18056	3.4604e-06	IDH1 wt
SLC16A3	2.1792	3.24317e-07	IDH1 wt
MBNL3	2.17904	0.000127303	IDH1 wt
CYTL1	2.17597	0.00118329	IDH1 wt
CRNDE	2.17564	0.00258553	IDH1 wt
TSTD1	2.16737	7.12059e-06	IDH1 wt
ZYX	2.16664	3.29762e-08	IDH1 wt
SHOX2	2.16624	0.000935196	IDH1 wt
ADAMDEC1	2.16518	0.00470473	IDH1 wt
GXYLT2	2.16087	0.000666562	IDH1 wt
CREB3L1	2.15779	0.000225176	IDH1 wt
GRB10	2.15748	2.04005e-05	IDH1 wt
C9orf47	2.15696	1.51207e-05	IDH1 wt
ELN	2.14981	8.37064e-06	IDH1 wt
MGC12916	2.14957	2.14455e-06	IDH1 wt
NPNT	2.14635	0.00495526	IDH1 wt
SPRY2	2.14335	1.83846e-05	IDH1 wt
TMEM154	2.14313	4.51518e-06	IDH1 wt
MAP3K6	2.14225	7.31112e-07	IDH1 wt
CD58	2.1397	1.00009e-07	IDH1 wt
ZFP36	2.13941	0.00156295	IDH1 wt
E2F8	2.13814	2.38223e-06	IDH1 wt
P2RY1	2.1373	0.00156476	IDH1 wt
SQRDL	2.13664	7.75463e-05	IDH1 wt
ELF4	2.13573	1.74443e-05	IDH1 wt
ECSCR	2.13529	6.73886e-05	IDH1 wt
SKINTL	2.13169	0.000134817	IDH1 wt
SOCS1	2.13117	1.23908e-07	IDH1 wt
CLMP	2.12843	0.00868665	IDH1 wt
TGFBR2	2.12785	3.46354e-06	IDH1 wt
EFNB2	2.11998	0.00086018	IDH1 wt
ELK3	2.11899	1.41942e-07	IDH1 wt
CHSY1	2.11787	7.63361e-08	IDH1 wt
KDELR2	2.11785	7.89518e-10	IDH1 wt
LEPREL1	2.11724	4.7911e-05	IDH1 wt
IER5L	2.11721	8.40666e-05	IDH1 wt
HIF1A-AS2	2.11684	8.80635e-05	IDH1 wt
JUN	2.11371	0.000661921	IDH1 wt
VASN	2.11335	4.17563e-07	IDH1 wt
ASS1	2.11258	0.001166	IDH1 wt
GEM	2.10988	0.00134295	IDH1 wt
PCDH18	2.10922	0.00159583	IDH1 wt
TMEM204	2.10904	0.000531039	IDH1 wt
SSC5D	2.10825	0.00154332	IDH1 wt
LOC100507311	2.10698	1.65889e-07	IDH1 wt
AFAP1L1	2.10634	2.48397e-06	IDH1 wt
VAMP8	2.10515	0.000525289	IDH1 wt
PLK1	2.10418	0.00148918	IDH1 wt
DEPDC1	2.10362	0.000342421	IDH1 wt
PLEK2	2.1022	1.89667e-07	IDH1 wt
CSPG4	2.101	0.000348975	IDH1 wt
CDK1	2.09954	0.0113152	IDH1 wt
FOXC1	2.09926	2.7665e-05	IDH1 wt
AVPR1A	2.0983	0.000387319	IDH1 wt
CDCA8	2.09595	0.000552667	IDH1 wt
AURKB	2.09543	0.000353585	IDH1 wt
TMEM71	2.09502	3.6493e-05	IDH1 wt
PRPS2	2.095	3.91256e-06	IDH1 wt
YAP1	2.09393	0.000807964	IDH1 wt
CDK2	2.09146	8.84039e-06	IDH1 wt
ISLR	2.09024	0.00224661	IDH1 wt
TRIP10	2.08951	9.03483e-07	IDH1 wt
TNFRSF19	2.08689	0.000124504	IDH1 wt
SLC25A20	2.08684	7.50255e-06	IDH1 wt
CDKN2C	2.0868	0.000513166	IDH1 wt
ADAMTS2	2.08556	0.001945	IDH1 wt
IL2RA	2.08441	0.000164788	IDH1 wt
PDGFD	2.08434	0.000594656	IDH1 wt
PLEKHA4	2.08179	1.99408e-07	IDH1 wt
TPBG	2.07996	0.000601403	IDH1 wt
HOXA1	2.07881	1.91662e-05	IDH1 wt
SH2D4A	2.07876	5.8147e-11	IDH1 wt
ARPC1B	2.07853	6.55393e-06	IDH1 wt
TM4SF18	2.07831	0.000659876	IDH1 wt
CDCA7L	2.07741	0.000573625	IDH1 wt
KLF10	2.07466	6.03957e-05	IDH1 wt
HEXB	2.07393	1.26134e-06	IDH1 wt
GALM	2.0733	1.50785e-07	IDH1 wt
MB21D1	2.07271	2.34287e-05	IDH1 wt
PLVAP	2.07126	0.00368645	IDH1 wt
KDELR1	2.06981	1.35905e-06	IDH1 wt
HJURP	2.06978	0.00156799	IDH1 wt
NCAPH	2.06914	0.00257987	IDH1 wt
C1QA	2.06912	0.000611498	IDH1 wt
NEXN	2.06659	1.85748e-07	IDH1 wt
GADD45A	2.06629	3.97128e-05	IDH1 wt
EOGT	2.06519	2.02538e-08	IDH1 wt
PMP22	2.06319	1.26758e-05	IDH1 wt
GLIPR1	2.06269	9.47479e-06	IDH1 wt
CUL7	2.0624	8.06287e-08	IDH1 wt
CD63	2.06145	2.64142e-08	IDH1 wt
SPATA6	2.0608	0.0039917	IDH1 wt
CTSS	2.05825	0.00153878	IDH1 wt
HIST1H2AK	2.05775	0.00473729	IDH1 wt
IFI44	2.05758	3.53414e-06	IDH1 wt
DYRK3	2.05634	1.82426e-05	IDH1 wt
TTYH3	2.05274	1.42647e-11	IDH1 wt
RGS22	2.05231	0.000785478	IDH1 wt
SERPINA3	2.0517	0.0054534	IDH1 wt
CHODL	2.05025	4.83474e-05	IDH1 wt
OSBPL10	2.04952	9.54776e-07	IDH1 wt
EMCN	2.04948	0.000947989	IDH1 wt
CPED1	2.04817	0.000656798	IDH1 wt
CPVL	2.04661	8.55729e-06	IDH1 wt
POLQ	2.04585	0.00348194	IDH1 wt
CD151	2.04526	5.80634e-11	IDH1 wt
GSAP	2.04462	1.02603e-05	IDH1 wt
CASP8	2.03793	9.58558e-08	IDH1 wt
RNF135	2.0375	8.09158e-08	IDH1 wt
SMAGP	2.03729	0.000369182	IDH1 wt
MIR604	2.03657	0.000252656	IDH1 wt
TWSG1	2.03569	9.85673e-08	IDH1 wt
FREM1	2.03373	0.00202834	IDH1 wt
DIAPH3	2.02841	0.00913489	IDH1 wt
PLA2G5	2.02467	1.89388e-06	IDH1 wt
TCEA3	2.02409	1.56166e-06	IDH1 wt
FAM111B	2.01956	0.00906208	IDH1 wt
DCTD	2.01774	6.35607e-08	IDH1 wt
FAM43A	2.01636	0.000445483	IDH1 wt
ZAK	2.01496	2.40365e-05	IDH1 wt
S100A9	2.01479	0.00314865	IDH1 wt
IGFBP7	2.01453	3.01353e-05	IDH1 wt
ST8SIA4	2.01398	0.000282012	IDH1 wt
FCGR2B	2.01305	5.40719e-06	IDH1 wt
DUSP4	2.01185	0.00153994	IDH1 wt
PLS3	2.01101	2.81703e-05	IDH1 wt
OTTHUMG00000184015	2.0078	0.000115864	IDH1 wt
SPOCD1	2.00742	0.00613352	IDH1 wt
ULBP3	2.00737	1.52613e-06	IDH1 wt
CDR2	2.00727	1.52765e-08	IDH1 wt
SERPINB1	2.00723	7.2442e-05	IDH1 wt
HIST1H1A	2.00704	4.44805e-05	IDH1 wt
TRIB2	2.00616	0.000872467	IDH1 wt
PRDM1	2.00553	5.55601e-07	IDH1 wt
FGFR1	2.0048	1.03588e-05	IDH1 wt
TTK	2.00363	0.00978128	IDH1 wt
C11orf63	2.00206	4.08766e-06	IDH1 wt
TWIST1	2.00139	0.000333918	IDH1 wt
OTTHUMG00000155789	-2.00016	2.43692e-05	IDH1 mutant
TCEAL2	-2.00042	3.04246e-08	IDH1 mutant
DIRAS2	-2.00127	0.000630044	IDH1 mutant
LRP4	-2.00198	0.00117309	IDH1 mutant
MIR1243	-2.00244	0.000633141	IDH1 mutant
PCDH10	-2.00348	0.00775972	IDH1 mutant
SGIP1	-2.00476	1.23706e-05	IDH1 mutant
FLJ16779	-2.00635	0.000699601	IDH1 mutant
SCD5	-2.00638	0.0013565	IDH1 mutant
C1QL3	-2.00838	0.0111561	IDH1 mutant
FGF9	-2.01078	1.20933e-05	IDH1 mutant
GABRB3	-2.01234	2.87561e-05	IDH1 mutant
ABI1	-2.01484	1.77319e-07	IDH1 mutant
IGSF11	-2.01567	0.00398011	IDH1 mutant
ATE1	-2.01604	1.41813e-11	IDH1 mutant
LRRC1	-2.0172	8.88906e-05	IDH1 mutant
KCNIP4	-2.01723	0.00414896	IDH1 mutant
STMN4	-2.0196	3.96906e-05	IDH1 mutant
PAXBP1-AS1	-2.02129	7.76698e-07	IDH1 mutant
GAD2	-2.02152	0.00259293	IDH1 mutant
SOX2-OT	-2.02242	0.00374024	IDH1 mutant
INPP5F	-2.023	3.62517e-05	IDH1 mutant
OTTHUMG00000144165	-2.02338	0.000110409	IDH1 mutant
BSN	-2.02391	1.88445e-05	IDH1 mutant
BAI1	-2.02654	0.0024179	IDH1 mutant
NET1	-2.02844	1.56539e-05	IDH1 mutant
GUSBP4	-2.02886	0.000135891	IDH1 mutant
CDK5R1	-2.02917	3.91602e-06	IDH1 mutant
PSAT1	-2.02958	0.0011555	IDH1 mutant
SYBU	-2.03253	0.00139926	IDH1 mutant
NLGN3	-2.03322	0.00425033	IDH1 mutant
DNM3-IT1	-2.03654	9.01344e-06	IDH1 mutant
ASPHD1	-2.03755	6.02907e-06	IDH1 mutant
FSD1	-2.03862	1.63419e-06	IDH1 mutant
OTTHUMG00000015498	-2.03862	0.0115357	IDH1 mutant
OTTHUMG00000169604	-2.0422	0.000101167	IDH1 mutant
MTSS1L	-2.04275	7.88405e-06	IDH1 mutant
RAP2A	-2.04348	4.51275e-06	IDH1 mutant
OPALIN	-2.04518	0.00786317	IDH1 mutant
OTTHUMG00000020564	-2.04883	0.000850121	IDH1 mutant
SCRT1	-2.0489	3.00466e-05	IDH1 mutant
MMP24	-2.04979	0.000499348	IDH1 mutant
SBK1	-2.05062	0.000184105	IDH1 mutant
TJP2	-2.05255	0.00044527	IDH1 mutant
TSPYL4	-2.05282	1.48881e-07	IDH1 mutant
DCT	-2.05422	3.16516e-05	IDH1 mutant
SNORD115-40	-2.05488	0.0018834	IDH1 mutant
SLC8A3	-2.05784	6.43069e-05	IDH1 mutant
LOC285696	-2.05843	0.000300654	IDH1 mutant
SNORD116-30	-2.05935	0.00672784	IDH1 mutant
ATL1	-2.05973	9.55146e-09	IDH1 mutant
SERP2	-2.06017	1.46503e-06	IDH1 mutant
GDAP1	-2.06074	4.64978e-07	IDH1 mutant
PKIA	-2.06097	0.00153759	IDH1 mutant
PPFIA2	-2.0638	0.00395008	IDH1 mutant
VWC2L-IT1	-2.06417	0.000763363	IDH1 mutant
LOC100129518	-2.0651	9.26075e-06	IDH1 mutant
PER3	-2.06607	3.83791e-05	IDH1 mutant
HS6ST3	-2.06638	0.00517466	IDH1 mutant
OTTHUMG00000164290	-2.06646	0.00589674	IDH1 mutant
LRFN5	-2.06794	0.00199748	IDH1 mutant
LOC441666	-2.06875	0.000161225	IDH1 mutant
SEC31B	-2.07005	5.60909e-09	IDH1 mutant
PTGDS	-2.07254	0.00242435	IDH1 mutant
TTYH1	-2.07708	0.0015626	IDH1 mutant
MIR568	-2.07891	0.00204758	IDH1 mutant
ACADSB	-2.07996	7.98094e-07	IDH1 mutant
PLCL1	-2.08077	0.000593415	IDH1 mutant
KIF3A	-2.08225	9.51866e-07	IDH1 mutant
PABPC5	-2.0839	2.25164e-05	IDH1 mutant
CAMKV	-2.08881	0.000597957	IDH1 mutant
CYP7B1	-2.08889	0.00763522	IDH1 mutant
RALYL	-2.09007	0.000379592	IDH1 mutant
HLF	-2.09154	0.00173932	IDH1 mutant
LINC00461	-2.09157	0.000608899	IDH1 mutant
KIAA1549L	-2.09371	8.31863e-05	IDH1 mutant
HSF2BP	-2.09467	0.000108037	IDH1 mutant
KCNQ5-IT1	-2.0971	0.00489744	IDH1 mutant
CACNB2	-2.10172	0.00189527	IDH1 mutant
FLJ22184	-2.10197	7.22992e-06	IDH1 mutant
FAM66C	-2.10287	1.08731e-05	IDH1 mutant
RFPL1S	-2.10497	0.00484284	IDH1 mutant
NDN	-2.1062	0.000165244	IDH1 mutant
LOC100507474	-2.10838	4.10259e-05	IDH1 mutant
SOGA3	-2.11091	1.5409e-05	IDH1 mutant
OTTHUMG00000168583	-2.11149	0.000262396	IDH1 mutant
FAM27B	-2.11209	0.000456317	IDH1 mutant
ACVR1C	-2.11431	0.000225472	IDH1 mutant
SSTR1	-2.11467	3.95694e-06	IDH1 mutant
OTTHUMG00000162673	-2.11585	0.00244656	IDH1 mutant
CDH9	-2.11766	0.00325866	IDH1 mutant
MXI1	-2.11809	6.31389e-10	IDH1 mutant
ANK2	-2.12264	0.000138272	IDH1 mutant
PCP4L1	-2.12426	0.00439428	IDH1 mutant
GPR19	-2.12682	1.31987e-05	IDH1 mutant
OTTHUMG00000014930	-2.12836	0.000719312	IDH1 mutant
RELN	-2.12941	0.00172527	IDH1 mutant
NAG20	-2.13519	6.5383e-05	IDH1 mutant
PRTFDC1	-2.13522	0.000334885	IDH1 mutant
OTTHUMG00000166836	-2.14252	0.000495169	IDH1 mutant
SLC8A2	-2.14329	1.95597e-05	IDH1 mutant
LINC00641	-2.14449	1.11279e-06	IDH1 mutant
CAHM	-2.14591	4.34336e-06	IDH1 mutant
SORBS1	-2.14654	0.000162339	IDH1 mutant
MAPK8IP1	-2.1467	1.17654e-05	IDH1 mutant
EML5	-2.14941	8.2663e-07	IDH1 mutant
RNF165	-2.15136	0.000249825	IDH1 mutant
SPTBN2	-2.15544	3.13234e-08	IDH1 mutant
NLGN1	-2.15575	0.00164749	IDH1 mutant
SLC6A17	-2.15809	0.00421664	IDH1 mutant
PARM1	-2.16229	0.0093339	IDH1 mutant
OTTHUMG00000163215	-2.16522	0.00587189	IDH1 mutant
2020-03-09	-2.16633	5.9273e-10	IDH1 mutant
LHFPL1	-2.16859	0.000414018	IDH1 mutant
OR4A5	-2.16932	3.31803e-06	IDH1 mutant
RFTN2	-2.17073	1.12071e-05	IDH1 mutant
ANO3	-2.17175	7.39477e-06	IDH1 mutant
SOX2	-2.17185	0.00219226	IDH1 mutant
CRHBP	-2.17188	0.00137856	IDH1 mutant
GPM6A	-2.1721	0.00334604	IDH1 mutant
RXFP1	-2.1723	0.00157104	IDH1 mutant
MIR4697HG	-2.17325	0.00172938	IDH1 mutant
B3GAT1	-2.17588	4.30565e-05	IDH1 mutant
DLG2	-2.17601	0.000101251	IDH1 mutant
SCAMP5	-2.17658	1.89069e-06	IDH1 mutant
PHYHIP	-2.18164	0.00329634	IDH1 mutant
CLASP2	-2.18171	4.53221e-07	IDH1 mutant
USP43	-2.18444	2.89502e-08	IDH1 mutant
ZNF300P1	-2.18494	1.51179e-05	IDH1 mutant
KIAA1377	-2.18754	0.00263181	IDH1 mutant
SNORD116-27	-2.18763	0.000957295	IDH1 mutant
SNORD94	-2.1878	0.000656787	IDH1 mutant
NKAIN4	-2.18829	4.55717e-05	IDH1 mutant
TOX	-2.1904	0.000174177	IDH1 mutant
LINC00693	-2.19417	4.49749e-07	IDH1 mutant
NDRG2	-2.19499	2.93319e-05	IDH1 mutant
HECW1	-2.19569	4.21985e-05	IDH1 mutant
MOB3B	-2.19638	0.000128845	IDH1 mutant
WDR17	-2.19789	0.000579398	IDH1 mutant
SNORD116-25	-2.19839	0.00780238	IDH1 mutant
PID1	-2.19865	3.27748e-05	IDH1 mutant
FAM169A	-2.19903	2.17224e-05	IDH1 mutant
ST6GAL2	-2.2007	7.75582e-05	IDH1 mutant
PPP2R2C	-2.20162	0.000825572	IDH1 mutant
ZC4H2	-2.20231	0.000189261	IDH1 mutant
OR2AK2	-2.20234	0.00121307	IDH1 mutant
PCYT1B	-2.20481	0.000148572	IDH1 mutant
MYT1L	-2.20547	0.000705241	IDH1 mutant
GPR17	-2.20695	1.75562e-05	IDH1 mutant
FAM171B	-2.20757	4.79676e-08	IDH1 mutant
ERC2-IT1	-2.20875	7.56154e-06	IDH1 mutant
THRA	-2.20926	1.15647e-07	IDH1 mutant
RAB3C	-2.21151	5.81454e-05	IDH1 mutant
SGMS1	-2.21479	3.19204e-08	IDH1 mutant
LRRN1	-2.21999	0.00353262	IDH1 mutant
SOX6	-2.22095	0.000516798	IDH1 mutant
SYT1	-2.22176	0.0112747	IDH1 mutant
ZNF25	-2.22416	1.10687e-08	IDH1 mutant
NKD1	-2.22612	1.98274e-05	IDH1 mutant
GNAL	-2.23041	0.000403711	IDH1 mutant
GPR98	-2.23124	0.0105791	IDH1 mutant
CXXC11	-2.23192	9.26458e-05	IDH1 mutant
GABRA4	-2.2331	0.00554679	IDH1 mutant
AMER2	-2.2337	6.79775e-06	IDH1 mutant
FAM84B	-2.234	2.35562e-05	IDH1 mutant
FAM171A1	-2.23416	3.31248e-06	IDH1 mutant
TSHR	-2.2365	0.000678389	IDH1 mutant
UST	-2.23661	0.000171258	IDH1 mutant
CELF4	-2.23688	3.34542e-05	IDH1 mutant
GATS	-2.23742	1.38291e-06	IDH1 mutant
CRYAB	-2.23864	0.000457185	IDH1 mutant
PCLO	-2.23979	0.00562864	IDH1 mutant
ID4	-2.24367	0.000703757	IDH1 mutant
GPR162	-2.24758	4.54622e-06	IDH1 mutant
RICTOR	-2.24818	1.66434e-09	IDH1 mutant
SNX22	-2.2483	1.56367e-05	IDH1 mutant
LINC00263	-2.25289	3.49035e-05	IDH1 mutant
ENPP4	-2.25489	0.00303741	IDH1 mutant
CLGN	-2.25634	1.52272e-06	IDH1 mutant
NKAIN1	-2.25686	1.72174e-06	IDH1 mutant
GDAP1L1	-2.25733	6.29118e-08	IDH1 mutant
PIANP	-2.26212	2.28861e-05	IDH1 mutant
FAXC	-2.26323	3.51786e-06	IDH1 mutant
FAM133A	-2.26411	6.67179e-07	IDH1 mutant
MAP2	-2.26434	0.000271243	IDH1 mutant
DPP6	-2.26468	0.00458623	IDH1 mutant
ACTL6B	-2.2671	4.83729e-05	IDH1 mutant
OTTHUMG00000168666	-2.26778	8.63911e-05	IDH1 mutant
GABRB2	-2.27091	0.00348199	IDH1 mutant
SLC15A2	-2.27295	0.00372994	IDH1 mutant
CAMK1G	-2.27481	0.00716127	IDH1 mutant
FA2H	-2.27507	0.00230635	IDH1 mutant
IKZF5	-2.27615	8.89039e-07	IDH1 mutant
OTTHUMG00000058148	-2.27675	6.43065e-06	IDH1 mutant
OTTHUMG00000058669	-2.27675	6.43065e-06	IDH1 mutant
SRRM4	-2.27873	6.1248e-05	IDH1 mutant
LPPR5	-2.27989	0.00323692	IDH1 mutant
VIPR2	-2.28027	4.60961e-05	IDH1 mutant
HEY2	-2.28271	0.000418221	IDH1 mutant
PHLPP1	-2.28298	3.45647e-06	IDH1 mutant
CKMT1A	-2.28402	1.43786e-06	IDH1 mutant
NEFM	-2.28942	0.00824515	IDH1 mutant
SATB1	-2.28991	6.86265e-09	IDH1 mutant
CACNA2D3	-2.29138	0.0058024	IDH1 mutant
MIR4477A	-2.29251	0.0011098	IDH1 mutant
USH1C	-2.29326	0.000139564	IDH1 mutant
H2AFY2	-2.29382	0.000973212	IDH1 mutant
TMOD2	-2.29689	4.23022e-06	IDH1 mutant
CNTFR	-2.29692	0.000388934	IDH1 mutant
ZNF681	-2.29699	0.00494469	IDH1 mutant
CTTNBP2	-2.29705	0.000431114	IDH1 mutant
SUSD4	-2.30006	0.000159676	IDH1 mutant
CYFIP2	-2.30021	1.93305e-07	IDH1 mutant
MLIP	-2.30297	3.00893e-05	IDH1 mutant
JPH3	-2.30356	8.77893e-08	IDH1 mutant
GRID1	-2.30527	1.34909e-08	IDH1 mutant
FRMPD4	-2.30873	0.00251034	IDH1 mutant
BASP1	-2.31106	0.000120123	IDH1 mutant
OTTHUMG00000144164	-2.3122	0.000932069	IDH1 mutant
PDE2A	-2.31876	1.13138e-06	IDH1 mutant
LRP1B	-2.32461	0.000307859	IDH1 mutant
RYR2	-2.3258	0.00475643	IDH1 mutant
STXBP1	-2.32603	2.15947e-06	IDH1 mutant
LHFPL4	-2.33083	1.55475e-05	IDH1 mutant
ADHFE1	-2.3377	0.000125305	IDH1 mutant
SNORA14B	-2.3404	2.6826e-06	IDH1 mutant
CALB2	-2.34046	0.000641042	IDH1 mutant
DLGAP1	-2.34092	2.24058e-05	IDH1 mutant
OMG	-2.34095	1.20403e-06	IDH1 mutant
PLEKHH1	-2.34479	0.000417593	IDH1 mutant
LOC729080	-2.34525	0.00159973	IDH1 mutant
RPS6KA6	-2.34682	0.000504845	IDH1 mutant
KCNIP4-IT1	-2.34754	0.00961126	IDH1 mutant
XKR4	-2.35	0.000288081	IDH1 mutant
NECAB2	-2.35117	4.44337e-05	IDH1 mutant
NUDT9P1	-2.3607	1.76606e-06	IDH1 mutant
NOVA1-AS1	-2.36108	0.00205601	IDH1 mutant
PDE1A	-2.36807	0.00151707	IDH1 mutant
SLC1A1	-2.37042	1.79965e-05	IDH1 mutant
FSTL5	-2.37087	0.00574996	IDH1 mutant
NCAM1	-2.37194	7.82108e-05	IDH1 mutant
ANO5	-2.37986	0.00868004	IDH1 mutant
ATP10B	-2.38183	0.00376321	IDH1 mutant
ZNF560	-2.38244	0.000474361	IDH1 mutant
OR2L2	-2.38435	0.000866446	IDH1 mutant
RGS9	-2.38512	1.79822e-05	IDH1 mutant
DNAJC12	-2.38531	4.23162e-06	IDH1 mutant
C2orf27A	-2.38621	3.31363e-05	IDH1 mutant
OTTHUMG00000164292	-2.38912	0.000270545	IDH1 mutant
GRAMD1B	-2.39127	6.47065e-07	IDH1 mutant
MAPT-IT1	-2.39497	7.51145e-07	IDH1 mutant
ZNF804A	-2.3982	0.000176714	IDH1 mutant
SLCO5A1	-2.3984	4.55724e-05	IDH1 mutant
KIF1A	-2.39945	2.80628e-05	IDH1 mutant
SLITRK2	-2.40476	0.000715443	IDH1 mutant
GLRB	-2.40642	5.76015e-05	IDH1 mutant
KCTD16	-2.40699	9.11099e-07	IDH1 mutant
HECW1-IT1	-2.40852	9.99329e-05	IDH1 mutant
ASIC1	-2.40919	2.01552e-05	IDH1 mutant
ZNF208	-2.41004	0.0066159	IDH1 mutant
FGF14-IT1	-2.41075	1.20371e-06	IDH1 mutant
CD38	-2.41469	0.00422909	IDH1 mutant
LGR5	-2.41484	0.00650477	IDH1 mutant
NDST4	-2.41518	0.00279205	IDH1 mutant
NUDT11	-2.41718	0.000236475	IDH1 mutant
SYNPO2	-2.41749	0.00257521	IDH1 mutant
LRP2BP	-2.41787	4.57406e-06	IDH1 mutant
MAST1	-2.41854	1.64042e-06	IDH1 mutant
CPEB3	-2.41866	7.52888e-10	IDH1 mutant
OR2L5	-2.41978	0.00150887	IDH1 mutant
SSTR2	-2.42376	2.10054e-06	IDH1 mutant
PPP1R1A	-2.42848	0.000462702	IDH1 mutant
HTR2A	-2.4301	0.00379902	IDH1 mutant
GABRA1	-2.43046	0.000661985	IDH1 mutant
CHGB	-2.43385	2.27434e-08	IDH1 mutant
OTTHUMG00000153047	-2.4381	6.72057e-05	IDH1 mutant
SERINC5	-2.43868	7.18576e-08	IDH1 mutant
KCNN2	-2.4459	5.0599e-05	IDH1 mutant
SLC16A9	-2.45063	6.11407e-06	IDH1 mutant
GRIK4	-2.45184	6.3275e-08	IDH1 mutant
SNORD116-29	-2.45573	5.78942e-05	IDH1 mutant
ELAVL4	-2.45671	3.1877e-05	IDH1 mutant
WASF1	-2.46125	9.38001e-10	IDH1 mutant
OTTHUMG00000021315	-2.46326	8.01716e-06	IDH1 mutant
TMEM35	-2.46505	1.62609e-07	IDH1 mutant
RAB6B	-2.46913	0.0001564	IDH1 mutant
P2RX7	-2.47415	8.05579e-07	IDH1 mutant
MIR4705	-2.47492	4.61195e-05	IDH1 mutant
BMP2	-2.47914	0.00140204	IDH1 mutant
TPPP	-2.48307	0.000508126	IDH1 mutant
FRY	-2.48342	5.3195e-07	IDH1 mutant
CAMK2A	-2.48418	0.0113149	IDH1 mutant
MEGF11	-2.48547	0.000121879	IDH1 mutant
BTBD17	-2.48999	4.1881e-05	IDH1 mutant
OTTHUMG00000153079	-2.49302	0.00025743	IDH1 mutant
MIR384	-2.49745	0.00105962	IDH1 mutant
PAR-SN	-2.49749	1.07811e-05	IDH1 mutant
KIAA2022	-2.50062	0.00352033	IDH1 mutant
RAB11FIP4	-2.50294	1.19707e-05	IDH1 mutant
SLC25A27	-2.5052	0.000957438	IDH1 mutant
OTTHUMG00000162626	-2.51499	0.000847706	IDH1 mutant
DCX	-2.51683	0.00109596	IDH1 mutant
ELAVL3	-2.51713	7.25443e-06	IDH1 mutant
TAAR3	-2.51736	0.0102109	IDH1 mutant
PCDH7	-2.52102	3.84454e-05	IDH1 mutant
CNKSR2	-2.52105	3.25338e-05	IDH1 mutant
KCNQ5	-2.52331	0.00024887	IDH1 mutant
GNG3	-2.52506	0.00397301	IDH1 mutant
RNA5SP143	-2.52517	2.89018e-06	IDH1 mutant
CCDC178	-2.52644	0.000561704	IDH1 mutant
SLAIN1	-2.52805	0.000467756	IDH1 mutant
OR2L8	-2.53294	0.00099243	IDH1 mutant
RBFOX1	-2.53299	0.00015963	IDH1 mutant
DGKI	-2.53713	2.55091e-06	IDH1 mutant
SCN1A	-2.53755	0.00256582	IDH1 mutant
SERPINI1	-2.53799	0.00811164	IDH1 mutant
CALCRL	-2.54271	0.000287245	IDH1 mutant
OTTHUMG00000162703	-2.55209	0.000327133	IDH1 mutant
SNORD115-3	-2.55242	0.000118647	IDH1 mutant
LOC150622	-2.55349	0.0016316	IDH1 mutant
WDR11-AS1	-2.5561	1.43748e-07	IDH1 mutant
ZC3H12B	-2.55711	1.41802e-10	IDH1 mutant
UNC13A	-2.56292	6.84566e-07	IDH1 mutant
MYT1	-2.56906	3.9749e-05	IDH1 mutant
ABAT	-2.57211	0.000155514	IDH1 mutant
FRMD5	-2.57417	1.14421e-05	IDH1 mutant
PTPRD	-2.57619	0.000213658	IDH1 mutant
CNTNAP4	-2.58173	0.00286706	IDH1 mutant
CACNA2D1	-2.58271	0.000666668	IDH1 mutant
PRLHR	-2.58433	0.00121377	IDH1 mutant
OTTHUMG00000152143	-2.58458	0.000277088	IDH1 mutant
ANKRD62P1-PARP4P3	-2.58557	0.00236601	IDH1 mutant
AKAP6	-2.58953	6.2212e-07	IDH1 mutant
ADCY2	-2.59095	0.000884277	IDH1 mutant
GAD1	-2.59833	0.000464409	IDH1 mutant
LRRTM2	-2.59838	0.000204543	IDH1 mutant
VSTM2B	-2.60014	6.96079e-06	IDH1 mutant
PAR1	-2.60747	8.41842e-05	IDH1 mutant
SLITRK5	-2.60917	7.71543e-06	IDH1 mutant
ANKFN1	-2.61344	0.000673059	IDH1 mutant
OTTHUMG00000170416	-2.61372	0.00104336	IDH1 mutant
KIF5C	-2.61829	6.65614e-05	IDH1 mutant
FAM155A	-2.61926	4.17792e-05	IDH1 mutant
AJAP1	-2.6205	3.57554e-05	IDH1 mutant
PTCHD2	-2.62108	1.97678e-06	IDH1 mutant
HCN2	-2.62375	8.45057e-06	IDH1 mutant
KCNJ3	-2.62432	0.000170305	IDH1 mutant
SNTG1	-2.62532	0.00173761	IDH1 mutant
CPB2-AS1	-2.64077	5.06557e-08	IDH1 mutant
CRTAC1	-2.64243	5.73153e-06	IDH1 mutant
AFF2	-2.6454	0.000139074	IDH1 mutant
GRID2	-2.64642	0.00193671	IDH1 mutant
CACNA1A	-2.65694	0.000197753	IDH1 mutant
LINC00966	-2.66249	4.09098e-06	IDH1 mutant
UG0898H09	-2.66837	0.00520024	IDH1 mutant
CTNND2	-2.66872	0.00171845	IDH1 mutant
FLRT1	-2.67264	3.22453e-07	IDH1 mutant
RTN1	-2.67464	1.08222e-05	IDH1 mutant
RAB27B	-2.67485	0.00377167	IDH1 mutant
NRXN2	-2.67591	8.6373e-07	IDH1 mutant
OTTHUMG00000014933	-2.67743	0.000912264	IDH1 mutant
FAM69A	-2.67754	3.86983e-07	IDH1 mutant
C2orf80	-2.68107	0.00011971	IDH1 mutant
DBC1	-2.68391	0.00353972	IDH1 mutant
C1QL1	-2.68687	0.000403031	IDH1 mutant
SHISA7	-2.68752	1.18625e-07	IDH1 mutant
SYT14	-2.69005	4.5076e-05	IDH1 mutant
OTTHUMG00000160648	-2.69094	0.0109693	IDH1 mutant
KCNB1	-2.6966	5.9657e-09	IDH1 mutant
RAPGEF4	-2.70343	3.16065e-07	IDH1 mutant
ALCAM	-2.70488	2.81239e-07	IDH1 mutant
ATP2B2	-2.70543	9.974e-06	IDH1 mutant
WASF3	-2.70933	8.6933e-05	IDH1 mutant
PSD2	-2.71986	0.000122144	IDH1 mutant
FREM3	-2.72157	5.59797e-05	IDH1 mutant
MIR219-2	-2.72162	3.73927e-05	IDH1 mutant
PAR5	-2.72457	1.66888e-06	IDH1 mutant
C1orf61	-2.73143	0.00336078	IDH1 mutant
MMD2	-2.73506	1.31809e-05	IDH1 mutant
T1560	-2.73649	0.00700853	IDH1 mutant
PDE8B	-2.73731	8.2098e-06	IDH1 mutant
FAM13C	-2.73974	3.55068e-07	IDH1 mutant
ZDHHC22	-2.74338	1.13025e-07	IDH1 mutant
NOL4	-2.74459	5.81981e-05	IDH1 mutant
RIMS1	-2.74992	7.00682e-06	IDH1 mutant
CACNA1E	-2.76074	9.97683e-05	IDH1 mutant
LPHN3	-2.76074	0.000315702	IDH1 mutant
RPS6KA5	-2.76166	5.13802e-09	IDH1 mutant
SYP	-2.76315	1.14283e-07	IDH1 mutant
LOC100506965	-2.76892	1.40432e-05	IDH1 mutant
TAGLN3	-2.77112	2.35023e-05	IDH1 mutant
EPHB1	-2.77713	2.21625e-06	IDH1 mutant
ZNF483	-2.77751	1.77778e-08	IDH1 mutant
SNORD115-30	-2.78532	0.000276111	IDH1 mutant
KCNH7	-2.79006	0.000749187	IDH1 mutant
GRIN1	-2.81667	0.000348614	IDH1 mutant
MYO16	-2.81826	6.97435e-05	IDH1 mutant
OTTHUMG00000181983	-2.81881	3.41238e-05	IDH1 mutant
SMIM18	-2.82079	0.000797649	IDH1 mutant
DAAM2	-2.82105	0.00155944	IDH1 mutant
OTTHUMG00000175982	-2.82158	1.54554e-05	IDH1 mutant
SPON1	-2.82342	0.00060837	IDH1 mutant
SNORD109A	-2.82403	1.2206e-05	IDH1 mutant
PHACTR3	-2.82714	9.54787e-08	IDH1 mutant
TF	-2.83095	0.00188911	IDH1 mutant
RGS7BP	-2.83298	2.4192e-06	IDH1 mutant
PTPRT	-2.83383	9.87218e-05	IDH1 mutant
SLCO1C1	-2.83726	0.00147103	IDH1 mutant
EPB41L4B	-2.84116	0.000210427	IDH1 mutant
OTTHUMG00000165313	-2.84968	0.000176007	IDH1 mutant
RND2	-2.85593	7.21546e-05	IDH1 mutant
CADM3	-2.85608	5.31115e-05	IDH1 mutant
SNORD115-38	-2.85628	0.000153078	IDH1 mutant
GRIA1	-2.86162	0.000635227	IDH1 mutant
ERC2	-2.86198	8.20399e-09	IDH1 mutant
NECAB1	-2.86477	0.00251488	IDH1 mutant
GFRA1	-2.87475	0.000352099	IDH1 mutant
CELF3	-2.8803	2.13888e-06	IDH1 mutant
SELL	-2.88157	0.00181286	IDH1 mutant
LIX1	-2.88263	0.000896502	IDH1 mutant
KCNN3	-2.88272	0.000506466	IDH1 mutant
DCC	-2.89112	0.000629186	IDH1 mutant
SCN2A	-2.89171	0.000121762	IDH1 mutant
DNER	-2.8935	0.000162578	IDH1 mutant
RNA5SP119	-2.89696	0.000852477	IDH1 mutant
PEX5L	-2.89751	0.000461582	IDH1 mutant
SLC4A10	-2.90205	0.0016893	IDH1 mutant
NAP1L2	-2.90968	5.1122e-06	IDH1 mutant
F5	-2.91725	0.00531337	IDH1 mutant
CXXC4	-2.93079	1.21397e-07	IDH1 mutant
SLC24A2	-2.93202	0.00841053	IDH1 mutant
ARHGEF26-AS1	-2.93256	0.000101111	IDH1 mutant
LRRC4C	-2.93544	0.000226148	IDH1 mutant
MAPT	-2.93561	8.99335e-09	IDH1 mutant
SLC6A1	-2.94511	0.000122094	IDH1 mutant
LRRTM1	-2.95162	5.58435e-05	IDH1 mutant
WDR49	-2.95195	0.00129337	IDH1 mutant
NRSN1	-2.95431	7.13903e-06	IDH1 mutant
SLCO1A2	-2.95844	0.000208667	IDH1 mutant
ATP8A2	-2.96312	0.0015109	IDH1 mutant
PPP4R4	-2.9661	0.000235115	IDH1 mutant
ELAVL2	-2.96986	6.30021e-06	IDH1 mutant
MTMR7	-2.97157	5.97261e-05	IDH1 mutant
UNC80	-2.97322	6.46523e-07	IDH1 mutant
CTNNA3	-2.97386	0.00199564	IDH1 mutant
DGKB	-2.9781	0.00120258	IDH1 mutant
SH3GL3	-2.98241	0.000212771	IDH1 mutant
OTTHUMG00000158224	-2.98467	2.34604e-05	IDH1 mutant
DSCAM	-2.98903	0.000427539	IDH1 mutant
SLIT1	-2.98947	6.09027e-06	IDH1 mutant
AK5	-2.99185	0.00175182	IDH1 mutant
SV2B	-3.00517	0.00110788	IDH1 mutant
ASXL3	-3.00519	1.73267e-05	IDH1 mutant
TSPAN7	-3.00556	3.61159e-06	IDH1 mutant
CDHR1	-3.00734	7.70712e-07	IDH1 mutant
LRRTM3	-3.00995	8.57842e-05	IDH1 mutant
FGF12	-3.01001	2.9121e-07	IDH1 mutant
SOX8	-3.01505	2.87762e-06	IDH1 mutant
KIAA1244	-3.01635	7.16917e-07	IDH1 mutant
DOCK3	-3.02105	3.0183e-07	IDH1 mutant
KCNH1-IT1	-3.02713	0.000161403	IDH1 mutant
SCD	-3.02873	2.35181e-06	IDH1 mutant
OPCML	-3.02998	2.35989e-05	IDH1 mutant
PLCB1	-3.03038	4.51083e-06	IDH1 mutant
NYAP2	-3.03532	2.28995e-06	IDH1 mutant
DLL1	-3.0377	5.48629e-08	IDH1 mutant
RAB33A	-3.05472	6.97788e-06	IDH1 mutant
LOC100507460	-3.06363	2.59472e-05	IDH1 mutant
RGS7	-3.06839	3.10859e-05	IDH1 mutant
ZNF676	-3.07126	0.00017755	IDH1 mutant
B3GALT2	-3.07625	2.65105e-06	IDH1 mutant
RGR	-3.0771	0.000128141	IDH1 mutant
STX1B	-3.07843	3.70493e-07	IDH1 mutant
STMN2	-3.08205	0.00114753	IDH1 mutant
ANKS1B	-3.08813	3.29109e-05	IDH1 mutant
CELF5	-3.09304	1.5192e-07	IDH1 mutant
SHD	-3.09921	3.69961e-06	IDH1 mutant
MIR4500	-3.1067	0.00224333	IDH1 mutant
FAIM2	-3.11072	4.38638e-07	IDH1 mutant
ATP1A3	-3.11471	4.84661e-09	IDH1 mutant
STXBP5L	-3.12144	0.000963181	IDH1 mutant
PAK3	-3.12158	6.59915e-07	IDH1 mutant
DNAJC6	-3.12794	1.84874e-05	IDH1 mutant
KCNIP3	-3.13048	1.03631e-07	IDH1 mutant
MIR4534	-3.13544	1.08244e-06	IDH1 mutant
ADAM22	-3.13728	3.89249e-07	IDH1 mutant
LOC440040	-3.14083	5.59289e-05	IDH1 mutant
LINC00889	-3.15196	7.23318e-05	IDH1 mutant
CDH18	-3.15372	1.07976e-05	IDH1 mutant
DDX25	-3.15741	4.18108e-06	IDH1 mutant
SNORD115-32	-3.16051	1.63101e-05	IDH1 mutant
USP54	-3.17998	1.07134e-07	IDH1 mutant
GRIN2B	-3.18983	0.000347024	IDH1 mutant
CDH10	-3.20749	0.000396338	IDH1 mutant
LINC00925	-3.22784	6.73863e-07	IDH1 mutant
SYN2	-3.23124	0.00207819	IDH1 mutant
LOC100505875	-3.24511	0.0049636	IDH1 mutant
BAI3	-3.24638	1.58189e-06	IDH1 mutant
CACNG3	-3.28405	0.000792747	IDH1 mutant
CNTNAP5	-3.29705	0.000223008	IDH1 mutant
CMTM5	-3.30529	3.8947e-09	IDH1 mutant
PCSK2	-3.31026	3.65603e-06	IDH1 mutant
TNR-IT1	-3.3166	7.21879e-06	IDH1 mutant
OPCML-IT2	-3.32076	1.69184e-05	IDH1 mutant
LOC100505835	-3.32106	4.06575e-05	IDH1 mutant
DUSP26	-3.32469	2.83053e-11	IDH1 mutant
SLC17A7	-3.32688	0.00436083	IDH1 mutant
CSMD1	-3.33014	1.1319e-05	IDH1 mutant
DOK6	-3.3386	2.83858e-07	IDH1 mutant
OLIG2	-3.34525	0.000182663	IDH1 mutant
NKAIN2	-3.35324	0.0034607	IDH1 mutant
PCDH11Y	-3.35421	2.32437e-07	IDH1 mutant
GABRB1	-3.35445	0.000640503	IDH1 mutant
ALDOC	-3.35586	6.13536e-06	IDH1 mutant
NTSR2	-3.35838	0.00030245	IDH1 mutant
CRB1	-3.36196	1.94552e-06	IDH1 mutant
FBXL16	-3.36545	1.38157e-06	IDH1 mutant
VAT1L	-3.39091	0.000357376	IDH1 mutant
CLSTN2	-3.39254	3.6392e-05	IDH1 mutant
NAP1L3	-3.39342	2.86653e-07	IDH1 mutant
VSTM2A	-3.39944	0.000946787	IDH1 mutant
PPAPDC1A	-3.40699	1.04172e-05	IDH1 mutant
SYN1	-3.42252	9.42009e-05	IDH1 mutant
P2RY12	-3.44089	0.000953212	IDH1 mutant
SEMA3D	-3.4467	0.000162441	IDH1 mutant
CD24	-3.45796	0.000307533	IDH1 mutant
OTTHUMG00000162592	-3.45858	0.000778642	IDH1 mutant
RANBP3L	-3.48204	3.79637e-05	IDH1 mutant
HCN1	-3.49839	0.000904002	IDH1 mutant
GDPD1	-3.50438	2.74591e-11	IDH1 mutant
DSCAML1	-3.53251	7.72812e-09	IDH1 mutant
IGSF21	-3.542	3.23377e-08	IDH1 mutant
BCAN	-3.54309	0.00026173	IDH1 mutant
ERBB4	-3.5468	1.64786e-05	IDH1 mutant
OTTHUMG00000153849	-3.54725	4.55705e-07	IDH1 mutant
PAIP2B	-3.61335	9.18758e-06	IDH1 mutant
DNM3	-3.61783	3.89344e-09	IDH1 mutant
NXPH1	-3.61869	0.000128933	IDH1 mutant
SNORD115-25	-3.61898	6.60545e-05	IDH1 mutant
SNAP25	-3.6417	0.000327991	IDH1 mutant
OTTHUMG00000155365	-3.65336	2.86825e-07	IDH1 mutant
KIAA1107	-3.65415	5.98852e-08	IDH1 mutant
SCN3B	-3.66459	1.53998e-05	IDH1 mutant
CA10	-3.67903	2.89121e-05	IDH1 mutant
GPR158	-3.71831	6.51988e-07	IDH1 mutant
CHST9	-3.72898	0.000349252	IDH1 mutant
TMEFF2	-3.73627	3.98348e-06	IDH1 mutant
NMNAT2	-3.74118	7.76489e-07	IDH1 mutant
2020-09-04	-3.74172	1.47188e-06	IDH1 mutant
ZNF727	-3.74279	1.18059e-07	IDH1 mutant
GRM5	-3.74768	7.866e-06	IDH1 mutant
MIPOL1	-3.75226	1.83951e-08	IDH1 mutant
LRRTM4	-3.76829	2.54955e-06	IDH1 mutant
RNA5SP125	-3.78383	4.09042e-07	IDH1 mutant
CKMT1B	-3.80189	1.65889e-08	IDH1 mutant
KIF5A	-3.8221	4.54232e-05	IDH1 mutant
OPHN1	-3.8335	1.51349e-08	IDH1 mutant
KLHL32	-3.86864	1.65102e-05	IDH1 mutant
SNORD115-45	-3.87235	0.000554761	IDH1 mutant
RANBP17	-3.90502	9.29385e-08	IDH1 mutant
LINC00689	-3.93715	0.000378618	IDH1 mutant
ASCL1	-3.96547	0.000185523	IDH1 mutant
RIMS2	-3.9968	1.34836e-05	IDH1 mutant
KCNH1	-4.00211	6.96536e-05	IDH1 mutant
CLVS2	-4.02096	0.000283741	IDH1 mutant
LINC00844	-4.05544	2.84363e-06	IDH1 mutant
OTTHUMG00000168333	-4.05891	2.24835e-08	IDH1 mutant
GREB1L	-4.07599	2.00431e-08	IDH1 mutant
IL1RAPL1	-4.07716	4.7572e-08	IDH1 mutant
FAM5C	-4.07846	0.00016947	IDH1 mutant
NEGR1	-4.07934	8.19274e-05	IDH1 mutant
HPSE2	-4.08433	7.51146e-05	IDH1 mutant
ATP8A1	-4.08519	2.5908e-07	IDH1 mutant
TUBB4A	-4.11664	9.17348e-06	IDH1 mutant
SNORD115-27	-4.1374	9.07432e-05	IDH1 mutant
CNTN1	-4.14691	2.87591e-05	IDH1 mutant
FRRS1L	-4.20986	1.7081e-05	IDH1 mutant
KLRC2	-4.21049	2.84801e-05	IDH1 mutant
GNAO1	-4.21632	3.21864e-07	IDH1 mutant
LRRC7	-4.21744	0.00247549	IDH1 mutant
OTTHUMG00000170566	-4.22807	9.02755e-07	IDH1 mutant
MGAT4C	-4.32905	1.983e-07	IDH1 mutant
ATCAY	-4.34608	1.79468e-08	IDH1 mutant
TMEM257	-4.34832	1.71079e-05	IDH1 mutant
ARPP21	-4.36243	1.34052e-08	IDH1 mutant
PAK7	-4.36728	9.17583e-09	IDH1 mutant
FGF14	-4.38517	3.62072e-07	IDH1 mutant
MCF2L2	-4.39154	3.24916e-09	IDH1 mutant
SH3GL2	-4.40171	8.82018e-09	IDH1 mutant
KLRC4-KLRK1	-4.40347	0.000226902	IDH1 mutant
SEZ6L	-4.40797	2.95862e-05	IDH1 mutant
NCAM2	-4.41679	8.47534e-07	IDH1 mutant
GRIK2	-4.42191	2.7345e-06	IDH1 mutant
GRIA4	-4.42657	4.81006e-07	IDH1 mutant
OLIG1	-4.43405	7.41212e-05	IDH1 mutant
CDH20	-4.4685	4.88392e-07	IDH1 mutant
KCND2	-4.46996	9.87053e-06	IDH1 mutant
FUT9	-4.47848	3.37194e-08	IDH1 mutant
SNORD115-31	-4.50774	5.32551e-05	IDH1 mutant
SORCS3	-4.50907	4.55843e-07	IDH1 mutant
LOC100996552	-4.5244	1.18009e-06	IDH1 mutant
KCNJ10	-4.5592	6.05735e-06	IDH1 mutant
SYT4	-4.57708	4.60103e-05	IDH1 mutant
REPS2	-4.59631	6.27863e-08	IDH1 mutant
NALCN	-4.62907	5.52012e-09	IDH1 mutant
NTRK2	-4.63855	5.30123e-08	IDH1 mutant
GRIA2	-4.65434	6.50458e-06	IDH1 mutant
KHDRBS2	-4.6562	8.73258e-08	IDH1 mutant
BEX1	-4.65751	7.16616e-06	IDH1 mutant
NRG3	-4.70792	6.2715e-07	IDH1 mutant
TOX3	-4.75043	4.50641e-07	IDH1 mutant
CNTNAP2	-4.8256	5.52763e-06	IDH1 mutant
SLC7A14	-4.84212	9.11351e-09	IDH1 mutant
NRXN1	-4.85271	9.7867e-07	IDH1 mutant
KCNH8	-4.8788	8.88981e-08	IDH1 mutant
RUNDC3A	-4.91985	3.99869e-11	IDH1 mutant
GABBR2	-4.9425	9.37902e-06	IDH1 mutant
STOX1	-4.95085	1.27024e-05	IDH1 mutant
TPTEP1	-4.9898	0.00037152	IDH1 mutant
MAPT-AS1	-5.0277	2.72132e-09	IDH1 mutant
KCNC2	-5.06291	0.000187369	IDH1 mutant
GABRA3	-5.11384	8.01842e-05	IDH1 mutant
SNORD115-1	-5.17104	2.64608e-05	IDH1 mutant
LINC00599	-5.17259	5.15413e-07	IDH1 mutant
CADM2	-5.17599	4.35377e-06	IDH1 mutant
MDGA2	-5.18182	2.61267e-07	IDH1 mutant
RNF219-AS1	-5.19817	1.98518e-06	IDH1 mutant
LUZP2	-5.2045	0.000257928	IDH1 mutant
LINC00609	-5.28442	1.15208e-06	IDH1 mutant
EYA1	-5.30418	7.27046e-06	IDH1 mutant
SNORD115-17	-5.31716	2.06102e-05	IDH1 mutant
SNORD115-20	-5.37022	3.1163e-05	IDH1 mutant
DLL3	-5.37159	4.43853e-05	IDH1 mutant
SNORD115-39	-5.40486	3.24925e-05	IDH1 mutant
RP11-631M21.1	-5.41367	0.000333641	IDH1 mutant
CACNG2	-5.46794	1.5651e-06	IDH1 mutant
SCN3A	-5.54115	2.9371e-05	IDH1 mutant
OTTHUMG00000153648	-5.56566	9.7084e-05	IDH1 mutant
LINC00632	-5.56687	2.94876e-06	IDH1 mutant
FERMT1	-5.7545	1.52092e-06	IDH1 mutant
SNORD115-42	-5.7804	4.26752e-05	IDH1 mutant
SNORD115-44	-5.83738	3.10027e-05	IDH1 mutant
SNORD115-11	-5.88647	4.91364e-05	IDH1 mutant
SNORD115-12	-5.88647	4.91364e-05	IDH1 mutant
CNTN3	-5.90831	2.12501e-08	IDH1 mutant
SNORD115-22	-5.94559	4.11325e-05	IDH1 mutant
PHYHIPL	-5.95611	2.22773e-08	IDH1 mutant
DSCAM-IT1	-5.95804	5.32308e-08	IDH1 mutant
GABRG2	-6.0623	9.46761e-05	IDH1 mutant
UGT8	-6.14778	5.0551e-06	IDH1 mutant
LPPR1	-6.1485	3.11823e-07	IDH1 mutant
PCDH11X	-6.32007	1.24399e-09	IDH1 mutant
OTTHUMG00000160645	-6.33835	0.000210703	IDH1 mutant
NETO1	-6.55314	4.4181e-06	IDH1 mutant
DPP10	-6.6353	2.35242e-09	IDH1 mutant
ATRNL1	-6.72453	2.65141e-07	IDH1 mutant
SMOC1	-6.7637	1.81228e-07	IDH1 mutant
UNC79	-6.91211	3.9065e-10	IDH1 mutant
TPTE2P1	-6.95006	3.04263e-09	IDH1 mutant
SPHKAP	-7.0791	1.51292e-07	IDH1 mutant
SNAP91	-7.12218	2.03188e-09	IDH1 mutant
SLITRK1	-7.1541	6.0055e-10	IDH1 mutant
ETNPPL	-7.33353	1.25118e-05	IDH1 mutant
CSMD3	-7.5145	9.4317e-07	IDH1 mutant
ST8SIA3	-7.54099	2.13217e-07	IDH1 mutant
GLRA3	-7.63475	1.54275e-06	IDH1 mutant
GABRG1	-7.65829	3.28335e-06	IDH1 mutant
INA	-8.23956	3.02165e-06	IDH1 mutant
SCG3	-8.31308	8.87227e-08	IDH1 mutant
PCDH15	-9.26918	1.65075e-06	IDH1 mutant
TNR	-10.7524	5.60793e-08	IDH1 mutant
KLRC3	-12.2552	5.5708e-07	IDH1 mutant
GALNT13	-13.4755	3.51043e-14	IDH1 mutant
