# Supplementary material for: 5-Hydroxymethylcytosine preferentially targets genes upregulated in isocitrate dehydrogenase 1 mutant high-grade glioma
Source: Acta Neuropathol. 2018 Feb 10;135(4):617–34. doi: 10.1007/s00401-018-1821-3 (PMC5978937; doi:10.1007/s00401-018-1821-3)
Supplement: Supplementary file 6 — Supplementary material 6 (XLSX 1490 kb) [file 401_2018_1821_MOESM6_ESM.xlsx]

## Sheet: Top 1% 5hmC IDH1 mt
Supplemental Table 3: Top 1% Probes
IlmnID	CHR	MAPINFO	UCSC_RefGene_Name	UCSC_RefGene_Group	Relation_to_UCSC_CpG_Island
cg00376553	7	100073281	TSC22D4	Body	N_Shelf
cg11780785	16	72206241	PMFBP1;PMFBP1;PMFBP1	TSS200;1stExon;5'UTR
cg06133110	7	30028307	SCRN1;SCRN1;SCRN1;SCRN1	5'UTR;Body;5'UTR;5'UTR	N_Shore
cg10436473	5	158296050	EBF1	Body
cg12009827	3	47934793	MAP4;MAP4	Body;Body
cg12773394	4	5892965	CRMP1	Body	N_Shore
cg18142940	1	156594108	HAPLN2	Body	Island
cg04231085	16	85561302
cg27476859	7	2772710	GNA12	Body	N_Shore
cg21026634	10	126773734	CTBP2;CTBP2;CTBP2;CTBP2	5'UTR;5'UTR;5'UTR;5'UTR
cg22035897	2	112947855			S_Shelf
cg26572207	8	20161947			S_Shore
cg06636372	16	89349979	ANKRD11	Body	S_Shore
cg10517290	17	76377967	PGS1	Body	S_Shelf
cg09633152	2	178076072	HNRNPA3;MIR4444-1;MIR4444-2	TSS1500;TSS1500;TSS1500	N_Shore
cg02059176	2	44327637
cg22512670	1	26855765	RPS6KA1	TSS1500	N_Shore
cg01410494	12	50921052	DIP2B	Body
cg27339021	1	51700771	RNF11	TSS1500	N_Shore
cg25408172	1	6671860			N_Shore
cg16780406	17	64389359	PRKCA	Body
cg22212430	14	89927756	FOXN3	5'UTR
cg22031032	2	12217292	LOC100506457;LOC100506457;LOC100506457	Body;Body;Body
cg07927120	16	12353600	SNX29	Body	N_Shore
cg17194927	4	124571409
cg10475564	11	111789256	C11orf52;HSPB2-C11orf52	TSS1500;Body
cg16242498	6	44213193	HSP90AB1	TSS1500	N_Shore
cg00748188	11	33992723
cg02903680	15	85526198	PDE8A;PDE8A	Body;Body	S_Shore
cg02927618	12	110440527	ANKRD13A	Body	S_Shelf
cg10052389	1	33849558
cg05351887	16	3988869			N_Shore
cg11961495	10	80873797	ZMIZ1	5'UTR
cg20988759	4	24660033
cg14487383	14	77480457
cg24794322	7	157462548	PTPRN2;PTPRN2;PTPRN2	Body;Body;Body
cg06503415	5	16586273	FAM134B	Body
cg12850396	15	89640878	ABHD2;ABHD2	5'UTR;5'UTR
cg25442666	2	99081505	INPP4A;INPP4A;INPP4A;INPP4A	5'UTR;5'UTR;5'UTR;5'UTR
cg02176428	19	53697124	ZNF665	TSS1500	S_Shore
cg04470688	4	6995243	TBC1D14;TBC1D14;TBC1D14;TBC1D14	Body;5'UTR;Body;Body
cg19548524	19	19775680	ATP13A1	TSS1500	S_Shore
cg06719445	14	89925468	FOXN3	5'UTR
cg25670061	6	163612896	PACRG;PACRG;PACRG	Body;Body;Body
cg06660935	9	87396780	NTRK2;NTRK2;NTRK2;NTRK2;NTRK2;NTRK2	Body;Body;Body;Body;Body;Body
cg11816033	5	5658642
cg12858701	10	114894792	TCF7L2;TCF7L2;TCF7L2;TCF7L2;TCF7L2;TCF7L2	Body;Body;Body;Body;Body;Body
cg25902697	1	235116637
cg23105471	12	58241215	CTDSP2	TSS1500	S_Shore
cg22746426	13	102067654	NALCN	5'UTR	N_Shore
cg10534455	21	34775001	IFNGR2	TSS200	N_Shore
cg21793948	18	60988096	BCL2;BCL2	TSS1500;TSS1500	Island
cg14406727	2	65577769	SPRED2;SPRED2	Body;Body
cg17794524	15	101787472	CHSY1	Body	N_Shelf
cg23899195	7	129176014
cg21926033	7	158292006	PTPRN2;PTPRN2;PTPRN2;PTPRN2;PTPRN2	Body;Body;Body;Body;Body
cg17552056	14	22981619
cg27235337	1	2334785	RER1	3'UTR	S_Shore
cg09566021	16	3843243	CREBBP;CREBBP	Body;Body
cg06480942	7	73116029	STX1A;STX1A	Body;Body	N_Shelf
cg09421126	7	99873963			S_Shelf
cg12295448	21	47307510	PCBP3;PCBP3	Body;Body
cg10608681	5	37723176	WDR70	Body
cg11327657	21	46388162	C21orf70	Body	S_Shore
cg01137047	6	2970877	SERPINB6	5'UTR	N_Shore
cg08581021	6	170590562			N_Shore
cg23440816	1	223948910	CAPN2;CAPN2	Body;Body
cg05345283	11	941207	AP2A2	Body	N_Shelf
cg14831281	8	1901041	ARHGEF10;ARHGEF10;ARHGEF10	Body;Body;Body
cg10383008	3	101546083	NXPE3;NXPE3;NFKBIZ	3'UTR;3'UTR;TSS1500
cg08913413	2	16820369	FAM49A	5'UTR
cg05882586	11	120433356			N_Shore
cg12602065	9	132275702	LINC00963	Body
cg16903025	8	124549553	FBXO32	Body	N_Shelf
cg24458682	1	167722476	MPZL1;MPZL1;MPZL1	Body;Body;Body
cg07745748	19	18380739	KIAA1683;KIAA1683;KIAA1683	5'UTR;5'UTR;5'UTR
cg00526336	1	230415902	GALNT2	3'UTR	S_Shore
cg25751205	6	168703559	DACT2	Body
cg13552681	14	47813192	MDGA2;MDGA2;MDGA2	TSS1500;TSS1500;Body
cg00440043	10	31607300	ZEB1;ZEB1;ZEB1;LOC220930;ZEB1	TSS1500;TSS200;TSS1500;Body;TSS1500	Island
cg06100639	7	143602068			S_Shelf
cg25159064	1	19717483	CAPZB;CAPZB;CAPZB;CAPZB	Body;Body;Body;Body
cg07113653	6	13428657	GFOD1	Body
cg09876812	2	26226017
cg14132888	5	114514899	TRIM36;TRIM36;TRIM36	Body;Body;Body	Island
cg14432228	10	104533756	WBP1L	Body
cg20483578	11	57827377	OR9Q1	5'UTR
cg06148468	4	738115	PCGF3	Body	N_Shore
cg25139821	17	81052691			Island
cg01687558	7	5647786			Island
cg09673731	16	4301322	LINC01569;LINC01569	Body;ExonBnd	N_Shelf
cg16693394	12	96830177
cg15100426	2	219187432	PNKD;PNKD	TSS1500;Body	N_Shore
cg10921757	4	519865	PIGG;PIGG;PIGG;PIGG;PIGG	Body;Body;Body;Body;Body
cg05146046	3	52566601	NT5DC2;NT5DC2	Body;Body	N_Shore
cg20055548	7	134571494	CALD1;CALD1;CALD1	Body;Body;Body
cg02593416	3	123988666	KALRN;KALRN	Body;Body	S_Shore
cg03465320	6	32823078	PSMB9;PSMB9;TAP1	Body;Body;TSS1500	S_Shore
cg27079583	10	104526675	WBP1L	Body
cg04116643	16	75359865	CFDP1	Body
cg07080244	11	120051676
cg27245646	3	127351538	PODXL2	Body	S_Shelf
cg15452590	11	607997	PHRF1	Body	N_Shelf
cg05268769	14	75733932
cg20336253	7	154376494	DPP6;DPP6;DPP6;DPP6;DPP6	Body;Body;Body;Body;Body
cg26307728	1	156081268			N_Shelf
cg11553385	5	14429386	TRIO	Body
cg03565996	21	43641146	ABCG1;ABCG1;ABCG1;ABCG1;ABCG1;ABCG1	5'UTR;Body;Body;Body;Body;Body	S_Shore
cg15233992	2	178031033
cg25580396	9	128235430	MAPKAP1;MAPKAP1;MAPKAP1;MAPKAP1;MAPKAP1	Body;Body;Body;Body;Body
cg16943934	11	36217199	LDLRAD3	Body
cg25243766	11	123322182
cg21570108	1	178542596
cg03466977	20	52556019
cg21533389	20	3086779	UBOX5-AS1	TSS1500
cg19446790	12	132647700
cg11580900	10	125811947	CHST15;CHST15;CHST15;CHST15	5'UTR;5'UTR;5'UTR;5'UTR
cg03999373	12	93785554	NUDT4P2;NUDT4P1;NUDT4;NUDT4;NUDT4;NUDT4;NUDT4	Body;Body;Body;Body;5'UTR;5'UTR;5'UTR
cg08946644	6	111855700	TRAF3IP2-AS1;TRAF3IP2-AS1;TRAF3IP2-AS1	Body;Body;Body
cg19975017	1	6683465	PHF13;THAP3	3'UTR;TSS1500	N_Shore
cg03680945	20	48313885	B4GALT5	Body
cg20095851	12	6486701	SCNN1A	TSS200
cg07643096	6	117802588	DCBLD1	TSS1500	N_Shore
cg07050692	8	61664695	CHD7	Body
cg21519872	17	76171657	TK1	Body
cg02500806	16	89349976	ANKRD11	Body	S_Shore
cg14010238	20	5152173	CDS2	Body
cg27138673	1	204898423	NFASC;NFASC;NFASC;NFASC;NFASC	5'UTR;5'UTR;5'UTR;5'UTR;5'UTR
cg10278149	2	208016923	KLF7	Body
cg10946423	20	44565633	PCIF1	5'UTR	S_Shore
cg25580096	12	94541598	PLXNC1	TSS1500	N_Shore
cg14521702	14	32404458
cg10271880	14	77608587	ZDHHC22	TSS1500	S_Shore
cg01895649	2	175190731	LINC01305	TSS200	N_Shore
cg23117137	5	142077779	FGF1;FGF1;FGF1;FGF1	TSS200;TSS200;TSS200;TSS200
cg03490965	5	167614859	TENM2	Body
cg04295664	6	107871663	SOBP	Body
cg14135462	11	47995771
cg23094728	5	56110263	MAP3K1	TSS1500	N_Shore
cg03747907	17	76961741
cg15380603	6	91007563	BACH2;BACH2	TSS1500;TSS1500	S_Shore
cg19057348	1	65730091	DNAJC6;DNAJC6	TSS1500;TSS1500	N_Shore
cg23678954	14	89680601	FOXN3;FOXN3	Body;Body
cg16028169	4	113738957	ANK2	TSS1500
cg23709782	15	99386939	IGF1R	Body
cg23724135	6	149641504	TAB2;TAB2;TAB2	Body;5'UTR;5'UTR	S_Shore
cg24998349	9	132956004	NCS1	Body
cg17831582	17	55546116	MSI2;MSI2	Body;Body
cg01606027	22	31607212	LIMK2	TSS1500	N_Shore
cg12495559	17	78415034			N_Shelf
cg12701942	1	164756311	PBX1	Body
cg15511120	11	6598119
cg17249268	18	21018724	C18orf45	TSS1500	S_Shore
cg08342763	10	73608058	PSAP;PSAP;PSAP	Body;Body;Body	N_Shelf
cg10221064	11	62272095	AHNAK	Body
cg23837265	10	88730407	C10orf116;AGAP11	3'UTR;TSS200	N_Shore
cg25926515	10	70321889	TET1	5'UTR	S_Shore
cg01615059	11	70473670	SHANK2;SHANK2;SHANK2	Body;Body;Body
cg05328086	2	242325795	FARP2;FARP2;FARP2	Body;Body;Body
cg26284800	1	22384926	CDC42;CDC42;CDC42	5'UTR;5'UTR;5'UTR
cg12581825	2	149534343	EPC2	Body
cg02684104	6	30698706	FLOT1	Body
cg00197295	2	2870610
cg25919221	1	9006680	CA6	Body
cg02292520	9	90112176	DAPK1;DAPK1;DAPK1;DAPK1;DAPK1	1stExon;5'UTR;TSS1500;TSS1500;TSS1500	N_Shore
cg14435644	4	154711070	SFRP2	TSS1500	N_Shore
cg22168555	14	23950821
cg09948958	14	94443055
cg12938676	12	103816175	C12orf42;C12orf42;C12orf42;C12orf42;C12orf42	Body;Body;Body;5'UTR;5'UTR
cg01508327	2	240614979			S_Shelf
cg10539928	1	164693462	PBX1	Body
cg27527262	8	80781750	LOC101927040	Body
cg17662639	13	52732648	NEK3;NEK3;NEK3;NEK3	5'UTR;5'UTR;5'UTR;Body	N_Shore
cg09599402	1	17865334	ARHGEF10L	TSS1500	N_Shore
cg02580923	12	117470541
cg27343092	2	86025560
cg16408014	5	37834171	GDNF;GDNF;GDNF	Body;Body;Body	N_Shore
cg22887915	8	80965595	TPD52;TPD52;TPD52;TPD52;TPD52;TPD52;TPD52;TPD52;TPD52;TPD52;TPD52;TPD52	Body;Body;Body;Body;Body;Body;Body;Body;Body;Body;Body;Body
cg10805850	13	98794470	FARP1;FARP1	TSS1500;TSS1500	Island
cg22219908	19	54621488	PRPF31	5'UTR	S_Shelf
cg26446535	19	47420596	GRLF1	TSS1500
cg02225331	2	135026110	MGAT5	Body
cg14926246	12	54146887	CISTR;CISTR	TSS1500;Body	S_Shore
cg18073371	19	4267134	CCDC94	Body
cg04326540	14	105747951	BRF1	Body
cg23007665	7	43690247	C7orf44	5'UTR
cg21300019	4	11408659	HS3ST1	5'UTR
cg01156324	6	106605327
cg14179527	5	172280876	ERGIC1	Body
cg18680439	12	48112249	ENDOU;ENDOU;ENDOU	Body;Body;Body
cg18184107	14	74252745	C14orf43	5'UTR	N_Shore
cg14029580	4	1363708	KIAA1530	Body	N_Shore
cg10243004	2	128616167	POLR2D	TSS1500	S_Shore
cg17470627	1	223908491	CAPN2;CAPN2	Body;Body
cg13261635	8	11162047	MTMR9	Body
cg07475621	16	487720	RAB11FIP3	Body
cg03640732	9	650834	KANK1;KANK1;KANK1	5'UTR;5'UTR;5'UTR
cg22721871	5	67562753	PIK3R1	Body
cg25407979	1	204256846	PLEKHA6	5'UTR
cg12091936	11	70303534
cg03123091	1	27080598	ARID1A;ARID1A	Body;Body
cg15346168	14	24836194	NFATC4;NFATC4;NFATC4	1stExon;5'UTR;TSS1500	Island
cg03148231	15	89954845			Island
cg21741284	11	2908036	CDKN1C;CDKN1C;CDKN1C	TSS1500;TSS1500;TSS1500	S_Shore
cg26495757	8	21992877			S_Shelf
cg16221008	1	224828538	CNIH3	Body
cg08625918	1	28905410	SNHG12;SNORD99	Body;TSS200	N_Shelf
cg12654068	1	31366236	SDC3	Body
cg05719180	12	109553359
cg09139097	16	89508612	LOC101927817;LOC101927817;ANKRD11;ANKRD11;ANKRD11;ANKRD11	Body;Body;Body;5'UTR;5'UTR;5'UTR
cg08644730	12	123999932	RILPL1	Body
cg11703759	1	31403193
cg01916918	8	27461199	CLU;CLU;CLU	Body;Body;Body
cg08379029	7	24873178	OSBPL3;OSBPL3;OSBPL3;OSBPL3	Body;Body;Body;Body
cg09069072	1	15482753	TMEM51;TMEM51;TMEM51;TMEM51	5'UTR;5'UTR;5'UTR;5'UTR	S_Shore
cg20806436	3	23472878	UBE2E2;MIR548AC	Body;Body
cg27633458	7	30005883	SCRN1;SCRN1;SCRN1;SCRN1	Body;Body;Body;5'UTR
cg13472638	17	46144262
cg03893669	1	55531989
cg26917828	1	226825448	ITPKB	Body
cg21650953	17	48105649
cg07283804	11	18035852	SERGEF	TSS1500	S_Shore
cg09241295	3	192560263	C3orf59	Body
cg05393736	10	64892616	NRBF2	TSS1500	N_Shore
cg22397308	11	111536722	SIK2	Body
cg24944224	22	18314173	MICAL3	Body
cg08819022	22	18531447			Island
cg10877683	15	72337482	MYO9A	Body
cg18502829	17	31967526	ACCN1	Body
cg20806180	22	39852862	MGAT3	TSS1500	Island
cg01524212	11	1430778	BRSK2;BRSK2;BRSK2;BRSK2;BRSK2	TSS1500;Body;Body;Body;Body	N_Shore
cg05677600	20	5816049	C20orf196;C20orf196;C20orf196	Body;Body;Body
cg22399646	2	242750705	NEU4;NEU4;NEU4;NEU4;NEU4	TSS1500;5'UTR;5'UTR;TSS1500;TSS1500	N_Shelf
cg09088633	1	57029488	PPAP2B	Body
cg07646627	18	74187508	ZNF516	5'UTR
cg08478621	3	183723836	ABCC5-AS1;ABCC5;ABCC5	TSS1500;Body;Body
cg12054772	13	110911331	COL4A1;COL4A1	Body;Body
cg25506797	10	133850760			Island
cg08966889	6	52440429	TRAM2	Body	N_Shore
cg09801706	11	68842350	TPCN2	Body
cg13795063	17	38482555	RARA;RARA;RARA	5'UTR;5'UTR;5'UTR
cg23940356	12	125023732			Island
cg19746186	1	60158474	FGGY;FGGY	Body;Body
cg08302302	10	80206778
cg07214954	5	123997879	ZNF608	Body
cg14772616	1	155246621	HCN3;HCN3	TSS1500;TSS1500	N_Shore
cg20272287	17	19247905	MIR1180;B9D1	TSS200;Body	Island
cg08259810	11	10325778	ADM	TSS1500	N_Shore
cg08062858	19	42386382	ARHGEF1;ARHGEF1	TSS1500;TSS1500	N_Shore
cg21921728	3	49967780	MON1A;MON1A	TSS1500;TSS1500	S_Shore
cg23895499	11	940470	AP2A2;AP2A2	Body;Body	N_Shelf
cg05701192	10	21388541	NEBL;NEBL	Body;Body
cg09173621	13	111773936	ARHGEF7;ARHGEF7;ARHGEF7	Body;Body;Body
cg01927767	2	238864146			N_Shore
cg17552460	2	102413836	MAP4K4;MAP4K4;MAP4K4;MAP4K4;MAP4K4	Body;Body;Body;Body;Body
cg16086579	12	132562626	EP400	3'UTR
cg12550216	17	8369369	NDEL1;NDEL1	Body;Body
cg03357664	1	29446693	TMEM200B	3'UTR	N_Shore
cg09601002	1	10850561	CASZ1;CASZ1	5'UTR;5'UTR	N_Shelf
cg18822457	7	135430863	FAM180A	Body
cg23580725	14	99707721	BCL11B;BCL11B	Body;Body
cg13611088	2	204501958
cg26531551	13	113702436	MCF2L;MCF2L	Body;Body	S_Shore
cg07593390	3	136714183	IL20RB	Body
cg19434164	7	101469146	CUX1;CUX1;CUX1	Body;Body;Body
cg17665104	12	121123557	MLEC;MLEC	TSS1500;TSS1500	N_Shore
cg06411776	12	48231137
cg14491929	14	89815175	FOXN3;FOXN3	Body;Body
cg21240048	7	33732842
cg15272611	18	60441540	PHLPP1	Body
cg12131894	1	2257894	MORN1	Body	N_Shore
cg10377582	12	51612794	POU6F1	TSS1500	S_Shore
cg03650608	19	8647531	ADAMTS10	Body	N_Shelf
cg11465639	17	19241549
cg16867086	13	98826197	FARP1;FARP1	5'UTR;5'UTR	N_Shelf
cg06277901	21	35715870
cg14862678	5	138452165	SIL1;SIL1	Body;Body
cg04813697	10	22920025	PIP4K2A	Body
cg09825309	12	124990897	NCOR2;NCOR2	5'UTR;5'UTR
cg18161285	7	129414887	MIR183;MIR96	TSS200;TSS1500	N_Shelf
cg18915196	4	6782016			N_Shore
cg13364241	11	123427796	GRAMD1B;GRAMD1B	Body;Body
cg08574903	22	40849033	MKL1;MKL1;MKL1;MKL1	Body;Body;Body;Body
cg02408496	17	64538099	PRKCA	Body
cg03440584	16	70682116	IL34;IL34;IL34	Body;Body;Body
cg10165053	6	158933975			N_Shelf
cg24045832	17	1955481			Island
cg13680613	11	123444627	GRAMD1B;GRAMD1B;GRAMD1B	5'UTR;Body;Body	N_Shelf
cg08646531	3	47578362
cg11841704	17	75539913
cg14170999	17	79380515	BAHCC1	Body	Island
cg20689531	1	33227221	KIAA1522	Body
cg07105632	9	95474417	BICD2;BICD2	3'UTR;3'UTR	N_Shelf
cg06010459	2	149634726	KIF5C	Body	S_Shore
cg06431842	1	33343804
cg08653904	1	8497643	RERE;RERE	Body;Body
cg04697755	19	41332782
cg18941831	1	120272766	PHGDH	Body
cg00538888	10	129703001			N_Shelf
cg25863732	14	96136582	TCL6	Body
cg22651048	7	70175567	AUTS2;AUTS2	Body;Body
cg04732580	11	44650928
cg16350126	12	124998754	NCOR2;NCOR2	5'UTR;5'UTR	N_Shelf
cg15203777	1	159140702	CADM3;CADM3	TSS1500;TSS1500	N_Shore
cg18822131	14	53798409
cg11771130	9	137331855	RXRA;RXRA;RXRA	3'UTR;3'UTR;3'UTR	S_Shore
cg13914841	16	75303457			S_Shelf
cg22016234	1	205215708	TMCC2;TMCC2;TMCC2;TMCC2	5'UTR;1stExon;Body;Body
cg26916916	17	9070303	NTN1	Body	S_Shelf
cg22909935	5	136426335	SPOCK1	Body
cg08274552	2	220491834	SLC4A3;SLC4A3	TSS1500;TSS1500	N_Shore
cg26624021	16	56995739	CETP	TSS200
cg14930167	11	1579490	DUSP8;HCCA2	Body;Body	S_Shore
cg24439945	9	75141975	TMC1	5'UTR
cg22949575	17	79948825	ASPSCR1	Body	N_Shelf
cg14839168	10	50289737	VSTM4	Body
cg02888648	20	49533615	ADNP;ADNP;ADNP	5'UTR;5'UTR;5'UTR
cg10989806	2	131832659	FAM168B	Body
cg25743482	11	19775505	NAV2;NAV2;NAV2	Body;Body;Body
cg11742898	7	127636374	C7orf54;SND1	TSS1500;Body
cg11841894	9	123334381	CDK5RAP2;CDK5RAP2;CDK5RAP2;CDK5RAP2;CDK5RAP2;CDK5RAP2;CDK5RAP2;CDK5RAP2	Body;Body;Body;Body;Body;Body;Body;Body
cg25439774	11	112840280	NCAM1;NCAM1;NCAM1;NCAM1;NCAM1	Body;Body;Body;Body;Body
cg18015632	9	133709555	ABL1;ABL1	TSS1500;Body	N_Shore
cg24335895	19	36643771	COX7A1	TSS200	S_Shore
cg13773247	2	42276988	PKDCC	Body
cg05206120	14	69730129	GALNTL1;GALNTL1	Body;Body	S_Shore
cg00250571	5	169999009	KCNIP1;KCNIP1;KCNIP1;KCNIP1;KCNIP1	5'UTR;Body;Body;Body;Body
cg16799334	15	60885338	RORA;RORA;RORA;RORA	Body;Body;TSS1500;Body	Island
cg02003183	14	103415882	CDC42BPB	Body
cg21567548	16	67233786	ELMO3	Body	Island
cg10987597	13	112726058			N_Shore
cg11297732	7	130567784	LINC-PINT;LINC-PINT;LINC-PINT	Body;Body;Body
cg03396005	18	10474524	APCDD1	Body	S_Shelf
cg27559706	5	79947048	DHFR;MTRNR2L2;DHFR;DHFR;DHFR	5'UTR;TSS200;Body;Body;Body	N_Shelf
cg18354290	2	238918200	UBE2F;UBE2F;UBE2F;UBE2F-SCLY;UBE2F;UBE2F;UBE2F;UBE2F;UBE2F	Body;Body;Body;Body;Body;Body;Body;Body;Body
cg02019444	21	35016787	ITSN1;ITSN1	5'UTR;5'UTR	S_Shore
cg24073588	1	19727557	CAPZB	Body
cg01016169	12	51441443	LETMD1;LETMD1	TSS1500;TSS1500	N_Shore
cg25884427	1	54751035	SSBP3;SSBP3;SSBP3	Body;Body;Body
cg01427050	1	23130961	EPHB2;EPHB2;EPHB2;EPHB2	Body;Body;Body;Body
cg15001400	14	70096437	SUSD6	5'UTR
cg14629910	10	11191704	CELF2;CELF2	Body;Body
cg05114486	19	875279	MED16	Body	Island
cg27628952	11	67229131	CABP4;CABP4;CABP4	3'UTR;3'UTR;3'UTR	N_Shelf
cg15572489	7	157481091	PTPRN2;PTPRN2;PTPRN2	Body;Body;Body	Island
cg10626335	11	121339728	SORL1	Body
cg06470951	2	240366416
cg24790184	8	22561951			S_Shore
cg00856278	11	46402188	MDK;MDK;MDK;MDK;MDK;MDK;MDK	TSS1500;TSS1500;TSS1500;TSS1500;TSS1500;TSS1500;TSS200	N_Shore
cg08500171	6	31590674	BAT2;SNORA38	Body;TSS200	S_Shore
cg04855678	3	195946921	OSTalpha	Body
cg18432441	11	8106632	TUB;TUB	Body;Body	S_Shelf
cg23596826	10	579259	DIP2C	Body	S_Shelf
cg16617297	7	130582172
cg17848515	2	130940706	SMPD4;SMPD4;SMPD4;SMPD4;SMPD4;SMPD4;SMPD4;FAM128B	TSS1500;TSS1500;TSS1500;TSS1500;TSS1500;TSS1500;TSS1500;Body	S_Shore
cg12154805	22	45615112	KIAA0930	Body
cg23322868	9	21993972	CDKN2B-AS1;CDKN2B-AS1;CDKN2B-AS1;CDKN2B-AS1;CDKN2B-AS1;CDKN2B-AS1;CDKN2B-AS1;CDKN2B-AS1;CDKN2B-AS1;CDKN2B-AS1;CDKN2B-AS1;CDKN2B-AS1;CDKN2B-AS1;CDKN2B-AS1;CDKN2A	TSS1500;TSS1500;TSS1500;TSS1500;TSS1500;TSS1500;TSS1500;TSS1500;TSS1500;TSS1500;TSS1500;TSS1500;TSS1500;TSS1500;Body	N_Shore
cg00908927	11	79152969	ODZ4	TSS1500	S_Shore
cg10323688	10	11059183	CELF2;CELF2	TSS1500;Body	N_Shore
cg00814714	17	19986587	SPECC1	5'UTR
cg01127346	9	135320191	C9orf171;C9orf171	Body;Body
cg02715546	15	55881162	PYGO1	TSS200	Island
cg15784881	16	3820865	CREBBP;CREBBP	Body;Body
cg15234492	12	122019076	KDM2B;KDM2B	TSS200;TSS1500	S_Shore
cg17562433	17	72270155	DNAI2	TSS1500	N_Shore
cg18054375	10	81194201	ZCCHC24	Body
cg24427243	1	12128100	TNFRSF8	Body	S_Shelf
cg16710437	10	98876906	SLIT1	Body
cg11751993	7	16012877
cg24508208	7	134574978	CALD1;CALD1;CALD1;CALD1;CALD1	TSS1500;Body;TSS1500;Body;Body
cg07555787	19	55611395	PPP1R12C	Body	S_Shelf
cg27496884	16	47071479			Island
cg14137316	17	59330946	BCAS3;BCAS3	Body;Body
cg09869357	1	12613315
cg21036162	6	31649728			N_Shore
cg18238718	1	33742369	ZNF362	Body	Island
cg26814835	20	30195969			N_Shore
cg05354921	1	3100497	PRDM16;PRDM16	Body;Body	N_Shelf
cg02832169	10	72193662	NODAL	Body
cg27105233	6	114293139	HDAC2;HDAC2;HDAC2;LOC101927768	TSS1500;TSS1500;TSS1500;Body	S_Shore
cg03780561	16	19897093	GPRC5B	TSS1500	Island
cg02575319	16	81602667	CMIP;CMIP	Body;Body
cg12352902	5	14297202	TRIO	Body
cg16265130	22	43550246	TSPO;TSPO;TSPO;TSPO	5'UTR;Body;5'UTR;5'UTR	S_Shelf
cg26594398	12	123258554	CCDC62;CCDC62	TSS1500;TSS1500
cg16664566	9	129976650	RALGPS1;RALGPS1;RALGPS1	Body;Body;Body
cg03306486	19	1467952	APC2	Body	Island
cg09704136	7	143082002	ZYX;ZYX	Body;Body	S_Shelf
cg14908875	11	43902062	ALKBH3	TSS1500	N_Shore
cg17744449	10	123994374	TACC2;TACC2;TACC2;TACC2;TACC2;TACC2;TACC2;TACC2	Body;Body;Body;Body;Body;Body;Body;Body
cg02686357	19	46294847	DMWD	Body	N_Shore
cg16719194	6	157108246	ARID1B;ARID1B;ARID1B	Body;Body;Body
cg07207982	6	34984930	ANKS1A	Body
cg04986899	16	17553784	XYLT1	Body
cg04696814	20	5768269	C20orf196;C20orf196;C20orf196	Body;Body;Body
cg14500151	18	9774872	RAB31	Body
cg20635370	10	80666318
cg02879554	16	2141451	MIR1225;PKD1;PKD1	TSS1500;Body;Body	Island
cg16718166	1	225625841
cg22720392	1	3133857	PRDM16;PRDM16	Body;Body
cg12644411	2	240202361	HDAC4	Body
cg27297993	6	29581228	GABBR1;GABBR1;GABBR1	Body;Body;Body
cg08675002	5	90437527	GPR98;GPR98	Body;Body
cg05548749	1	27055824	ARID1A;ARID1A	Body;Body
cg20571993	10	14003189	FRMD4A	Body
cg20869310	17	62961609			N_Shore
cg19242688	19	47139391	GNG8	TSS1500	Island
cg10585806	8	9987847	MSRA;MSRA;MSRA	Body;Body;Body
cg27125645	12	124246434	DNAH10	TSS1500	N_Shore
cg09950011	4	41386514	LIMCH1;LIMCH1;LIMCH1	Body;Body;Body
cg23839180	2	16805111	FAM49A	5'UTR
cg15321357	19	7580366	ZNF358	TSS1500	N_Shore
cg08897053	1	213560947			N_Shore
cg15316206	8	22422678	SORBS3;SORBS3	TSS1500;Body	Island
cg16852107	15	63624154	CA12;CA12;CA12	Body;Body;Body
cg18573586	2	121637809	GLI2	Body
cg27429749	11	57333612	UBE2L6;UBE2L6	Body;5'UTR	N_Shore
cg21770436	11	93272548	C11orf75	5'UTR	N_Shelf
cg13744584	5	150446087	TNIP1;TNIP1;TNIP1;TNIP1;TNIP1;TNIP1;TNIP1;TNIP1;TNIP1;TNIP1	TSS1500;TSS1500;5'UTR;5'UTR;5'UTR;5'UTR;5'UTR;5'UTR;5'UTR;5'UTR
cg08912287	5	138311028	SIL1;SIL1	Body;Body
cg03925413	20	60145120	CDH4;CDH4	Body;Body
cg21426303	8	123945740	ZHX2	5'UTR
cg07878440	9	544976	KANK1;KANK1;KANK1	5'UTR;5'UTR;5'UTR
cg27634902	14	21567796	ZNF219;ZNF219;TMEM253;ZNF219	5'UTR;TSS1500;5'UTR;TSS1500	S_Shore
cg13681050	10	81174120	ZCCHC24	Body
cg15750238	17	1585625	PRPF8	Body	N_Shelf
cg10120897	16	88498132	ZNF469	Body	Island
cg26224664	14	101693935
cg20229696	3	58564910	FAM107A;FAM107A;FAM107A;FAM107A	TSS1500;TSS1500;Body;Body
cg10667102	19	1265458			N_Shore
cg00863893	17	76876239	TIMP2	Body
cg03961112	11	57559256	CTNND1;CTNND1;CTNND1;CTNND1;CTNND1;CTNND1;CTNND1;CTNND1;CTNND1;CTNND1;CTNND1;CTNND1;CTNND1;CTNND1;TMX2-CTNND1;CTNND1;CTNND1;CTNND1;CTNND1;CTNND1;CTNND1;CTNND1;CTNND1	Body;Body;Body;Body;Body;Body;Body;Body;Body;Body;Body;Body;Body;Body;Body;5'UTR;5'UTR;5'UTR;5'UTR;5'UTR;5'UTR;5'UTR;5'UTR
cg14082192	1	8020732	PARK7;PARK7	TSS1500;TSS1500	N_Shore
cg07361586	1	114202330	MAGI3;MAGI3	Body;Body
cg10775357	3	181476217
cg08144981	5	79536314	SERINC5;SERINC5;SERINC5;SERINC5;SERINC5	Body;Body;Body;Body;Body
cg03342208	13	95358540			N_Shore
cg06323893	10	88542898	BMPR1A	5'UTR
cg10239802	17	55184130	AKAP1;AKAP1;AKAP1	Body;Body;Body
cg11443730	7	22641708
cg13928490	13	51640442	GUCY1B2	TSS200
cg15541384	6	21886458	FLJ22536	Body
cg27629114	18	9615776	PPP4R1;PPP4R1;PPP4R1;PPP4R1-AS1;PPP4R1-AS1	TSS1500;TSS1500;TSS1500;Body;Body
cg01335980	16	27733133	KIAA0556	Body
cg23423086	11	85856245
cg21390755	2	159988469	TANC1;TANC1	Body;Body
cg23119178	14	34402392	EGLN3;EGLN3	Body;Body
cg08508430	22	35755562
cg08828806	2	75873648	MRPL19	TSS1500	N_Shore
cg08526262	16	49548811	ZNF423;ZNF423	Body;Body
cg18238808	17	71280700	CDC42EP4	3'UTR	N_Shore
cg20028528	13	114812184	RASA3	Body	N_Shore
cg03142837	1	109619704	TAF13	TSS1500	S_Shore
cg09318839	20	5593544			S_Shore
cg03877256	4	86683143	ARHGAP24	Body
cg12513648	16	31199285	FUS;FUS;FUS;FUS	Body;Body;Body;Body
cg19211880	3	134088357	AMOTL2	Body	N_Shelf
cg16534289	3	120139929	FSTL1	Body
cg08350742	4	40814531	APBB2;APBB2;APBB2;APBB2;APBB2;APBB2;APBB2	3'UTR;3'UTR;3'UTR;3'UTR;3'UTR;3'UTR;3'UTR
cg03706479	11	73499909	MRPL48	Body	S_Shore
cg26910031	21	45262436
cg04262623	7	70185368	AUTS2;AUTS2	Body;Body
cg12975996	18	8175154	PTPRM;PTPRM	Body;Body
cg07602073	1	228595680	TRIM17;TRIM11;TRIM17;TRIM17	3'UTR;TSS1500;3'UTR;3'UTR	S_Shore
cg14608759	11	95771471	MAML2	Body
cg16613558	15	75073472	CSK;CSK	TSS1500;TSS1500	N_Shore
cg15297642	18	13369816	LDLRAD4;LDLRAD4	5'UTR;5'UTR
cg09155462	2	109189131
cg14189808	19	47611440	ZC3H4	Body	N_Shelf
cg00708789	4	16083440	PROM1;PROM1	5'UTR;5'UTR	N_Shore
cg15888663	1	207992084	LOC148696	Body
cg12225949	12	110285784			S_Shelf
cg04101363	16	72830284	ZFHX3;ZFHX3	Body;Body
cg20880908	5	126189013
cg02185843	21	45348632	AGPAT3;AGPAT3	5'UTR;5'UTR
cg21811681	17	46047634	CDK5RAP3;CDK5RAP3;CDK5RAP3;CDK5RAP3;CDK5RAP3	TSS1500;TSS1500;TSS1500;TSS1500;TSS1500	N_Shore
cg17797863	4	2009396	WHSC2	Body	N_Shore
cg05509871	8	28479326			N_Shore
cg22641930	2	101921235	RNF149	Body	N_Shelf
cg23460910	2	43396506			N_Shore
cg09355937	17	755553	NXN;NXN	Body;Body
cg15239567	15	40374681
cg27638217	11	15672271			S_Shore
cg03568835	20	62209709			S_Shore
cg08840461	5	149534078	PDGFRB	5'UTR
cg04260643	2	65221688	SLC1A4;SLC1A4	5'UTR;Body
cg07865574	19	44145769			S_Shore
cg02388253	9	123640363	PHF19;PHF19	TSS1500;TSS1500	S_Shore
cg08141308	5	132283723	AFF4	5'UTR
cg07456543	17	769898	NXN	Body
cg14395112	11	126173140	DCPS	TSS1500	N_Shore
cg25709222	13	45542008	NUFIP1	Body
cg17679427	10	35480749	CREM;CREM;CREM;CREM;CREM;CREM;CREM;CREM;CREM;CREM;CREM	Body;Body;5'UTR;Body;Body;Body;Body;Body;5'UTR;Body;Body
cg15197458	19	3464765			Island
cg02981421	17	72982718	CDR2L	TSS1500	N_Shore
cg06225923	16	88797506	FAM38A	Body	S_Shelf
cg19328810	8	9119106
cg13831030	1	151482724	CGN	TSS1500	N_Shore
cg27568751	14	59730071	DAAM1;DAAM1	TSS200;5'UTR
cg12174465	22	42474656	C22orf32;FAM109B	TSS1500;3'UTR	N_Shore
cg17199010	7	5390781	TNRC18	Body	N_Shore
cg18894097	22	38663240	TMEM184B;TMEM184B;TMEM184B	5'UTR;5'UTR;5'UTR
cg07491702	15	43030817	CDAN1	TSS1500	S_Shore
cg22946219	17	17714414	RAI1	3'UTR	Island
cg00376816	19	39332571	HNRNPL;HNRNPL	Body;Body
cg02853801	13	111766339	ARHGEF7;ARHGEF7;ARHGEF7	TSS1500;TSS1500;TSS1500
cg16490470	1	208390388	PLXNA2	Body
cg14932349	16	3897393	CREBBP;CREBBP	Body;Body
cg20263942	9	88714961	GOLM1;GOLM1;GOLM1	5'UTR;1stExon;TSS1500	S_Shore
cg23807924	1	246860361
cg01433447	10	97259312	SORBS1;SORBS1;SORBS1;SORBS1	5'UTR;5'UTR;5'UTR;5'UTR
cg24599709	2	26578508	SELI	Body
cg02696415	4	40994566	APBB2;APBB2;APBB2	Body;Body;Body
cg25722983	1	36840028	STK40	5'UTR
cg11171459	10	566284	DIP2C	Body
cg06097236	5	142602326	ARHGAP26;ARHGAP26	3'UTR;3'UTR
cg24657965	9	124413393	DAB2IP	Body	N_Shore
cg22290067	15	61241411	RORA	Body
cg17643412	3	11054296	SLC6A1;SLC6A1-AS1	5'UTR;Body
cg17028595	10	80725361	LOC283050;LOC283050;LOC283050	Body;Body;Body
cg21869956	17	35078334			N_Shore
cg23195435	5	60933135	FLJ37543	TSS1500
cg10559803	1	178693897	RALGPS2	TSS1500	N_Shore
cg18663807	19	56133216	ZNF784	Body	Island
cg10652432	10	63854401	ARID5B	3'UTR
cg07575519	5	16743265	MYO10	Body
cg23445003	7	101535821	CUX1;CUX1;CUX1	Body;Body;Body
cg08347226	2	241388722	GPC1	Body	N_Shelf
cg06150841	1	61606693	NFIA;NFIA;NFIA;NFIA	Body;Body;Body;Body
cg05963131	20	1809393
cg08196899	11	100555135			N_Shelf
cg19502821	8	107513508	OXR1;OXR1;OXR1	Body;Body;Body
cg07741263	6	169646974	THBS2	Body	N_Shore
cg24494885	6	56798605	DST	Body
cg12060422	10	102821684	KAZALD1;KAZALD1	1stExon;5'UTR	Island
cg22007893	6	31801685	C6orf48;SNORD48;C6orf48	TSS1500;TSS1500;TSS1500	N_Shore
cg23724635	13	99174494	STK24;STK24	Body;TSS200
cg04799410	3	187717711
cg18395632	1	165345040
cg01233141	8	2030032	MYOM2	Body
cg18675173	20	3889185	PANK2;PANK2;PANK2	Body;Body;Body
cg02978140	1	23880736			N_Shore
cg23365999	1	198460992
cg07108436	12	76372454
cg07453407	19	46404031	MYPOP	Body	N_Shore
cg17164443	8	1789537	ARHGEF10	5'UTR
cg13744793	10	21464296	NEBL;NEBL	TSS1500;TSS1500	S_Shore
cg19533294	4	87857667	AFF1	5'UTR	S_Shore
cg17625218	1	101577815
cg03731251	1	235292703	TOMM20;SNORA14B	TSS1500;TSS1500	S_Shore
cg03653511	5	177025878	B4GALT7	TSS1500	N_Shore
cg13284849	3	133167599	BFSP2	Body
cg20487608	6	15288126	JARID2	Body
cg24055594	4	2815386	SH3BP2;SH3BP2	5'UTR;Body
cg22238932	1	229122737
cg25374269	13	44887281
cg01265662	2	197504046	CCDC150	TSS1500	N_Shore
cg03478765	7	108056805	NRCAM;NRCAM;NRCAM;NRCAM	5'UTR;5'UTR;5'UTR;5'UTR
cg04063860	18	74919653
cg16235226	2	10986493
cg15227656	16	68303445	SLC7A6;SLC7A6	5'UTR;5'UTR
cg04192631	1	225968461	SRP9;SRP9	Body;Body	S_Shelf
cg24306405	3	149252636	WWTR1;WWTR1;WWTR1	Body;Body;Body
cg07966661	1	64970864	CACHD1;CACHD1	TSS1500;Body	N_Shore
cg09052355	17	27218333	FLOT2	Body
cg03523404	2	150468219	LOC101929231	Body
cg05133314	1	6321684	GPR153	TSS1500	S_Shore
cg14832768	4	16207836	TAPT1	Body
cg09693800	14	51300245			S_Shore
cg04676766	4	153699460	TIGD4	5'UTR	N_Shore
cg26711443	5	10758629	DAP;DAP	Body;Body	N_Shelf
cg17585528	3	187988060	LPP;LPP;LPP	5'UTR;5'UTR;5'UTR
cg13829089	17	7460690	TNFSF13;TNFSF13;TNFSF12;TNFSF12-TNFSF13;TNFSF13	TSS1500;TSS1500;3'UTR;Body;TSS1500	N_Shelf
cg13353550	12	48149200	RAPGEF3;RAPGEF3;RAPGEF3	Body;Body;Body	N_Shelf
cg26684225	10	133811459
cg10037068	2	175500072	WIPF1;WIPF1	5'UTR;TSS1500
cg24894970	11	122655638	UBASH3B	Body
cg09936371	19	4795531	FEM1A;FEM1A	1stExon;3'UTR	S_Shelf
cg10208583	5	146232064	PPP2R2B;PPP2R2B;PPP2R2B;PPP2R2B;PPP2R2B;PPP2R2B;PPP2R2B	Body;Body;Body;Body;Body;Body;Body
cg07247432	18	9809551	RAB31	Body
cg10569027	19	1140926	SBNO2	Body	Island
cg14289658	1	27247818	NUDC	TSS1500	N_Shore
cg08570492	3	48595273	PFKFB4	TSS1500	S_Shore
cg27405731	7	101571203	CUX1;CUX1;CUX1	Body;Body;Body
cg01898867	2	219718848
cg22695084	7	155971174
cg03155112	7	47556928	TNS3	5'UTR
cg23714751	22	40833318	MKL1;MKL1;MKL1;MKL1	Body;Body;Body;Body
cg04934763	20	52418865
cg00849955	6	112102358	FYN	5'UTR
cg16437904	9	128235091	MAPKAP1;MAPKAP1;MAPKAP1;MAPKAP1;MAPKAP1	Body;Body;Body;Body;Body
cg16028171	13	111560076	ANKRD10	Body
cg11120632	7	141063203	TMEM178B	Body
cg08530439	5	178976985	RUFY1	TSS1500	N_Shore
cg05035143	13	43597297	DNAJC15	TSS200	N_Shore
cg10523140	2	101768941	TBC1D8	TSS1500	S_Shore
cg08134863	16	89390968	ANKRD11	5'UTR
cg10331412	19	42578922	ZNF574	TSS1500	N_Shore
cg23039438	4	58053561	IGFBP7-AS1	Body
cg26945376	12	122897502	CLIP1;CLIP1;CLIP1	5'UTR;5'UTR;5'UTR
cg12058677	8	58905974	FAM110B	TSS1500	N_Shore
cg15563677	14	74255218	ELMSAN1;LOC100506476	TSS1500;Body	S_Shore
cg09634707	10	72219713			S_Shore
cg24217003	10	123360305			S_Shelf
cg02906184	8	145055359	PARP10	Body	S_Shelf
cg08099685	16	644309	RAB40C	Body	S_Shelf
cg16969681	13	41223080	FOXO1	Body
cg18528563	1	229476515	CCSAP	Body	N_Shore
cg24810353	6	14602100
cg17186103	2	121442251
cg17177054	12	52407296	GRASP;GRASP	Body;Body	N_Shore
cg09696044	20	55968294	RBM38;RBM38	Body;Body	S_Shore
cg05081225	10	114803007	TCF7L2;TCF7L2;TCF7L2;TCF7L2;TCF7L2;TCF7L2;TCF7L2;TCF7L2;TCF7L2;TCF7L2;TCF7L2;TCF7L2;TCF7L2	Body;Body;Body;Body;Body;Body;Body;Body;Body;Body;Body;Body;Body
cg06499213	6	111888840	TRAF3IP2;TRAF3IP2;TRAF3IP2;TRAF3IP2;TRAF3IP2	Body;Body;Body;TSS1500;Body
cg26096887	7	110723678	IMMP2L;IMMP2L	Body;Body
cg12470011	1	205473662	CDK18;CDK18;CDK18	TSS200;TSS200;TSS200	N_Shore
cg14222599	8	61613491	CHD7	5'UTR
cg09510202	6	13014871	PHACTR1	Body	N_Shore
cg15006246	3	134168812
cg05763378	8	101349699	RNF19A	TSS1500
cg01033360	19	3381432	NFIC;NFIC	Body;Body	N_Shore
cg14282998	12	12369905	LRP6	Body
cg03764313	8	101774939
cg24439190	1	19741833	CAPZB	Body
cg23731272	15	67356838	SMAD3	TSS1500	N_Shore
cg23646330	4	2813356	SH3BP2;SH3BP2	TSS1500;5'UTR
cg08747006	14	77500753			S_Shore
cg13289202	11	34322226	ABTB2	Body
cg13990539	10	102773407	PDZD7	Body
cg27192733	8	10384478	PRSS55;PRSS55	Body;Body
cg03555782	14	77182234
cg08552167	10	134560109	INPP5A	Body	N_Shelf
cg21966656	8	10897405	XKR6	Body
cg09239782	9	116988833	COL27A1	Body
cg04774679	2	236702170	AGAP1;AGAP1;AGAP1	Body;Body;Body
cg11603365	14	61970209	PRKCH	Body
cg01063813	12	57504948	STAT6;STAT6	1stExon;5'UTR
cg21739550	5	140053271	DND1	TSS200	Island
cg02028114	5	112383621	MCC;MCC	Body;Body
cg16761216	4	38664394	KLF3;KLF3-AS1	TSS1500;Body	N_Shore
cg12380513	19	5139334	KDM4B	Body	N_Shore
cg24365551	9	103234941	TMEFF1;MSANTD3-TMEFF1	TSS1500;Body	N_Shore
cg08319436	20	10591957	SLX4IP	Body
cg22807732	12	97700158
cg04652522	5	179124978	CANX;CANX	TSS1500;TSS1500	N_Shore
cg04071866	16	4700737	MGRN1;MGRN1;MGRN1;MGRN1	Body;Body;Body;Body	N_Shore
cg02002240	5	77864819	LHFPL2	5'UTR
cg06040856	2	99422093	KIAA1211L	Body
cg13056524	6	15448614	JARID2	Body
cg14497967	8	73795303	KCNB2	Body
cg14178294	17	43109690	DCAKD;DCAKD	Body;Body	N_Shore
cg22584911	15	52176689	TMOD3	Body
cg06576634	1	28782767	PHACTR4;PHACTR4	Body;Body
cg26097391	2	54893211	SPTBN1	Body
cg07568430	1	110452482	CSF1;CSF1;CSF1;CSF1	TSS1500;TSS1500;TSS1500;TSS1500	N_Shore
cg14406157	17	71064722	SLC39A11;SLC39A11	Body;Body
cg07422861	5	151133468	ATOX1	Body
cg08194377	6	34984836	ANKS1A	Body
cg08835060	8	8648754	MFHAS1	Body
cg11578977	6	107940065	SOBP	Body
cg24144230	8	37574639	LOC101929622	TSS1500
cg06972724	5	130943742	RAPGEF6;RAPGEF6;RAPGEF6;RAPGEF6;RAPGEF6;RAPGEF6	Body;Body;Body;Body;Body;Body
cg19084822	6	13463084	GFOD1	Body
cg04087638	20	5133584	CDS2	Body
cg27309179	21	46777344
cg14431551	2	47229036	TTC7A;TTC7A;TTC7A;TTC7A	Body;Body;Body;Body
cg24752353	15	86232738	AKAP13;AKAP13;AKAP13	Body;Body;Body
cg23014794	14	77426840			S_Shelf
cg01950536	5	65104764	NLN	Body
cg20033652	14	51290662	NIN;NIN;NIN;NIN	5'UTR;5'UTR;TSS1500;5'UTR
cg16323330	17	55503603	MSI2;MSI2	Body;Body
cg22186488	3	48752413	IP6K2;IP6K2;IP6K2;IP6K2;IP6K2;IP6K2;IP6K2;IP6K2;IP6K2;IP6K2	Body;Body;Body;Body;5'UTR;5'UTR;5'UTR;5'UTR;5'UTR;5'UTR	N_Shelf
cg03962378	14	90958705
cg10452448	4	185589865	PRIMPOL;PRIMPOL;PRIMPOL	Body;Body;Body
cg09101619	1	54750785	SSBP3;SSBP3;SSBP3	Body;Body;Body
cg15114001	2	136899351
cg07855507	11	72847800	FCHSD2	Body
cg26214630	16	27264942	NSMCE1	Body
cg03123855	18	9782387	RAB31	Body
cg14544289	14	78051204	SPTLC2	Body
cg27511678	18	48721148	MEX3C	Body	N_Shore
cg09448314	17	73496215	KIAA0195	3'UTR	N_Shore
cg14901926	14	69149287
cg21644773	10	81156826	ZCCHC24	Body
cg10805254	3	72433837	RYBP	Body
cg12395689	10	133777125
cg14486098	17	79267785	SLC38A10;SLC38A10	Body;Body	N_Shore
cg06029700	12	6473311	SCNN1A;SCNN1A;SCNN1A	Body;Body;Body	Island
cg09950966	1	66782613	PDE4B;PDE4B;PDE4B;PDE4B;PDE4B	Body;Body;Body;Body;Body
cg14784699	10	31607330	ZEB1;ZEB1;ZEB1;LOC220930;ZEB1	TSS1500;TSS200;TSS1500;Body;TSS1500	Island
cg00012668	14	62053418	FLJ22447	Body
cg09289674	15	51699392	GLDN	3'UTR
cg09250149	16	85684353	KIAA0182;KIAA0182	Body;Body	Island
cg06368760	2	237018205	AGAP1;AGAP1	Body;Body
cg13481379	21	47065923			S_Shore
cg16872841	13	110993558	COL4A2	Body
cg13680928	1	27856337			S_Shore
cg20701646	11	31833953	PAX6;PAX6;PAX6;PAX6;PAX6;PAX6;PAX6;PAX6	TSS200;5'UTR;5'UTR;TSS1500;TSS1500;TSS1500;TSS1500;TSS1500	Island
cg24927646	15	101738558	CHSY1	Body
cg16469046	2	99062999	INPP4A;INPP4A;INPP4A;INPP4A	5'UTR;5'UTR;5'UTR;5'UTR	S_Shore
cg04255675	17	20075915	CYTSB;CYTSB;CYTSB;CYTSB	Body;Body;Body;Body
cg08932381	3	138078989	MRAS;MRAS	5'UTR;5'UTR
cg21184170	10	104299959	SUFU;SUFU	Body;Body
cg07136218	16	53254880	CHD9;CHD9	Body;Body
cg12233756	7	127438201	SND1	Body
cg15116108	8	124288450	ZHX1	TSS1500	S_Shore
cg03528824	11	125110227	PKNOX2	5'UTR
cg22962379	22	30624061
cg01725626	6	111008787	CDK19;CDK19;CDK19;CDK19	Body;Body;Body;Body
cg08878865	18	56287152	ALPK2	5'UTR
cg08297164	10	11240186	CELF2;CELF2;CELF2;CELF2	Body;Body;Body;Body
cg23231093	1	1625702	LOC728661;CDK11B;CDK11B;CDK11B;CDK11B;CDK11B;CDK11B	TSS1500;Body;Body;Body;Body;Body;5'UTR	S_Shore
cg12861107	12	123258441	CCDC62;CCDC62	TSS1500;TSS1500
cg04495891	16	53145386	CHD9	5'UTR
cg26065488	3	171176016	TNIK;TNIK;TNIK;TNIK;TNIK;TNIK;TNIK;TNIK;TNIK	Body;Body;Body;Body;Body;Body;Body;Body;Body	N_Shore
cg24047187	2	99410740	C2orf55	3'UTR
cg05174583	2	153261256	FMNL2	Body
cg08107909	3	149683559	PFN2;PFN2	3'UTR;3'UTR
cg11593645	6	56590175	RNU6-71P;DST;DST;DST	Body;Body;Body;Body
cg17789626	10	123680920	ATE1;ATE1;ATE1;ATE1;ATE1;ATE1	5'UTR;5'UTR;Body;Body;Body;Body
cg26475818	1	202183139	LGR6;LGR6;LGR6	TSS200;Body;Body	N_Shore
cg14258418	13	27704294	USP12	Body
cg22133576	4	169632943	PALLD;PALLD;PALLD	Body;Body;Body
cg18865949	1	183272731	NMNAT2;NMNAT2	Body;Body
cg00979937	17	48998131
cg26230320	4	140480051			S_Shore
cg09725603	11	46724207	ZNF408;ZNF408	Body;Body	S_Shore
cg07871153	10	79602008	DLG5	Body
cg20821713	7	1055600	C7orf50;C7orf50;C7orf50	Body;Body;Body	N_Shelf
cg21322120	17	9150052
cg07063370	22	38367649	POLR2F;POLR2F	Body;Body
cg04683068	2	25527080	DNMT3A;DNMT3A;DNMT3A	Body;Body;Body
cg12659926	6	3422269	SLC22A23;SLC22A23;SLC22A23;SLC22A23;SLC22A23	5'UTR;5'UTR;Body;Body;Body
cg04202047	17	28671936
cg06291314	17	2325086	METT10D	Body
cg08052226	19	13207993	NFIX	3'UTR	N_Shore
cg26683259	5	77943417	LHFPL2	5'UTR	N_Shore
cg14418756	10	134043618	STK32C	Body	S_Shore
cg09920605	7	140341335			S_Shore
cg20050420	14	95783728	CLMN	Body	N_Shelf
cg13615341	6	70507706	LMBRD1	TSS1500	S_Shore
cg12596007	2	235886410	SH3BP4	5'UTR
cg22062979	14	72193013	SIPA1L1;SIPA1L1;SIPA1L1;SIPA1L1	Body;Body;Body;Body
cg17301773	20	60145125	CDH4;CDH4	Body;Body
cg03559186	16	256528	LUC7L;LUC7L	Body;Body
cg19640090	12	11975155	ETV6;RNU6-19P	Body;Body
cg13593676	6	148776605	SASH1	Body
cg15023940	14	68832143	RAD51B;RAD51B;RAD51B	Body;Body;Body
cg18687085	18	56067462	NEDD4L;NEDD4L;NEDD4L;NEDD4L;NEDD4L;NEDD4L;NEDD4L;NEDD4L;NEDD4L	3'UTR;3'UTR;3'UTR;3'UTR;3'UTR;3'UTR;3'UTR;3'UTR;3'UTR
cg26088561	6	30619080	C6orf136;C6orf136;C6orf136	Body;Body;Body	S_Shelf
cg02764336	2	217052376	XRCC5	Body
cg20683951	8	29383459
cg22801561	17	55562964	MSI2;MSI2	Body;Body
cg16144864	1	177244231	FAM5B	Body
cg06719589	7	73725965	CLIP2;CLIP2	5'UTR;5'UTR
cg25881851	11	932441	AP2A2	Body
cg09865015	4	1202509	LOC100130872;LOC100130872-SPON2	Body;Body	N_Shore
cg00409842	15	86076110	AKAP13;AKAP13	Body;Body
cg16456991	8	38663125	TACC1;TACC1;TACC1	5'UTR;Body;Body
cg22737823	4	169797196	PALLD;PALLD;PALLD;PALLD	5'UTR;Body;Body;Body	N_Shore
cg14157524	17	2170773	SMG6;SMG6	TSS1500;Body
cg21491246	6	15037318
cg00347643	7	75957202	YWHAG	3'UTR	N_Shore
cg12902405	1	2332160	RER1	Body	N_Shore
cg02058483	11	35442918			S_Shore
cg19261068	20	33061237	ITCH;ITCH;ITCH	Body;Body;Body
cg08348135	1	226812583
cg16664657	17	46068415
cg19992375	12	65067877	RASSF3	Body
cg05610420	8	61602387	CHD7	5'UTR
cg14027288	1	180923683			Island
cg20016631	4	38871320	FAM114A1	5'UTR	S_Shore
cg12587213	1	206589868	SRGAP2;SRGAP2;SRGAP2	Body;Body;Body
cg07219641	11	57336196	UBE2L6;UBE2L6	TSS1500;TSS1500	S_Shore
cg12957986	1	111061829	KCNA10	TSS200
cg08061598	6	112081538	FYN;FYN	5'UTR;TSS1500
cg18334392	5	9547825	SNORD123	TSS1500	S_Shore
cg20051420	11	133385517	OPCML	Body
cg14481208	2	74669375	RTKN	TSS1500	Island
cg17920026	14	65478763	FNTB;CHURC1-FNTB;CHURC1-FNTB;MAX;MAX	Body;Body;Body;Body;Body
cg21141143	5	60922694			S_Shore
cg26089007	18	44256337			N_Shelf
cg12897578	16	66585425	CKLF-CMTM1;CKLF-CMTM1;CKLF;CKLF;CKLF;CKLF;CKLF-CMTM1;CKLF;TK2;TK2;TK2;TK2;TK2;TK2;TK2	TSS1500;TSS1500;TSS1500;TSS1500;TSS1500;TSS1500;TSS1500;TSS1500;TSS1500;TSS1500;TSS1500;TSS1500;TSS1500;TSS1500;TSS1500	N_Shore
cg24048338	8	43046482	HGSNAT	Body
cg20212342	8	19499517	CSGALNACT1;CSGALNACT1	Body;5'UTR
cg00399441	13	23899029	SGCG	3'UTR
cg26151163	2	239079168	ILKAP	3'UTR
cg01169155	12	93822161	UBE2N	Body
cg01085736	14	89851504	FOXN3;FOXN3	Body;Body
cg23216398	12	15104916	ARHGDIB	5'UTR
cg12685560	17	2302144	MNT	Body	N_Shore
cg02673850	1	211828484
cg04133658	3	129161504	IFT122;IFT122;IFT122;IFT122	Body;Body;Body;Body	S_Shelf
cg06529371	8	38408370
cg00124009	1	201439578	PHLDA3	TSS1500	S_Shore
cg03586111	2	109237112	LIMS1;LIMS1;LIMS1;LIMS1;LIMS1	TSS1500;5'UTR;5'UTR;Body;Body
cg10938233	8	4573688	CSMD1	Body
cg08892166	19	48166060	GLTSCR1	5'UTR
cg12119951	3	143033370	SLC9A9	Body
cg11029716	14	51891409
cg16672818	18	3606680	DLGAP1-AS2;DLGAP1;DLGAP1;DLGAP1;DLGAP1;DLGAP1;DLGAP1;DLGAP1;DLGAP1;DLGAP1	Body;Body;Body;Body;Body;Body;Body;Body;Body;Body
cg01835604	3	159514688	IQCJ-SCHIP1;IQCJ-SCHIP1;SCHIP1;SCHIP1;SCHIP1	Body;Body;Body;Body;Body
cg01773127	8	8190880	SGK223	Body
cg20203776	21	38289169	HLCS;HLCS;HLCS	Body;Body;Body
cg21695771	19	36643932	COX7A1	TSS200	S_Shore
cg14825340	8	26681894	ADRA1A;ADRA1A;ADRA1A;ADRA1A	Body;Body;Body;Body
cg07147033	1	1549615	MIB2;MIB2;MIB2;MIB2;MIB2	TSS1500;TSS1500;TSS1500;TSS1500;TSS1500	N_Shore
cg03209043	2	145217529	ZEB2;ZEB2	Body;Body
cg15384623	14	91123785	TTC7B	Body
cg05544249	16	58058304	MMP15	TSS1500	N_Shore
cg11016299	1	113256701	PPM1J	Body	N_Shore
cg03794213	16	22220727	EEF2K	5'UTR	S_Shelf
cg24699588	5	158637000	RNF145;RNF145;RNF145	TSS1500;1stExon;5'UTR	S_Shore
cg03578957	3	134742944	EPHB1	Body
cg21027616	10	129865845	PTPRE;PTPRE	Body;Body
cg08517040	12	752834	NINJ2;NINJ2;NINJ2;LOC100049716	1stExon;Body;5'UTR;Body	S_Shore
cg03245497	4	106066745	TET2;TET2	TSS1500;TSS1500	N_Shore
cg22401939	1	206731166	RASSF5;RASSF5;RASSF5	Body;Body;Body	S_Shore
cg04070810	15	66526518	MEGF11	5'UTR
cg10872780	12	109192474	SSH1;SSH1;SSH1	Body;Body;Body
cg09938516	19	55957628			S_Shelf
cg17849733	6	31082200	PSORS1C1	TSS1500
cg12134452	22	23558328	BCR;BCR	Body;Body
cg11824764	17	78812487	RPTOR;RPTOR	Body;Body
cg22994883	7	130615334
cg08920745	8	119965055	TNFRSF11B	TSS1500	S_Shore
cg24674754	1	150537574			S_Shelf
cg00497607	17	27740086	TAOK1;TAOK1	5'UTR;5'UTR
cg07732145	1	95342012	SLC44A3;SLC44A3;SLC44A3;SLC44A3;SLC44A3;SLC44A3;SLC44A3	Body;Body;Body;Body;Body;Body;Body
cg14906976	21	45177538	PDXK	3'UTR	Island
cg07532796	20	23619793	CST3;CST3	TSS1500;TSS1500	S_Shore
cg20086916	7	4759814	FOXK1	Body	S_Shore
cg05685581	5	132102659	SEPT8;SEPT8;SEPT8;SEPT8;SEPT8;SEPT8	Body;Body;Body;Body;Body;5'UTR
cg01217466	17	64499741	PRKCA	Body
cg14074522	5	55841217	C5orf67	Body
cg05830034	12	76372358
cg15275697	8	131311793	ASAP1	Body
cg22066972	3	47623781			S_Shelf
cg17580613	7	23338304	C7orf30	TSS1500	N_Shore
cg09024381	5	173190654
cg13395060	9	35560319	RUSC2;RUSC2	Body;Body
cg16569656	8	20233481
cg08822798	12	123577690	PITPNM2;PITPNM2	5'UTR;5'UTR
cg00120332	6	88432950
cg25085038	20	3897636	PANK2;MIR103-2;PANK2;PANK2	Body;TSS1500;Body;Body
cg05576296	1	26614241	UBXN11;UBXN11;UBXN11	Body;Body;Body
cg21805788	1	109134372	FAM102B	Body
cg00623000	16	89535217	ANKRD11;ANKRD11;ANKRD11;ANKRD11	Body;5'UTR;5'UTR;5'UTR
cg01492604	10	45906434	ALOX5;ALOX5;ALOX5	Body;Body;Body
cg06287775	7	4784174	FOXK1	Body	N_Shore
cg24358133	12	3992479
cg01922645	7	74488324	WBSCR16	Body	N_Shore
cg00851852	10	25242304	PRTFDC1;PRTFDC1	TSS1500;TSS1500	S_Shore
cg07901575	14	96553804	C14orf132;C14orf132;C14orf132;C14orf132	3'UTR;3'UTR;3'UTR;3'UTR
cg02050985	2	101766314	TBC1D8	Body	N_Shore
cg03629303	1	7238998	CAMTA1	Body
cg15796536	5	140873082	PCDHGA8;PCDHGB5;PCDHGA9;PCDHGB6;PCDHGA10;PCDHGB7;PCDHGA11;PCDHGA11;PCDHGA12;PCDHGC3;PCDHGC3;PCDHGC4;PCDHGC5;PCDHGA1;PCDHGA2;PCDHGA3;PCDHGB1;PCDHGA4;PCDHGB2;PCDHGA5;PCDHGB3;PCDHGA6;PCDHGA7;PCDHGB4	Body;Body;Body;Body;Body;Body;Body;Body;Body;Body;Body;Body;Body;Body;Body;Body;Body;Body;Body;Body;Body;Body;Body;Body	S_Shore
cg07600345	11	8750270	ST5;ST5;ST5	Body;Body;Body	N_Shelf
cg15633390	4	99851211	EIF4E;EIF4E;EIF4E;EIF4E;EIF4E	5'UTR;1stExon;5'UTR;TSS1500;1stExon	S_Shore
cg00339232	1	44798857	ERI3;ERI3;ERI3;ERI3;ERI3	5'UTR;Body;Body;Body;Body
cg07052737	2	26224428
cg16597537	22	20252617	RTN4R	Body	N_Shelf
cg00294149	16	75604552	GABARAPL2	Body	S_Shelf
cg08847120	1	201735799	NAV1;IPO9-AS1;NAV1	Body;Body;Body
cg04798919	19	44039475	ZNF575	Body	Island
cg09080030	16	2820366	SRRM2	Body	S_Shelf
cg22190299	2	9553130	ITGB1BP1;ITGB1BP1	Body;Body
cg17170442	2	234322970	DGKD;DGKD	Body;Body
cg26642432	11	73529396	MRPL48	Body
cg14082886	11	35164485	CD44;CD44;CD44;CD44;CD44	Body;Body;Body;Body;Body	S_Shelf
cg05692960	3	8533441	LMCD1-AS1	Body
cg25594319	10	134461778	INPP5A	Body	S_Shore
cg13890229	19	42386377	ARHGEF1;ARHGEF1	TSS1500;TSS1500	N_Shore
cg11843735	16	68678092	CDH3	TSS200	N_Shore
cg03939279	17	7818113	LOC284023	Body	N_Shore
cg12616683	3	127323572	MCM2	Body	Island
cg02333960	7	1012935	COX19	Body	N_Shore
cg26580869	19	611506	HCN2	Body	Island
cg10272731	16	85614015
cg10728271	19	3108685	GNA11	Body	N_Shore
cg07479621	19	3666422	PIP5K1C;PIP5K1C;PIP5K1C	Body;Body;Body
cg22282221	10	116389950	ABLIM1;ABLIM1;ABLIM1	Body;Body;Body	N_Shore
cg04317051	15	57599596	LOC283663	Body	S_Shore
cg22038124	15	51396175	TNFAIP8L3	Body
cg25861660	7	28145849	JAZF1	Body
cg20283505	1	175490611	TNR	5'UTR
cg10320449	10	105396339	SH3PXD2A	Body
cg03065566	22	30021273	NF2;NF2;NF2;NF2;NF2;NF2;NF2;NF2;NF2	Body;Body;Body;Body;Body;Body;Body;Body;Body
cg01667978	17	55981604	CUEDC1	TSS1500
cg12789532	5	56129271	MAP3K1	Body
cg26249510	10	112624792
cg27246543	3	52321104	GLYCTK;GLYCTK;GLYCTK;GLYCTK;GLYCTK;GLYCTK	TSS1500;TSS1500;TSS1500;TSS1500;TSS1500;TSS1500	N_Shore
cg15224459	17	81042023	METRNL	Body	N_Shore
cg21396517	3	11655466	VGLL4;VGLL4	Body;Body
cg20844517	19	54567260	VSTM1;VSTM1;VSTM1;VSTM1;VSTM1	TSS200;TSS200;TSS200;TSS200;TSS200
cg01862311	8	26308815			S_Shore
cg19902005	11	57545678	TMX2-CTNND1;CTNND1;CTNND1;CTNND1;CTNND1;CTNND1;CTNND1;CTNND1;CTNND1;CTNND1;CTNND1;CTNND1;CTNND1;CTNND1;CTNND1;CTNND1;CTNND1;CTNND1;CTNND1;CTNND1;CTNND1;CTNND1;CTNND1	Body;5'UTR;5'UTR;5'UTR;5'UTR;5'UTR;5'UTR;5'UTR;5'UTR;5'UTR;5'UTR;5'UTR;5'UTR;5'UTR;5'UTR;5'UTR;5'UTR;5'UTR;5'UTR;5'UTR;5'UTR;5'UTR;5'UTR
cg21043770	20	47321863	PREX1	Body
cg00594952	1	41130641	RIMS3	5'UTR	N_Shore
cg19616274	3	101499721	NXPE3;NXPE3	5'UTR;5'UTR	S_Shore
cg26655345	9	14209709	NFIB;NFIB;NFIB	Body;Body;Body
cg08626382	11	62108591	ASRGL1;ASRGL1	Body;Body	S_Shelf
cg26437866	1	8045238	PARK7;PARK7	3'UTR;3'UTR
cg01390728	17	45919287	SCRN2;SCRN2	TSS1500;TSS1500	S_Shore
cg22944730	15	60410713
cg18158658	9	127025013	NEK6;NEK6;NEK6;NEK6	Body;5'UTR;5'UTR;5'UTR
cg24855857	5	57754512	PLK2;PLK2	Body;Body	N_Shore
cg26896668	10	28957429			Island
cg08480490	12	121738634			S_Shelf
cg24699146	1	24152579	HMGCL;HMGCL	TSS1500;TSS1500
cg20909752	15	72524565	PKM;PKM;PKM;PKM;PKM;PKM	TSS1500;TSS1500;TSS1500;TSS1500;TSS1500;TSS1500	S_Shore
cg17036855	5	55705369
cg04381393	17	80545636	FOXK2	Body	Island
cg05902857	1	2186168	SKI	Body
cg04178858	17	38334170	RAPGEFL1	TSS200	Island
cg09403144	18	42306745	SETBP1;SETBP1	Body;Body
cg11365440	3	46608179	LRRC2;LRRC2	5'UTR;TSS200	S_Shore
cg01784063	3	195486805	MUC4;MUC4;MUC4	Body;Body;Body	N_Shore
cg15352065	7	34248938
cg27344829	1	40043509	PABPC4;PABPC4;PABPC4	TSS1500;TSS1500;TSS1500	S_Shore
cg16898959	2	153275407	FMNL2	Body
cg15989892	4	41063747	APBB2;APBB2;APBB2	5'UTR;5'UTR;5'UTR
cg13247818	10	52145370	SGMS1	5'UTR
cg23738760	12	11918643	ETV6	Body
cg01335597	19	1944192	CSNK1G2	5'UTR	N_Shelf
cg06543615	2	133402475	GPR39;LYPD1;LYPD1	Body;3'UTR;3'UTR	N_Shore
cg14787758	12	122261097	SETD1B	Body	N_Shore
cg04058041	20	1305541	SDCBP2;SDCBP2;SDCBP2-AS1;SDCBP2-AS1;SDCBP2-AS1;FKBP1A-SDCBP2	5'UTR;5'UTR;TSS1500;TSS1500;TSS1500;Body	N_Shore
cg11067714	5	139492230	PURA	TSS1500	N_Shore
cg21392402	14	91163691	TTC7B	Body
cg18833788	19	48994043	LMTK3	Body	N_Shelf
cg14910296	15	73980827	CD276;CD276	5'UTR;5'UTR	S_Shelf
cg16381104	6	99578913
cg07415970	14	68026232	PLEKHH1	Body
cg01568402	3	64074407	LINC00994;PRICKLE2-AS1	TSS1500;Body
cg24269729	5	148240355
cg21026639	12	54656343	CBX5	5'UTR
cg19567295	14	89884237	FOXN3;FOXN3	TSS1500;5'UTR	Island
cg13685964	3	11056632	SLC6A1	5'UTR	N_Shelf
cg01610915	22	29950274	THOC5;THOC5;THOC5;THOC5	TSS1500;TSS1500;TSS1500;TSS1500	S_Shore
cg11925560	11	82504199
cg16643906	2	218621334	DIRC3	TSS200	Island
cg07196220	7	6690212	ZNF316	Body	N_Shore
cg05418408	15	29366552	APBA2;APBA2	Body;Body
cg17899476	19	39967276	SUPT5H;SUPT5H;SUPT5H;SUPT5H	3'UTR;3'UTR;3'UTR;3'UTR
cg07395928	3	47911658	MAP4;MAP4	Body;Body
cg03654391	13	100037618	UBAC2;UBAC2;UBAC2	3'UTR;3'UTR;Body
cg07331053	8	27347861	EPHX2	TSS1500	N_Shore
cg00899659	10	45495971	C10orf25;ZNF22	Body;TSS1500	N_Shore
cg02878028	19	8289865	CERS4	5'UTR
cg22517705	1	26645313	CD52;UBXN11	Body;TSS1500
cg11203771	9	115140853	HSDL2;HSDL2;HSDL2	TSS1500;TSS1500;TSS1500	N_Shore
cg02599751	10	61652009	CCDC6	Body
cg14883993	19	3374732	NFIC;NFIC	Body;Body
cg06168827	9	97585045	C9orf3;C9orf3;C9orf3	Body;Body;Body
cg12112406	9	91165838	NXNL2	Body
cg23378460	9	19720545	SLC24A2;SLC24A2	Body;Body
cg03435277	12	104166357	NT5DC3	3'UTR
cg16223785	11	8693620
cg08617982	13	114814680	RASA3	Body	S_Shore
cg10717082	2	28978297	PPP1CB;PPP1CB	Body;Body	S_Shelf
cg20359183	10	35770710	CCNY;CCNY	Body;5'UTR
cg16924818	2	236292871			N_Shore
cg02348119	17	78003528	TBC1D16	5'UTR
cg20652636	2	85656009
cg01464464	6	111895715	TRAF3IP2-AS1;TRAF3IP2-AS1;TRAF3IP2-AS1;TRAF3IP2;TRAF3IP2;TRAF3IP2	Body;Body;Body;Body;Body;Body
cg11390690	10	86120572	FAM190B	5'UTR
cg16398761	14	74220238	C14orf43;C14orf43	5'UTR;5'UTR
cg23626200	11	73039129	ARHGEF17	Body
cg11868921	6	154812487	CNKSR3	Body
cg17969853	6	108615613	LACE1	TSS1500	N_Shore
cg17297238	5	140871590	PCDHGA4;PCDHGC3;PCDHGA12;PCDHGA11;PCDHGA11;PCDHGA9;PCDHGA1;PCDHGB1;PCDHGB6;PCDHGB3;PCDHGB7;PCDHGA6;PCDHGA8;PCDHGA10;PCDHGA5;PCDHGB4;PCDHGC4;PCDHGA3;PCDHGA2;PCDHGA7;PCDHGB2;PCDHGC5;PCDHGB5;PCDHGC3	Body;Body;Body;Body;Body;Body;Body;Body;Body;Body;Body;Body;Body;Body;Body;Body;Body;Body;Body;Body;Body;Body;Body;Body	Island
cg15817114	16	54097364	FTO	Body
cg03559717	1	204353924
cg25912032	2	235459573
cg12682972	2	102444908	MAP4K4;MAP4K4;MAP4K4	Body;Body;Body
cg24903150	6	131380858	EPB41L2;EPB41L2;EPB41L2;EPB41L2	5'UTR;5'UTR;5'UTR;5'UTR	N_Shelf
cg18052713	17	55622595	MSI2;MSI2	Body;Body
cg00998135	19	34302567	KCTD15;KCTD15;KCTD15	Body;Body;Body	Island
cg10152684	7	2423467			S_Shelf
cg01649307	17	3699034	ITGAE	Body
cg04369302	6	29581439	GABBR1;GABBR1;GABBR1	Body;Body;Body
cg13248574	14	77504561
cg14826185	5	167447887	TENM2	Body
cg11568977	11	113072880	NCAM1;NCAM1;NCAM1;NCAM1;NCAM1	Body;Body;Body;Body;Body
cg01337411	12	113670511	TPCN1;TPCN1	Body;Body
cg14668447	8	131107217	ASAP1;ASAP1	Body;Body
cg03797139	6	139472304	HECA	Body
cg23677103	7	158064840	PTPRN2;PTPRN2;PTPRN2	Body;Body;Body	S_Shelf
cg26219140	17	7553375	ATP1B2;ATP1B2	5'UTR;TSS1500	N_Shore
cg09630706	7	229695	FAM20C	Body	N_Shore
cg06637812	1	203293433			N_Shelf
cg16889440	9	120506701			N_Shore
cg04414311	1	231365015	C1orf131;C1orf131	Body;Body
cg06622108	3	187004969	MASP1;MASP1;MASP1	Body;Body;Body
cg04400972	1	117665053	TRIM45;TRIM45	TSS1500;TSS1500	Island
cg25023816	5	146859772
cg01788910	21	44473568	CBS	3'UTR	N_Shore
cg03298034	16	85678249	KIAA0182;KIAA0182	5'UTR;Body	S_Shore
cg00412294	12	97300582	NEDD1;NEDD1;NEDD1;NEDD1	TSS1500;TSS1500;TSS1500;TSS1500	N_Shore
cg05313644	20	47400500	PREX1	Body
cg26736232	11	628603	SCT	TSS1500	S_Shore
cg06325974	22	32242866	DEPDC5;DEPDC5;DEPDC5;DEPDC5;DEPDC5	Body;Body;Body;Body;Body
cg15971114	15	42064995			N_Shore
cg20226162	14	103256628	TRAF3;TRAF3;TRAF3;TRAF3	5'UTR;5'UTR;5'UTR;5'UTR
cg24450692	17	56606528	SEPT4;SEPT4;SEPT4;SEPT4;SEPT4;SEPT4;SEPT4;SEPT4;SEPT4;SEPT4-AS1	Body;Body;Body;Body;Body;Body;Body;TSS1500;1stExon;Body	N_Shelf
cg07432009	1	1815199	GNB1;GNB1;GNB1	5'UTR;5'UTR;5'UTR
cg07524429	11	120423345	GRIK4	5'UTR
cg10385721	11	65374263	MAP3K11;MAP3K11	ExonBnd;Body	N_Shore
cg06471104	11	85781167	PICALM;PICALM;PICALM;PICALM	TSS1500;TSS1500;TSS1500;TSS1500	S_Shore
cg06671248	20	42154392	L3MBTL1;L3MBTL1	Body;Body
cg26323129	1	235112874
cg05999317	16	89397198	ANKRD11;ANKRD11;ANKRD11;ANKRD11	Body;5'UTR;5'UTR;5'UTR
cg09450200	7	148903195	ZNF282	Body
cg00961024	2	225061695
cg16356520	2	27201619	MAPRE3	5'UTR
cg12994657	7	77801448	MAGI2	Body
cg05623727	3	50126028	RBM5	TSS1500	N_Shore
cg26013733	17	928851	ABR;ABR;ABR	Body;Body;Body	S_Shelf
cg03170099	22	33121397	SYN3;SYN3;SYN3	Body;Body;Body
cg15065340	3	195632915	TNK2	5'UTR	N_Shelf
cg14326855	13	27136782	WASF3;WASF3	5'UTR;5'UTR
cg04163614	2	136743921	DARS;DARS;DARS-AS1;DARS-AS1	TSS1500;TSS1500;Body;Body	S_Shore
cg02280503	20	62375973	ZBTB46	3'UTR	S_Shore
cg06153925	17	78755379	RPTOR;RPTOR	Body;Body
cg08778851	17	29888936			S_Shore
cg02119866	19	48019611	NAPA;NAPA;NAPA	TSS1500;TSS1500;TSS1500	S_Shore
cg26405572	17	29909476
cg15888463	2	242953485			S_Shore
cg15883181	17	78336395	RNF213;LOC100294362	Body;Body
cg12232388	12	125027851			N_Shore
cg14704124	12	132514956	SNORA49;EP400	TSS1500;Body	S_Shore
cg25636481	6	33241410	RPS18	Body	S_Shore
cg18093770	15	63674473	CA12;CA12;CA12	TSS200;TSS200;TSS200	S_Shore
cg17448028	1	58453640	DAB1	5'UTR
cg24651312	2	191333721	MFSD6	Body
cg02133809	7	1234925
cg14482991	14	76164424	TTLL5	Body
cg15188398	11	63912722	MACROD1	Body
cg25952881	8	37401945
cg13491139	9	139627019			S_Shelf
cg07815051	16	10956736
cg11997468	13	114834922	RASA3	Body	N_Shore
cg08882472	6	56607099	DST;DST;DST;DST	Body;Body;Body;Body
cg01753198	16	70560099	SF3B3	5'UTR	S_Shelf
cg14823429	2	240187023	HDAC4	Body
cg16761000	14	77588307			N_Shelf
cg00532477	2	130941423	SMPD4;SMPD4;SMPD4;SMPD4;SMPD4;SMPD4;SMPD4;FAM128B	TSS1500;TSS1500;TSS1500;TSS1500;TSS1500;TSS1500;TSS1500;Body	S_Shore
cg24452821	11	113953812	ZBTB16;ZBTB16	Body;Body	Island
cg14343680	10	97322480	SORBS1;SORBS1;SORBS1;SORBS1	TSS1500;TSS1500;TSS1500;TSS1500	S_Shore
cg10457878	8	132933014	EFR3A	Body
cg08371951	6	33396610	SYNGAP1	Body	S_Shore
cg01118636	22	33392754	SYN3;SYN3;SYN3	Body;Body;Body
cg10205038	14	93052501	RIN3	Body
cg03831862	7	139340250	HIPK2;HIPK2	Body;Body
cg12338137	2	218701429	TNS1	Body
cg22161376	15	67813132	C15orf61	TSS1500	N_Shore
cg17125583	1	226064048	TMEM63A	Body
cg11288428	6	90033604
cg03302807	7	90254095	CDK14	Body
cg15212942	19	15487840	AKAP8	Body	N_Shelf
cg04468334	7	149414901	KRBA1	5'UTR	N_Shore
cg07313523	16	57450669
cg02320600	22	42243577	SREBF2;SREBF2	Body;Body
cg08298684	22	18049624	SLC25A18;SLC25A18	5'UTR;5'UTR
cg22601762	1	19526929	UBR4	Body
cg05709325	14	30124857	MIR548AI;PRKD1	Body;Body
cg08971859	11	66489022	SPTBN2	TSS200
cg15188874	3	58482376	KCTD6	5'UTR
cg01255527	8	124526866	FBXO32;FBXO32;FBXO32	5'UTR;Body;Body
cg25932566	11	114069864	ZBTB16;ZBTB16	Body;Body	Island
cg19432033	17	7517220	FXR2;SHBG	Body;TSS200	N_Shore
cg23620160	2	20706754
cg18668068	17	1158279
cg16215947	7	134279127
cg26371705	22	46507241	MIRLET7A3;LOC400931	TSS1500;Body
cg14102055	9	133715238	ABL1;ABL1	Body;Body	S_Shelf
cg19385050	1	160180055	PEA15;PEA15;PEA15;PEA15;PEA15;LOC729867	5'UTR;5'UTR;5'UTR;Body;Body;TSS1500
cg13471990	10	97515222	ENTPD1;ENTPD1;ENTPD1;ENTPD1;ENTPD1;ENTPD1;ENTPD1	TSS1500;TSS200;TSS1500;TSS1500;TSS1500;TSS200;Body
cg09367092	22	43254168	ARFGAP3;ARFGAP3	TSS1500;TSS1500	S_Shore
cg12488187	12	65671664	MSRB3;MSRB3	TSS1500;TSS1500	N_Shore
cg03596910	4	57978778	IGFBP7-AS1	Body	S_Shore
cg10018522	1	229122701
cg02433515	15	37311908	MEIS2;MEIS2;MEIS2;MEIS2;MEIS2;MEIS2;MEIS2	Body;Body;Body;Body;Body;Body;Body
cg17365725	2	242698748	D2HGDH	Body
cg00110039	22	17638932	CECR4;CECR5;CECR5;CECR4	TSS1500;Body;Body;TSS1500	N_Shore
cg14825593	13	99188998	STK24	Body
cg11118801	4	185304985
cg06435374	8	26474480	DPYSL2	Body
cg07903144	6	33358872	KIFC1	TSS1500	N_Shore
cg02519625	13	114191747	TMCO3	Body	N_Shelf
cg21940308	1	167766195
cg21976229	6	5133365	LOC100129461;LYRM4;LYRM4;LYRM4;LYRM4	Body;3'UTR;Body;Body;Body	N_Shore
cg03050508	14	62011349	PRKCH	Body
cg03102991	18	77498956	CTDP1;CTDP1;CTDP1	Body;Body;Body	N_Shore
cg19645639	1	113500384	SLC16A1	TSS1500	S_Shore
cg08964948	16	3860816	CREBBP;CREBBP	Body;Body
cg07142830	16	17546018	XYLT1	Body
cg04927910	11	67203054	PTPRCAP	3'UTR	N_Shore
cg27168042	8	141809398	PTK2;PTK2;PTK2	Body;Body;Body
cg03755175	1	230866875
cg23336702	8	134585815			S_Shore
cg03325619	14	93127455	RIN3	Body
cg05229904	20	20054008	CFAP61;CFAP61	Body;Body
cg05298510	16	84776329	USP10	Body
cg10101680	14	93770551	BTBD7;BTBD7	5'UTR;5'UTR
cg14758757	17	79265454	SLC38A10;SLC38A10	Body;Body	N_Shelf
cg05259881	16	49631268	ZNF423	Body	N_Shelf
cg26255604	11	13983719	SPON1	TSS1500	N_Shore
cg00359633	19	58567177			N_Shelf
cg19072817	5	176057992	EIF4E1B;SNCB;SNCB;EIF4E1B	5'UTR;TSS1500;TSS1500;1stExon	S_Shore
cg19179018	3	181598407
cg14699069	20	5715517
cg01215538	20	4927568	SLC23A2;SLC23A2	5'UTR;5'UTR
cg08079166	15	68083412	MAP2K5;MAP2K5	Body;Body
cg02191580	3	23781011
cg01435766	16	24870053	SLC5A11	Body
cg06833564	16	4665307	FAM100A	TSS1500	Island
cg00995797	20	33463466	ACSS2;ACSS2;ACSS2	5'UTR;TSS1500;TSS1500	N_Shore
cg07406728	5	114786954
cg21815999	22	50540737	MOV10L1;MOV10L1;MOV10L1	Body;Body;Body
cg16135989	5	176166629			N_Shelf
cg09429435	19	12914994			Island
cg06550354	10	49396173	FRMPD2	Body
cg10477624	6	47065574
cg03667969	6	6915600
cg18700886	14	68407654	RAD51B;RAD51B;RAD51B	Body;Body;Body
cg06464324	7	544924	PDGFA;PDGFA	Body;Body
cg12332674	6	34252820
cg10800691	2	9118089	MBOAT2	Body
cg03694587	7	157320088			N_Shore
cg08881516	20	45030267	ELMO2;ELMO2	5'UTR;5'UTR
cg11526113	20	31560299
cg17298352	15	86286038	AKAP13;AKAP13;AKAP13	Body;Body;Body	S_Shore
cg07609007	1	146977303	LINC00624	Body
cg15555463	1	201851880	IPO9	3'UTR
cg09504873	16	66774626	DYNC1LI2	Body
cg06640528	20	5152803	CDS2	Body
cg17162104	1	32531239
cg02059980	12	109204756	SSH1;SSH1;SSH1	Body;Body;Body
cg20307347	2	231734563	ITM2C;ITM2C;ITM2C	Body;Body;Body	S_Shelf
cg23878241	12	111019734	PPTC7	Body	N_Shore
cg03568079	4	170405826	NEK1;NEK1;NEK1;NEK1;NEK1	Body;Body;Body;Body;Body
cg04313875	17	1553202	RILP;RILP	5'UTR;1stExon	Island
cg18848696	11	66774142
cg21755058	19	52676095	ZNF836	TSS1500	S_Shore
cg10102968	20	48381842
cg00528490	2	102394306	MAP4K4;MAP4K4;MAP4K4	Body;Body;Body
cg22069258	19	1360039	MUM1;MUM1	Body;Body	Island
cg25724604	10	82218377	TSPAN14;TSPAN14	5'UTR;5'UTR	S_Shelf
cg23569941	2	219139048	TMBIM1;PNKD	3'UTR;Body	S_Shelf
cg10146741	17	43173247	NMT1	Body
cg06105327	7	5686613	RNF216;RNF216	Body;Body
cg06727632	11	121436140	SORL1	Body
cg20101015	11	47510560	CUGBP1;CUGBP1;CUGBP1	Body;Body;1stExon
cg10897623	22	50201029	BRD1;BRD1	Body;Body
cg05049790	5	1499152	LPCAT1	Body	S_Shelf
cg13821008	2	175499113	WIPF1;WIPF1	5'UTR;5'UTR
cg11760836	1	16698494	SZRD1;SZRD1;SZRD1;SZRD1;SZRD1;SZRD1	Body;Body;Body;Body;Body;Body
cg22263548	22	39777685	SYNGR1	Body	Island
cg11655407	18	60814549	BCL2	Body
cg14016787	20	47346897	PREX1	Body
cg03536494	19	3462921	NFIC;NFIC;NFIC;NFIC;NFIC	3'UTR;3'UTR;3'UTR;3'UTR;3'UTR	N_Shore
cg20780180	5	122251808	SNX24	Body
cg00768873	9	132656275	FNBP1	Body	S_Shelf
cg10169852	11	125147091	PKNOX2	5'UTR
cg15741887	14	89818370	FOXN3;FOXN3	Body;Body
cg22400420	1	183851242	RGL1	Body
cg23338618	22	25241611	SGSM1;SGSM1;SGSM1;SGSM1	Body;Body;Body;Body
cg21253742	15	85305079	ZNF592	5'UTR
cg17776376	5	71449785	MAP1B	Body
cg08183724	20	21497429			S_Shore
cg23093151	3	134755785	EPHB1	Body
cg19821297	19	12890029			S_Shore
cg05521175	2	220434528	OBSL1	Body	N_Shore
cg18817459	6	107977784	SOBP	3'UTR
cg00119073	3	187870713	LPP	TSS1500	N_Shore
cg15721529	21	43427834	ZNF295-AS1;ZBTB21;ZBTB21;ZBTB21	TSS1500;5'UTR;5'UTR;5'UTR	N_Shore
cg27382459	2	145237379	ZEB2;ZEB2	Body;Body
cg12852187	2	231903372	C2orf72	Body	S_Shore
cg12728309	5	124206958
cg14139382	6	15088016
cg05902624	6	30710949	FLOT1	TSS1500	Island
cg14784004	3	10209086	IRAK2	Body	S_Shelf
cg04620566	2	28182570	BRE;BRE;BRE;BRE;BRE;BRE	Body;Body;Body;Body;Body;Body
cg16176694	10	134236453
cg02110529	17	56769696	TEX14;RAD51C;TEX14;RAD51C	TSS1500;TSS1500;TSS1500;TSS1500	N_Shore
cg17966560	1	156357871			N_Shore
cg13763649	12	109554277
cg21148670	20	5840412	C20orf196;C20orf196;C20orf196	Body;Body;Body
cg16222850	15	64989523	OAZ2	Body
cg27479617	6	45696591
cg12279138	1	224370322	DEGS1;DEGS1	TSS1500;TSS1500	N_Shore
cg25033349	3	141748725	TFDP2;TFDP2;TFDP2;TFDP2;TFDP2	TSS1500;TSS1500;TSS1500;Body;5'UTR
cg16986643	12	52025687	SCN8A;SCN8A	5'UTR;5'UTR
cg08004561	2	12190684	LOC100506457;LOC100506457;LOC100506457	Body;Body;Body
cg01049714	9	18438149			N_Shore
cg27195137	16	66921283	PDP2	3'UTR
cg10600828	8	123931655	ZHX2	5'UTR
cg10094078	19	1467925	APC2	Body	Island
cg17526578	20	35470765	SOGA1;SOGA1	Body;5'UTR	S_Shelf
cg03734501	13	114838102	RASA3	Body	N_Shore
cg09831081	21	47647568	LSS;LSS;LSS;LSS	Body;Body;Body;5'UTR	N_Shore
cg01942394	16	56641998	MT2A	TSS1500	N_Shore
cg20090279	4	99552024	TSPAN5	Body
cg03276430	17	64563454	PRKCA	Body
cg24257851	12	64963383
cg07821464	5	89480887	LINC01339	Body
cg06764945	17	76694344	CYTH1;CYTH1;CYTH1;CYTH1;CYTH1;CYTH1;CYTH1;CYTH1	ExonBnd;ExonBnd;ExonBnd;ExonBnd;Body;Body;Body;Body
cg07003611	10	121487556	INPP5F;INPP5F	Body;Body	S_Shelf
cg17683366	12	13256459	GSG1;GSG1;GSG1;GSG1;GSG1;GSG1	1stExon;1stExon;1stExon;5'UTR;5'UTR;5'UTR	S_Shore
cg14497203	22	23487048	RAB36	TSS1500	N_Shore
cg10662345	16	55534162	MMP2;MMP2;MMP2;MMP2;MMP2	Body;Body;Body;Body;Body
cg11909137	18	46461202	SMAD7	Body
cg04563783	1	44417568	IPO13	Body
cg08139785	9	36152420	GLIPR2;GLIPR2;GLIPR2;GLIPR2;GLIPR2;GLIPR2;GLIPR2;GLIPR2;GLIPR2;GLIPR2;GLIPR2	Body;Body;Body;Body;Body;Body;Body;Body;Body;Body;Body
cg20834587	4	170106468	SH3RF1	Body
cg14647877	6	31698698	CLIC1;DDAH2	Body;TSS1500	S_Shore
cg10631373	1	89457642	RBMXL1;RBMXL1;CCBL2;CCBL2	5'UTR;5'UTR;5'UTR;5'UTR	N_Shore
cg20800120	12	132261465	SFSWAP;SFSWAP	Body;Body	N_Shelf
cg19080233	5	67089012
cg16355771	3	13242707			N_Shelf
cg10205974	12	116465462	MED13L	Body
cg20494738	12	124985889	NCOR2;NCOR2	5'UTR;5'UTR
cg12939139	10	75346223
cg09965388	17	42275123	ATXN7L3;ATXN7L3	Body;Body	N_Shore
cg21528710	1	203477371	OPTC	3'UTR
cg09624120	17	58156912	HEATR6	TSS1500	S_Shore
cg15713169	20	3297193	C20orf194	Body
cg09877215	7	748801	PRKAR1B;PRKAR1B;PRKAR1B;PRKAR1B;PRKAR1B;PRKAR1B	Body;Body;Body;Body;Body;Body	N_Shore
cg16531222	12	11816105	ETV6	Body
cg21211413	15	89348748	ACAN;ACAN	5'UTR;5'UTR	S_Shore
cg19621460	19	14225945	PRKACA;PRKACA	TSS1500;Body	N_Shelf
cg09401598	22	45732160	FAM118A;FAM118A	Body;Body
cg05638589	7	47457995	TNS3	Body
cg05789595	6	56555274	DST;DST;DST;DST	Body;Body;Body;Body
cg09203966	1	114522606	OLFML3;OLFML3;OLFML3;OLFML3	5'UTR;5'UTR;ExonBnd;Body
cg00177239	10	116581112	FAM160B1;FAM160B1	TSS1500;TSS1500	N_Shore
cg05919793	5	153748304	GALNT10	Body
cg16619557	9	137016739	WDR5;WDR5	Body;Body	N_Shore
cg10420966	10	114812813	TCF7L2;TCF7L2;TCF7L2;TCF7L2;TCF7L2;TCF7L2;TCF7L2;TCF7L2;TCF7L2;TCF7L2;TCF7L2;TCF7L2;TCF7L2	Body;Body;Body;Body;Body;Body;Body;Body;Body;Body;Body;Body;Body
cg02404377	11	20043971	NAV2;NAV2;NAV2;NAV2	TSS1500;Body;Body;Body
cg03752203	8	103874399	AZIN1;AZIN1	5'UTR;5'UTR	N_Shore
cg20445361	6	44213377	HSP90AB1;HSP90AB1;HSP90AB1;HSP90AB1;HSP90AB1	TSS1500;TSS1500;TSS1500;TSS1500;TSS1500	N_Shore
cg26407930	1	8377724			N_Shore
cg02313922	3	59560961
cg09161245	10	73604666	PSAP;PSAP;PSAP	Body;Body;Body
cg16517593	11	1032259	MUC6	Body	N_Shore
cg10491242	19	50366052	PNKP	Body	Island
cg21282452	22	42232160	SREBF2	Body	S_Shelf
cg26653029	8	143844516
cg07053114	10	129794994	PTPRE	5'UTR
cg22397755	1	166878093
cg10095811	11	95902692	MAML2	Body
cg13205324	1	182363501			S_Shore
cg21737421	18	13267090	C18orf1;C18orf1	5'UTR;5'UTR	S_Shelf
cg05054522	11	64146606
cg23885475	7	69272793	AUTS2;AUTS2;AUTS2	Body;Body;Body
cg07078114	9	139606202	FAM69B	TSS1500	N_Shore
cg03205844	4	185400068			S_Shelf
cg15625485	17	2316534	LOC284009	Body
cg15363134	18	77161214	NFATC1;NFATC1;NFATC1;NFATC1;NFATC1	Body;5'UTR;Body;Body;Body	S_Shore
cg24581900	7	65619520	CRCP;CRCP;CRCP;CRCP;CRCP	Body;3'UTR;3'UTR;3'UTR;3'UTR
cg17253981	4	114366508
cg20563269	2	129104576			S_Shore
cg23494957	14	64761548	ESR2;ESR2;ESR2	TSS1500;TSS1500;5'UTR	S_Shore
cg07665923	7	1174784	C7orf50;C7orf50;C7orf50	5'UTR;5'UTR;5'UTR	N_Shelf
cg01925424	19	16177039	TPM4	TSS1500	N_Shore
cg12232006	16	78245569	WWOX;WWOX;WWOX;WWOX	Body;Body;Body;Body
cg25303150	10	134211874	PWWP2B;PWWP2B	Body;Body	S_Shore
cg07361334	11	17129511	PIK3C2A	Body
cg02849345	8	91952297	NECAB1	Body
cg01666985	7	73820652
cg09901194	2	240303404	HDAC4	5'UTR
cg03430116	16	85083564	KIAA0513	5'UTR
cg22378449	10	94331624	IDE	Body	N_Shore
cg00940577	17	28803884	GOSR1;GOSR1;GOSR1	TSS1500;TSS1500;TSS1500	N_Shore
cg01084048	17	66347949	ARSG;ARSG	Body;Body
cg15330193	11	20002454	NAV2;NAV2;NAV2;NAV2	Body;Body;Body;Body
cg24848129	1	151415787	POGZ;POGZ;POGZ;POGZ;POGZ	TSS1500;5'UTR;5'UTR;5'UTR;5'UTR
cg08161922	12	2163608	CACNA1C;CACNA1C;CACNA1C;CACNA1C;CACNA1C;CACNA1C;CACNA1C;CACNA1C;CACNA1C;CACNA1C;CACNA1C;CACNA1C;CACNA1C;CACNA1C;CACNA1C;CACNA1C;CACNA1C;CACNA1C;CACNA1C;CACNA1C;CACNA1C;CACNA1C;CACNA1C	Body;Body;Body;Body;Body;Body;Body;Body;Body;Body;Body;Body;Body;Body;Body;Body;Body;Body;Body;Body;Body;Body;Body	S_Shore
cg11741335	7	36242319	EEPD1	Body
cg05586540	6	43046201	PTK7;PTK7;PTK7;PTK7	Body;Body;Body;Body	S_Shore
cg06075789	19	39894767			Island
cg00879786	2	240239755	HDAC4	Body
cg19692584	10	96161889	TBC1D12	TSS1500	N_Shore
cg22046408	19	41106164	LTBP4;LTBP4;LTBP4	TSS1500;Body;Body	Island
cg05108813	2	203000176	KIAA2012	Body
cg14873776	5	173111423
cg17029019	17	1959124	HIC1;HIC1	TSS1500;5'UTR	Island
cg07652864	14	68607357	RAD51B;RAD51B;RAD51B	Body;Body;Body
cg20273656	4	7809479	AFAP1;AFAP1	Body;Body
cg22793129	19	2085297	MOBKL2A	5'UTR
cg13000558	22	36849561			N_Shore
cg03693528	5	150631405	GM2A;GM2A	TSS1500;TSS1500
cg03504482	15	51339194
cg00027570	1	117306669	CD2	Body
cg17324695	1	208021325
cg21954684	2	64341404	PELI1	5'UTR
cg23904595	11	2908116	CDKN1C;CDKN1C;CDKN1C	TSS1500;TSS1500;TSS1500	S_Shore
cg00290791	21	43457792
cg10187211	8	9274494
cg23712594	1	226591890	PARP1	Body	N_Shelf
cg05093455	19	58907454	RNF225	TSS200	Island
cg02486855	15	67356942	SMAD3	TSS1500	N_Shore
cg09774262	2	25301034	EFR3B	Body
cg08371772	19	42828621	MEGF8;TMEM145	TSS1500;Body	Island
cg26495884	10	89368545
cg24776350	17	7757236	KDM6B;TMEM88	3'UTR;TSS1500	Island
cg14844341	5	139089549			Island
cg24363824	6	30713026	IER3	TSS1500	S_Shore
cg12248398	12	122006510	KDM2B;KDM2B	Body;Body
cg19885130	11	68146832	LRP5;LRP5	5'UTR;Body
cg13722084	1	3317920	PRDM16;PRDM16	Body;Body	N_Shelf
cg11492043	9	133709231	ABL1;ABL1	TSS1500;Body	N_Shore
cg17657285	11	130002365	APLP2;APLP2;APLP2;APLP2;APLP2;APLP2;APLP2	Body;Body;Body;Body;Body;Body;Body
cg21268475	16	71089339	HYDIN;HYDIN;HYDIN;HYDIN	Body;Body;Body;Body
cg04543901	17	63519783
cg19941436	11	113933967	ZBTB16;ZBTB16	5'UTR;5'UTR	S_Shore
cg17067918	22	18243402	BID;BID;BID;BID;BID;BID;BID	5'UTR;5'UTR;5'UTR;5'UTR;5'UTR;5'UTR;Body
cg17465410	1	160079577
cg05688879	9	82283471	TLE4;TLE4;TLE4;TLE4;TLE4;TLE4	Body;Body;Body;Body;Body;Body
cg10388525	9	35520491	RUSC2;RUSC2	5'UTR;Body
cg03530557	20	35447403	SOGA1;SOGA1	Body;Body	S_Shelf
cg20279003	22	23558941	BCR;BCR	Body;Body
cg23666702	17	55576995	MSI2;MSI2	Body;Body
cg00821769	2	109748427	SH3RF3	Body	S_Shore
cg09243824	19	48217675	EHD2	5'UTR	S_Shore
cg13805951	14	105948819			N_Shelf
cg25589001	10	98605052	LCOR;LCOR;LCOR	5'UTR;5'UTR;5'UTR
cg20199275	12	29937748	TMTC1;TMTC1	TSS1500;TSS200	S_Shore
cg20019524	4	169771566	PALLD;PALLD;PALLD;PALLD	5'UTR;Body;Body;Body
cg05867158	10	678920	DIP2C	Body	Island
cg17330515	19	13031369	SYCE2	TSS1500	S_Shore
cg08770438	9	133747402	ABL1;ABL1	Body;Body
cg26479002	16	19753559	IQCK;IQCK;IQCK;IQCK;IQCK	Body;Body;Body;Body;Body
cg03143849	11	2904951	CDKN1C;CDKN1C;CDKN1C	3'UTR;3'UTR;3'UTR	N_Shore
cg05941178	16	8740421
cg21258259	13	114281006	TFDP1;TFDP1	Body;Body	S_Shore
cg00156118	2	85473750	TCF7L1	Body
cg07915282	12	65003120	RASSF3	TSS1500	N_Shore
cg01425836	10	3824373	KLF6;KLF6;KLF6;KLF6	Body;Body;Body;Body	S_Shore
cg14237903	17	60729448	MRC2	Body	N_Shore
cg15388974	14	30291201	PRKD1	Body
cg15260552	12	64338402	SRGAP1	Body
cg14602087	8	37556386	ZNF703	3'UTR	N_Shore
cg15067995	3	195485212	MUC4;MUC4;MUC4	Body;Body;Body	N_Shelf
cg24537772	11	12419766	PARVA	Body
cg00302160	8	10030945	MSRA;MSRA;MSRA	Body;Body;Body
cg13636895	6	74183391	MTO1;MTO1;MTO1;MTO1;MTO1;MTO1	ExonBnd;ExonBnd;ExonBnd;Body;Body;Body
cg09993945	10	70482290	CCAR1	Body	S_Shore
cg04061534	20	19926620	RIN2;RIN2	Body;Body
cg12782801	10	11191659	CELF2;CELF2	Body;Body
cg08572315	2	85133831			S_Shore
cg22175254	8	58812532
cg05959346	1	40102679	HEYL	Body	N_Shelf
cg09334629	17	81033740			S_Shore
cg14724023	20	47326332	PREX1	Body
cg21579197	15	37350102	MEIS2;MEIS2;MEIS2;MEIS2;MEIS2;MEIS2;MEIS2	Body;Body;Body;Body;Body;Body;Body
cg24496541	12	57657647	R3HDM2	Body
cg27219276	7	150077602	ZNF775	5'UTR	S_Shore
cg20559634	3	45609400
cg00254017	5	56119093	MAP3K1	Body
cg12868173	10	44185097			Island
cg19123356	8	130898833	FAM49B	5'UTR
cg20485084	1	27945005	FGR;FGR;FGR	Body;Body;Body	S_Shelf
cg04887089	11	86371310	ME3;ME3;ME3	Body;Body;Body
cg16657070	3	73450424	PDZRN3;PDZRN3;PDZRN3;PDZRN3;PDZRN3	Body;Body;Body;Body;Body
cg07794221	1	235575239	TBCE;TBCE;TBCE;TBCE	Body;Body;Body;5'UTR
cg05013661	11	320840	IFITM3;IFITM3	5'UTR;1stExon	S_Shore
cg10225988	11	64443279	NRXN2;NRXN2	Body;Body
cg19916543	14	23339853	LRP10	TSS1500	N_Shore
cg08324090	17	7253189	ACAP1	Body	N_Shore
cg25887619	7	101558435	CUX1;CUX1;CUX1	Body;Body;Body	N_Shore
cg09145900	6	168379113	HGC6.3	TSS1500	S_Shore
cg17820481	7	100482600	SRRT;SRRT;SRRT;SRRT	Body;Body;Body;Body	N_Shore
cg00623312	7	101630839	CUX1;CUX1;CUX1	Body;Body;Body
cg05106936	12	104962891	CHST11;CHST11	Body;Body
cg13880539	11	2696589	KCNQ1;KCNQ1OT1;KCNQ1	Body;Body;Body
cg01811337	8	125633114	MTSS1;MTSS1;MTSS1	Body;Body;Body
cg12184255	2	242326032	FARP2;FARP2;FARP2	Body;Body;Body
cg23814696	15	70011984
cg07139788	22	22171156	MAPK1;MAPK1	Body;Body
cg02645034	2	121334054			N_Shore
cg26711070	1	55516578	PCSK9;PCSK9	Body;Body
cg08253405	1	109401072	AKNAD1	TSS1500
cg18467041	2	241955211	SNED1	Body
cg19601328	17	43368729	MAP3K14	5'UTR
cg16284456	1	164679394	PBX1;PBX1;PBX1	Body;Body;Body
cg10063845	2	80363347	CTNNA2;CTNNA2	Body;Body
cg13565718	1	841289			S_Shore
cg13619781	1	162200384	NOS1AP;NOS1AP	Body;Body
cg06144088	6	111994010	FYN;FYN;FYN	Body;Body;Body
cg03571507	19	53239146	ZNF611;ZNF611;ZNF611	TSS1500;TSS1500;TSS1500	S_Shore
cg15791171	1	218829778	MIR548F3	Body
cg20074307	14	55092491	SAMD4A;SAMD4A	Body;Body
cg13945699	2	96915519
cg25667000	5	176270808	UNC5A	Body
cg08835342	19	42811090	PRR19	5'UTR	Island
cg12785774	16	75351435	CFDP1	Body
cg00182994	16	2234571	CASKIN1	Body	S_Shore
cg11194061	3	66515108	LRIG1	Body
cg20735242	11	36062297	LDLRAD3	Body
cg14786340	22	17848767	CECR2	5'UTR	N_Shore
cg04689282	5	115901906	SEMA6A;SEMA6A	5'UTR;5'UTR
cg26889343	19	50291915	AP2A1;AP2A1	Body;Body	Island
cg22108311	1	46766456	LRRC41	Body	N_Shore
cg11940177	10	99188478	PGAM1	Body	S_Shelf
cg24072585	11	57404466
cg07962309	12	42628089	YAF2	Body	N_Shelf
cg00117536	7	48128124	UPP1;UPP1;UPP1;UPP1;UPP1;UPP1	TSS1500;TSS1500;TSS1500;TSS1500;TSS200;TSS200	Island
cg06221222	1	94147831	BCAR3	TSS1500	S_Shore
cg17259487	18	8261299	PTPRM;PTPRM	Body;Body
cg15337905	7	150807508	AGAP3;AGAP3	Body;Body
cg11859594	17	76755745	CYTH1;CYTH1	Body;Body
cg13573744	15	70751666
cg04399632	16	11837547	TXNDC11	TSS1500	S_Shore
cg21802470	7	156545592	LMBR1	Body
cg11791770	11	611791	PHRF1	3'UTR	Island
cg16616514	4	6324629	PPP2R2C;PPP2R2C	3'UTR;3'UTR
cg19969444	20	11791322	LINC00687	Body
cg00582574	8	145843133			N_Shore
cg14630106	7	139345115	HIPK2;HIPK2	Body;Body
cg12048341	1	201712730	NAV1;NAV1	Body;Body	S_Shelf
cg13182602	2	127837053	BIN1;BIN1;BIN1;BIN1;BIN1;BIN1;BIN1;BIN1;BIN1;BIN1	Body;Body;Body;Body;Body;Body;Body;Body;Body;Body
cg13394762	14	103871452	MARK3;MARK3;MARK3;MARK3;MARK3	Body;Body;Body;Body;Body
cg21781085	13	41470105	TPTE2P5;TPTE2P5	Body;Body
cg08210331	22	32971720	SYN3;SYN3;SYN3	Body;Body;Body
cg10096948	16	67428497	TPPP3;TPPP3;ZDHHC1	TSS1500;TSS1500;3'UTR	Island
cg13893720	15	62778589
cg05668674	16	57672219	GPR56;GPR56;GPR56;GPR56;GPR56;GPR56;GPR56;GPR56	5'UTR;TSS1500;5'UTR;5'UTR;5'UTR;5'UTR;5'UTR;5'UTR
cg06508940	19	5953984	RANBP3;RANBP3;RANBP3;RANBP3	Body;Body;Body;Body
cg18457438	19	44039446	ZNF575	Body	Island
cg26207568	5	14173773	TRIO	Body
cg18959923	3	23909099	UBE2E1;UBE2E1;UBE2E1	Body;Body;Body
cg14543255	17	8905775			N_Shore
cg08405910	2	106501075	NCK2;NCK2;NCK2	Body;Body;Body	S_Shelf
cg00705916	1	31288481
cg04770028	10	35080148	PARD3;PARD3;PARD3;PARD3;PARD3;PARD3;PARD3;PARD3;PARD3;PARD3;PARD3	Body;Body;Body;Body;Body;Body;Body;Body;Body;Body;Body
cg14042099	11	114068801	ZBTB16;ZBTB16	Body;Body	N_Shore
cg21593863	14	76164631	TTLL5	Body
cg14839386	14	102481497	DYNC1H1	Body	N_Shore
cg02525015	2	136771608
cg11163773	11	132182806	NTM;NTM;NTM;NTM	Body;Body;Body;Body
cg10504280	3	98481832	ST3GAL6;ST3GAL6;ST3GAL6;ST3GAL6;ST3GAL6;ST3GAL6	5'UTR;5'UTR;5'UTR;5'UTR;5'UTR;Body
cg13179236	9	134852592	MED27;MED27	Body;Body
cg00768572	2	70343229
cg15573884	11	71814729	LAMTOR1;LRTOMT;LRTOMT;LRTOMT	TSS1500;Body;Body;Body	S_Shore
cg25877553	20	1352657	FKBP1A;FKBP1A	3'UTR;3'UTR
cg11251470	7	30008931	SCRN1;SCRN1;SCRN1;SCRN1	5'UTR;Body;5'UTR;5'UTR
cg00033623	8	1774135	ARHGEF10;ARHGEF10;ARHGEF10	5'UTR;5'UTR;5'UTR	S_Shore
cg14228460	9	79303801	PRUNE2	Body
cg25649039	17	64335475	PRKCA	Body
cg11401022	16	57876251
cg20288165	2	74782157	LOXL3;LOXL3;DOK1;DOK1	TSS1500;TSS1500;Body;5'UTR	Island
cg24899692	4	721918	PCGF3	5'UTR	N_Shelf
cg05539369	4	159689243	FNIP2	TSS1500	N_Shore
cg16380885	5	17219936	BASP1	5'UTR	S_Shore
cg12337011	2	28002424	MRPL33;MRPL33	3'UTR;3'UTR
cg25952104	14	74250584	C14orf43	5'UTR	N_Shelf
cg09985560	6	33358866	KIFC1	TSS1500	N_Shore
cg27181765	6	33160250	COL11A2;COL11A2;COL11A2;COL11A2	TSS200;TSS200;TSS200;TSS200	Island
cg15909948	22	36553970	APOL3;APOL3;APOL3;APOL3;APOL3;APOL3	Body;5'UTR;5'UTR;5'UTR;5'UTR;5'UTR
cg16335432	5	179125014	CANX;CANX	TSS1500;TSS1500	N_Shore
cg02382373	19	5314312	PTPRS;PTPRS;PTPRS;PTPRS	5'UTR;5'UTR;5'UTR;5'UTR
cg16025068	18	48234392	MAPK4;MAPK4;MAPK4	5'UTR;Body;Body
cg02762634	17	26458796	NLK	Body
cg23300882	7	72863900	BAZ1B	Body
cg14839263	5	176003374	CDHR2;CDHR2	Body;Body
cg08285284	15	73077186	ADPGK;ADPGK;ADPGK;ADPGK-AS1	TSS1500;TSS1500;TSS1500;Body	S_Shore
cg18595635	7	2004329	MAD1L1;MAD1L1;MAD1L1	Body;Body;Body	N_Shelf
cg14682005	6	15337603	JARID2	Body
cg16155923	6	14804830
cg07448319	3	40547217	ZNF620;ZNF620	TSS1500;TSS1500	N_Shore
cg03417454	10	123688420	ATE1;ATE1;ATE1;ATE1;ATE1;ATE1;ATE1-AS1	TSS1500;TSS1500;TSS1500;TSS1500;TSS200;TSS200;Body	S_Shore
cg17923486	19	2168535	DOT1L	Body	S_Shelf
cg21913376	2	55366440
cg05038268	11	66885281	KDM2A;KDM2A	TSS1500;TSS1500	Island
cg08082355	20	56286441	PMEPA1;PMEPA1;PMEPA1;PMEPA1;PMEPA1	5'UTR;1stExon;TSS1500;TSS1500;TSS1500	S_Shore
cg08189155	12	117891174	KSR2	3'UTR
cg15296758	18	56583633	ZNF532	5'UTR
cg06287058	19	5957460	RANBP3;RANBP3;RANBP3;RANBP3	Body;Body;Body;Body
cg08822636	18	56495808
cg04127075	6	108909893	FOXO3;FOXO3	Body;Body
cg01016793	15	64894722	ZNF609	Body
cg14213590	9	139237503	GPSM1	Body	Island
cg27649916	8	145038979	PLEC1;PLEC1	Body;Body
cg12511689	11	116757351	SIK3;SIK3;SIK3	Body;Body;Body
cg26300785	10	81075492	ZMIZ1	3'UTR
cg01853818	9	134598853	RAPGEF1;RAPGEF1	Body;Body
cg07230058	5	14354817	TRIO	Body
cg01495030	21	47267901
cg11432069	21	47702262	MCM3AP	Body	N_Shelf
cg03466103	6	168840193			N_Shore
cg14594448	2	65091416	LOC101927438	TSS1500	N_Shore
cg11552025	6	3383656	SLC22A23;SLC22A23	Body;Body
cg03758477	17	75210511	SEC14L1;SEC14L1;SEC14L1;SEC14L1;SEC14L1	3'UTR;3'UTR;3'UTR;3'UTR;Body	S_Shore
cg18689614	17	77029386	C1QTNF1;C1QTNF1;C1QTNF1	5'UTR;TSS1500;5'UTR
cg23633547	1	214157565			N_Shore
cg16413562	2	225428084	CUL3;CUL3;CUL3	Body;Body;Body
cg05170706	13	112861507
cg03772567	1	55676815	USP24	Body	N_Shelf
cg19866939	13	114821703	RASA3	Body
cg14100412	11	95992510	MAML2	Body
cg18062721	3	11643427	VGLL4;VGLL4	Body;Body
cg07677920	17	57443607	YPEL2	Body
cg02977955	17	76760976	CYTH1;CYTH1	Body;Body
cg01433190	2	73335308	RAB11FIP5	Body	N_Shelf
cg03405639	1	16069014	TMEM82;TMEM82	5'UTR;1stExon	N_Shore
cg13024052	2	10223562			S_Shelf
cg14537277	5	67382731
cg08034613	16	70411455			N_Shelf
cg15272737	17	76414462	PGS1;PGS1;PGS1;PGS1	Body;Body;Body;Body
cg08219991	14	100054932	CCDC85C	Body
cg24666046	2	159823997	TANC1;TANC1	TSS1500;TSS1500	N_Shore
cg02011476	11	68140196	LRP5	Body
cg14788924	17	73731074	ITGB4;ITGB4;ITGB4	Body;Body;Body
cg25906741	6	53976256	MLIP;MLIP;MLIP;MLIP	5'UTR;1stExon;Body;Body
cg01192442	1	37643135
cg09958560	10	114571695	VTI1A	Body
cg13575798	7	127641221	SND1	Body
cg03803818	12	110637414	IFT81;IFT81	Body;Body
cg26848957	17	70507711
cg19349362	7	130066714	CEP41;CEP41;CEP41;CEP41;CEP41	Body;Body;Body;Body;Body
cg06475513	16	85593560			S_Shelf
cg01065679	1	222245218
cg25311162	4	183305258	ODZ3	Body
cg11030264	17	55213656
cg22712983	2	219187374	PNKD;PNKD	TSS1500;Body	N_Shore
cg04042468	22	43506033	BIK	TSS1500	Island
cg12808565	10	729259	DIP2C	Body
cg11537406	11	124932624	SLC37A2;SLC37A2	TSS1500;TSS1500	N_Shore
cg17726795	19	36211822	MLL4	Body	S_Shore
cg21558509	12	125299800	SCARB1;SCARB1	Body;Body	Island
cg12638745	21	40816464	SH3BGR;LCA5L	TSS1500;TSS1500	N_Shore
cg16490877	2	134274384	NCKAP5;NCKAP5	Body;Body
cg21609096	2	45839135	SRBD1	TSS1500	S_Shore
cg03907138	1	7501620	CAMTA1	Body
cg12815142	17	4872603	CAMTA2;CAMTA2;CAMTA2;CAMTA2;SPAG7	Body;Body;Body;Body;TSS1500	S_Shore
cg00417424	5	179224563			N_Shore
cg24213954	2	169560598	CERS6;CERS6	Body;Body
cg27262870	11	121986736	LOC399959;BLID;BLID	Body;1stExon;5'UTR
cg16193896	3	148658866
cg13033578	19	2302995	LINGO3	5'UTR	Island
cg16627650	2	105488038			N_Shore
cg03750048	14	62009652	PRKCH	Body
cg08828261	6	3913611
cg02091185	5	170288766	RANBP17	TSS1500	N_Shore
cg09780394	17	77951408	TBC1D16	Body	N_Shore
cg11364926	11	64583197
cg07144977	1	68621267	GNG12-AS1;WLS;WLS;WLS	Body;Body;Body;Body
cg18147479	2	169105070	STK39	TSS1500	S_Shore
cg16067079	9	133708845	ABL1	Body	N_Shore
cg14415283	9	131876600	PPP2R4;PPP2R4;PPP2R4;PPP2R4	Body;Body;Body;Body	S_Shelf
cg01910712	11	7456933	SYT9	Body
cg09152813	2	106391379	NCK2;NCK2	5'UTR;5'UTR
cg04831505	12	72233240	TBC1D15;TBC1D15;TBC1D15;TBC1D15	TSS1500;TSS1500;TSS1500;TSS1500	N_Shore
cg04695882	16	20756332			S_Shelf
cg15025240	2	74811430	C2orf65	Body
cg24990317	12	124908617	NCOR2;NCOR2	Body;Body	N_Shelf
cg09443855	22	41602903	L3MBTL2	Body	S_Shore
cg02917659	1	113261071			N_Shore
cg21101995	2	106373553	NCK2;NCK2	5'UTR;5'UTR
cg03882698	3	69230955	FRMD4B	Body
cg03301995	7	117369674	CTTNBP2	Body
cg00460795	2	119998072	STEAP3;STEAP3;STEAP3	Body;5'UTR;5'UTR
cg11970806	17	56066485	VEZF1	TSS1500	S_Shore
cg21881697	9	710102	KANK1;KANK1;KANK1;KANK1	5'UTR;Body;Body;Body	S_Shelf
cg13747028	5	76100578
cg13605781	9	110394728
cg16142349	6	166911009	RPS6KA2;RPS6KA2	Body;Body
cg23916976	6	41594831
cg06939851	1	226112534	PYCR2	TSS1500	Island
cg23097923	1	157994730	KIRREL;KIRREL	Body;Body
cg07729842	12	123757337	CDK2AP1	TSS1500	S_Shore
cg20495819	2	30448529
cg12412746	17	62206273	ERN1	Body	N_Shore
cg24855165	17	73506530	CASKIN2;CASKIN2	TSS1500;Body
cg05222316	7	130796017	LINC-PINT;LINC-PINT;LINC-PINT;LINC-PINT;LINC-PINT;LINC-PINT;LINC-PINT;MKLN1	TSS1500;TSS1500;TSS1500;TSS1500;TSS1500;TSS1500;TSS1500;5'UTR	S_Shore
cg00810914	19	42879857	MEGF8	Body	Island
cg00759609	3	177075301
cg25901841	9	127046834	NEK6;NEK6;NEK6;NEK6	Body;5'UTR;5'UTR;5'UTR
cg06546916	13	52991271	VPS36;VPS36;VPS36;VPS36;VPS36;VPS36	ExonBnd;ExonBnd;ExonBnd;Body;Body;Body
cg11894474	6	41411455			S_Shore
cg11334214	11	64513156	RASGRP2;RASGRP2	TSS1500;TSS1500	Island
cg25858471	5	10867240
cg19333963	19	1467979	APC2	Body	Island
cg11266139	16	9213386	C16orf72	3'UTR
cg04676836	9	114335845	PTGR1;PTGR1;PTGR1;ZNF483	Body;Body;Body;Body
cg19544441	11	67211701	CORO1B;CORO1B	TSS1500;TSS1500
cg14308215	3	30700436	TGFBR2;TGFBR2	Body;Body
cg07607639	16	19130141	ITPRIPL2;ITPRIPL2;ITPRIPL2	1stExon;Body;3'UTR	S_Shelf
cg22729835	16	19789042	IQCK;IQCK;IQCK;IQCK;IQCK	Body;Body;Body;Body;Body
cg25253705	13	78314465	SLAIN1;SLAIN1	Body;TSS1500
cg12175463	2	28888505
cg08130572	6	112081102	FYN;FYN	5'UTR;TSS1500
cg00777079	17	1666607	SERPINF1	5'UTR
cg10937341	9	33917884	UBE2R2	3'UTR
cg23088510	10	126428199	FAM53B	5'UTR	N_Shelf
cg06526997	16	19868612	IQCK	3'UTR
cg25940196	14	33654069	NPAS3;NPAS3;NPAS3;NPAS3	Body;Body;Body;Body
cg26405376	5	175961105	RNF44	5'UTR	N_Shelf
cg01396779	8	22253319	SLC39A14;SLC39A14;SLC39A14;SLC39A14	5'UTR;5'UTR;5'UTR;5'UTR
cg05693645	15	93855750
cg07621682	19	41827759	CCDC97	Body
cg04709822	5	149823868	RPS14;RPS14;RPS14	Body;Body;Body
cg04273867	16	524300	RAB11FIP3;RAB11FIP3	Body;TSS1500
cg10893986	1	3229739	PRDM16;PRDM16	Body;Body
cg24639117	5	160186987	ATP10B	5'UTR
cg08568146	12	6874375	PTMS	TSS1500	N_Shore
cg23616100	1	9884624	CLSTN1;CLSTN1	TSS200;TSS200	Island
cg25378920	3	13728706	LOC285375	Body
cg10853152	17	76918625	TIMP2	Body	N_Shelf
cg14039721	19	45955189			S_Shore
cg12282295	13	87932619
cg05937889	6	43992552	LOC101929705	Body
cg21261709	7	104887042	SRPK2;SRPK2	Body;Body	S_Shore
cg25249086	1	74845888	FPGT-TNNI3K;FPGT-TNNI3K;TNNI3K	Body;Body;Body
cg11391665	1	3417081	MEGF6	Body
cg00925802	1	10732558	CASZ1;CASZ1	Body;Body
cg18122153	10	116445428	ABLIM1;ABLIM1	TSS1500;TSS1500
cg09129536	11	95953291	MAML2	Body
cg15016624	11	118902268	SLC37A4;SLC37A4;SLC37A4;SLC37A4	TSS1500;TSS1500;TSS1500;TSS1500	S_Shore
cg25548456	1	205345261	LEMD1-AS1	Body
cg16653569	10	114725019	TCF7L2;TCF7L2;TCF7L2;TCF7L2;TCF7L2;TCF7L2;TCF7L2;TCF7L2;TCF7L2;TCF7L2;TCF7L2;TCF7L2;TCF7L2	Body;Body;Body;Body;Body;Body;Body;Body;Body;Body;Body;Body;Body
cg19450830	13	40795891	LINC00548	TSS1500
cg15823456	13	41053032	LINC00598;LINC00598;LINC00598	Body;Body;Body
cg24069172	11	86653066	PRSS23;PRSS23	Body;Body
cg16893549	6	26364413	BTN3A2;BTN3A2;BTN3A2;BTN3A2	TSS1500;TSS1500;TSS1500;TSS1500
cg03776082	2	136884116
cg15062470	2	27718710	FNDC4;GCKR	TSS1500;TSS1500	S_Shore
cg04513861	3	134819027	EPHB1	Body
cg22664614	7	129991187	CPA5;CPA5;CPA5	Body;Body;Body
cg12661064	5	67111842
cg19082496	1	33899352			S_Shelf
cg03565720	7	104459130	LHFPL3	Body
cg01641286	2	10483916	HPCAL1;HPCAL1	5'UTR;5'UTR
cg02387879	18	42277130	SETBP1;SETBP1	5'UTR;5'UTR
cg00462004	2	55253344	RTN4;RTN4;RTN4;RTN4	Body;Body;Body;Body
cg08177681	2	240302585	HDAC4	5'UTR
cg03907521	17	762886	NXN;NXN	Body;Body
cg08112356	12	8187244	FOXJ2	5'UTR	S_Shore
cg24839868	1	160324028	NCSTN	Body
cg10785260	12	107069832	RFX4;RFX4;LOC100287944	Body;Body;Body
cg13213314	17	55639510	MSI2;MSI2	Body;Body
cg17466636	2	10456284	HPCAL1;HPCAL1	5'UTR;5'UTR
cg01171954	14	68713369	RAD51B;RAD51B;RAD51B	Body;Body;Body
cg03901393	16	73029288	ZFHX3;ZFHX3	5'UTR;5'UTR
cg06687091	18	43912991	RNF165	TSS1500	N_Shore
cg08835491	9	13446517
cg12573727	19	731160	PALM;PALM	Body;Body	S_Shelf
cg05293216	9	35080812	FANCG	TSS1500	S_Shore
cg19655486	3	50306041	SEMA3B;SEMA3B;SEMA3B;SEMA3B-AS1;SEMA3B	TSS1500;5'UTR;5'UTR;TSS1500;TSS1500
cg05970307	5	175789566	KIAA1191;KIAA1191;KIAA1191	TSS1500;TSS1500;TSS1500	S_Shore
cg08698681	3	171091657	TNIK;TNIK;TNIK;TNIK;TNIK;TNIK;TNIK;TNIK;TNIK	Body;Body;Body;Body;Body;Body;Body;Body;Body
cg09883678	12	122261162	SETD1B	Body	N_Shore
cg05165025	14	74253312	C14orf43	5'UTR	N_Shore
cg19629634	2	203307925	BMPR2	Body
cg10071690	10	666063	DIP2C	Body	N_Shelf
cg13750140	1	41688346	SCMH1;SCMH1;SCMH1;SCMH1	5'UTR;5'UTR;5'UTR;5'UTR
cg01406312	3	47620990	CSPG5	TSS1500	Island
cg20984949	20	52226582
cg13938098	6	112575966	LAMA4;LAMA4;LAMA4;LAMA4;LAMA4	TSS200;TSS200;TSS200;TSS200;TSS200	S_Shore
cg22930117	5	79513881	SERINC5;SERINC5;SERINC5;SERINC5;SERINC5	Body;Body;Body;Body;Body
cg27231793	6	30568959	PPP1R10	3'UTR
cg24787924	19	54231819	MIR518E	TSS1500
cg22258527	8	143616587	BAI1	Body	S_Shore
cg05241828	8	145728507	GPT	TSS1500	N_Shore
cg13588403	14	73209128	DPF3	Body
cg01534799	16	2961000	FLYWCH1;FLYWCH1	TSS1500;TSS1500	N_Shore
cg23264821	9	107731578			S_Shore
cg19876079	1	31392443
cg10448989	14	86041336	FLRT2	5'UTR
cg02180979	10	73575440	CDH23	3'UTR
cg19588016	2	9511523	ASAP2;ASAP2	Body;Body	N_Shelf
cg19807835	5	146174155	PPP2R2B;PPP2R2B;PPP2R2B;PPP2R2B;PPP2R2B;PPP2R2B;PPP2R2B;PPP2R2B;PPP2R2B;PPP2R2B	Body;Body;Body;Body;Body;Body;Body;Body;Body;Body
cg06070445	3	187453772	BCL6;BCL6;BCL6	5'UTR;5'UTR;TSS1500	N_Shore
cg18273817	1	8936178	ENO1	5'UTR	N_Shore
cg07024505	17	580507	VPS53;VPS53	Body;Body
cg00924265	8	28258117			N_Shore
cg26044670	11	123331205
cg11848931	10	25210092	PRTFDC1	Body
cg10653357	3	181334962	SOX2-OT;SOX2-OT;SOX2-OT;SOX2-OT;SOX2-OT;SOX2-OT	Body;Body;Body;Body;Body;Body
cg08842185	11	118517189	PHLDB1;PHLDB1;PHLDB1	Body;Body;Body
cg05559279	17	9052638	NTN1	Body
cg20044962	3	44141622
cg22680708	15	56286911	NEDD4	TSS1500	S_Shore
cg15799486	14	81788389	STON2;STON2	Body;Body
cg11583751	17	43183199	NMT1	3'UTR
cg12478549	11	9160763	DENND5A;DENND5A	3'UTR;3'UTR
cg15768146	14	24007226	ZFHX2;THTPA;THTPA	5'UTR;Body;Body
cg19728949	16	89520128	LOC101927817;LOC101927817;ANKRD11;ANKRD11;ANKRD11;ANKRD11	Body;Body;Body;5'UTR;5'UTR;5'UTR
cg07156273	20	36149013	BLCAP;BLCAP;BLCAP;BLCAP;NNAT;NNAT;BLCAP	5'UTR;5'UTR;5'UTR;5'UTR;TSS1500;TSS1500;5'UTR	Island
cg07951674	14	99644930	BCL11B;BCL11B;BCL11B;BCL11B	Body;Body;Body;Body	S_Shelf
cg17044238	20	1803807
cg11654413	20	1929876			S_Shore
cg10289789	17	55517638	MSI2;MSI2	Body;Body
cg15847845	8	145028505	PLEC1;PLEC1;PLEC1	TSS1500;Body;Body	S_Shore
cg09963257	15	40747480	BAHD1;BAHD1;BAHD1	5'UTR;5'UTR;Body
cg05616995	5	141393361	GNPDA1	TSS1500	S_Shore
cg13226160	18	32626304	MAPRE2;MAPRE2;MAPRE2;MAPRE2;MAPRE2	5'UTR;Body;Body;Body;Body
cg11579421	10	134211857	PWWP2B;PWWP2B	Body;Body	S_Shore
cg27418470	9	127044327	NEK6;NEK6;NEK6;NEK6	Body;5'UTR;5'UTR;5'UTR
cg08653348	16	86072812
cg24486037	1	151345181	SELENBP1	TSS200
cg17728065	15	61220843	RORA	Body
cg14365871	9	134371404	BAT2L1	3'UTR
cg18760837	6	30698777	FLOT1	Body
cg07187971	18	60481018	PHLPP1	Body
cg08435624	2	10360720
cg00533390	1	245028657	HNRNPU;HNRNPU	TSS1500;TSS1500	S_Shore
cg01822050	20	304156			N_Shore
cg07489848	22	29320091	ZNRF3;ZNRF3	Body;5'UTR
cg15589477	20	2672567	EBF4	TSS1500	N_Shore
cg20742667	7	47610297	TNS3	5'UTR
cg08595989	8	81827712
cg14451018	7	158661029	WDR60	Body
cg01756421	16	67918484	NRN1L	TSS1500	N_Shore
cg23189951	5	1595048	SDHAP3	TSS1500	S_Shore
cg02389040	6	31650786			Island
cg08218360	6	34263587	NUDT3;RPS10-NUDT3	Body;Body
cg10547711	3	122696126	SEMA5B;SEMA5B;SEMA5B;SEMA5B;SEMA5B	TSS1500;Body;5'UTR;5'UTR;5'UTR
cg00123762	6	41343697			S_Shore
cg07458509	19	8372513	CD320;CD320	Body;Body	N_Shore
cg19851816	22	50657907	TUBGCP6	Body	Island
cg21969816	3	20097499	KAT2B	Body
cg02781614	1	28843701	RCC1;RCC1;RCC1;RCC1;RCC1;RCC1	TSS1500;TSS1500;TSS1500;5'UTR;Body;Body	N_Shore
cg05738924	2	144995448	GTDC1;GTDC1;GTDC1	5'UTR;5'UTR;TSS1500
cg05877244	19	19198862	SLC25A42	5'UTR
cg10536988	2	62357039	COMMD1	Body
cg23702102	8	21889675	NPM2;NPM2;NPM2	Body;Body;Body
cg18598146	20	47896448	SNORD12B;C20orf199;MIR1259;C20orf199;SNORD12;C20orf199	TSS1500;Body;TSS1500;Body;TSS1500;Body	S_Shore
cg07509304	12	57077877	PTGES3;PTGES3;PTGES3;PTGES3;PTGES3;PTGES3;PTGES3	Body;Body;Body;Body;Body;Body;Body	N_Shelf
cg00795024	1	214157026			N_Shore
cg09129050	11	64478374	NRXN2;NRXN2	Body;Body	N_Shore
cg16595056	17	8380530	MYH10	Body	Island
cg02578800	8	141100498	TRAPPC9;TRAPPC9	Body;Body
cg18254930	3	3646624
cg26771582	16	87415899	FBXO31;FBXO31	Body;Body	N_Shore
cg00826603	1	32231019	BAI2	TSS1500	S_Shore
cg09394509	3	50486444	CACNA2D2;CACNA2D2	Body;Body
cg10963723	16	81744011	CMIP;CMIP	3'UTR;3'UTR
cg23060191	20	39666765	PRO0628;TOP1	Body;Body
cg02115067	6	149380876	UST	Body
cg17812664	10	104957217			S_Shelf
cg25656380	1	95367519	CNN3;CNN3;CNN3	Body;Body;Body
cg03366867	6	149067118	UST	TSS1500	N_Shore
cg19013695	21	27340093	APP;APP;APP;APP;APP;APP;APP;APP;APP;APP	Body;Body;Body;Body;Body;Body;Body;Body;Body;Body
cg27658518	3	183723888	ABCC5-AS1;ABCC5;ABCC5	TSS1500;Body;Body
cg10894205	17	928747	ABR;ABR;ABR	Body;Body;Body	S_Shelf
cg27118196	1	9954275	CTNNBIP1;CTNNBIP1	5'UTR;5'UTR
cg01822145	17	17621774	RAI1	5'UTR	N_Shelf
cg13695286	11	121947636
cg19337748	2	65623624	SPRED2	Body
cg12375870	1	227431744	CDC42BPA;CDC42BPA	Body;Body
cg09715353	2	120190031	TMEM37	Body	Island
cg03707696	10	81075467	ZMIZ1	3'UTR
cg12531838	10	531914	DIP2C	Body	S_Shore
cg16245174	2	219442282	RQCD1	Body
cg06781608	7	157361040	PTPRN2;PTPRN2;PTPRN2	Body;Body;Body	N_Shore
cg08906930	11	77785965	NDUFC2;NDUFC2;NDUFC2;NDUFC2-KCTD14;NDUFC2-KCTD14;NDUFC2-KCTD14;RNU6-83P	Body;Body;Body;Body;Body;Body;Body
cg22850646	4	57931823	IGFBP7;IGFBP7	Body;Body
cg19549830	1	243476824	SDCCAG8	Body
cg22937172	2	240168862	HDAC4	Body
cg05485379	3	197121410
cg01916962	20	62539861	DNAJC5	5'UTR
cg12444411	7	2802554	GNA12	Body	Island
cg14070867	6	31591786	BAT2	Body	S_Shelf
cg11549065	18	53156635	TCF4;TCF4;TCF4;TCF4;TCF4;TCF4;TCF4;TCF4	Body;Body;Body;Body;Body;Body;Body;Body
cg27128549	2	45950359	PRKCE	Body
cg01433107	1	54852233	SSBP3;SSBP3;SSBP3	Body;Body;Body
cg19268467	3	195631486	TNK2	5'UTR	N_Shelf
cg13148151	3	45637978	LIMD1	Body	S_Shelf
cg23625620	12	104905184	CHST11;CHST11	Body;Body
cg27396655	22	39240517	NPTXR	TSS1500	S_Shore
cg19015832	12	123215940	HCAR1	TSS1500
cg01283892	17	68120962	KCNJ16;KCNJ16;KCNJ16;KCNJ16;KCNJ16;KCNJ16;KCNJ16;KCNJ16	5'UTR;5'UTR;5'UTR;5'UTR;5'UTR;5'UTR;5'UTR;5'UTR
cg27515379	8	134027958	TG	Body
cg20782117	7	95865631	SLC25A13;SLC25A13;SLC25A13	Body;Body;Body
cg14189634	16	4566306	CDIP1;CDIP1;CDIP1;CDIP1	5'UTR;5'UTR;5'UTR;5'UTR
cg13849419	9	71802071	TJP2;TJP2;TJP2;TJP2	Body;5'UTR;Body;Body
cg00552490	2	106746466	UXS1	Body
cg24226590	11	3186977	OSBPL5;OSBPL5;OSBPL5	TSS1500;TSS1500;TSS1500	S_Shore
cg16307144	19	38704933	DPF1;DPF1;DPF1;DPF1	Body;Body;Body;Body
cg04547087	11	111600700	PPP2R1B;PPP2R1B	Body;Body
cg06366675	4	121844638	PRDM5;PRDM5;PRDM5	TSS1500;TSS1500;TSS1500	S_Shore
cg15972294	3	50273096	GNAI2	TSS1500	N_Shore
cg21917405	6	111302637	RPF2;RPF2	TSS1500;TSS1500	N_Shore
cg14189381	9	125106354			N_Shelf
cg07276867	9	32426364	ACO1;ACO1	Body;Body
cg10854092	10	133985931	JAKMIP3	3'UTR
cg05676117	1	200721079	CAMSAP2;CAMSAP2;CAMSAP2	Body;Body;Body
cg00010853	6	30653167	KIAA1949;KIAA1949	Body;1stExon	N_Shore
cg09817523	12	120685545	PXN;PXN;PXN;PXN	Body;Body;Body;5'UTR
cg02632490	10	88024529	MIR346;GRID1	Body;Body	S_Shore
cg00498360	17	64504304	PRKCA	Body
cg09544149	10	80588828
cg08402246	4	58059773			N_Shore
cg18169877	9	130564560	FPGS;FPGS;FPGS;FPGS	TSS1500;TSS1500;TSS1500;TSS1500	N_Shore
cg19841228	6	112098309	FYN	5'UTR
cg08698796	11	47561199	CUGBP1	5'UTR
cg23167235	17	70532667			N_Shelf
cg12046947	9	134882114	MED27;MED27	Body;Body
cg18248284	19	13215151	LYL1	TSS1500	N_Shore
cg02230011	16	23405957	COG7	Body
cg17530152	10	90692333
cg20501011	1	841067			S_Shore
cg09015921	17	17714347	RAI1	3'UTR	Island
cg01030435	16	18939106	SMG1	TSS1500	S_Shore
cg03048432	14	51290751	NIN;NIN;NIN;NIN	5'UTR;5'UTR;TSS1500;5'UTR
cg13937312	9	27342183	MOBKL2B	Body
cg01293850	16	30086387	PPP4C;PPP4C;PPP4C;PPP4C;PPP4C	TSS1500;TSS1500;TSS1500;TSS1500;TSS1500	N_Shore
cg18502238	10	651119	DIP2C	Body	N_Shore
cg15358372	10	71108752	HK1;HK1;HK1;HK1;HK1	Body;Body;Body;Body;Body
cg19712663	6	3371264	SLC22A23;SLC22A23;SLC22A23;SLC22A23;SLC22A23	Body;Body;Body;Body;Body
cg24492202	4	2802612	SH3BP2	5'UTR
cg04728310	19	45947905			Island
cg03954667	12	11806065	ETV6	Body	S_Shelf
cg16677405	17	8393322	MYH10;MYH10;MYH10	Body;Body;Body
cg07363402	21	44582429
cg05596621	10	50344077			S_Shelf
cg05536829	20	57562944	NELFCD	Body
cg13113967	14	99998140	CCDC85C	Body
cg01955786	2	240182080	HDAC4	Body
cg24513449	8	145599544	ADCK5	Body	S_Shore
cg14476487	2	69615118	GFPT1	TSS1500	S_Shore
cg15566554	17	72208504	TTYH2;MGC16275	TSS1500;Body	Island
cg09218516	1	165806175	UCK2	Body
cg06212582	11	112163357			S_Shelf
cg09236382	11	6676366	DCHS1	5'UTR	N_Shore
cg07601203	2	231916701			N_Shore
cg12639442	1	156054384	LMNA	5'UTR	S_Shore
cg03151709	6	30686511	MDC1	TSS1500	N_Shore
cg14299931	13	111839335	ARHGEF7;ARHGEF7;ARHGEF7;ARHGEF7;ARHGEF7;ARHGEF7	Body;1stExon;5'UTR;5'UTR;Body;Body
cg25957677	4	55147657	PDGFRA	Body
cg23178958	2	69387295	ANTXR1;ANTXR1	Body;Body
cg04183654	16	21622716	METTL9;METTL9;METTL9;METTL9	Body;Body;Body;Body
cg24963077	14	24017882			N_Shelf
cg01904243	14	74251254	C14orf43	5'UTR	N_Shelf
cg17161130	10	113544977
cg18620804	2	131864330	PLEKHB2;PLEKHB2;PLEKHB2;PLEKHB2;PLEKHB2;PLEKHB2;PLEKHB2;PLEKHB2;PLEKHB2;PLEKHB2;PLEKHB2;PLEKHB2;PLEKHB2	5'UTR;5'UTR;5'UTR;5'UTR;5'UTR;5'UTR;5'UTR;5'UTR;5'UTR;5'UTR;5'UTR;5'UTR;5'UTR	S_Shore
cg26773767	10	111643850	XPNPEP1;XPNPEP1;XPNPEP1	Body;Body;Body
cg20307391	7	75189069	HIP1	Body	Island
cg15755476	11	47510670	CUGBP1;CUGBP1;CUGBP1	5'UTR;TSS200;5'UTR
cg25929664	7	220654	FAM20C	Body	S_Shore
cg18008467	2	236586710	AGAP1;AGAP1	Body;Body
cg10378521	12	133101612	FBRSL1	Body	N_Shore
cg05020738	15	63450648	RPS27L	TSS1500	S_Shore
cg14007851	6	41738550	FRS3	Body
cg26929925	5	138714136	SLC23A1;SLC23A1	Body;Body	Island
cg16811988	3	42103138
cg21143441	17	8124011	C17orf44	Body	N_Shore
cg08902828	5	400832	AHRR;AHRR	Body;Body
cg10869957	10	104605280
cg06588605	20	35201208	TGIF2	TSS1500	N_Shore
cg02972607	17	926146	MIR3183;ABR;ABR;ABR;ABR;ABR	TSS1500;Body;Body;Body;Body;Body	N_Shore
cg14235348	7	77329045	RSBN1L	Body	S_Shelf
cg00907675	2	234294525	DGKD	Body
cg10550506	11	76548907
cg23509745	3	184045221	EIF4G1;EIF4G1;EIF4G1;EIF4G1;EIF4G1	Body;Body;Body;Body;Body	Island
cg22230873	11	126634149	KIRREL3;KIRREL3;KIRREL3	Body;Body;Body
cg10907269	14	102466799	DYNC1H1	Body
cg00933603	6	30883001	VARS2;VARS2;VARS2	Body;5'UTR;Body	S_Shore
cg01428378	12	123259789	CCDC62;CCDC62;CCDC62	Body;Body;Body
cg20803931	1	12497013	VPS13D;VPS13D	Body;Body
cg22702070	2	237275363	IQCA1;IQCA1;IQCA1;IQCA1	Body;Body;Body;Body
cg20373393	10	73489276	C10orf105;CDH23;CDH23	5'UTR;Body;Body
cg07026882	13	113417167	ATP11A;ATP11A	Body;Body	N_Shelf
cg26268096	14	56691794	PELI2	Body
cg00748375	13	26475810	ATP8A2	Body
cg23897667	8	98572582
cg11954332	1	170639289	PRRX1;PRRX1	Body;Body
cg12425321	6	31733914	C6orf27	Body
cg26540925	19	875441	MED16	Body	S_Shore
cg23602092	10	70319645	TET1	TSS1500	N_Shore
cg22992772	17	79030294	BAIAP2;BAIAP2;BAIAP2;BAIAP2	Body;Body;Body;Body	S_Shelf
cg21099238	5	96299144	LNPEP;LNPEP	5'UTR;Body
cg02419401	5	35026569	AGXT2;AGXT2	Body;Body
cg23991002	9	136446041	FAM163B	TSS1500	S_Shore
cg07618236	20	39862269	ZHX3	5'UTR
cg12883150	1	236678939
cg02319972	15	62798895
cg16028175	19	50059164	NOSIP	Body	Island
cg16440561	2	220312854	SPEG	Body	Island
cg19395684	12	117147684
cg16383535	12	109227133	SSH1;SSH1	Body;Body
cg16848937	7	42195875	GLI3	Body
cg04427765	20	5635524
cg06575031	7	28221147	JAZF1;JAZF1-AS1	TSS1500;Body	S_Shore
cg05201243	2	240315524	HDAC4	5'UTR
cg24359717	8	124549956	FBXO32;FBXO32	Body;Body	N_Shelf
cg12056770	10	13702726	FRMD4A	Body	S_Shelf
cg21435684	17	80255457			S_Shelf
cg13455310	2	46070506	PRKCE	Body
cg04093108	6	15264508	JARID2;JARID2	Body;5'UTR
cg23413454	6	3912833
cg06739233	11	73735828	C2CD3	Body
cg23556574	10	13981154	FRMD4A	Body
cg12211557	2	27946866
cg07161369	7	38350464			N_Shore
cg18275618	2	109211017	LIMS1;LIMS1;LIMS1	5'UTR;5'UTR;Body
cg07705330	14	23763041
cg09119610	2	206477764	PARD3B;PARD3B;PARD3B;PARD3B	Body;Body;Body;Body
cg22644852	5	60895908
cg01890417	1	91488275	ZNF644;ZNF644;ZNF644	TSS1500;TSS1500;TSS1500	S_Shore
cg12537195	15	70327180			S_Shore
cg22581350	12	12356290	LRP6	Body
cg10113101	7	30029743	SCRN1;SCRN1;SCRN1;SCRN1	TSS1500;TSS200;Body;TSS1500	Island
cg13542793	1	246272010	SMYD3;SMYD3	Body;Body
cg04804748	15	52028433	LYSMD2;LYSMD2	Body;5'UTR	N_Shore
cg12602853	15	57902587	GCOM1;GCOM1;GCOM1;GCOM1;GCOM1;MYZAP;MYZAP;GCOM1;GCOM1;GCOM1	Body;Body;Body;Body;Body;Body;Body;Body;Body;Body
cg09321133	11	86189207	ME3;ME3;ME3	Body;Body;Body
cg23885325	1	227058063	PSEN2;PSEN2	TSS1500;TSS1500	Island
cg04444212	2	206561768	NRP2;NRP2;NRP2;NRP2;NRP2;NRP2	Body;Body;Body;Body;Body;Body
cg18880190	15	40399609	BMF;BMF;BMF;BMF	5'UTR;5'UTR;TSS1500;TSS1500	N_Shore
cg26034924	17	39874268
cg10122294	1	231765076	TSNAX-DISC1;DISC1;DISC1;DISC1;TSNAX-DISC1;DISC1;DISC1;DISC1;DISC1;TSNAX-DISC1;DISC1;DISC1;TSNAX-DISC1;DISC1;TSNAX-DISC1;DISC1;DISC1;DISC1;DISC1;DISC1;TSNAX-DISC1;TSNAX-DISC1;DISC1;DISC1;DISC1;DISC1;DISC1;TSNAX-DISC1;DISC1;DISC1;DISC1	Body;Body;Body;Body;Body;Body;Body;Body;Body;Body;Body;Body;Body;Body;Body;Body;Body;Body;Body;Body;Body;Body;Body;Body;Body;Body;Body;Body;Body;Body;Body	S_Shore
cg05752573	13	27083186
cg09785950	13	110781638
cg01795674	6	52254755	PAQR8	5'UTR
cg15517030	5	11183489	CTNND2;CTNND2;CTNND2;CTNND2;CTNND2	Body;Body;Body;Body;Body
cg09230938	3	183722448	ABCC5;ABCC5	Body;Body
cg03423395	7	588639			N_Shore
cg02527669	2	220417030	OBSL1	Body	Island
cg24119463	16	11037974	CLEC16A;CLEC16A	TSS1500;TSS1500	S_Shore
cg14560703	9	134585592	RAPGEF1;RAPGEF1	TSS1500;Body
cg25057843	4	79578203	LINC01094;LINC01094;LINC01094;LINC01094;LINC01094;LINC01094	Body;Body;Body;Body;Body;Body
cg05405124	5	71748948	ZNF366	Body
cg02493260	2	55274188	RTN4;RTN4;RTN4;RTN4	Body;Body;Body;5'UTR	N_Shelf
cg20149840	2	240135077	HDAC4	Body
cg18200865	3	23851254	UBE2E1;UBE2E1;UBE2E1	TSS1500;Body;Body	N_Shore
cg09843519	5	125931316	ALDH7A1;ALDH7A1;ALDH7A1	TSS1500;TSS1500;TSS1500	S_Shore
cg18681464	7	99766655	GAL3ST4	TSS1500	N_Shelf
cg17520654	12	13409474
cg24888102	1	154709488	KCNN3;KCNN3;KCNN3	Body;Body;Body
cg14113417	5	66563740
cg22241045	4	54363911	LNX1;LNX1	Body;Body
cg22798121	5	152896564	GRIA1;GRIA1	Body;Body
cg14414759	20	59883394	CDH4	Body
cg02577963	19	5041570	KDM4B	Body	N_Shore
cg03024301	6	52440589	TRAM2	Body	N_Shore
cg10143543	4	76437005	RCHY1;RCHY1;RCHY1	Body;Body;Body	N_Shelf
cg26893515	8	129342187
cg11156416	22	40577552	TNRC6B;TNRC6B;TNRC6B	Body;Body;Body
cg01701649	16	48589954	N4BP1	Body
cg18645295	9	124463940	DAB2IP	Body	S_Shore
cg00467126	13	110396156
cg19300414	2	1746591	PXDN	Body	N_Shore
cg25248124	18	46469046	SMAD7;SMAD7;SMAD7;SMAD7;SMAD7	1stExon;5'UTR;Body;Body;Body
cg07036914	17	36577690			S_Shore
cg04660885	19	15411840
cg10036312	1	2198705	SKI	Body
cg04913317	4	16655626	LDB2;LDB2;LDB2;LDB2	Body;Body;Body;Body
cg09853898	19	591536	HCN2	Body	Island
cg13007184	17	32692979
cg15703118	2	234295397	DGKD;DGKD	TSS1500;Body
cg12954441	16	84121218	MBTPS1	Body
cg06506040	17	75177203	SEC14L1;SEC14L1;SEC14L1;SEC14L1;SEC14L1;SEC14L1	Body;Body;Body;Body;Body;Body
cg17238677	1	154736223	KCNN3;KCNN3	Body;Body	S_Shelf
cg15453257	15	86021188	AKAP13;AKAP13	5'UTR;5'UTR
cg00315395	11	129145951			N_Shelf
cg26332797	7	117510059	CTTNBP2	Body	N_Shelf
cg11164522	1	38884508
cg16074405	7	28148136	JAZF1	Body
cg17294237	8	18871478	PSD3	TSS1500	Island
cg00285596	4	10838259
cg04218845	1	1502647	SSU72	Body
cg11384924	6	33160224	COL11A2;COL11A2;COL11A2;COL11A2;COL11A2;COL11A2;COL11A2;COL11A2	5'UTR;5'UTR;1stExon;1stExon;5'UTR;1stExon;1stExon;5'UTR	Island
cg23080527	17	41844017	DUSP3	3'UTR
cg19290797	2	28182060	BRE;BRE;BRE;BRE;BRE;BRE	Body;Body;Body;Body;Body;Body
cg18219522	11	95870414	MAML2	Body
cg18667929	14	102291089	PPP2R5C;PPP2R5C;PPP2R5C;PPP2R5C;PPP2R5C	Body;Body;Body;Body;Body
cg07360201	12	110337166	TCHP;TCHP	TSS1500;TSS1500	N_Shore
cg03440508	13	98084247			N_Shore
cg00695458	8	141116870	TRAPPC9;TRAPPC9	Body;Body
cg24401566	10	97152743	SORBS1;SORBS1;SORBS1;SORBS1;SORBS1;SORBS1;SORBS1;SORBS1;SORBS1;SORBS1;SORBS1;SORBS1	Body;Body;Body;Body;Body;Body;Body;Body;Body;Body;Body;Body
cg18986717	6	90828400	BACH2;BACH2	5'UTR;5'UTR
cg15864113	4	17629878
cg19984781	6	30710898	FLOT1	TSS1500	Island
cg02976309	6	52441305	TRAM2	Body	Island
cg22082462	14	24540415	CPNE6	TSS1500
cg10362905	5	79125330
cg11887888	7	29995972	SCRN1;SCRN1;SCRN1;SCRN1	Body;Body;Body;5'UTR
cg09363143	19	4679182	DPP9-AS1;DPP9	TSS200;Body	S_Shelf
cg13548543	9	34460044	DNAI1;C9orf25	Body;TSS1500	S_Shore
cg02517330	1	31377701	SDC3	Body	N_Shelf
cg25900943	8	103820614			N_Shore
cg04712624	7	134385967
cg13289698	5	71814398
cg01416043	2	11053694	KCNF1	1stExon	Island
cg11143131	5	131608246	PDLIM4;PDLIM4	3'UTR;3'UTR	S_Shore
cg12175172	15	67073649	SMAD6;SMAD6;SMAD6	Body;Body;Body	Island
cg04364181	1	203298383			S_Shore
cg12072028	14	92981227	RIN3	Body	Island
cg26517831	7	2768566	GNA12	3'UTR
cg09416588	19	44005906	PHLDB3	Body	Island
cg08692514	12	12185863
cg08667809	10	97201948	SORBS1;SORBS1;SORBS1;SORBS1;SORBS1;SORBS1;SORBS1	5'UTR;TSS1500;TSS1500;TSS1500;TSS1500;5'UTR;TSS1500
[truncated: 6,223 more rows]

## Sheet: Top 1% 5hmC IDH1 wt
Supplemental Table 3: Top 1% Probes
IlmnID	CHR	MAPINFO	UCSC_RefGene_Name	UCSC_RefGene_Group	Relation_to_UCSC_CpG_Island
IlmnID	CHR	MAPINFO	UCSC_RefGene_Name	UCSC_RefGene_Group	Relation_to_UCSC_CpG_Island
cg00415852	12	94165284	CRADD	Body
cg23760585	6	21739972	FLJ22536	Body
cg11017445	12	8255485
cg26550989	2	134876821			N_Shore
cg12009827	3	47934793	MAP4;MAP4	Body;Body
cg13981572	10	98928702	SLIT1;ARHGAP19-SLIT1	Body;Body
cg24609704	8	56278894	XKR4	Body
cg06867876	2	66552984
cg14657876	11	20036793	NAV2;NAV2;NAV2	Body;Body;Body
cg12652753	12	14404357
cg19739774	7	7711168	RPA3	5'UTR
cg06566847	13	101150007	PCCA;PCCA;PCCA	Body;Body;Body
cg16045838	2	127458156
cg02265177	2	146882515
cg16561605	16	4539138	HMOX2;HMOX2;HMOX2;HMOX2;HMOX2;HMOX2;HMOX2	5'UTR;5'UTR;5'UTR;5'UTR;5'UTR;5'UTR;5'UTR
cg09100986	15	29428998	FAM189A1	Body
cg08333708	16	2535757	TBC1D24	5'UTR
cg13054070	1	201514025
cg07777352	7	75958866	YWHAG	3'UTR	Island
cg25235094	1	38204968	EPHA10	Body	S_Shelf
cg03935096	16	9048985	USP7	Body	S_Shore
cg14772684	8	125698676	MTSS1;MTSS1;MTSS1	Body;Body;Body
cg06224178	8	131360571	ASAP1	Body
cg07927120	16	12353600	SNX29	Body	N_Shore
cg10810819	2	235868204	SH3BP4	5'UTR
cg13326063	12	131248611
cg14211977	12	64344442	SRGAP1	Body
cg06157837	16	50130934	HEATR3	Body
cg11961495	10	80873797	ZMIZ1	5'UTR
cg14487383	14	77480457
cg24230893	11	108918285
cg24794322	7	157462548	PTPRN2;PTPRN2;PTPRN2	Body;Body;Body
cg24095837	2	187397880
cg02472525	1	100140431	PALMD	Body
cg25406442	8	94750120	RBM12B	5'UTR	N_Shelf
cg12850396	15	89640878	ABHD2;ABHD2	5'UTR;5'UTR
cg27635450	20	1874342	SIRPA;SIRPA;SIRPA	TSS1500;TSS1500;TSS1500	N_Shore
cg04545972	1	110542870	AHCYL1;AHCYL1;AHCYL1	5'UTR;Body;TSS1500
cg17661045	11	88018594
cg05965188	21	45078342	RRP1B;HSF2BP	TSS1500;5'UTR	Island
cg08645153	16	72942661	ZFHX3;ZFHX3	Body;Body
cg27339255	2	149639612	KIF5C;MIR1978	Body;TSS200
cg04478985	8	13192156	DLC1;DLC1	Body;Body
cg25670061	6	163612896	PACRG;PACRG;PACRG	Body;Body;Body
cg18325866	10	116585424	FAM160B1;FAM160B1	Body;Body	S_Shelf
cg12858701	10	114894792	TCF7L2;TCF7L2;TCF7L2;TCF7L2;TCF7L2;TCF7L2	Body;Body;Body;Body;Body;Body
cg24396709	6	30694398
cg18211315	8	98437059	LOC101927066	Body
cg18051552	6	71548732	SMAP1;SMAP1	Body;Body
cg01858660	5	1788679
cg03278802	17	57936223
cg16989790	4	73946697	ANKRD17;ANKRD17;ANKRD17	Body;Body;Body
cg18087256	13	45495954
cg10534455	21	34775001	IFNGR2	TSS200	N_Shore
cg23323712	11	63851382	MACROD1	Body	N_Shore
cg17794524	15	101787472	CHSY1	Body	N_Shelf
cg12592359	20	30944839	ASXL1;ASXL1	TSS1500;TSS1500	N_Shore
cg21926033	7	158292006	PTPRN2;PTPRN2;PTPRN2;PTPRN2;PTPRN2	Body;Body;Body;Body;Body
cg14174928	1	245747991	KIF26B	Body
cg06993467	1	21966500	RAP1GAP;RAP1GAP;RAP1GAP	Body;5'UTR;5'UTR
cg19484304	6	14763505
cg01885839	5	111017556
cg17552056	14	22981619
cg06480942	7	73116029	STX1A;STX1A	Body;Body	N_Shelf
cg03129842	12	49072098	KANSL2	Body	N_Shelf
cg05800071	10	128824746	DOCK1;DOCK1	Body;Body
cg19023851	2	45460634	LINC01121	Body
cg25343135	10	124036324	BTBD16;BTBD16	ExonBnd;Body
cg21331770	6	13761160
cg13414020	2	236414287	AGAP1-IT1;AGAP1;AGAP1;AGAP1	TSS200;Body;Body;Body
cg22859276	7	24950930	OSBPL3	5'UTR
cg25862038	20	48720452	UBE2V1;UBE2V1;UBE2V1;UBE2V1;UBE2V1;UBE2V1;UBE2V1;UBE2V1;UBE2V1;UBE2V1;UBE2V1;UBE2V1;UBE2V1;UBE2V1;UBE2V1;UBE2V1;UBE2V1;UBE2V1;UBE2V1;TMEM189-UBE2V1	Body;Body;Body;Body;Body;Body;Body;Body;Body;Body;Body;5'UTR;5'UTR;5'UTR;5'UTR;5'UTR;5'UTR;5'UTR;5'UTR;Body
cg12367714	3	63843165	THOC7;THOC7;THOC7	Body;5'UTR;5'UTR
cg00754604	2	161230046	RBMS1;RBMS1	Body;Body
cg12294118	2	202879585
cg23440816	1	223948910	CAPN2;CAPN2	Body;Body
cg26296653	11	3899234	STIM1	Body
cg05882586	11	120433356			N_Shore
cg21389456	10	675937	DIP2C	Body	N_Shelf
cg01173001	5	16792063	MYO10	Body
cg16581032	8	47742015
cg00613914	10	73569753	CDH23	Body	S_Shelf
cg17456522	5	54786453	PPAP2A;PPAP2A	Body;Body
cg13099829	1	2237991	SKI	Body	Island
cg14096042	9	91796464			S_Shelf
cg01761552	16	81634971	CMIP;CMIP	Body;Body
cg00605033	10	5597061
cg13552681	14	47813192	MDGA2;MDGA2;MDGA2	TSS1500;TSS1500;Body
cg12554290	6	24706172	C6orf62	3'UTR
cg25023379	14	70138712	KIAA0247	Body
cg19455016	16	75290476	BCAR1;BCAR1;BCAR1;BCAR1;BCAR1	5'UTR;Body;Body;Body;Body
cg00658890	5	527640			N_Shore
cg24964350	6	32165889	NOTCH4	Body	S_Shore
cg23701374	15	62056759
cg03377257	17	26301746
cg11120551	1	146713996	CHD1L	TSS1500	N_Shore
cg09673731	16	4301322	LINC01569;LINC01569	Body;ExonBnd	N_Shelf
cg10921757	4	519865	PIGG;PIGG;PIGG;PIGG;PIGG	Body;Body;Body;Body;Body
cg01030627	2	234130172
cg01227396	6	5672034	LOC101927950;FARS2	Body;Body
cg01936481	22	25882506
cg09189780	3	141205007	RASA2;RASA2;RASA2	TSS1500;TSS1500;TSS1500	N_Shore
cg23314870	8	19755888
cg06854604	2	62966228	EHBP1;EHBP1;EHBP1;EHBP1	Body;Body;Body;Body
cg02921923	11	92651425			S_Shelf
cg27245646	3	127351538	PODXL2	Body	S_Shelf
cg07591518	18	60119756
cg22686722	15	62747350
cg26538890	2	206687390
cg10080417	16	12134413	RUNDC2A	Body	N_Shelf
cg05268769	14	75733932
cg03301165	16	19712046	C16orf62	3'UTR
cg12975061	16	78541427	WWOX;WWOX	Body;Body
cg20336253	7	154376494	DPP6;DPP6;DPP6;DPP6;DPP6	Body;Body;Body;Body;Body
cg10158975	11	94609519	AMOTL1;AMOTL1	3'UTR;3'UTR
cg26307728	1	156081268			N_Shelf
cg27309098	2	236619748	AGAP1;AGAP1	Body;Body
cg03565584	19	17407427	ABHD8	Body	S_Shelf
cg01178013	2	160012656	TANC1;TANC1	Body;Body
cg21671626	9	95889125	NINJ1	Body
cg25243766	11	123322182
cg21692726	22	32055447			N_Shelf
cg03466977	20	52556019
cg20690458	13	111174402
cg21533389	20	3086779	UBOX5-AS1	TSS1500
cg05655740	10	27992175	MKX;MKX	Body;Body
cg13557530	1	223319102			S_Shelf
cg03689448	1	120596858	NOTCH2;NOTCH2	Body;Body
cg01560407	16	310537	ITFG3	Body
cg05573448	14	24674160	TSSK4;TSSK4;TSSK4	TSS1500;TSS1500;TSS1500
cg02299497	14	69095570			S_Shore
cg10181016	5	76087172
cg13984169	1	223933792	CAPN2;CAPN2	Body;Body	N_Shelf
cg01087463	3	15676638	BTD	Body
cg14010238	20	5152173	CDS2	Body
cg10271880	14	77608587	ZDHHC22	TSS1500	S_Shore
cg10351617	21	47580738			Island
cg26801482	19	38441821	SIPA1L3	5'UTR
cg23117137	5	142077779	FGF1;FGF1;FGF1;FGF1	TSS200;TSS200;TSS200;TSS200
cg16894634	10	94298473	IDE	Body
cg04143758	1	108584480
cg02935494	14	73956710	C14orf169;HEATR4	TSS1500;Body	N_Shore
cg15380603	6	91007563	BACH2;BACH2	TSS1500;TSS1500	S_Shore
cg16167782	18	72925371	TSHZ1	5'UTR	S_Shore
cg23678954	14	89680601	FOXN3;FOXN3	Body;Body
cg12797990	21	35925753	RCAN1;RCAN1;RCAN1	Body;Body;5'UTR
cg12032656	9	135484135	DDX31	Body
cg03677325	10	105554889	SH3PXD2A	Body
cg05236440	7	134945256
cg02250581	10	73526617	C10orf54;CDH23	Body;Body
cg17831582	17	55546116	MSI2;MSI2	Body;Body
cg05914121	4	11416272	HS3ST1	5'UTR
cg16419414	10	76576713			S_Shelf
cg12701942	1	164756311	PBX1	Body
cg22311872	8	63387773	NKAIN3;NKAIN3	Body;Body
cg01528492	8	91659356	TMEM64;TMEM64	TSS1500;TSS1500	S_Shore
cg13266018	7	5637739	FSCN1	Body	S_Shelf
cg10453481	12	111086880	TCTN1;TCTN1;HVCN1;HVCN1;TCTN1	3'UTR;3'UTR;3'UTR;3'UTR;3'UTR
cg24792255	12	6943542	P3H3	Body
cg07484105	5	159435267	TTC1;TTC1	TSS1500;TSS1500
cg21508704	12	51602241	POU6F1	Body
cg07945460	1	1481947	SSU72	Body
cg12581825	2	149534343	EPC2	Body
cg19420933	14	34038355	NPAS3;NPAS3;NPAS3;NPAS3	Body;Body;Body;Body
cg00197295	2	2870610
cg25919221	1	9006680	CA6	Body
cg09510085	16	84518355	KIAA1609	Body
cg19073447	10	134024191	STK32C	Body
cg14703629	4	8228314	SH3TC1	Body
cg23162201	11	8280741	LMO1	Body	N_Shelf
cg21223520	6	149354166	UST	Body
cg00550082	2	114735221			N_Shore
cg04679758	16	14693775	PARN;PARN;PARN;PARN;PARN;PARN	ExonBnd;ExonBnd;ExonBnd;Body;Body;Body
cg09599402	1	17865334	ARHGEF10L	TSS1500	N_Shore
cg11723772	1	44979652	RNF220	Body
cg02733330	1	151127949	TNFAIP8L2-SCNM1;TNFAIP8L2	TSS1500;TSS1500
cg03126633	13	30717380
cg27343092	2	86025560
cg00977640	1	44818695	ERI3;ERI3;ERI3;ERI3;ERI3	5'UTR;5'UTR;5'UTR;5'UTR;Body	N_Shore
cg10805850	13	98794470	FARP1;FARP1	TSS1500;TSS1500	Island
cg20635265	6	11225653	NEDD9;NEDD9;NEDD9;NEDD9;NEDD9	Body;Body;Body;Body;Body
cg01608161	10	103579311	MGEA5;MGEA5;KCNIP2-AS1	TSS1500;TSS1500;Body	S_Shore
cg04035133	14	55181975	SAMD4A;SAMD4A	Body;Body
cg14926246	12	54146887	CISTR;CISTR	TSS1500;Body	S_Shore
cg09805644	15	69847820
cg22158248	12	112204136	ALDH2	TSS1500	N_Shore
cg17742293	5	14461138	TRIO	Body	Island
cg04339275	5	72552988
cg04898039	7	2151184	MAD1L1;MAD1L1;MAD1L1	Body;Body;Body	N_Shelf
cg22623268	5	141886806
cg21300019	4	11408659	HS3ST1	5'UTR
cg16034411	5	124285511
cg05818351	6	14686266
cg24021808	13	40805588
cg08722407	20	21056087
cg14179527	5	172280876	ERGIC1	Body
cg09826943	6	129815405	LAMA2;LAMA2	Body;Body
cg18680439	12	48112249	ENDOU;ENDOU;ENDOU	Body;Body;Body
cg14685886	13	96356174	DNAJC3	Body
cg21342576	9	92458685
cg05028585	9	132272077	LINC00963	Body
cg26880882	17	76822808	USP36	Body
cg18193259	10	98829493	SLIT1	Body
cg07475621	16	487720	RAB11FIP3	Body
cg14635715	10	124069701	BTBD16	Body
cg00923533	4	160086310
cg13645791	1	52049898
cg09832108	6	31862925	EHMT2;EHMT2	Body;Body	N_Shore
cg10566048	12	40500111	SLC2A13	TSS1500	S_Shore
cg26495757	8	21992877			S_Shelf
cg02593615	13	45918202	LOC100190939	Body	S_Shelf
cg21998184	5	140903294	DIAPH1;DIAPH1	Body;Body
cg06914133	14	55067550	SAMD4A;SAMD4A	Body;Body
cg15448901	10	97067899
cg24365525	2	121227771
cg17710986	15	101746686	CHSY1	Body
cg12654068	1	31366236	SDC3	Body
cg09139097	16	89508612	LOC101927817;LOC101927817;ANKRD11;ANKRD11;ANKRD11;ANKRD11	Body;Body;Body;5'UTR;5'UTR;5'UTR
cg13784966	10	3158710	PFKP	Body	N_Shelf
cg11124069	4	140586693	MGST2;MGST2;MGST2;MGST2	TSS1500;TSS1500;TSS1500;TSS1500
cg10683186	17	30132248
cg11328661	11	2235203
cg26406857	20	23148111
cg20806436	3	23472878	UBE2E2;MIR548AC	Body;Body
cg07582892	1	184488937	C1orf21	Body
cg18301598	11	126608944	KIRREL3;KIRREL3	Body;Body
cg20081771	2	10058418	TAF1B	Body
cg09241295	3	192560263	C3orf59	Body
cg05393736	10	64892616	NRBF2	TSS1500	N_Shore
cg02183042	14	100762885	SLC25A29;SLC25A29;SLC25A29;SLC25A29	Body;5'UTR;5'UTR;5'UTR	S_Shelf
cg10215893	8	88708665
cg10877683	15	72337482	MYO9A	Body
cg23843709	8	129047564	PVT1	Body
cg26762178	2	12855514	TRIB2;TRIB2	TSS1500;TSS1500	N_Shore
cg12054772	13	110911331	COL4A1;COL4A1	Body;Body
cg10540573	2	218869684
cg08302302	10	80206778
cg07214954	5	123997879	ZNF608	Body
cg09314147	11	67287235	CABP2	Body	Island
cg05257097	17	43340758	MAP3K14-AS1;MAP3K14-AS1;SPATA32;MAP3K14;MAP3K14-AS1;MAP3K14-AS1;MAP3K14-AS1	Body;Body;TSS1500;3'UTR;Body;Body;Body	S_Shore
cg21519973	12	8184676	FOXJ2	TSS1500	N_Shore
cg16746779	10	3976674
cg07384228	3	197091183
cg17587610	11	61195387	CPSF7;CPSF7;CPSF7	Body;Body;Body	N_Shore
cg08795094	13	43936820	ENOX1;ENOX1;ENOX1	Body;Body;Body
cg23895499	11	940470	AP2A2;AP2A2	Body;Body	N_Shelf
cg05273913	10	121484355	INPP5F;INPP5F	TSS1500;TSS1500	N_Shore
cg23578363	9	96913790
cg09692833	9	93603168	SYK;SYK;SYK;SYK	5'UTR;5'UTR;5'UTR;5'UTR
cg04404125	2	43630647	THADA;THADA;THADA	Body;Body;Body
cg07860058	11	46294720
cg15172724	3	56918536	ARHGEF3;ARHGEF3	Body;Body
cg13548727	3	197206082
cg18822457	7	135430863	FAM180A	Body
cg26531551	13	113702436	MCF2L;MCF2L	Body;Body	S_Shore
cg27059024	6	80253949
cg07806471	2	175552798
cg02998095	11	12032149	DKK3	TSS1500	S_Shore
cg14491929	14	89815175	FOXN3;FOXN3	Body;Body
cg11610763	17	64561356	PRKCA	Body
cg15272611	18	60441540	PHLPP1	Body
cg24594504	6	13455261	GFOD1	Body
cg12470721	1	60170036	FGGY;FGGY	Body;Body
cg03216229	7	48019465	HUS1;HUS1	TSS1500;TSS1500	S_Shore
cg14971470	14	61995687	PRKCH	Body
cg09668627	1	1371844	VWA1;VWA1	Body;Body	S_Shore
cg04813697	10	22920025	PIP4K2A	Body
cg04056617	20	49432062	BCAS4;BCAS4;BCAS4	Body;Body;Body
cg18915196	4	6782016			N_Shore
cg00674003	17	66832096
cg02408496	17	64538099	PRKCA	Body
cg03440584	16	70682116	IL34;IL34;IL34	Body;Body;Body
cg18241044	2	224832989
cg20770573	20	48307717	B4GALT5	Body
cg22697216	10	76874926	SAMD8	5'UTR	S_Shelf
cg10165053	6	158933975			N_Shelf
cg05899688	5	55448527	ANKRD55	Body
cg27625548	16	29806962	KIF22;KIF22;KIF22	5'UTR;Body;5'UTR
cg11572080	6	111925158	TRAF3IP2;TRAF3IP2;TRAF3IP2	Body;5'UTR;5'UTR
cg15814766	17	2140942	SMG6;SMG6;SMG6	TSS1500;5'UTR;Body
cg24517010	16	23698309	PLK1	Body
cg26396443	14	99729005	BCL11B;BCL11B	Body;Body
cg20689531	1	33227221	KIAA1522	Body
cg05480169	10	135067408
cg21102919	3	177067317
cg00454592	2	12013993
cg03142551	1	216979952	ESRRG;ESRRG;ESRRG;ESRRG;ESRRG;ESRRG;ESRRG;ESRRG;ESRRG;ESRRG;ESRRG;ESRRG	TSS1500;5'UTR;5'UTR;5'UTR;5'UTR;5'UTR;5'UTR;5'UTR;5'UTR;5'UTR;5'UTR;5'UTR
cg00638797	15	52447793	GNB5;GNB5	Body;Body
cg16350126	12	124998754	NCOR2;NCOR2	5'UTR;5'UTR	N_Shelf
cg19598975	11	64623195	EHD1;EHD1;EHD1	Body;Body;Body	S_Shore
cg11771130	9	137331855	RXRA;RXRA;RXRA	3'UTR;3'UTR;3'UTR	S_Shore
cg13914841	16	75303457			S_Shelf
cg22016234	1	205215708	TMCC2;TMCC2;TMCC2;TMCC2	5'UTR;1stExon;Body;Body
cg07249218	17	37892841	GRB7	TSS1500
cg08274552	2	220491834	SLC4A3;SLC4A3	TSS1500;TSS1500	N_Shore
cg17086332	10	79799344	RPS24;RPS24;RPS24;RPS24;RPS24;RPS24	Body;Body;Body;3'UTR;3'UTR;Body
cg17168538	13	110567195
cg26624021	16	56995739	CETP	TSS200
cg14930167	11	1579490	DUSP8;HCCA2	Body;Body	S_Shore
cg24439945	9	75141975	TMC1	5'UTR
cg18693051	19	1161800	SBNO2	5'UTR	N_Shore
cg04142017	1	53558596	SLC1A7	Body	Island
cg22949575	17	79948825	ASPSCR1	Body	N_Shelf
cg03589999	5	111964534	LOC102467214	Body
cg18306374	21	27530161	APP;APP;APP;APP;APP;APP;APP;APP;APP	5'UTR;Body;Body;Body;Body;Body;Body;Body;Body
cg26400074	10	96996533
cg14849575	15	73892875	NPTN;NPTN;NPTN;NPTN	Body;Body;Body;Body
cg20075528	1	42336652	HIVEP3;HIVEP3;HIVEP3;HIVEP3	5'UTR;5'UTR;Body;Body
cg25743482	11	19775505	NAV2;NAV2;NAV2	Body;Body;Body
cg11638352	15	85526469	PDE8A;PDE8A;PDE8A	5'UTR;Body;Body	S_Shore
cg15542016	1	204621252	LRRN2;LRRN2	5'UTR;5'UTR
cg18015632	9	133709555	ABL1;ABL1	TSS1500;Body	N_Shore
cg00670714	3	195310145	APOD	5'UTR
cg13773247	2	42276988	PKDCC	Body
cg02953769	6	56591641	DST;DST;DST;DST	Body;Body;Body;Body
cg05097887	10	75184282	ZMYND17	3'UTR
cg15182577	8	101468545
cg15219811	10	104259328	ACTR1A	Body	N_Shelf
cg21078963	6	163755165
cg03328947	14	76045663	LOC102724153;FLVCR2	Body;1stExon	S_Shore
cg01298374	12	27768965	PPFIBP1;PPFIBP1	5'UTR;5'UTR
cg10551296	9	127153520	PSMB7	Body
cg09583379	16	19133877
cg12509521	13	45633470
cg21009116	2	223743155	ACSL3;ACSL3	5'UTR;5'UTR
cg27630347	14	77177082
cg10806510	12	56659379	COQ10A	TSS1500	N_Shore
cg26812725	5	73929069	ENC1;ENC1;ENC1;ENC1;ENC1	3'UTR;3'UTR;3'UTR;3'UTR;Body
cg15034807	18	72548725	ZNF407;ZNF407	Body;Body
cg11297732	7	130567784	LINC-PINT;LINC-PINT;LINC-PINT	Body;Body;Body
cg03396005	18	10474524	APCDD1	Body	S_Shelf
cg27559706	5	79947048	DHFR;MTRNR2L2;DHFR;DHFR;DHFR	5'UTR;TSS200;Body;Body;Body	N_Shelf
cg24073588	1	19727557	CAPZB	Body
cg10735454	6	161836525	PARK2;PARK2;PARK2	Body;Body;Body
cg01427050	1	23130961	EPHB2;EPHB2;EPHB2;EPHB2	Body;Body;Body;Body
cg10582795	2	161172036	RBMS1;RBMS1	Body;Body
cg14629910	10	11191704	CELF2;CELF2	Body;Body
cg00685585	1	29503379	SRSF4	Body
cg11189183	12	131374017			S_Shore
cg24309944	10	129731748	PTPRE	5'UTR
cg14379462	9	136234288	SURF4	Body
cg08500171	6	31590674	BAT2;SNORA38	Body;TSS200	S_Shore
cg20699522	6	16956851
cg14101959	9	128229793	MAPKAP1;MAPKAP1;MAPKAP1;MAPKAP1;MAPKAP1	Body;Body;Body;Body;Body
cg18432441	11	8106632	TUB;TUB	Body;Body	S_Shelf
cg22522752	6	15090971
cg09675602	22	46431005			N_Shore
cg23120101	5	112617123	MCC;MCC	Body;Body
cg12154805	22	45615112	KIAA0930	Body
cg05993818	5	35852666
cg24054525	19	49685846	TRPM4	Body	N_Shore
cg01127346	9	135320191	C9orf171;C9orf171	Body;Body
cg04311811	20	48383974
cg00587298	10	95652898	SLC35G1;SLC35G1	TSS1500;TSS1500	N_Shore
cg15172772	2	178042468
cg13968079	11	71263028
cg26772934	11	121288587
cg03737774	6	164754951			N_Shelf
cg07658920	10	63747402	ARID5B	Body
cg16710437	10	98876906	SLIT1	Body
cg11751993	7	16012877
cg14137316	17	59330946	BCAS3;BCAS3	Body;Body
cg08554039	15	40262416	EIF2AK4	Body
cg12657025	1	234878498
cg09869357	1	12613315
cg01032431	6	169308667			N_Shore
cg13760835	22	50542959	MOV10L1;MOV10L1;MOV10L1	Body;Body;Body
cg02832169	10	72193662	NODAL	Body
cg27105233	6	114293139	HDAC2;HDAC2;HDAC2;LOC101927768	TSS1500;TSS1500;TSS1500;Body	S_Shore
cg21715339	1	51795237	TTC39A-AS1;TTC39A;TTC39A;TTC39A;TTC39A	TSS200;5'UTR;Body;Body;Body	N_Shore
cg16265130	22	43550246	TSPO;TSPO;TSPO;TSPO	5'UTR;Body;5'UTR;5'UTR	S_Shelf
cg16664566	9	129976650	RALGPS1;RALGPS1;RALGPS1	Body;Body;Body
cg03306486	19	1467952	APC2	Body	Island
cg10899388	3	32429908			N_Shelf
cg14914440	17	75889338
cg12116540	11	128457108	ETS1	5'UTR
cg20282837	10	3508379
cg04527228	8	75911943	CRISPLD1;CRISPLD1;CRISPLD1	TSS1500;TSS1500;Body
cg25424836	8	590650	ERICH1	Body
cg21489638	7	130671028	LINC-PINT;LINC-PINT;LINC-PINT;LINC-PINT;LINC-PINT;LINC-PINT;LINC-PINT;LINC-PINT	Body;Body;Body;Body;Body;Body;Body;Body
cg04696814	20	5768269	C20orf196;C20orf196;C20orf196	Body;Body;Body
cg05244948	11	118629624	DDX6;DDX6;DDX6;DDX6	ExonBnd;ExonBnd;Body;Body
cg14500151	18	9774872	RAB31	Body
cg07869676	6	108478151			N_Shore
cg13513399	16	68982687	TANGO6	Body
cg20955552	20	15537818	MACROD2;MACROD2	Body;5'UTR
cg02879554	16	2141451	MIR1225;PKD1;PKD1	TSS1500;Body;Body	Island
cg24667756	17	78698822	RPTOR;RPTOR	Body;Body	N_Shelf
cg16718166	1	225625841
cg22720392	1	3133857	PRDM16;PRDM16	Body;Body
cg12644411	2	240202361	HDAC4	Body
cg20571993	10	14003189	FRMD4A	Body
cg24183741	14	105899515	MTA1	Body
cg15321357	19	7580366	ZNF358	TSS1500	N_Shore
cg20931305	6	16436898	ATXN1;ATXN1	5'UTR;5'UTR
cg23354735	17	37077918	LASP1	3'UTR	S_Shelf
cg17085976	3	171617402	TMEM212-AS1	Body
cg02138322	16	15601419	C16orf45;C16orf45	Body;Body
cg08897053	1	213560947			N_Shore
cg13451004	6	26471490	BTN2A1	Body
cg11173332	5	139117580			N_Shelf
cg13744584	5	150446087	TNIP1;TNIP1;TNIP1;TNIP1;TNIP1;TNIP1;TNIP1;TNIP1;TNIP1;TNIP1	TSS1500;TSS1500;5'UTR;5'UTR;5'UTR;5'UTR;5'UTR;5'UTR;5'UTR;5'UTR
cg08912287	5	138311028	SIL1;SIL1	Body;Body
cg26517584	19	1157683	SBNO2	5'UTR	Island
cg07708653	1	45794244	HPDL;HPDL	1stExon;3'UTR	S_Shore
cg07988962	2	217414827
cg03925413	20	60145120	CDH4;CDH4	Body;Body
cg11091415	4	77650853	SHROOM3	Body
cg03031823	15	71818292	THSD4	Body
cg17364026	5	55709004
cg20446938	9	37753072	RG9MTD3	TSS1500	N_Shore
cg02466478	8	41345525			N_Shelf
cg21236655	9	117861043	TNC	5'UTR
cg20229696	3	58564910	FAM107A;FAM107A;FAM107A;FAM107A	TSS1500;TSS1500;Body;Body
cg01753131	16	56334484	GNAO1;GNAO1	Body;Body
cg10667102	19	1265458			N_Shore
cg11958341	5	115786119	SEMA6A;SEMA6A;SEMA6A-AS1	Body;Body;Body	S_Shelf
cg12092285	13	111064992	COL4A2	Body
cg16489468	8	129336547
cg08452095	3	134149264
cg19745124	10	6133743	RBM17;RBM17	5'UTR;5'UTR	S_Shore
cg06465285	8	61930693
cg10775357	3	181476217
cg08144981	5	79536314	SERINC5;SERINC5;SERINC5;SERINC5;SERINC5	Body;Body;Body;Body;Body
cg25178077	7	130682262	LINC-PINT;LINC-PINT;LINC-PINT;LINC-PINT;LINC-PINT;LINC-PINT;LINC-PINT;LINC-PINT	Body;Body;Body;Body;Body;Body;Body;Body
cg15974867	11	69464012	CCND1	Body	S_Shelf
cg06323893	10	88542898	BMPR1A	5'UTR
cg23685597	8	143556749	BAI1	Body	Island
cg15541384	6	21886458	FLJ22536	Body
cg23423086	11	85856245
cg21390755	2	159988469	TANC1;TANC1	Body;Body
cg23119178	14	34402392	EGLN3;EGLN3	Body;Body
cg08508430	22	35755562
cg08526262	16	49548811	ZNF423;ZNF423	Body;Body
cg18238808	17	71280700	CDC42EP4	3'UTR	N_Shore
cg19900986	12	23717912	SOX5;SOX5;SOX5;SOX5;SOX5	Body;Body;Body;Body;Body
cg23919660	6	164529251
cg13796687	2	159638711
cg25929207	13	111141830	COL4A2	Body
cg26910031	21	45262436
cg14337897	9	99379575	CDC14B;CDC14B	Body;Body	N_Shore
cg07907493	13	95480448
cg05678462	6	2634100	C6orf195	5'UTR	N_Shore
cg07602073	1	228595680	TRIM17;TRIM11;TRIM17;TRIM17	3'UTR;TSS1500;3'UTR;3'UTR	S_Shore
cg14608759	11	95771471	MAML2	Body
cg20905605	5	125952781	PHAX	Body
cg13192602	3	151976532
cg21076026	16	71599556	TAT-AS1;TAT-AS1	Body;TSS200
cg15338313	12	50551189	CERS5;CERS5;CERS5	Body;Body;5'UTR
cg20078862	12	109881249	MYO1H	Body
cg26071899	13	109895441
cg13034537	21	35932716	RCAN1;RCAN1;RCAN1	Body;Body;5'UTR
cg09547777	1	160160232	CASQ1	TSS200
cg14381255	13	113437214	ATP11A;ATP11A	Body;Body	N_Shelf
cg25184056	14	33064195	AKAP6	Body
cg05300440	1	27098693	ARID1A;ARID1A	Body;Body
cg02185843	21	45348632	AGPAT3;AGPAT3	5'UTR;5'UTR
cg05708512	5	31731391
cg05509871	8	28479326			N_Shore
cg22641930	2	101921235	RNF149	Body	N_Shelf
cg23460910	2	43396506			N_Shore
cg15239567	15	40374681
cg08840461	5	149534078	PDGFRB	5'UTR
cg16000665	10	61085282	FAM13C;FAM13C;FAM13C;FAM13C	Body;Body;Body;Body
cg18272456	7	131037705	MKLN1;MKLN1	Body;Body
cg17980071	1	245702693	KIF26B	Body
cg17567690	15	36993791	C15orf41;C15orf41;C15orf41;C15orf41	Body;Body;Body;Body
cg09958065	10	12648526	CAMK1D;CAMK1D	Body;Body
cg11203041	12	16500185	MGST1;MGST1;MGST1	TSS1500;5'UTR;TSS1500
cg07592923	6	157922002	ZDHHC14;ZDHHC14	Body;Body
cg18894097	22	38663240	TMEM184B;TMEM184B;TMEM184B	5'UTR;5'UTR;5'UTR
cg14497255	3	143127934	SLC9A9	Body
cg06203508	9	134517402	RAPGEF1;RAPGEF1;RAPGEF1	Body;Body;Body
cg20600034	5	123287564
cg18167160	1	23711320	TCEA3	Body
cg01098436	7	73430169
cg03172657	16	89163625	ACSF3;ACSF3;ACSF3	Body;5'UTR;5'UTR	N_Shelf
cg21443274	8	106782921	ZFPM2	Body
cg14262681	20	21084420			N_Shore
cg24599709	2	26578508	SELI	Body
cg02696415	4	40994566	APBB2;APBB2;APBB2	Body;Body;Body
cg11171459	10	566284	DIP2C	Body
cg24657965	9	124413393	DAB2IP	Body	N_Shore
cg10589840	1	8778323	RERE;RERE	5'UTR;5'UTR
cg19299427	9	112084005	EPB41L4B;EPB41L4B	TSS1500;TSS1500	S_Shore
cg16732696	14	95708017	CLMN	Body
cg16949103	11	122021839	LOC399959	Body
cg17643412	3	11054296	SLC6A1;SLC6A1-AS1	5'UTR;Body
cg17028595	10	80725361	LOC283050;LOC283050;LOC283050	Body;Body;Body
cg20686777	2	69327491	ANTXR1;ANTXR1;ANTXR1	Body;Body;Body
cg25912023	2	101801902
cg07253712	5	16933407	MYO10	Body	N_Shelf
cg12725358	5	55529765	ANKRD55	TSS1500
cg23195435	5	60933135	FLJ37543	TSS1500
cg22688072	8	28272953			S_Shelf
cg18845588	9	126080711
cg09080087	6	168240272	MLLT4;MLLT4;MLLT4	Body;Body;Body
cg02916283	14	90087792			S_Shelf
cg27391826	15	61395262	RORA	Body
cg10652432	10	63854401	ARID5B	3'UTR
cg00234613	4	87418006
cg23445003	7	101535821	CUX1;CUX1;CUX1	Body;Body;Body
cg05963131	20	1809393
cg21110437	17	2170770	SMG6;SMG6	TSS1500;Body
cg25206417	2	121549834
cg07741263	6	169646974	THBS2	Body	N_Shore
cg24494885	6	56798605	DST	Body
cg22007893	6	31801685	C6orf48;SNORD48;C6orf48	TSS1500;TSS1500;TSS1500	N_Shore
cg20611230	6	20438714	E2F3	Body
cg17224401	3	46149996
cg04799410	3	187717711
cg07463167	14	50996091	MAP4K5;MAP4K5	Body;Body	N_Shelf
cg18395632	1	165345040
cg04926461	3	125985088			N_Shore
cg06386983	2	242785184			N_Shore
cg13653153	9	130885858	PTGES2;PTGES2;PTGES2	Body;Body;Body	N_Shelf
cg19995229	8	101912017
cg10355814	10	134460330	INPP5A	Body	Island
cg02978140	1	23880736			N_Shore
cg06899009	2	153443171	FMNL2	Body
cg19819265	1	151446498			S_Shore
cg05057585	4	41213424	APBB2;APBB2;APBB2	5'UTR;5'UTR;5'UTR	N_Shelf
cg24626463	8	10547351	C8orf74	Body
cg06415662	2	149861440	KIF5C;KIF5C	Body;Body
cg17164443	8	1789537	ARHGEF10	5'UTR
cg01790464	14	23623935	SLC7A8;SLC7A8	Body;TSS1500
cg15093023	10	65316970	REEP3	Body
cg03653511	5	177025878	B4GALT7	TSS1500	N_Shore
cg01196123	12	27414167	STK38L	5'UTR
cg03458096	10	129105057	DOCK1	Body
cg25443570	18	39886372	LINC00907;LINC00907;LINC00907;LINC00907;LINC00907;LINC00907	Body;Body;Body;Body;Body;Body
cg24060874	10	134460304	INPP5A	Body	Island
cg16235226	2	10986493
cg07310657	9	102208329
cg04192631	1	225968461	SRP9;SRP9	Body;Body	S_Shelf
cg24306405	3	149252636	WWTR1;WWTR1;WWTR1	Body;Body;Body
cg23075983	1	59281540			N_Shore
cg14832768	4	16207836	TAPT1	Body
cg09693800	14	51300245			S_Shore
cg17767933	8	141541054
cg15721584	3	181326755	SOX2OT	TSS1500
cg01030747	14	55037188	SAMD4A;SAMD4A	Body;Body	S_Shelf
cg17585528	3	187988060	LPP;LPP;LPP	5'UTR;5'UTR;5'UTR
cg13353550	12	48149200	RAPGEF3;RAPGEF3;RAPGEF3	Body;Body;Body	N_Shelf
cg10037068	2	175500072	WIPF1;WIPF1	5'UTR;TSS1500
cg03612333	1	183746956	RGL1	Body
cg10208583	5	146232064	PPP2R2B;PPP2R2B;PPP2R2B;PPP2R2B;PPP2R2B;PPP2R2B;PPP2R2B	Body;Body;Body;Body;Body;Body;Body
cg09653387	10	13851341	FRMD4A	Body
cg10569027	19	1140926	SBNO2	Body	Island
cg00615033	18	395635	COLEC12	Body
cg23673224	21	44029985	LOC101928233	Body
cg18294987	1	38330981	INPP5B;INPP5B	Body;Body
cg12857064	3	182852720	LAMP3	Body
cg12539350	2	2590640
cg03155112	7	47556928	TNS3	5'UTR
cg23714751	22	40833318	MKL1;MKL1;MKL1;MKL1	Body;Body;Body;Body
cg04934763	20	52418865
cg14646451	8	121792636	SNTB1	Body
cg16437904	9	128235091	MAPKAP1;MAPKAP1;MAPKAP1;MAPKAP1;MAPKAP1	Body;Body;Body;Body;Body
cg09527904	2	235357346
cg16493185	10	95339123	FFAR4;FFAR4	Body;Body
cg23238231	18	22928586	ZNF521	Body	N_Shore
cg06514699	1	9677674
cg11120632	7	141063203	TMEM178B	Body
cg23282441	10	73533927	C10orf54;CDH23	TSS1500;Body	S_Shore
cg05035143	13	43597297	DNAJC15	TSS200	N_Shore
cg03145301	2	232527776			Island
cg21902772	3	25468324	RARB	TSS1500
cg08134863	16	89390968	ANKRD11	5'UTR
cg13933370	20	48839720
cg13632523	20	51117616
cg03684729	17	47451372	LOC102724596	Body
cg21702478	2	48008267			N_Shore
cg26945376	12	122897502	CLIP1;CLIP1;CLIP1	5'UTR;5'UTR;5'UTR
cg14374954	15	63624647	CA12;CA12;CA12	Body;Body;Body
cg27425228	22	47186018	TBC1D22A	Body	N_Shelf
cg12058677	8	58905974	FAM110B	TSS1500	N_Shore
cg15563677	14	74255218	ELMSAN1;LOC100506476	TSS1500;Body	S_Shore
cg27093563	11	46019317	PHF21A;PHF21A	Body;Body
cg10149856	6	107974548	SOBP	3'UTR
cg02906184	8	145055359	PARP10	Body	S_Shelf
cg08099685	16	644309	RAB40C	Body	S_Shelf
cg25145746	11	110228665
cg23945334	1	15738831	EFHD2	Body	S_Shore
cg17186103	2	121442251
cg09039483	2	223617708
cg12297676	6	1817714	GMDS;GMDS	Body;Body
cg01421994	8	90916395	OSGIN2;OSGIN2	5'UTR;Body	S_Shore
cg05081225	10	114803007	TCF7L2;TCF7L2;TCF7L2;TCF7L2;TCF7L2;TCF7L2;TCF7L2;TCF7L2;TCF7L2;TCF7L2;TCF7L2;TCF7L2;TCF7L2	Body;Body;Body;Body;Body;Body;Body;Body;Body;Body;Body;Body;Body
cg19909127	13	114075034
cg14222599	8	61613491	CHD7	5'UTR
cg11809638	1	64449581	ROR1;ROR1	Body;Body
cg01033360	19	3381432	NFIC;NFIC	Body;Body	N_Shore
cg23928123	10	91063132	IFIT2	Body
cg03199512	5	71777883	ZNF366	5'UTR
cg17793002	1	155907864			S_Shelf
cg17587456	6	168674852
cg24634058	4	25862295	SEL1L3;SEL1L3;SEL1L3	5'UTR;Body;Body	N_Shore
cg24439190	1	19741833	CAPZB	Body
cg23731272	15	67356838	SMAD3	TSS1500	N_Shore
cg23631759	1	3143682	PRDM16;PRDM16	Body;Body
cg13289202	11	34322226	ABTB2	Body
cg13990539	10	102773407	PDZD7	Body
cg00413721	16	16119418	ABCC1	Body
cg18348388	2	113013150	ZC3H8	TSS1500	S_Shore
cg13040418	8	116462556	TRPS1	Body
cg25902053	3	177161355	LINC00578	Body
cg02028114	5	112383621	MCC;MCC	Body;Body
cg24969095	2	240243658	HDAC4	Body
cg04120420	1	160135275	ATP1A4	Body
cg16037711	1	59280841			N_Shore
cg24365551	9	103234941	TMEFF1;MSANTD3-TMEFF1	TSS1500;Body	N_Shore
cg04652522	5	179124978	CANX;CANX	TSS1500;TSS1500	N_Shore
cg06040856	2	99422093	KIAA1211L	Body
cg13056524	6	15448614	JARID2	Body
cg06385757	7	731549	PRKAR1B;PRKAR1B;PRKAR1B;PRKAR1B;PRKAR1B;PRKAR1B	Body;Body;Body;Body;Body;Body
cg13823234	9	93800582
cg06576634	1	28782767	PHACTR4;PHACTR4	Body;Body
cg00368370	11	33277198	HIPK3	TSS1500	N_Shore
cg07342108	1	205343134
cg07568430	1	110452482	CSF1;CSF1;CSF1;CSF1	TSS1500;TSS1500;TSS1500;TSS1500	N_Shore
cg04478875	5	142023774	FGF1;FGF1;FGF1;FGF1;FGF1;FGF1	5'UTR;5'UTR;5'UTR;5'UTR;Body;Body
cg00182204	5	60712495	ZSWIM6	Body
cg07422861	5	151133468	ATOX1	Body
cg20086252	12	125020397	NCOR2;NCOR2;NCOR2	5'UTR;5'UTR;5'UTR	N_Shelf
cg08835060	8	8648754	MFHAS1	Body
cg11578977	6	107940065	SOBP	Body
cg24966142	18	2845976	EMILIN2	TSS1500	N_Shore
cg19084822	6	13463084	GFOD1	Body
cg27641801	4	4429265	STX18	Body
cg00745835	10	80778842	LOC283050;LOC283050;LOC283050	Body;Body;Body
cg05256304	11	116969870	SIK3	TSS1500	S_Shore
cg24752353	15	86232738	AKAP13;AKAP13;AKAP13	Body;Body;Body
cg23014794	14	77426840			S_Shelf
cg25949448	20	57724335
cg01950536	5	65104764	NLN	Body
cg21127508	15	40749867	BAHD1	5'UTR
cg05394294	10	3160926	PFKP	Body	Island
cg20033652	14	51290662	NIN;NIN;NIN;NIN	5'UTR;5'UTR;TSS1500;5'UTR
cg16323330	17	55503603	MSI2;MSI2	Body;Body
cg18806980	16	84438123	ATP2C2	Body
cg22186488	3	48752413	IP6K2;IP6K2;IP6K2;IP6K2;IP6K2;IP6K2;IP6K2;IP6K2;IP6K2;IP6K2	Body;Body;Body;Body;5'UTR;5'UTR;5'UTR;5'UTR;5'UTR;5'UTR	N_Shelf
cg16756949	6	47224731	TNFRSF21	Body
cg09101619	1	54750785	SSBP3;SSBP3;SSBP3	Body;Body;Body
cg00763695	17	36865284	MLLT6	Body	S_Shelf
cg24465323	19	14207934	PRKACA;PRKACA;PRKACA	Body;Body;Body
cg04694057	12	49763589	SPATS2;SPATS2;SPATS2;SPATS2	5'UTR;5'UTR;5'UTR;Body	S_Shelf
cg25915572	1	6084649	KCNAB2;KCNAB2;KCNAB2	TSS1500;TSS1500;5'UTR	N_Shore
cg09448314	17	73496215	KIAA0195	3'UTR	N_Shore
cg14901926	14	69149287
cg21644773	10	81156826	ZCCHC24	Body
cg10805254	3	72433837	RYBP	Body
cg12395689	10	133777125
cg07156877	1	13949934
cg19093939	2	23772766	KLHL29	5'UTR
cg09289674	15	51699392	GLDN	3'UTR
cg17364197	3	187004504	MASP1;MASP1;MASP1;MASP1	Body;Body;Body;Body
cg06368760	2	237018205	AGAP1;AGAP1	Body;Body
cg13680928	1	27856337			S_Shore
cg26612420	16	74919680	WDR59	Body
cg07979390	6	151529514	LOC102723831	Body
cg16469046	2	99062999	INPP4A;INPP4A;INPP4A;INPP4A	5'UTR;5'UTR;5'UTR;5'UTR	S_Shore
cg08932381	3	138078989	MRAS;MRAS	5'UTR;5'UTR
cg21184170	10	104299959	SUFU;SUFU	Body;Body
cg08256119	17	55479860	MSI2;MSI2	Body;Body
cg00195828	8	8680903	MFHAS1	Body
cg24112614	14	72191067	SIPA1L1	Body
cg00995152	9	124496315	DAB2IP	Body	N_Shelf
cg22962379	22	30624061
cg27135715	8	131340369	ASAP1;ASAP1	Body;Body
cg08297164	10	11240186	CELF2;CELF2;CELF2;CELF2	Body;Body;Body;Body
cg05596876	15	29969720			S_Shelf
cg14067155	9	117176599	DFNB31;DFNB31;DFNB31	Body;Body;Body
cg13638593	13	67240484	PCDH9;PCDH9	Body;Body
cg09367815	21	30463648	MAP3K7CL;MAP3K7CL;MAP3K7CL;MAP3K7CL;MAP3K7CL;MAP3K7CL;MAP3K7CL	TSS1500;5'UTR;5'UTR;5'UTR;Body;Body;Body
cg04495891	16	53145386	CHD9	5'UTR
cg21499175	6	11113343	HERV-FRD;LOC221710	TSS1500;Body
cg24047187	2	99410740	C2orf55	3'UTR
cg05174583	2	153261256	FMNL2	Body
cg13427753	6	45406009	RUNX2;RUNX2;RUNX2	Body;Body;Body
cg02880593	14	91724747
cg18948646	4	83674694	SCD5;MIR575;SCD5	Body;TSS200;Body
cg08115371	11	79115706	ODZ4	5'UTR
cg04360334	22	26826684	ASPHD2	5'UTR	S_Shore
cg20581337	3	171908086	FNDC3B;FNDC3B	Body;Body
cg17789626	10	123680920	ATE1;ATE1;ATE1;ATE1;ATE1;ATE1	5'UTR;5'UTR;Body;Body;Body;Body
cg22480822	22	47435396	TBC1D22A;TBC1D22A;TBC1D22A;TBC1D22A;TBC1D22A	Body;Body;Body;Body;Body
cg18223153	7	540667	PDGFA;PDGFA	Body;Body
cg10198568	10	13750689	FRMD4A	Body
cg11781286	9	3794827
cg22133576	4	169632943	PALLD;PALLD;PALLD	Body;Body;Body
cg18865949	1	183272731	NMNAT2;NMNAT2	Body;Body
cg00979937	17	48998131
cg17194503	4	5613968	EVC2;EVC2	Body;Body
cg09725603	11	46724207	ZNF408;ZNF408	Body;Body	S_Shore
cg17016922	5	141195365
cg07871153	10	79602008	DLG5	Body
cg09316190	19	19538331	GATAD2A	5'UTR
cg20410553	11	3975980	STIM1;STIM1;STIM1	Body;Body;Body
cg06574679	16	85828474	COX4NB;COX4NB	Body;Body	N_Shelf
cg20050420	14	95783728	CLMN	Body	N_Shelf
cg17063742	11	78063473	GAB2	Body
cg12596007	2	235886410	SH3BP4	5'UTR
cg17301773	20	60145125	CDH4;CDH4	Body;Body
cg22052645	2	85146702
cg02531506	11	134019149	JAM3	3'UTR
cg00209431	22	42552804			S_Shelf
cg13593676	6	148776605	SASH1	Body
cg15023940	14	68832143	RAD51B;RAD51B;RAD51B	Body;Body;Body
cg20025677	6	44217736	HSP90AB1	Body	S_Shelf
cg25019486	10	133728830
cg13788918	7	92414346	CDK6;CDK6	Body;Body
cg24249695	6	37896180	ZFAND3	Body
cg20683951	8	29383459
cg05556923	7	544577	PDGFA;PDGFA	Body;Body
cg08549335	7	30387954	ZNRF2	Body
cg22801561	17	55562964	MSI2;MSI2	Body;Body
cg21977564	6	2743931	MYLK4	Body
cg15064667	3	40950008
cg18875920	5	115860233	SEMA6A;SEMA6A	5'UTR;5'UTR
cg06719589	7	73725965	CLIP2;CLIP2	5'UTR;5'UTR
cg25881851	11	932441	AP2A2	Body
cg12636835	22	26776311	SEZ6L	3'UTR
cg10107890	2	44314289			Island
cg20246452	14	103871434	MARK3;MARK3;MARK3;MARK3;MARK3	Body;Body;Body;Body;Body
cg00347643	7	75957202	YWHAG	3'UTR	N_Shore
cg10123669	2	168970900	STK39	Body
cg02058483	11	35442918			S_Shore
cg08348135	1	226812583
cg19097222	15	46094292
cg05152440	3	148813900	HLTF-AS1	Body
cg03913859	2	177399921
cg14027288	1	180923683			Island
cg20016631	4	38871320	FAM114A1	5'UTR	S_Shore
cg16397701	12	24105160	SOX5	5'UTR
cg23707565	22	37309130	CSF2RB	TSS1500
cg08061598	6	112081538	FYN;FYN	5'UTR;TSS1500
cg24775166	2	204616964
cg06666025	16	66613278	CMTM2	TSS200	Island
cg14253027	8	21602343	GFRA2;GFRA2;GFRA2	Body;Body;Body
cg00254270	10	112246721
cg20051420	11	133385517	OPCML	Body
cg20371686	3	183006721	MCF2L2	Body
cg00611895	3	4927567
cg26949612	2	179121368	OSBPL6	5'UTR
cg05974625	1	42512866
cg26151163	2	239079168	ILKAP	3'UTR
cg26492819	2	95784630	MRPS5	Body	N_Shelf
cg24245397	10	71097507	HK1;HK1;HK1;HK1;HK1	Body;Body;Body;Body;Body
cg01085736	14	89851504	FOXN3;FOXN3	Body;Body
cg02658541	1	161911673	ATF6	Body
cg02673850	1	211828484
cg17481367	7	107332802	SLC26A4	Body
cg00124009	1	201439578	PHLDA3	TSS1500	S_Shore
cg03586111	2	109237112	LIMS1;LIMS1;LIMS1;LIMS1;LIMS1	TSS1500;5'UTR;5'UTR;Body;Body
cg09152853	5	149373331	TIGD6	3'UTR
cg01097027	22	30598622
cg00106657	14	102653958	WDR20;WDR20;WDR20;WDR20;WDR20;WDR20;WDR20;WDR20;WDR20	Body;Body;Body;Body;Body;Body;Body;Body;Body
cg06635871	12	7863853	DPPA3	TSS1500
cg20360009	6	34538068
cg18894049	1	45989668	PRDX1	TSS1500	S_Shore
cg21301879	2	128148379			S_Shelf
cg03209043	2	145217529	ZEB2;ZEB2	Body;Body
cg17806882	7	150216872	GIMAP7	5'UTR
cg09105933	10	134514612	INPP5A	Body
cg13276113	15	93622486	RGMA;RGMA	Body;5'UTR
cg25212381	8	81787160	ZNF704	TSS200	S_Shore
cg15561778	4	144262077	GAB1;GAB1	Body;Body	S_Shelf
cg05944202	7	111700933	DOCK4	Body
cg08517040	12	752834	NINJ2;NINJ2;NINJ2;LOC100049716	1stExon;Body;5'UTR;Body	S_Shore
cg08785207	7	44661104	OGDH;OGDH;OGDH	5'UTR;5'UTR;5'UTR
cg14130004	9	109684453	ZNF462;MIR548Q	5'UTR;Body
cg09408064	17	72743792	SLC9A3R1;MIR3615	TSS1500;TSS1500	N_Shore
cg22401939	1	206731166	RASSF5;RASSF5;RASSF5	Body;Body;Body	S_Shore
cg22839412	15	31631841	KLF13;KLF13	Body;Body
cg09938516	19	55957628			S_Shelf
cg17849733	6	31082200	PSORS1C1	TSS1500
cg14871476	3	72191365
cg07538890	3	171913083	FNDC3B;FNDC3B	Body;Body
cg20433392	6	33275821	TAPBP;TAPBP;TAPBP	Body;Body;Body
cg11619797	7	90228764			S_Shelf
cg11824764	17	78812487	RPTOR;RPTOR	Body;Body
cg17045582	11	125081966	PKNOX2	5'UTR
cg00497607	17	27740086	TAOK1;TAOK1	5'UTR;5'UTR
cg04248557	7	69196758	AUTS2;AUTS2;AUTS2	Body;Body;Body
cg12017722	15	89181425	ISG20	TSS1500
cg07675259	13	114111919	DCUN1D2	3'UTR
cg14592981	2	134122884	MIR7853;NCKAP5;NCKAP5	Body;Body;Body
cg14074522	5	55841217	C5orf67	Body
cg15064042	7	151091955	WDR86	Body	N_Shore
cg10663482	2	208124866
cg15900946	2	9778653
cg06182381	7	98259133	NPTX2	3'UTR
cg15275697	8	131311793	ASAP1	Body
cg01500299	9	131447204	SET;SET	TSS200;Body	N_Shelf
cg17580613	7	23338304	C7orf30	TSS1500	N_Shore
cg16854643	6	164007415
cg04223904	8	33436567
cg03728930	8	134310718	NDRG1;NDRG1;NDRG1;NDRG1	TSS1500;TSS1500;TSS1500;TSS1500	S_Shore
cg23039316	12	6452051	TNFRSF1A	TSS1500
cg17902703	7	55195278	EGFR;EGFR;EGFR;EGFR	Body;Body;Body;Body
cg24464798	9	121766990
cg01922645	7	74488324	WBSCR16	Body	N_Shore
cg02681695	16	11150743	CLEC16A;CLEC16A	Body;Body
cg01335454	20	33303492	NCOA6;NCOA6	Body;Body
cg10165162	14	75330792	PROX2	TSS1500
cg07901575	14	96553804	C14orf132;C14orf132;C14orf132;C14orf132	3'UTR;3'UTR;3'UTR;3'UTR
cg03422094	1	12135707	TNFRSF8	Body
cg07600345	11	8750270	ST5;ST5;ST5	Body;Body;Body	N_Shelf
cg18904875	2	202818188
cg02830749	4	154451068	KIAA0922;KIAA0922	Body;Body
cg00339232	1	44798857	ERI3;ERI3;ERI3;ERI3;ERI3	5'UTR;Body;Body;Body;Body
cg14327393	9	75141633	TMC1	5'UTR
cg08474669	11	64529198	PYGM;PYGM	TSS1500;TSS1500	N_Shelf
cg20604957	19	4949393	UHRF1;UHRF1	Body;Body	N_Shore
cg17198917	3	119381218
cg00294149	16	75604552	GABARAPL2	Body	S_Shelf
cg17085849	7	46015236
cg08847120	1	201735799	NAV1;IPO9-AS1;NAV1	Body;Body;Body
cg04798919	19	44039475	ZNF575	Body	Island
cg01829707	22	32047972
cg10632966	10	105001051
cg09192841	11	121446202	SORL1	Body
cg04207632	4	6986609	TBC1D14;TBC1D14	Body;Body	N_Shore
cg05692960	3	8533441	LMCD1-AS1	Body
cg08613327	22	33195502	SYN3;TIMP3;SYN3;SYN3	Body;TSS1500;Body;Body	N_Shore
cg17415355	11	1320010	TOLLIP	Body	S_Shelf
cg11843735	16	68678092	CDH3	TSS200	N_Shore
cg10031989	16	75532464			S_Shelf
cg04657382	3	193721667	LOC647323	TSS1500	S_Shore
cg07466892	3	160471693			N_Shore
cg09304470	18	76916901	ATP9B;ATP9B	Body;Body
cg19654295	5	172902251
cg22911917	21	46198625	UBE2G2;UBE2G2;UBE2G2	Body;Body;5'UTR
cg20825110	1	33854504
cg03160656	4	24772661
cg20253105	1	9050096
cg03196376	4	146454404	SMAD1;SMAD1	Body;Body
cg19114999	3	181669865
cg10272731	16	85614015
cg10728271	19	3108685	GNA11	Body	N_Shore
cg12832856	6	32027623	TNXB	Body
cg22282221	10	116389950	ABLIM1;ABLIM1;ABLIM1	Body;Body;Body	N_Shore
cg08587191	7	150574796
cg14584292	11	122063558	MIR100HG	Body
cg13138436	1	221881076	DUSP10;DUSP10;DUSP10	Body;Body;Body
cg24118197	15	65674523	IGDCC4	3'UTR	S_Shelf
cg25861660	7	28145849	JAZF1	Body
cg20283505	1	175490611	TNR	5'UTR
cg23375169	17	38708809
cg11381171	2	51179933	NRXN1;NRXN1	Body;Body
cg07381651	12	12628106	DUSP16	3'UTR
cg22280402	7	143596849	FAM115A	5'UTR	N_Shelf
cg10944959	5	179006162	RUFY1;RUFY1;RUFY1	Body;Body;Body	S_Shore
cg20603611	8	134491307	ST3GAL1;ST3GAL1	5'UTR;5'UTR
cg01667978	17	55981604	CUEDC1	TSS1500
cg12789532	5	56129271	MAP3K1	Body
cg11061773	3	149969552
cg15442959	13	33788523	STARD13;STARD13	Body;Body
cg08006734	19	40331122	FBL	Body
cg02981368	3	47821224	SMARCC1	Body	N_Shore
cg08523361	8	52365661	PXDNL	Body
cg13388635	2	68618350	PLEK	Body
cg03336519	10	17070976	CUBN	Body
cg08651249	2	161065114
cg18592026	1	205473222	CDK18;CDK18;CDK18	TSS1500;TSS1500;TSS1500	N_Shore
cg01862311	8	26308815			S_Shore
cg21043770	20	47321863	PREX1	Body
cg22607751	10	105207135	CALHM2;CALHM2	Body;Body
cg20151221	11	325030
cg11525725	22	33957919	LARGE;LARGE	Body;Body
cg08626382	11	62108591	ASRGL1;ASRGL1	Body;Body	S_Shelf
cg14047540	11	133829660			S_Shelf
cg00856619	17	18846536
cg01390728	17	45919287	SCRN2;SCRN2	TSS1500;TSS1500	S_Shore
cg01727854	16	81743842	CMIP;CMIP	3'UTR;3'UTR
cg06360520	8	140922502	TRAPPC9;TRAPPC9	Body;Body
cg02405041	15	80200558	ST20;ST20-MTHFS;ST20;ST20;ST20;ST20	5'UTR;5'UTR;5'UTR;5'UTR;Body;Body
cg14700524	10	3282231
cg15547001	11	115280059	CADM1;CADM1;CADM1;CADM1;CADM1	Body;Body;Body;Body;Body
cg02773045	6	31168568	HCG27	Body	S_Shelf
cg17927918	3	56953498	ARHGEF3	Body
cg06562969	13	43567153	EPSTI1;EPSTI1	TSS1500;TSS1500	S_Shore
cg00151563	19	57862056	ZNF304;ZNF304;ZNF304	TSS1500;TSS1500;TSS1500	N_Shore
cg25907642	5	78260853	ARSB;ARSB	Body;Body
cg05902857	1	2186168	SKI	Body
cg03699074	16	88849875	FAM38A	Body	N_Shore
cg16659071	2	208121604
cg02088943	8	11719079	CTSB;CTSB;CTSB;CTSB;CTSB	5'UTR;5'UTR;5'UTR;5'UTR;5'UTR
cg12178835	14	69186571
cg25105060	5	154166983	LARP1;LARP1	Body;Body
cg00633771	16	67976925	LCAT	Body
cg09417692	3	30700056	TGFBR2;TGFBR2	Body;Body
cg17205120	10	72431132	ADAMTS14;ADAMTS14	TSS1500;TSS1500	N_Shore
cg09912465	14	69659096	EXD2;EXD2;EXD2;EXD2;EXD2;EXD2;EXD2	5'UTR;5'UTR;5'UTR;Body;5'UTR;5'UTR;Body	S_Shore
cg00852832	10	14705820	FAM107B;FAM107B	Body;5'UTR
cg16898959	2	153275407	FMNL2	Body
cg15022671	2	204502198
cg17080216	11	100698898	ARHGAP42	Body
cg08193821	6	5412087	FARS2	Body
cg23738760	12	11918643	ETV6	Body
cg09310843	11	117250336	CEP164;CEP164	Body;Body
cg21234547	3	42236831	TRAK1;TRAK1;TRAK1;TRAK1;TRAK1	Body;Body;Body;Body;Body
cg10151021	16	56817478	NUP93;NUP93;NUP93;NUP93	1stExon;Body;5'UTR;5'UTR
cg21107436	7	24929502	OSBPL3;OSBPL3;OSBPL3;OSBPL3;OSBPL3;OSBPL3	Body;Body;Body;Body;Body;Body
cg20438043	7	107601757	LAMB1	Body
cg03622700	4	6918740	TBC1D14;TBC1D14	5'UTR;5'UTR
cg23549618	11	75734357	UVRAG	Body
cg03612519	3	11686648	VGLL4;VGLL4	Body;TSS1500	S_Shore
cg07415970	14	68026232	PLEKHH1	Body
cg03876500	6	109078993	LINC00222	Body
cg07196220	7	6690212	ZNF316	Body	N_Shore
cg21520050	4	6645756			S_Shelf
cg27392990	4	77943181	SEPT11;SEPT11	Body;Body
cg17994583	1	65383253	JAK1	5'UTR
cg07395928	3	47911658	MAP4;MAP4	Body;Body
cg04256674	7	227662	FAM20C	Body	S_Shore
cg07331053	8	27347861	EPHX2	TSS1500	N_Shore
cg00899659	10	45495971	C10orf25;ZNF22	Body;TSS1500	N_Shore
cg02878028	19	8289865	CERS4	5'UTR
cg08002746	8	19961386
cg14883993	19	3374732	NFIC;NFIC	Body;Body
cg05762891	11	14295795
cg00777448	1	24621525
cg06168827	9	97585045	C9orf3;C9orf3;C9orf3	Body;Body;Body
cg18265575	14	55110329	SAMD4A;SAMD4A	Body;Body
cg15909183	14	36526798
cg08172463	3	171274529
cg08617982	13	114814680	RASA3	Body	S_Shore
cg08547688	3	124932946	SLC12A8	TSS1500	S_Shore
cg02869808	4	40841006	APBB2;APBB2;APBB2;APBB2;APBB2;APBB2;APBB2	5'UTR;5'UTR;5'UTR;5'UTR;Body;Body;Body
cg16924818	2	236292871			N_Shore
cg27178849	2	8944298	KIDINS220	Body
cg02348119	17	78003528	TBC1D16	5'UTR
cg20652636	2	85656009
cg01464464	6	111895715	TRAF3IP2-AS1;TRAF3IP2-AS1;TRAF3IP2-AS1;TRAF3IP2;TRAF3IP2;TRAF3IP2	Body;Body;Body;Body;Body;Body
cg16398761	14	74220238	C14orf43;C14orf43	5'UTR;5'UTR
cg23626200	11	73039129	ARHGEF17	Body
cg17969853	6	108615613	LACE1	TSS1500	N_Shore
cg05438638	2	27428908	SLC5A6;SLC5A6;SLC5A6;SLC5A6	ExonBnd;ExonBnd;Body;Body
cg26145442	8	103918769	AZIN1-AS1;AZIN1-AS1	Body;Body
cg14426104	15	51773748	DMXL2;DMXL2;DMXL2	Body;Body;Body
cg25912032	2	235459573
cg14476968	10	14594283	FAM107B;FAM107B;FAM107B;FAM107B;FAM107B;FAM107B;FAM107B;FAM107B;FAM107B;FAM107B	5'UTR;5'UTR;5'UTR;5'UTR;5'UTR;5'UTR;5'UTR;5'UTR;Body;5'UTR
cg12682972	2	102444908	MAP4K4;MAP4K4;MAP4K4	Body;Body;Body
cg19839406	8	136592479	KHDRBS3	Body
cg24903150	6	131380858	EPB41L2;EPB41L2;EPB41L2;EPB41L2	5'UTR;5'UTR;5'UTR;5'UTR	N_Shelf
cg18052713	17	55622595	MSI2;MSI2	Body;Body
cg16836388	20	45314291	SLC13A3;TP53RK	TSS1500;3'UTR	N_Shelf
cg24869667	11	115021346			N_Shelf
cg01865773	14	56051255	KTN1;KTN1;KTN1;KTN1;KTN1;KTN1	5'UTR;5'UTR;5'UTR;5'UTR;Body;Body	S_Shelf
cg06088645	1	12605332
cg16601957	17	710026	NXN	Body	N_Shore
cg23288758	3	13079146	IQSEC1	Body
cg06099304	20	46965499
cg01337411	12	113670511	TPCN1;TPCN1	Body;Body
cg10297007	6	16699991	ATXN1;ATXN1	5'UTR;5'UTR
cg03797139	6	139472304	HECA	Body
cg05001044	1	567312	MIR1977	TSS1500
cg11442391	12	125251900
cg04414311	1	231365015	C1orf131;C1orf131	Body;Body
cg26439402	22	28188037	MN1	Body
cg01788910	21	44473568	CBS	3'UTR	N_Shore
cg00412294	12	97300582	NEDD1;NEDD1;NEDD1;NEDD1	TSS1500;TSS1500;TSS1500;TSS1500	N_Shore
cg24049621	18	56528679	ZNF532	TSS1500	N_Shore
cg02119888	5	177859023	COL23A1	Body
cg07432009	1	1815199	GNB1;GNB1;GNB1	5'UTR;5'UTR;5'UTR
cg07524429	11	120423345	GRIK4	5'UTR
cg10751385	3	123714794			S_Shelf
cg27141509	10	5886111			S_Shelf
cg26323129	1	235112874
cg05999317	16	89397198	ANKRD11;ANKRD11;ANKRD11;ANKRD11	Body;5'UTR;5'UTR;5'UTR
cg05623727	3	50126028	RBM5	TSS1500	N_Shore
cg24818472	17	41175838	VAT1;RND2	TSS1500;TSS1500	N_Shore
cg20645232	15	71144980	LARP6;LARP6	Body;Body	N_Shore
cg26013733	17	928851	ABR;ABR;ABR	Body;Body;Body	S_Shelf
cg03170099	22	33121397	SYN3;SYN3;SYN3	Body;Body;Body
cg20682259	14	56215885
cg19353431	6	170578785			S_Shore
cg14656303	4	69212894	YTHDC1;YTHDC1	Body;Body	N_Shelf
cg03804947	1	61341045
cg04163614	2	136743921	DARS;DARS;DARS-AS1;DARS-AS1	TSS1500;TSS1500;Body;Body	S_Shore
cg00576967	1	200640177	DDX59	TSS1500	S_Shore
cg15883181	17	78336395	RNF213;LOC100294362	Body;Body
cg24673221	15	28362747	HERC2	Body	S_Shore
cg20073313	8	52322009	PXDNL	Body	Island
cg12232388	12	125027851			N_Shore
cg01007370	8	141276070	TRAPPC9;TRAPPC9	Body;Body
cg11884711	17	76997364	CANT1;CANT1;CANT1	5'UTR;5'UTR;5'UTR	S_Shelf
cg04978279	11	44538125			N_Shelf
cg05485635	15	66697029	MAP2K1	Body
cg14704124	12	132514956	SNORA49;EP400	TSS1500;Body	S_Shore
cg14424589	17	57505491
cg10317111	15	77350049	TSPAN3;TSPAN3;TSPAN3	Body;Body;Body
cg06338511	1	65549912
cg02133809	7	1234925
cg05662325	10	112170649
cg12093799	7	35708408	HERPUD2	Body
cg16536561	14	59100737	DACT1	TSS200	N_Shelf
cg15188398	11	63912722	MACROD1	Body
cg25952881	8	37401945
cg03507593	12	124939480	NCOR2;NCOR2	Body;Body	N_Shore
cg15111708	5	154146853	LARP1;LARP1	Body;Body
cg14823429	2	240187023	HDAC4	Body
cg08820233	17	102437	RPH3AL	Body	S_Shelf
cg09935667	12	117164627	C12orf49	Body
cg20297017	2	217664798
cg02512559	16	75414554	CFDP1	Body
cg19171494	3	306486	CHL1;CHL1	5'UTR;5'UTR
cg06812309	1	109781606
cg08371951	6	33396610	SYNGAP1	Body	S_Shore
cg08696303	10	127530367	BCCIP;DHX32;BCCIP	3'UTR;Body;Body
cg24426936	3	122284521	PARP9;PARP9;PARP9;PARP9;PARP9;PARP9;DTX3L	TSS1500;TSS1500;TSS1500;TSS1500;TSS1500;TSS1500;Body	S_Shore
cg15082166	5	124005151	ZNF608	Body
cg07385490	5	1318548	CLPTM1L	Body
cg15942950	1	155386198	ASH1L	Body
cg21670828	2	102410963	MAP4K4;MAP4K4;MAP4K4	Body;Body;Body
cg08072862	12	113587240	CCDC42B	TSS1500	N_Shelf
cg16048771	10	5541146	CALML5	1stExon	Island
cg12338137	2	218701429	TNS1	Body
cg06310969	2	11894060	LPIN1;LPIN1;LPIN1;LPIN1	Body;5'UTR;Body;Body
cg21982482	11	118247924	UBE4A;UBE4A	Body;Body
cg04692238	12	43063317
cg05163093	17	66289980	ARSG	5'UTR	S_Shore
cg09697578	17	80540696	FOXK2	Body	N_Shore
cg18352404	10	6343880
cg11504297	15	71902446	THSD4;THSD4	Body;Body
cg05056545	16	51214487
cg04468334	7	149414901	KRBA1	5'UTR	N_Shore
cg11255378	9	97616248	C9orf3;C9orf3;C9orf3	Body;Body;Body
cg03876423	13	51786758
cg22601762	1	19526929	UBR4	Body
cg25740883	12	113771208	SLC8B1	5'UTR	N_Shore
cg01255527	8	124526866	FBXO32;FBXO32;FBXO32	5'UTR;Body;Body
cg07479368	9	127047276	NEK6;NEK6;NEK6;NEK6	Body;5'UTR;5'UTR;5'UTR
cg27304120	1	229139160
cg23620160	2	20706754
cg26754508	1	9298441	H6PD;H6PD	5'UTR;TSS1500	S_Shelf
cg24757752	13	36304291	MIR548F5	Body
cg26371705	22	46507241	MIRLET7A3;LOC400931	TSS1500;Body
cg09975195	12	108008893	BTBD11;BTBD11	Body;Body
cg03596910	4	57978778	IGFBP7-AS1	Body	S_Shore
cg10018522	1	229122701
cg15924570	1	1144724			N_Shore
cg03672799	9	88715392	GOLM1;GOLM1	TSS1500;TSS1500	S_Shore
cg03885198	15	85685888
cg18813588	5	112523579	MCC;MCC	Body;Body
cg07807470	1	28837350	SNHG3-RCC1;SNHG3-RCC1;SNHG3-RCC1	Body;Body;5'UTR
cg12667217	1	149933886	OTUD7B	Body
cg07033577	17	55540785	MSI2;MSI2	Body;Body
cg17881960	10	5956099	FBXO18;FBXO18;FBXO18;FBXO18	Body;Body;Body;Body
cg17365725	2	242698748	D2HGDH	Body
cg00110039	22	17638932	CECR4;CECR5;CECR5;CECR4	TSS1500;Body;Body;TSS1500	N_Shore
cg08204872	1	230249437	GALNT2;GALNT2	Body;Body
cg16127242	8	130598845
cg05614627	7	30208918
cg22454516	21	27512732	APP;APP;APP;APP;APP;APP;APP;APP;APP;APP	TSS200;5'UTR;Body;Body;Body;Body;Body;Body;Body;Body
cg15182222	11	7605670	PPFIBP2	Body
cg03050508	14	62011349	PRKCH	Body
cg08964948	16	3860816	CREBBP;CREBBP	Body;Body
cg07142830	16	17546018	XYLT1	Body
cg03755175	1	230866875
cg01471491	1	172294899	DNM3;DNM3	Body;Body
cg25311995	2	153363436	FMNL2	Body
cg07667019	5	173108957
cg09118835	10	104244898	ACTR1A	Body
cg05259881	16	49631268	ZNF423	Body	N_Shelf
cg19072817	5	176057992	EIF4E1B;SNCB;SNCB;EIF4E1B	5'UTR;TSS1500;TSS1500;1stExon	S_Shore
cg14699069	20	5715517
cg12854721	7	101556036	CUX1;CUX1;CUX1;CUX1;CUX1;CUX1;CUX1	Body;Body;Body;Body;Body;Body;Body	N_Shelf
cg00074365	2	64088479	UGP2;UGP2	Body;Body
cg06833564	16	4665307	FAM100A	TSS1500	Island
cg14892354	9	6540257	GLDC	Body
cg11198284	1	155898308	KIAA0907	Body
cg17130544	2	86183900
cg21815999	22	50540737	MOV10L1;MOV10L1;MOV10L1	Body;Body;Body
cg16135989	5	176166629			N_Shelf
cg18016759	6	43546442	POLH	5'UTR	N_Shelf
cg09429435	19	12914994			Island
cg15506359	20	58686712
cg10477624	6	47065574
cg03715057	6	164009761
cg11740731	2	237426371
cg24238409	10	93998677	CPEB3	Body	N_Shore
cg07226481	2	202298388	TRAK2	5'UTR
cg06464324	7	544924	PDGFA;PDGFA	Body;Body
cg17104283	14	61946103	PRKCH	Body
cg10800691	2	9118089	MBOAT2	Body
cg14300559	11	133772963	LOC283174	TSS1500
cg06640528	20	5152803	CDS2	Body
cg13380277	5	14203799	TRIO	Body
cg11036962	13	99004479	FARP1	Body
cg01320441	7	29996545	SCRN1;SCRN1;SCRN1;SCRN1	Body;Body;Body;5'UTR
cg06379130	10	106061051
cg01046561	22	30245575
cg08819391	11	112348421
cg04898458	16	12799655	CPPED1;CPPED1	Body;Body
cg22069258	19	1360039	MUM1;MUM1	Body;Body	Island
cg12849357	9	139982935	MAN1B1;MAN1B1;MAN1B1	Body;Body;Body	S_Shore
cg21123519	14	69095679			S_Shore
cg25724604	10	82218377	TSPAN14;TSPAN14	5'UTR;5'UTR	S_Shelf
cg23569941	2	219139048	TMBIM1;PNKD	3'UTR;Body	S_Shelf
cg19538203	10	129726939	PTPRE	5'UTR
cg10146741	17	43173247	NMT1	Body
cg08949783	10	57358165	MTRNR2L5	TSS1500
cg03328754	22	43093450	A4GALT	5'UTR	S_Shelf
cg06727632	11	121436140	SORL1	Body
cg13821008	2	175499113	WIPF1;WIPF1	5'UTR;5'UTR
cg02810519	3	171813377	FNDC3B;FNDC3B	5'UTR;5'UTR
cg26913446	15	67457767	SMAD3;SMAD3;SMAD3;SMAD3	Body;Body;TSS1500;Body
cg11655407	18	60814549	BCL2	Body
cg22615730	2	69997225	ANXA4	5'UTR
cg20780180	5	122251808	SNX24	Body
cg00768873	9	132656275	FNBP1	Body	S_Shelf
cg20771240	11	133906693	LOC100128239	Body	N_Shore
cg11269166	2	172203847	METTL8	Body
cg12814984	13	50253445	EBPL;EBPL;EBPL;EBPL	Body;Body;Body;Body
cg14786726	5	82322115
cg03086738	11	3116883	OSBPL5;OSBPL5;OSBPL5	Body;Body;Body	S_Shore
cg00067095	13	30938410	LINC00426	Body
cg16609548	2	172568685	DYNC1I2;DYNC1I2;DYNC1I2;DYNC1I2;DYNC1I2;DYNC1I2;DYNC1I2	Body;Body;Body;Body;Body;Body;Body
cg13415073	15	53095823			N_Shore
cg08183724	20	21497429			S_Shore
cg27382459	2	145237379	ZEB2;ZEB2	Body;Body
cg15010883	16	89460364	ANKRD11;ANKRD11;ANKRD11;ANKRD11	Body;5'UTR;5'UTR;5'UTR	S_Shelf
cg19427807	5	114938640	TICAM2;TMED7-TICAM2;TMED7-TICAM2;LOC101927100;LOC101927100	TSS1500;Body;Body;Body;Body	S_Shore
cg13247124	16	51214978
cg16346087	22	29451538	ZNRF3;ZNRF3	3'UTR;3'UTR
cg25961397	10	126831129	CTBP2;CTBP2;CTBP2;CTBP2	5'UTR;5'UTR;5'UTR;5'UTR
cg08372184	2	16190489	GACAT3	TSS200
cg14784004	3	10209086	IRAK2	Body	S_Shelf
cg00554341	3	177066294
cg04620566	2	28182570	BRE;BRE;BRE;BRE;BRE;BRE	Body;Body;Body;Body;Body;Body
cg16176694	10	134236453
cg02382532	6	42110867	C6orf132	TSS200	S_Shore
cg24067958	6	148761328	SASH1;SASH1	ExonBnd;Body
cg13450576	11	78021185	GAB2;GAB2	5'UTR;Body
cg08004561	2	12190684	LOC100506457;LOC100506457;LOC100506457	Body;Body;Body
cg20377347	10	63807168	ARID5B	Body
cg21617903	3	11599713	VGLL4;VGLL4;VGLL4;VGLL4	3'UTR;3'UTR;3'UTR;3'UTR
cg17040893	17	9923599	GAS7;GAS7;GAS7	5'UTR;Body;Body
cg00908822	10	133728813
cg03734501	13	114838102	RASA3	Body	N_Shore
cg09831081	21	47647568	LSS;LSS;LSS;LSS	Body;Body;Body;5'UTR	N_Shore
cg04228581	1	155469220	ASH1L	Body
cg03276430	17	64563454	PRKCA	Body
cg07306414	2	119520837
cg24257851	12	64963383
cg04248483	19	47916901	MEIS3;MEIS3;MEIS3	Body;Body;Body
cg19557333	8	17763088
cg17683366	12	13256459	GSG1;GSG1;GSG1;GSG1;GSG1;GSG1	1stExon;1stExon;1stExon;5'UTR;5'UTR;5'UTR	S_Shore
cg08864725	15	42212924	EHD4-AS1;EHD4	TSS1500;Body	S_Shore
cg14414332	12	4399481	CCND2	Body
cg05779991	1	219887069
cg14497203	22	23487048	RAB36	TSS1500	N_Shore
cg11909137	18	46461202	SMAD7	Body
cg08139785	9	36152420	GLIPR2;GLIPR2;GLIPR2;GLIPR2;GLIPR2;GLIPR2;GLIPR2;GLIPR2;GLIPR2;GLIPR2;GLIPR2	Body;Body;Body;Body;Body;Body;Body;Body;Body;Body;Body
cg10013337	21	47859823	PCNT	Body	S_Shelf
cg11619740	17	33470730	NLE1;NLE1	TSS1500;TSS1500	S_Shore
cg20800120	12	132261465	SFSWAP;SFSWAP	Body;Body	N_Shelf
cg04489577	4	151067416	DCLK2;DCLK2;DCLK2	Body;Body;Body
cg03725893	5	175716453	SIMC1;SIMC1;SIMC1;SIMC1	Body;Body;Body;Body
cg09272209	10	6313729
cg06203243	6	157137784	ARID1B;ARID1B	Body;Body
cg26425313	10	102981446			N_Shore
cg22675732	2	145593773	TEX41	Body
cg20494738	12	124985889	NCOR2;NCOR2	5'UTR;5'UTR
cg09965388	17	42275123	ATXN7L3;ATXN7L3	Body;Body	N_Shore
cg18394522	10	111716537	ADD3-AS1	Body
cg02752529	12	1684576	FBXL14	Body
cg16531222	12	11816105	ETV6	Body
cg12081921	8	29627902	LOC101929450;LOC101929450	Body;Body
cg14675891	16	1770468	MAPK8IP3;MAPK8IP3	Body;Body
cg24188945	2	121917599
cg08287211	10	134535631	INPP5A	Body	N_Shore
cg09401598	22	45732160	FAM118A;FAM118A	Body;Body
cg08469255	6	30851069	DDR1;DDR1	TSS1500;TSS1500	N_Shore
cg17746316	2	9401362	ASAP2;ASAP2	Body;Body
cg21054703	13	31309032	ALOX5AP	TSS1500
cg10285318	2	38819713	HNRNPLL;HNRNPLL	Body;Body
cg21307295	10	114664008
cg09203966	1	114522606	OLFML3;OLFML3;OLFML3;OLFML3	5'UTR;5'UTR;ExonBnd;Body
cg02761839	2	161234443	RBMS1;RBMS1	Body;Body
cg10420966	10	114812813	TCF7L2;TCF7L2;TCF7L2;TCF7L2;TCF7L2;TCF7L2;TCF7L2;TCF7L2;TCF7L2;TCF7L2;TCF7L2;TCF7L2;TCF7L2	Body;Body;Body;Body;Body;Body;Body;Body;Body;Body;Body;Body;Body
cg16560595	15	89648789	ABHD2;ABHD2	5'UTR;5'UTR
cg22693030	15	71109119
cg06259427	3	48548509
cg15750809	10	129732542	PTPRE	5'UTR
cg21282452	22	42232160	SREBF2	Body	S_Shelf
cg18107006	2	38831166	HNRPLL;HNRPLL	TSS1500;TSS1500	S_Shore
cg07053114	10	129794994	PTPRE	5'UTR
cg08829107	10	3520065	LOC105376360	Body
cg10095811	11	95902692	MAML2	Body
cg05063920	13	36045633	NBEA	Body	N_Shore
cg13205324	1	182363501			S_Shore
cg16981027	2	39193891	LOC100271715	Body
cg16760019	8	28751142	HMBOX1;HMBOX1	5'UTR;5'UTR	S_Shelf
cg18765083	2	177032348	HOXD3	5'UTR	S_Shelf
cg25026025	3	191749918
cg03205844	4	185400068			S_Shelf
cg15625485	17	2316534	LOC284009	Body
cg07567797	1	16115349
cg13329054	9	134505355	RAPGEF1;RAPGEF1;RAPGEF1	Body;Body;Body
cg13694097	7	55257189	EGFR-AS1;EGFR	TSS1500;Body
cg15363134	18	77161214	NFATC1;NFATC1;NFATC1;NFATC1;NFATC1	Body;5'UTR;Body;Body;Body	S_Shore
cg20563269	2	129104576			S_Shore
cg11505018	8	12934004
cg01925424	19	16177039	TPM4	TSS1500	N_Shore
cg11269282	15	40089944
cg18038207	12	80581062
cg04233620	21	46629219	ADARB1;ADARB1;ADARB1;ADARB1;ADARB1;ADARB1;ADARB1	Body;Body;Body;Body;Body;Body;Body
cg14031473	9	134206000
cg02849345	8	91952297	NECAB1	Body
cg06932535	14	32350324
cg09901194	2	240303404	HDAC4	5'UTR
cg01084048	17	66347949	ARSG;ARSG	Body;Body
cg15330193	11	20002454	NAV2;NAV2;NAV2;NAV2	Body;Body;Body;Body
cg27232144	9	84270635	TLE1;TLE1;TLE1	Body;Body;Body
cg05586540	6	43046201	PTK7;PTK7;PTK7;PTK7	Body;Body;Body;Body	S_Shore
cg11642298	3	133193741	BFSP2	Body
cg17141696	17	1680805	SERPINF1	3'UTR
cg14873776	5	173111423
cg24504349	4	120974344
cg20273656	4	7809479	AFAP1;AFAP1	Body;Body
cg04281416	6	30178180	TRIM26	5'UTR	N_Shelf
cg08312893	16	3523071	NAA60;NAA60;NAA60	5'UTR;5'UTR;5'UTR
cg13000558	22	36849561			N_Shore
cg26940676	17	77963988	TBC1D16	Body	N_Shore
cg00027570	1	117306669	CD2	Body
cg01242060	20	967627	RSPO4;RSPO4	Body;Body
cg23325384	2	223724754	ACSL3;ACSL3	TSS1500;TSS1500	N_Shore
cg21954684	2	64341404	PELI1	5'UTR
cg00290791	21	43457792
cg27234490	3	58174435
cg10187211	8	9274494
cg25410121	19	18590625	ELL	Body
cg23712594	1	226591890	PARP1	Body	N_Shelf
cg10302164	15	69115251	MIR548H4	TSS1500	S_Shore
cg12044693	6	80873769	BCKDHB;BCKDHB	Body;Body
cg07316846	2	105484694			S_Shore
cg02072495	15	60689285	ANXA2;ANXA2;ANXA2;ANXA2	5'UTR;5'UTR;Body;5'UTR	N_Shore
cg02150218	6	157341044	ARID1B;ARID1B;ARID1B	Body;Body;Body	N_Shore
cg09854734	16	66613273	CMTM2	TSS200	Island
cg02486855	15	67356942	SMAD3	TSS1500	N_Shore
cg09774262	2	25301034	EFR3B	Body
cg22486777	19	34965973
cg10128660	11	116509955
cg05935184	2	153350189	FMNL2	Body
cg02773640	10	6135633	RBM17;RBM17	5'UTR;5'UTR	S_Shelf
cg14844341	5	139089549			Island
cg06911744	1	3276507	PRDM16;PRDM16	Body;Body	S_Shore
cg24493634	11	122011271	MIR100HG	Body
cg26012761	14	65211448			S_Shore
cg10702170	19	58360436	ZNF587	TSS1500	N_Shore
cg27405177	10	134926810	GPR123	Body	Island
cg19885130	11	68146832	LRP5;LRP5	5'UTR;Body
cg13722084	1	3317920	PRDM16;PRDM16	Body;Body	N_Shelf
cg15029037	4	146729164	ZNF827	Body
cg03754418	2	204596881	CD28;CD28;CD28	Body;Body;Body
cg08798179	13	27736187	USP12-AS1;USP12	Body;Body
cg04543901	17	63519783
cg25526519	15	91499369	RCCD1;RCCD1	5'UTR;5'UTR	N_Shore
cg15754810	18	12629457	SPIRE1;SPIRE1;SPIRE1	Body;Body;Body
cg17465410	1	160079577
cg05688879	9	82283471	TLE4;TLE4;TLE4;TLE4;TLE4;TLE4	Body;Body;Body;Body;Body;Body
cg06792186	7	127637778	C7orf54;SND1	Body;Body
cg03235603	16	84267538	KCNG4	Body	N_Shelf
cg27662477	20	48947379
cg11107451	2	42542416	EML4;EML4	Body;Body
cg25528260	7	72777727
cg20279003	22	23558941	BCR;BCR	Body;Body
cg23666702	17	55576995	MSI2;MSI2	Body;Body
cg00821769	2	109748427	SH3RF3	Body	S_Shore
cg17209404	10	73787559
cg20019524	4	169771566	PALLD;PALLD;PALLD;PALLD	5'UTR;Body;Body;Body
cg05867158	10	678920	DIP2C	Body	Island
cg17330515	19	13031369	SYCE2	TSS1500	S_Shore
cg08418670	19	4374567	SH3GL1	Body	S_Shelf
cg13713851	13	110699374
cg22614027	12	76192063
cg03009213	14	86400582	LOC101928767	TSS1500
cg21258259	13	114281006	TFDP1;TFDP1	Body;Body	S_Shore
cg00376537	16	89387460	LOC100287036;ANKRD11;ANKRD11;ANKRD11;ANKRD11	TSS200;Body;5'UTR;5'UTR;5'UTR
cg14648190	10	525733	DIP2C	Body	Island
cg20359023	17	55491512	MSI2;MSI2	Body;Body
cg03867746	14	62130280
cg06301449	15	65678369	IGDCC4	Body
cg06063962	1	15223110	KAZN;KAZN	Body;Body
cg04061534	20	19926620	RIN2;RIN2	Body;Body
cg02301685	21	35521676
cg13305373	17	63180156	RGS9;RGS9;RGS9	Body;Body;Body
cg18289557	13	113426705	ATP11A;ATP11A	Body;Body	S_Shore
cg13822669	4	78803215	MRPL1	Body
cg06149971	11	12184158	MIR6124;MICAL2;MICAL2;MICAL2;MICAL2;MICAL2;MICAL2;MICAL2	TSS1500;Body;Body;Body;Body;Body;Body;Body
cg13514994	9	128216481	MAPKAP1;MAPKAP1;MAPKAP1;MAPKAP1;MAPKAP1	Body;Body;Body;Body;Body
cg20406758	11	2703128	KCNQ1;KCNQ1OT1;KCNQ1	Body;Body;Body
cg11270787	2	177322329
cg21383913	9	97530064	C9orf3;C9orf3;C9orf3	Body;Body;Body
cg08383462	3	58482117	KCTD6	5'UTR	S_Shelf
cg09334629	17	81033740			S_Shore
cg09364993	22	43316280	PACSIN2;PACSIN2;PACSIN2	5'UTR;5'UTR;5'UTR
cg14724023	20	47326332	PREX1	Body
cg06009016	5	56135074	MAP3K1	Body
cg14094614	5	171490780	STK10	Body
cg24790028	6	30860529	DDR1;DDR1;DDR1	Body;Body;Body
cg14573649	6	89970696	GABRR2	Body
cg06394677	16	57636195
cg03789873	3	193723328			S_Shelf
cg15514380	21	38737243
cg20559634	3	45609400
cg02607032	4	170063658	SH3RF1	Body
cg03184001	5	53386708	ARL15	Body
cg18440692	10	126308034	FAM53B	3'UTR	S_Shelf
cg04887089	11	86371310	ME3;ME3;ME3	Body;Body;Body
cg01827124	13	110996360	COL4A2	Body
cg01900548	6	170455570			S_Shore
cg10225988	11	64443279	NRXN2;NRXN2	Body;Body
cg19916543	14	23339853	LRP10	TSS1500	N_Shore
cg13419720	4	24561754	DHX15	Body
cg02845658	13	47188869	LRCH1;LRCH1;LRCH1	Body;Body;Body
cg17820481	7	100482600	SRRT;SRRT;SRRT;SRRT	Body;Body;Body;Body	N_Shore
cg05106936	12	104962891	CHST11;CHST11	Body;Body
cg10816468	6	1578579
cg09383432	8	130308094
cg09444036	10	658638	DIP2C	Body
cg26325880	8	141565971	EIF2C2;EIF2C2	Body;Body
cg02645034	2	121334054			N_Shore
cg24735196	22	36763973	MYH9	5'UTR
cg27279713	11	109994010	ZC3H12C	Body
cg00569599	5	138746067
cg26711070	1	55516578	PCSK9;PCSK9	Body;Body
cg25215021	1	232061571	DISC1-IT1;DISC1;DISC1;DISC1;DISC1;DISC1;DISC1;DISC1;DISC1;DISC1;TSNAX-DISC1	TSS200;Body;Body;Body;Body;Body;Body;Body;Body;Body;Body
cg00017887	17	18245081	MIR6778;SHMT1;SHMT1;SHMT1	TSS1500;Body;Body;Body
cg16284456	1	164679394	PBX1;PBX1;PBX1	Body;Body;Body
cg10063845	2	80363347	CTNNA2;CTNNA2	Body;Body
cg18841420	20	32190625	CBFA2T2;CBFA2T2;CBFA2T2	5'UTR;Body;Body
cg13619781	1	162200384	NOS1AP;NOS1AP	Body;Body
cg09379935	11	72974155	P2RY6;P2RY6	TSS1500;TSS1500	N_Shore
cg15391911	14	56236833			S_Shelf
cg09651011	1	2091677	PRKCZ;PRKCZ;PRKCZ;PRKCZ	Body;Body;Body;Body
cg06043908	8	49467831			N_Shore
cg11042185	11	126412895	KIRREL3;KIRREL3;KIRREL3	Body;Body;Body
cg08544307	8	28725934	INTS9;INTS9;INTS9;INTS9	5'UTR;Body;Body;Body
cg20074307	14	55092491	SAMD4A;SAMD4A	Body;Body
cg13945699	2	96915519
cg12785774	16	75351435	CFDP1	Body
cg26284544	19	7983877	SNAPC2	TSS1500	Island
cg22569237	14	91003027
cg17612725	8	81235210
cg20735242	11	36062297	LDLRAD3	Body
cg04689282	5	115901906	SEMA6A;SEMA6A	5'UTR;5'UTR
cg25934997	5	149995703	SYNPO	5'UTR
cg27423323	20	2963112	PTPRA;PTPRA;PTPRA	Body;Body;Body
cg07962309	12	42628089	YAF2	Body	N_Shelf
cg01459283	11	64134550	RPS6KA4;RPS6KA4;RPS6KA4	Body;Body;Body	N_Shore
cg07714715	9	126449416	DENND1A;DENND1A	Body;Body
cg01207767	16	53787503	FTO	Body
cg04399632	16	11837547	TXNDC11	TSS1500	S_Shore
cg03856510	7	130563027	MIR29B1;MIR29A	TSS1500;TSS1500
cg24938743	13	98960620	FARP1	Body
cg06988994	14	55058332	SAMD4A;SAMD4A	Body;Body
cg06867571	11	65306934	LTBP3;LTBP3;LTBP3	Body;Body;Body	Island
cg01147055	13	114838162	RASA3	Body	N_Shore
cg22772462	5	150461913	TNIP1	TSS1500	S_Shore
cg14630106	7	139345115	HIPK2;HIPK2	Body;Body
cg01673856	10	114847319	TCF7L2;TCF7L2;TCF7L2;TCF7L2;TCF7L2;TCF7L2;TCF7L2;TCF7L2;TCF7L2;TCF7L2;TCF7L2;TCF7L2;TCF7L2	Body;Body;Body;Body;Body;Body;Body;Body;Body;Body;Body;Body;Body
cg05487065	21	38145574	HLCS;HLCS;HLCS	Body;Body;Body
cg18376568	14	76164217	TTLL5	Body
cg12048341	1	201712730	NAV1;NAV1	Body;Body	S_Shelf
cg22532003	1	183293456	NMNAT2	Body
cg00954604	5	73928100	ENC1;ENC1;ENC1;ENC1;ENC1	3'UTR;3'UTR;3'UTR;3'UTR;Body
cg19925383	14	61995826	PRKCH	Body
cg13394762	14	103871452	MARK3;MARK3;MARK3;MARK3;MARK3	Body;Body;Body;Body;Body
cg05668674	16	57672219	GPR56;GPR56;GPR56;GPR56;GPR56;GPR56;GPR56;GPR56	5'UTR;TSS1500;5'UTR;5'UTR;5'UTR;5'UTR;5'UTR;5'UTR
cg06531610	11	79143329	TENM4	5'UTR
cg06364044	8	6655944
cg08654334	2	189655589	DIRC1	TSS1500
cg22469212	17	16939913
cg06978551	2	85868132	USP39;USP39;USP39;USP39;USP39;USP39	Body;Body;Body;Body;Body;Body
cg18281829	5	90608356	LUCAT1;LUCAT1	Body;Body
cg08405910	2	106501075	NCK2;NCK2;NCK2	Body;Body;Body	S_Shelf
cg11588579	18	60507839	PHLPP1	Body
cg24920358	1	40204285	PPIE;PPIE;PPIE	TSS1500;TSS1500;TSS1500	N_Shore
cg02525015	2	136771608
cg20462493	5	157340439
cg00768572	2	70343229
cg15573884	11	71814729	LAMTOR1;LRTOMT;LRTOMT;LRTOMT	TSS1500;Body;Body;Body	S_Shore
cg13394153	22	43634485	SCUBE1	Body
cg07596819	4	184922382	STOX2	Body
cg13477178	10	375248	DIP2C	Body	S_Shelf
cg11047289	3	47820082	SMARCC1	Body	N_Shelf
cg02692214	20	60343472	CDH4;CDH4;CDH4	Body;Body;Body
cg11398451	15	91136069	CRTC3;CRTC3	Body;Body
cg15046793	11	78132162			S_Shelf
cg02991306	6	21220160	CDKAL1	Body
cg17638825	2	64081333	UGP2;UGP2	5'UTR;Body
cg09358725	11	33914088	LMO2	TSS1500
cg14856222	1	59049868
cg25952104	14	74250584	C14orf43	5'UTR	N_Shelf
cg21405550	14	74235745	ELMSAN1	5'UTR
cg09216797	10	134514573	INPP5A	Body
cg00502575	13	114800841	RASA3	Body	N_Shelf
cg16335432	5	179125014	CANX;CANX	TSS1500;TSS1500	N_Shore
cg02382373	19	5314312	PTPRS;PTPRS;PTPRS;PTPRS	5'UTR;5'UTR;5'UTR;5'UTR
cg22977055	2	68081337
cg23087707	12	132863869	GALNT9	Body	N_Shore
cg20331218	9	120107751	ASTN2	Body
cg14839263	5	176003374	CDHR2;CDHR2	Body;Body
cg01944110	4	11401173	HS3ST1	Body	Island
cg21913376	2	55366440
cg03724728	17	38231199	THRA;THRA	Body;Body
cg24286428	5	16593192	FAM134B	Body
cg16891075	6	15170709
cg27163431	13	114096159	ADPRHL1;ADPRHL1	Body;Body	Island
cg17274676	2	207848321
cg08082355	20	56286441	PMEPA1;PMEPA1;PMEPA1;PMEPA1;PMEPA1	5'UTR;1stExon;TSS1500;TSS1500;TSS1500	S_Shore
cg13321688	3	125120406
cg17120035	8	19085200	LOC100128993	Body
cg01383128	2	208629716	FZD5	3'UTR	N_Shore
cg22469761	5	126254645	2018-03-03	5'UTR
cg16014060	14	69020214	RAD51L1	Body
cg02912112	2	187120710
cg06287058	19	5957460	RANBP3;RANBP3;RANBP3;RANBP3	Body;Body;Body;Body
cg17942666	17	59415548	BCAS3;BCAS3	Body;Body
cg01016793	15	64894722	ZNF609	Body
cg09824563	3	45586779	LARS2	Body
cg07230058	5	14354817	TRIO	Body
cg16715658	14	60779230
cg11432069	21	47702262	MCM3AP	Body	N_Shelf
cg15187139	18	25645757	CDH2	Body
cg25172145	22	22296625	PPM1F	Body	S_Shelf
cg14594448	2	65091416	LOC101927438	TSS1500	N_Shore
cg08303521	2	152396903	NEB;NEB;NEB;NEB	Body;Body;Body;Body
cg05942022	1	43402591	SLC2A1	Body
cg18689614	17	77029386	C1QTNF1;C1QTNF1;C1QTNF1	5'UTR;TSS1500;5'UTR
cg01947732	5	34718664	RAI14;RAI14;RAI14;RAI14;RAI14;RAI14	Body;Body;Body;Body;Body;Body
cg13960641	9	139968626			N_Shelf
cg26656658	12	121615078	P2RX7	Body
cg19866939	13	114821703	RASA3	Body
cg07406461	10	75617250	CAMK2G;CAMK2G;CAMK2G;CAMK2G;CAMK2G;CAMK2G	Body;Body;Body;Body;Body;Body
cg02977955	17	76760976	CYTH1;CYTH1	Body;Body
cg05280806	17	79366205			N_Shore
cg20588519	16	73094179			S_Shore
cg20843475	6	136849201	MAP7;MAP7;MAP7;MAP7;MAP7;MAP7	TSS1500;TSS1500;TSS1500;Body;Body;Body
cg18720577	15	29278600	APBA2;APBA2	5'UTR;5'UTR
cg01433190	2	73335308	RAB11FIP5	Body	N_Shelf
cg21297463	7	30012103	SCRN1;SCRN1;SCRN1;SCRN1	Body;5'UTR;5'UTR;5'UTR
cg19240869	21	40140783	LINC00114;LINC00114	Body;Body
cg02011476	11	68140196	LRP5	Body
cg14788924	17	73731074	ITGB4;ITGB4;ITGB4	Body;Body;Body
cg01192442	1	37643135
cg13524267	22	38430796	POLR2F;POLR2F	Body;Body
cg01924292	12	1815334	ADIPOR2	5'UTR
cg08728302	7	227683	FAM20C	Body	S_Shore
cg14868503	13	37432227	SMAD9;SMAD9	Body;Body
cg03385207	2	25394435			S_Shelf
cg15799663	1	231819412	DISC1;DISC1;DISC1;DISC1;DISC1;DISC1;DISC1;DISC1;DISC1;DISC1;DISC1;DISC1;DISC1;DISC1;DISC1;DISC1;DISC1;DISC1;DISC1;DISC1;DISC1;DISC1;DISC1;TSNAX-DISC1;TSNAX-DISC1;TSNAX-DISC1;TSNAX-DISC1;TSNAX-DISC1;TSNAX-DISC1;TSNAX-DISC1;TSNAX-DISC1	Body;Body;Body;Body;Body;Body;Body;Body;Body;Body;Body;Body;Body;Body;Body;Body;Body;Body;Body;Body;Body;Body;Body;Body;Body;Body;Body;Body;Body;Body;Body
cg06475513	16	85593560			S_Shelf
cg17384124	2	197940256	ANKRD44	Body
cg22463921	13	40639169
cg06693511	5	126742185	MEGF10	Body
cg11537406	11	124932624	SLC37A2;SLC37A2	TSS1500;TSS1500	N_Shore
cg20754715	3	20056466
cg24067832	8	135636277	ZFAT;ZFAT;ZFAT;ZFAT;ZFAT;ZFAT;ZFAT	Body;Body;Body;Body;Body;Body;Body
cg19721993	5	72997606	ARHGEF28;ARHGEF28	Body;Body
cg19679865	1	8467904	RERE;RERE;RERE	5'UTR;Body;Body
cg12829455	3	51391213	DOCK3	Body
cg08110693	6	36407533	PXT1	5'UTR	N_Shelf
cg15486224	8	101527561	ANKRD46	Body
cg00417424	5	179224563			N_Shore
cg16476686	22	18583510
cg27262870	11	121986736	LOC399959;BLID;BLID	Body;1stExon;5'UTR
cg12564461	14	68678792	RAD51B;RAD51B;RAD51B	Body;Body;Body
cg27633762	1	156550557	TTC24	5'UTR
cg13033578	19	2302995	LINGO3	5'UTR	Island
cg20202792	12	88964365	KITLG;KITLG	Body;Body
cg08066673	14	52325747	GNG2	TSS1500
cg19784903	17	45786737	TBKBP1	Body	Island
cg05331604	1	155896060	SCARNA4;KIAA0907	TSS200;Body
cg21883740	7	129491262	UBE2H;UBE2H;UBE2H	Body;Body;Body
cg07580475	3	50304049	SEMA3B;SEMA3B	TSS1500;TSS1500
cg12332167	8	81084554	TPD52;TPD52;TPD52;TPD52;TPD52;TPD52;TPD52	TSS1500;TSS1500;TSS1500;TSS1500;TSS1500;TSS1500;TSS1500	S_Shore
cg13035551	1	36723271	THRAP3	5'UTR
cg10656756	2	7889419
cg26963320	16	73489759
cg14415283	9	131876600	PPP2R4;PPP2R4;PPP2R4;PPP2R4	Body;Body;Body;Body	S_Shelf
cg22788908	1	167194496	POU2F1	5'UTR	S_Shelf
cg01910712	11	7456933	SYT9	Body
cg03452993	10	438524	DIP2C	Body
cg09152813	2	106391379	NCK2;NCK2	5'UTR;5'UTR
cg21237515	13	80614304
cg26877357	1	116197470	VANGL1	Body
cg09443855	22	41602903	L3MBTL2	Body	S_Shore
cg06047655	2	43567990	THADA;THADA	Body;Body
cg09281007	10	34919180	PARD3;PARD3;PARD3;PARD3;PARD3;PARD3;PARD3;PARD3;PARD3;PARD3;PARD3	Body;Body;Body;Body;Body;Body;Body;Body;Body;Body;Body
cg02917659	1	113261071			N_Shore
cg18362003	11	122051630	LOC399959	Body
cg14013378	4	95555721	PDLIM5;PDLIM5;PDLIM5;PDLIM5;PDLIM5;PDLIM5	Body;Body;Body;Body;Body;Body
cg00955413	5	114935797	TMED7-TICAM2;TICAM2;TMED7-TICAM2	Body;5'UTR;Body	N_Shore
cg11530705	11	12400070	PARVA	Body	S_Shore
cg13605781	9	110394728
cg12726743	10	75634848	CAMK2G;CAMK2G;CAMK2G;CAMK2G;CAMK2G;CAMK2G	TSS1500;TSS1500;TSS1500;TSS1500;TSS1500;TSS1500	S_Shore
cg16628188	13	113405067	ATP11A;ATP11A	Body;Body
cg16502220	5	146060657	PPP2R2B;PPP2R2B;PPP2R2B;PPP2R2B;PPP2R2B;PPP2R2B;PPP2R2B;PPP2R2B;PPP2R2B;PPP2R2B	Body;Body;Body;Body;Body;Body;Body;Body;Body;Body
cg10109276	2	88900905	EIF2AK3	Body
cg02417360	13	113398673	ATP11A;ATP11A	Body;Body
cg14170573	8	9432212	TNKS	Body
cg08303418	2	136993321
cg00831171	1	21664105	ECE1	Body
cg19333963	19	1467979	APC2	Body	Island
cg09423563	16	8717410	METTL22	5'UTR	S_Shore
cg09358403	20	36632581	TTI1;TTI1	Body;Body
cg04496866	21	37506674	CBR3;CBR3-AS1;CBR3-AS1	TSS1500;Body;Body	N_Shore
cg07345597	10	33773908
cg25563032	15	63042272	TLN2	Body
cg06092073	9	108070980	SLC44A1;SLC44A1	Body;Body
cg13320211	1	57037591	PPAP2B;PPAP2B	Body;Body
cg24687140	3	125036694	ZNF148	5'UTR
cg19932984	8	8916429
cg07589273	16	66651242	CMTM4;CMTM4	Body;3'UTR
cg17617196	20	56534912
cg13647309	5	68473620	CCNB1	3'UTR
cg27104398	22	43343739	PACSIN2;PACSIN2;PACSIN2	TSS1500;5'UTR;5'UTR
cg16675163	17	74429209	UBE2O	Body
cg05693645	15	93855750
cg06727578	11	98438938
cg04273867	16	524300	RAB11FIP3;RAB11FIP3	Body;TSS1500
cg00903438	2	208756199	PLEKHM3	Body
cg02254461	3	39195904	CSRNP1	TSS1500	S_Shore
cg27120833	22	43193524	ARFGAP3;ARFGAP3	3'UTR;3'UTR
cg25378920	3	13728706	LOC285375	Body
cg10853152	17	76918625	TIMP2	Body	N_Shelf
cg24524166	2	204443983
cg15531269	12	117581583
cg21682295	11	13337732	ARNTL;ARNTL;ARNTL;ARNTL;ARNTL;ARNTL	5'UTR;5'UTR;5'UTR;5'UTR;5'UTR;5'UTR
cg14260889	10	17275599	VIM	Body	S_Shelf
cg22464076	8	38718315
cg27178952	8	127874965
cg07340357	12	122852802	CLIP1;CLIP1;CLIP1	Body;Body;Body
cg00925802	1	10732558	CASZ1;CASZ1	Body;Body
cg01064483	19	15492048	AKAP8;AKAP8L;AKAP8L;AKAP8L	TSS1500;Body;Body;Body	S_Shore
cg10464577	3	149388877	WWTR1	5'UTR
cg09129536	11	95953291	MAML2	Body
cg06205526	11	134335969	LOC283177	Body	N_Shore
cg13642472	3	9333817
cg23919882	2	206566436	NRP2;NRP2;NRP2;NRP2;NRP2;NRP2	Body;Body;Body;Body;Body;Body
cg16653569	10	114725019	TCF7L2;TCF7L2;TCF7L2;TCF7L2;TCF7L2;TCF7L2;TCF7L2;TCF7L2;TCF7L2;TCF7L2;TCF7L2;TCF7L2;TCF7L2	Body;Body;Body;Body;Body;Body;Body;Body;Body;Body;Body;Body;Body
cg19450830	13	40795891	LINC00548	TSS1500
cg26335655	4	114597456	CAMK2D;CAMK2D;CAMK2D;CAMK2D;CAMK2D;CAMK2D	Body;Body;Body;Body;Body;Body
cg15823456	13	41053032	LINC00598;LINC00598;LINC00598	Body;Body;Body
cg10313197	16	81744554	CMIP;CMIP	3'UTR;3'UTR
cg03600367	6	163825035
cg13829680	9	136746975	VAV2;VAV2	Body;Body
cg16675054	5	171616574	STK10	TSS1500	S_Shore
cg02255986	6	43768086
cg01667687	2	175804030	CHN1;CHN1;CHN1	Body;Body;Body
cg12661064	5	67111842
cg07481449	4	1875240	WHSC1	5'UTR	S_Shore
cg06206989	6	151388790	MTHFD1L;MTHFD1L;MTHFD1L	Body;Body;Body
cg06014057	16	12226852	SNX29	Body
cg09225324	3	123289939	PTPLB	Body
cg25185351	7	152062761	KMT2C	Body	N_Shore
cg01641286	2	10483916	HPCAL1;HPCAL1	5'UTR;5'UTR
cg10787335	9	98257395	PTCH1;PTCH1;PTCH1;PTCH1;PTCH1;PTCH1;PTCH1	Body;Body;Body;5'UTR;5'UTR;5'UTR;5'UTR
cg17207772	15	86062747	AKAP13;AKAP13	Body;Body
cg08112356	12	8187244	FOXJ2	5'UTR	S_Shore
cg24839868	1	160324028	NCSTN	Body
cg05277865	10	128824748	DOCK1;DOCK1	Body;Body
cg06892918	12	53938734	ATF7;ATF7;ATF7;ATF7;ATF7	Body;Body;Body;Body;Body
cg17466636	2	10456284	HPCAL1;HPCAL1	5'UTR;5'UTR
cg11052983	10	134473574	INPP5A	Body	N_Shelf
cg03901393	16	73029288	ZFHX3;ZFHX3	5'UTR;5'UTR
cg08835491	9	13446517
cg05293216	9	35080812	FANCG	TSS1500	S_Shore
cg05809484	10	104574854	WBP1L;WBP1L	3'UTR;3'UTR
cg05970307	5	175789566	KIAA1191;KIAA1191;KIAA1191	TSS1500;TSS1500;TSS1500	S_Shore
cg05162858	10	80697460
cg08754004	6	134775465
cg09224040	6	35014879	ANKS1A	Body
cg21598248	2	232047374
cg16267121	20	55935398	MTRNR2L3;RAE1;RAE1	TSS1500;Body;Body
cg22930117	5	79513881	SERINC5;SERINC5;SERINC5;SERINC5;SERINC5	Body;Body;Body;Body;Body
cg09510577	3	141863832	TFDP2;TFDP2	5'UTR;5'UTR
cg12870987	18	76639042			N_Shore
cg21736212	8	134029920	TG	Body
cg08604913	14	78186285	SNW1	Body
cg02150126	7	20443181	ITGB8	Body
cg12297564	4	77685613	SHROOM3	Body
cg11656483	15	101779889	CHSY1	Body
cg22992505	2	158712427	ACVR1;ACVR1	5'UTR;5'UTR
cg10813029	18	3715502	DLGAP1;DLGAP1;DLGAP1;DLGAP1;DLGAP1;DLGAP1;DLGAP1;DLGAP1;DLGAP1	Body;Body;Body;Body;Body;Body;Body;Body;Body
cg23264821	9	107731578			S_Shore
cg15370020	3	193612180
cg19944164	22	36281821	RBFOX2;RBFOX2	Body;Body
cg15966349	1	36187288			S_Shelf
cg08862280	12	132478954	EP400	Body
cg00514288	5	123872142
cg16037569	1	9710867	PIK3CD	TSS1500	N_Shore
cg10448989	14	86041336	FLRT2	5'UTR
cg19807835	5	146174155	PPP2R2B;PPP2R2B;PPP2R2B;PPP2R2B;PPP2R2B;PPP2R2B;PPP2R2B;PPP2R2B;PPP2R2B;PPP2R2B	Body;Body;Body;Body;Body;Body;Body;Body;Body;Body
cg16782948	19	58258012	ZNF776	TSS200	N_Shore
cg06070445	3	187453772	BCL6;BCL6;BCL6	5'UTR;5'UTR;TSS1500	N_Shore
cg01280098	15	69116504	MIR548H4	Body	S_Shelf
cg18273817	1	8936178	ENO1	5'UTR	N_Shore
cg07024505	17	580507	VPS53;VPS53	Body;Body
cg00924265	8	28258117			N_Shore
cg26044670	11	123331205
cg25648642	20	4708989	PRND	3'UTR
cg08842185	11	118517189	PHLDB1;PHLDB1;PHLDB1	Body;Body;Body
cg06760651	11	72099100	CLPB;CLPB;CLPB;CLPB	Body;Body;Body;Body
cg13951697	10	3581101
cg05559279	17	9052638	NTN1	Body
cg11020545	4	77866916			N_Shelf
cg23683902	1	95332770	SLC44A3;SLC44A3;SLC44A3;SLC44A3;SLC44A3;SLC44A3;SLC44A3	Body;Body;Body;Body;Body;Body;Body
cg10502206	2	145182344	ZEB2;ZEB2	Body;Body
cg15799486	14	81788389	STON2;STON2	Body;Body
cg09607712	3	64328459
cg14299863	7	30843119	FAM188B;INMT-FAM188B	Body;Body
cg26775558	10	114867635	TCF7L2;TCF7L2;TCF7L2;TCF7L2;TCF7L2;TCF7L2	Body;Body;Body;Body;Body;Body
cg02272851	10	3797471
cg05764155	1	112058975	TMIGD3;TMIGD3	Body;Body	S_Shore
cg18235465	10	73471634	C10orf105;C10orf105;CDH23	3'UTR;3'UTR;Body
cg08623420	1	20649775	VWA5B1	Body
cg18026283	13	30592116
cg04213384	13	98960589	FARP1	Body
cg27383544	5	55813120	C5orf67	Body
cg03039127	3	100123156	LNP1	5'UTR	S_Shelf
cg22282916	22	43357102	PACSIN2;PACSIN2	TSS1500;5'UTR
cg05616995	5	141393361	GNPDA1	TSS1500	S_Shore
cg25520040	11	133772615	LOC283174	TSS1500
cg25528674	13	40090849	LHFP	Body
cg26474127	13	28562819	PRHOXNB	TSS200
cg05997278	2	69304921	ANTXR1;ANTXR1;ANTXR1	Body;Body;Body
cg03902417	11	83233158	DLG2;DLG2;DLG2;DLG2;DLG2;DLG2	Body;Body;Body;Body;Body;Body
cg12804755	11	15796715
cg15349559	21	46499349	ADARB1;ADARB1;ADARB1;ADARB1;ADARB1;ADARB1;ADARB1	5'UTR;5'UTR;5'UTR;Body;Body;5'UTR;Body	S_Shelf
cg09720597	2	111907136	BCL2L11;BCL2L11;BCL2L11;BCL2L11;BCL2L11;BCL2L11;BCL2L11;BCL2L11;BCL2L11;BCL2L11;BCL2L11;BCL2L11;BCL2L11;BCL2L11;BCL2L11;BCL2L11	Body;Body;Body;Body;Body;Body;Body;Body;Body;Body;Body;Body;Body;Body;3'UTR;3'UTR
cg02202664	6	155545253	TIAM2;TIAM2	Body;5'UTR
cg07187971	18	60481018	PHLPP1	Body
cg01822050	20	304156			N_Shore
cg08604960	5	157003436	ADAM19	TSS1500	S_Shore
cg05893475	6	150217255	RAET1E;RAET1E-AS1;RAET1E-AS1;RAET1E-AS1	TSS200;ExonBnd;Body;Body
cg20742667	7	47610297	TNS3	5'UTR
cg25758828	2	113976143	PAX8;PAX8;PAX8;PAX8;PAX8;LOC440839	3'UTR;Body;3'UTR;Body;3'UTR;Body
cg20211896	2	99543885	KIAA1211L	5'UTR
cg01756421	16	67918484	NRN1L	TSS1500	N_Shore
cg20970439	12	64361279	SRGAP1	Body
cg21340152	1	59858801	FGGY;FGGY;FGGY;FGGY	Body;Body;Body;Body
cg03514666	19	47756853			N_Shelf
cg21352954	4	146424127	SMAD1-AS2;SMAD1;SMAD1	Body;5'UTR;5'UTR
cg08732318	12	94170683	CRADD	Body
cg19851816	22	50657907	TUBGCP6	Body	Island
cg01340991	6	33397233	SYNGAP1	Body	S_Shore
cg07509304	12	57077877	PTGES3;PTGES3;PTGES3;PTGES3;PTGES3;PTGES3;PTGES3	Body;Body;Body;Body;Body;Body;Body	N_Shelf
cg02578800	8	141100498	TRAPPC9;TRAPPC9	Body;Body
cg26165908	11	57520988			S_Shore
cg21399203	4	57623913
cg00826603	1	32231019	BAI2	TSS1500	S_Shore
cg09394509	3	50486444	CACNA2D2;CACNA2D2	Body;Body
cg18972349	1	28195327			N_Shelf
cg10963723	16	81744011	CMIP;CMIP	3'UTR;3'UTR
cg14888255	3	36902745	TRANK1	Body
cg23060191	20	39666765	PRO0628;TOP1	Body;Body
cg17812664	10	104957217			S_Shelf
cg25656380	1	95367519	CNN3;CNN3;CNN3	Body;Body;Body
cg17650493	17	9958933	GAS7	Body
cg27118196	1	9954275	CTNNBIP1;CTNNBIP1	5'UTR;5'UTR
cg17279592	6	170038733	WDR27	Body
cg13713046	8	22500019	BIN3-IT1;BIN3	TSS1500;Body
cg09855544	8	135498122	ZFAT;ZFAT	Body;Body
cg09991763	17	41739760	MEOX1;MEOX1;MEOX1	TSS1500;TSS1500;TSS1500
cg20216982	2	240018408	HDAC4	Body
cg20040041	10	127812674	ADAM12;ADAM12	Body;Body
cg25604616	10	60108454	UBE2D1	Body
cg23250889	16	57300908	PLLP	Body
cg01976472	7	90366
cg16149607	9	110918931
cg22937172	2	240168862	HDAC4	Body
cg01301798	1	68189397	GNG12	5'UTR
cg05485379	3	197121410
cg13830856	17	55987275	CUEDC1	5'UTR
cg16535339	4	102080344	PPP3CA;PPP3CA;PPP3CA	Body;Body;Body
cg11253083	19	12363091
cg07277618	15	92460756	SLCO3A1;SLCO3A1	Body;Body	S_Shore
cg27493411	7	101555711	CUX1;CUX1;CUX1	Body;Body;Body	N_Shelf
cg14070867	6	31591786	BAT2	Body	S_Shelf
cg11341144	3	185656289	TRA2B	TSS1500	S_Shore
cg00389045	12	11840863	ETV6	Body
cg14555350	5	142580618	ARHGAP26;ARHGAP26	Body;Body
cg14571088	10	116100767	AFAP1L2;AFAP1L2;AFAP1L2	Body;Body;Body
cg23625620	12	104905184	CHST11;CHST11	Body;Body
cg13537590	12	26451968
cg16014725	17	70124422			S_Shelf
cg07421015	11	113951150	ZBTB16;ZBTB16	Body;Body	N_Shelf
cg01723420	16	48593613	MIR5095;N4BP1	Body;Body
cg13849419	9	71802071	TJP2;TJP2;TJP2;TJP2	Body;5'UTR;Body;Body
cg24226590	11	3186977	OSBPL5;OSBPL5;OSBPL5	TSS1500;TSS1500;TSS1500	S_Shore
cg12365951	9	35758876			S_Shore
cg10299161	1	65661874	AK4;AK4;AK4	Body;Body;Body
cg04547087	11	111600700	PPP2R1B;PPP2R1B	Body;Body
cg21917405	6	111302637	RPF2;RPF2	TSS1500;TSS1500	N_Shore
cg14189381	9	125106354			N_Shelf
cg10048578	10	104533174	WBP1L	Body
cg22504462	19	15493710	AKAP8L	Body	S_Shelf
cg05676117	1	200721079	CAMSAP2;CAMSAP2;CAMSAP2	Body;Body;Body
cg09817523	12	120685545	PXN;PXN;PXN;PXN	Body;Body;Body;5'UTR
cg01393161	10	49739632	ARHGAP22;ARHGAP22;ARHGAP22;ARHGAP22	Body;Body;Body;Body
cg00498360	17	64504304	PRKCA	Body
cg12964363	2	236682316	AGAP1;AGAP1;AGAP1	Body;Body;Body
cg01922220	4	3047070			S_Shelf
cg09544149	10	80588828
cg13941235	9	137270186	RXRA	Body
cg26222637	12	3399460
cg18248284	19	13215151	LYL1	TSS1500	N_Shore
cg10430168	17	74254668
cg02230011	16	23405957	COG7	Body
cg06711249	2	1545074	TPO;TPO;TPO;TPO;TPO;TPO	Body;Body;Body;Body;Body;Body	S_Shore
cg15978899	6	30882994	VARS2;VARS2;VARS2	Body;5'UTR;Body	S_Shore
cg21361799	17	7457011	TNFSF12;TNFSF12;TNFSF12-TNFSF13	Body;Body;Body
cg06943925	5	132145434			N_Shelf
cg12929364	14	90331770	C14orf143	Body
cg03048432	14	51290751	NIN;NIN;NIN;NIN	5'UTR;5'UTR;TSS1500;5'UTR
cg20215598	4	763475	PCGF3	3'UTR
cg01293850	16	30086387	PPP4C;PPP4C;PPP4C;PPP4C;PPP4C	TSS1500;TSS1500;TSS1500;TSS1500;TSS1500	N_Shore
cg25181170	10	25162298	PRTFDC1	Body
cg19712663	6	3371264	SLC22A23;SLC22A23;SLC22A23;SLC22A23;SLC22A23	Body;Body;Body;Body;Body
cg03954917	2	137063332
cg14791799	13	24227716	TNFRSF19;TNFRSF19	Body;Body
cg13560612	6	108435575			N_Shore
cg16677405	17	8393322	MYH10;MYH10;MYH10	Body;Body;Body
cg07363402	21	44582429
cg23048358	17	9940652	GAS7;GAS7	TSS1500;Body
cg06979924	1	155277503	FDPS;FDPS;FDPS	TSS1500;TSS1500;TSS1500	N_Shore
cg08512431	14	76348758	TTLL5	Body
cg21895280	12	12957749
cg02927252	1	14926373	KIAA1026;KIAA1026	Body;Body	S_Shore
cg25799032	6	15022104
cg21134311	20	48924820	LINC01270	Body
cg03151709	6	30686511	MDC1	TSS1500	N_Shore
cg14299931	13	111839335	ARHGEF7;ARHGEF7;ARHGEF7;ARHGEF7;ARHGEF7;ARHGEF7	Body;1stExon;5'UTR;5'UTR;Body;Body
cg25347016	2	236394284
cg23178958	2	69387295	ANTXR1;ANTXR1	Body;Body
cg24425531	1	15372951	KIAA1026;KIAA1026;KIAA1026;KIAA1026;KIAA1026	Body;Body;Body;Body;Body	N_Shelf
cg24963077	14	24017882			N_Shelf
cg21542146	10	89419054	PAPSS2;PAPSS2	TSS1500;TSS1500	N_Shore
cg16979479	7	39998010	CDK13;CDK13	Body;Body
cg25739689	13	111141839	COL4A2	Body
cg07141356	2	43399031			S_Shore
cg24723693	14	55150514	SAMD4A;SAMD4A	Body;Body
cg01297761	10	126229782	LHPP;LHPP	Body;Body
cg00123622	16	81739335	CMIP;CMIP	Body;Body
cg21133725	10	123178033
cg15755476	11	47510670	CUGBP1;CUGBP1;CUGBP1	5'UTR;TSS200;5'UTR
cg10857905	10	80026963
cg25929664	7	220654	FAM20C	Body	S_Shore
cg19505698	12	32111257	KIAA1551	TSS1500	N_Shore
cg22797790	3	115975663	LSAMP	Body
cg13873654	22	49970187	C22orf34;C22orf34	Body;Body
cg18008467	2	236586710	AGAP1;AGAP1	Body;Body
cg10378521	12	133101612	FBRSL1	Body	N_Shore
cg09832245	16	85494611
cg01061877	19	47988356	KPTN	TSS1500	S_Shore
cg27118357	2	5508513
cg14007851	6	41738550	FRS3	Body
cg23568183	1	36885155	OSCP1	Body
cg20469249	11	65227202
cg06369155	13	30985378			S_Shelf
cg22481960	3	13008800	IQSEC1;IQSEC1	Body;Body	Island
cg03283929	16	47117092	NETO2	3'UTR
cg17156276	1	44126005	KDM4A	Body
cg21143441	17	8124011	C17orf44	Body	N_Shore
cg15389995	7	24861196	OSBPL3;OSBPL3;OSBPL3;OSBPL3;OSBPL3;OSBPL3	Body;Body;Body;Body;Body;Body
cg21807628	1	226856091	ITPKB-IT1;ITPKB	Body;Body
cg05554956	4	169733713	PALLD;PALLD;PALLD	Body;Body;Body
cg25563187	13	115046058	UPF3A;UPF3A	TSS1500;TSS1500	N_Shore
cg19127835	10	71083263	HK1;HK1;HK1;HK1;HK1	Body;Body;Body;Body;Body	S_Shelf
cg06086307	9	128998425			Island
cg03704381	20	33623131	TRPC4AP;TRPC4AP	Body;Body
cg15761531	3	52737578	GLT8D1;GLT8D1;GLT8D1;GLT8D1	5'UTR;1stExon;5'UTR;5'UTR	N_Shore
cg14235348	7	77329045	RSBN1L	Body	S_Shelf
cg19913426	17	55213600
cg12226228	3	11266965	HRH1;HRH1;HRH1	TSS1500;5'UTR;5'UTR
cg16001865	1	61636722	NFIA;NFIA;NFIA;NFIA	Body;Body;Body;Body
cg25106914	10	27073733	ABI1;ABI1;ABI1;ABI1;ABI1;ABI1;ABI1;ABI1;ABI1;ABI1;ABI1;ABI1	Body;Body;Body;Body;Body;Body;Body;Body;Body;Body;Body;Body
cg10907269	14	102466799	DYNC1H1	Body
cg17006260	13	111075313	COL4A2	Body
cg21198745	1	66817885	PDE4B;PDE4B;PDE4B;PDE4B;PDE4B;PDE4B	Body;Body;Body;Body;Body;Body
cg00662956	3	185829300			S_Shelf
cg22050715	1	197125926	ZBTB41	3'UTR
cg00295259	2	121691795	GLI2	Body
cg20251943	10	407721	DIP2C	Body	N_Shore
cg12446198	13	111089028	COL4A2	Body	N_Shore
cg13308137	11	47528955	CUGBP1	5'UTR
cg19151127	9	801987
cg23399863	8	61821266			N_Shore
cg22193091	4	74849299	PF4	TSS1500	S_Shore
cg19939250	10	106096153			N_Shore
cg16383535	12	109227133	SSH1;SSH1	Body;Body
cg16848937	7	42195875	GLI3	Body
cg04427765	20	5635524
cg12056770	10	13702726	FRMD4A	Body	S_Shelf
cg13455310	2	46070506	PRKCE	Body
cg23159321	12	93396260
cg23556574	10	13981154	FRMD4A	Body
cg14270417	14	64330819	SYNE2;SYNE2	5'UTR;5'UTR
cg04603128	4	113331964	ALPK1;ALPK1;ALPK1	Body;Body;Body	N_Shore
cg09700054	11	8310730
cg22644852	5	60895908
cg12572748	14	55739560	FBXO34;FBXO34	5'UTR;5'UTR	S_Shore
cg12537195	15	70327180			S_Shore
cg24457337	4	10094737	WDR1;WDR1	Body;Body
cg22581350	12	12356290	LRP6	Body
cg23311929	10	126698647	CTBP2;CTBP2;CTBP2	Body;Body;Body
cg13542793	1	246272010	SMYD3;SMYD3	Body;Body
cg14353160	17	43405222
cg23198038	11	132081574	NTM;NTM;NTM;NTM	Body;Body;Body;Body
cg06379435	19	3344273
cg09785950	13	110781638
cg24598906	15	61319340	RORA	Body
cg02981309	8	97919474	CPQ	Body
cg02493260	2	55274188	RTN4;RTN4;RTN4;RTN4	Body;Body;Body;5'UTR	N_Shelf
cg05055171	1	89234688	PKN2	Body
cg11830902	2	106392414	NCK2;NCK2	5'UTR;5'UTR
cg14528451	11	68941953
cg14698665	5	11389290	CTNND2	Body	S_Shelf
cg00755791	10	75768461	VCL;VCL	Body;Body
cg10949670	10	34966710	PARD3;PARD3;PARD3;PARD3;PARD3;PARD3;PARD3;PARD3;PARD3;PARD3;PARD3	Body;Body;Body;Body;Body;Body;Body;Body;Body;Body;Body
cg01728258	3	58035032	FLNB;FLNB;FLNB;FLNB	Body;Body;Body;Body
cg17520654	12	13409474
cg14113417	5	66563740
cg07841119	5	131348446	ACSL6;ACSL6;ACSL6;ACSL6;ACSL6;ACSL6	TSS1500;TSS1500;TSS1500;TSS1500;TSS1500;TSS1500	S_Shore
cg22434421	1	25889997	LDLRAP1	Body
cg03636234	8	101271359	RNF19A;RNF19A	Body;Body
cg08362206	5	140210033	PCDHA6;PCDHA2;PCDHA1;PCDHA1;PCDHA6;PCDHA5;PCDHA3;PCDHA4;PCDHA6	Body;Body;Body;Body;1stExon;Body;Body;Body;1stExon	S_Shore
cg03024301	6	52440589	TRAM2	Body	N_Shore
cg10143543	4	76437005	RCHY1;RCHY1;RCHY1	Body;Body;Body	N_Shelf
cg01701649	16	48589954	N4BP1	Body
cg09059767	16	90088488	GAS8;GAS8	TSS1500;TSS1500	N_Shore
cg25248124	18	46469046	SMAD7;SMAD7;SMAD7;SMAD7;SMAD7	1stExon;5'UTR;Body;Body;Body
cg20538073	11	76569453			N_Shelf
cg04660885	19	15411840
cg06014673	13	110773756
cg12954441	16	84121218	MBTPS1	Body
cg06506040	17	75177203	SEC14L1;SEC14L1;SEC14L1;SEC14L1;SEC14L1;SEC14L1	Body;Body;Body;Body;Body;Body
cg01716296	4	151133530	DCLK2;DCLK2	Body;Body
cg27624381	4	77917883	2018-09-11	Body
cg17535557	10	13975218	FRMD4A	Body
cg00315395	11	129145951			N_Shelf
cg00285596	4	10838259
cg06719508	18	56544027	ZNF532	5'UTR
cg04218845	1	1502647	SSU72	Body
cg24367474	17	78517702	RPTOR;RPTOR	TSS1500;TSS1500	N_Shore
cg19290797	2	28182060	BRE;BRE;BRE;BRE;BRE;BRE	Body;Body;Body;Body;Body;Body
cg00534134	1	8067352
cg00695458	8	141116870	TRAPPC9;TRAPPC9	Body;Body
cg24401566	10	97152743	SORBS1;SORBS1;SORBS1;SORBS1;SORBS1;SORBS1;SORBS1;SORBS1;SORBS1;SORBS1;SORBS1;SORBS1	Body;Body;Body;Body;Body;Body;Body;Body;Body;Body;Body;Body
cg18986717	6	90828400	BACH2;BACH2	5'UTR;5'UTR
cg15864113	4	17629878
cg15084470	1	31767860	SNRNP40	Body	N_Shore
cg19594635	16	72822362	ZFHX3;ZFHX3	Body;Body	S_Shore
cg23061396	12	131862608
cg25510823	7	47085976
cg11887888	7	29995972	SCRN1;SCRN1;SCRN1;SCRN1	Body;Body;Body;5'UTR
cg01810907	1	68279364	GNG12	5'UTR
cg20226170	18	20958788	TMEM241	Body
cg12784422	2	9691304	ADAM17	Body
cg00173546	15	75918807	SNUPN;SNUPN;SNUPN	TSS1500;TSS1500;TSS200	S_Shore
cg22628694	19	58663362	ZNF329	TSS1500	S_Shore
cg26755173	11	123395568	GRAMD1B;GRAMD1B	TSS1500;TSS1500
cg06332666	2	128521022	WDR33;WDR33	Body;Body
cg25900943	8	103820614			N_Shore
cg19965371	21	44760842
cg03330684	9	123919154	CNTRL	Body
cg13182010	14	23235291	OXA1L	TSS1500	N_Shore
cg12175172	15	67073649	SMAD6;SMAD6;SMAD6	Body;Body;Body	Island
cg18994205	22	36743284	MYH9	Body
cg07235066	15	76013321
cg05342092	17	3960263	ZZEF1	Body
cg08667809	10	97201948	SORBS1;SORBS1;SORBS1;SORBS1;SORBS1;SORBS1;SORBS1	5'UTR;TSS1500;TSS1500;TSS1500;TSS1500;5'UTR;TSS1500
cg18698096	14	65183677	PLEKHG3	5'UTR
cg04593856	2	240415440
cg16309518	5	176445507			N_Shelf
cg25859553	1	10519369
cg11328390	9	133406838
cg20278154	12	104914611	CHST11	Body
cg04304779	4	187621799	FAT1	Body
cg05835950	6	138756802	MIR3145;NHSL1;NHSL1	TSS1500;Body;Body
cg07963147	3	141086820	ZBTB38	5'UTR
cg22290206	18	55395883	ATP8B1	Body
cg01303199	7	129017393	AHCYL2;AHCYL2;AHCYL2;AHCYL2	Body;Body;Body;Body
cg22647031	6	3387811	SLC22A23;SLC22A23	Body;Body
cg09795087	1	95508854	ALG14	Body
cg19647096	13	49153267	LINC00462	Body
cg14468280	20	47862976	ZNFX1	3'UTR
cg22986770	8	61648691	CHD7	5'UTR
cg09277120	3	128896137	CNBP;CNBP;CNBP;CNBP;CNBP;CNBP	5'UTR;5'UTR;5'UTR;5'UTR;5'UTR;5'UTR
cg00766964	13	24693844
cg01345727	13	52734018	NEK3;NEK3;NEK3;NEK3	TSS1500;TSS200;TSS200;TSS200	S_Shore
cg01827571	5	77882104	LHFPL2	5'UTR
cg11244151	3	132843154	TMEM108;TMEM108;TMEM108	TSS1500;5'UTR;5'UTR
cg17404640	6	22467088
cg24994314	10	114446582	VTI1A	Body
cg17876456	1	182638158	RGS8;RGS8	Body;Body
cg02932233	1	232122557	DISC1;DISC1;DISC1;DISC1;DISC1;DISC1;DISC1;TSNAX-DISC1	Body;Body;Body;Body;Body;Body;3'UTR;Body
cg00458681	22	19010419	DGCR10	Body
cg17311063	14	51505490	TRIM9;TRIM9	Body;Body
cg00454853	19	711646	PALM;PALM	Body;Body	S_Shore
cg15646495	19	2310327			S_Shelf
cg25847647	6	3444353	SLC22A23;SLC22A23;SLC22A23;SLC22A23;SLC22A23	5'UTR;5'UTR;Body;Body;Body
cg10674105	5	151134687	ATOX1	Body	N_Shelf
cg00904578	17	63009964	GNA13	3'UTR
cg27273821	16	72854773	ZFHX3;ZFHX3	Body;Body
cg16923137	10	15410179	FAM171A1	Body	N_Shelf
cg20571967	10	73856465	ASCC1	3'UTR
cg12244957	8	144536872	ZC3H3	Body
cg10397932	1	2166155	SKI	Body
cg06736312	1	2238334	SKI	3'UTR	Island
cg17874010	4	151056662	DCLK2;DCLK2;DCLK2	Body;Body;Body
cg04592505	10	129828720	PTPRE	5'UTR
cg06419013	16	81534572	CMIP;CMIP	Body;Body
cg20551622	6	13354623
cg23623824	10	134959123			S_Shelf
cg27545615	10	6249748	PFKFB3;PFKFB3	Body;Body	S_Shelf
cg03581822	5	126377032
cg04056143	7	132649772	CHCHD3	Body
cg01173642	6	16317307	ATXN1;ATXN1	Body;Body
cg24054683	1	2085751	PRKCZ;PRKCZ;PRKCZ	Body;Body;Body	S_Shelf
cg22160502	2	9755281	YWHAQ	Body
cg27102995	7	28221194	JAZF1	TSS1500	S_Shore
cg05867362	14	34036184	NPAS3;NPAS3;NPAS3;NPAS3	Body;Body;Body;Body
cg11107598	13	44833178
cg17704914	1	153800290	GATAD2B	Body
cg24099140	22	36728977	MYH9	Body
cg16677191	5	95159423	GLRX;GLRX	TSS1500;TSS1500
cg03658003	16	48407651	SIAH1	5'UTR
cg02329183	10	96996226
cg21516291	20	44979100	SLC35C2;SLC35C2;SLC35C2	Body;Body;Body
cg08350509	19	3028220	TLE2;TLE2;TLE2	Body;Body;Body	N_Shore
cg18594782	11	750546	TALDO1	Body	S_Shelf
cg10441497	12	105024473	CHST11	Body
cg23981142	4	141020664	MAML3	Body
cg27127842	14	68716638	RAD51B;RAD51B;RAD51B	Body;Body;Body
cg23298114	8	118933411	EXT1	Body
cg13803647	18	56702838	LOC390858	TSS200
cg22561092	3	98441429	ST3GAL6-AS1	Body
cg14317336	17	75904734
cg14227773	9	2419272
cg26726141	17	64612159	PRKCA	Body
cg01744474	16	89417629	ANKRD11	5'UTR
cg24961095	1	234653012
cg14684596	6	114191904	LINC01268;LINC01268	Body;ExonBnd
cg17147206	6	149211983	UST	Body
cg12635790	8	96112814
cg26021007	17	45283040
cg06043512	8	12958533	DLC1;DLC1;DLC1	Body;Body;Body
cg01544877	6	136609152	BCLAF1;BCLAF1;BCLAF1	5'UTR;5'UTR;5'UTR	N_Shore
cg24865495	11	63912769	MACROD1	Body
cg24960229	3	124842951	SLC12A8;SLC12A8	Body;Body
cg14028358	6	143193920	HIVEP2	5'UTR
cg12706986	14	52386425	LOC102723604;GNG2;GNG2;GNG2	TSS1500;5'UTR;5'UTR;5'UTR
cg10263919	11	61484069	DAGLA	5'UTR
cg24970403	21	43556366	UMODL1;UMODL1;UMODL1;UMODL1	Body;Body;Body;Body
cg06012263	5	140382263	PCDHA1;PCDHA1;PCDHA2;PCDHA3;PCDHA4;PCDHA5;PCDHA6;PCDHA6;PCDHA7;PCDHA8;PCDHA9;PCDHA10;PCDHA10;PCDHA11;PCDHA12;PCDHA13;PCDHAC1;PCDHAC2	Body;Body;Body;Body;Body;Body;Body;Body;Body;Body;Body;Body;Body;Body;Body;Body;Body;Body
cg12383447	5	148779288
cg10118705	2	239974138	HDAC4	3'UTR	N_Shore
cg21044248	16	30405414	ZNF48;ZNF48;ZNF48;ZNF48	TSS1500;TSS1500;5'UTR;5'UTR	N_Shore
cg09611027	2	102319120	MAP4K4;MAP4K4;MAP4K4;MAP4K4;MAP4K4	Body;Body;Body;Body;Body
cg19857913	10	116452143
cg07640566	10	123583830	ATE1;ATE1;ATE1;ATE1;ATE1;ATE1	Body;Body;Body;Body;Body;Body
cg02624970	6	15315117	JARID2;JARID2	Body;5'UTR
cg25116398	7	129017343	AHCYL2;AHCYL2;AHCYL2;AHCYL2	Body;Body;Body;Body
cg20626045	10	45477672	RASSF4	Body
cg19758142	3	172365942	NCEH1;NCEH1;NCEH1;NCEH1	5'UTR;Body;Body;5'UTR
cg23112732	10	80575712
cg21418854	1	36771781	C1orf113;C1orf113	TSS1500;TSS1500	N_Shore
cg08059361	17	78290951	RNF213;RNF213	Body;Body
cg07831612	15	67437033	SMAD3;SMAD3;SMAD3	5'UTR;Body;Body
cg18065195	2	202817042
cg07143125	11	48110045	PTPRJ;PTPRJ	Body;Body
cg16611278	12	113514933	DTX1	Body	N_Shore
cg00342891	1	113263764	FAM19A3;FAM19A3	5'UTR;5'UTR	N_Shore
cg19473634	9	36306734
cg02584791	13	31772717	B3GLCT	TSS1500	N_Shore
cg24743155	6	5287843	FARS2	5'UTR
cg17873312	5	16621256			S_Shelf
cg11856929	19	50071672	NOSIP;NOSIP	5'UTR;5'UTR
cg26646527	18	77333373			N_Shelf
cg07057550	4	140652329	MGST2;MGST2;MAML3	3'UTR;3'UTR;Body	N_Shelf
cg19476918	17	76574137	DNAH17	TSS1500
cg26261553	12	133306893	ANKLE2	Body	N_Shore
cg08837473	1	51713398	RNF11	Body
cg05851710	3	8407514	LMCD1-AS1	Body
cg26562184	3	171561116	TMEM212	TSS200
cg02284274	10	74135229	MICU1;MICU1;MICU1	Body;Body;Body
cg16792002	11	95788886	MAML2	Body
cg00212058	15	44082690	SERF2;SERF2;SERF2;SERF2-C15ORF63;SERF2;SERF2	TSS1500;TSS1500;TSS1500;TSS1500;TSS1500;5'UTR	N_Shore
cg23090046	14	104094619	KLC1;KLC1;KLC1	TSS1500;TSS1500;TSS1500	Island
[truncated: 6,192 more rows]

## Sheet: Top 1% 5mC IDH1 mt
Supplemental Table 3: Top 1% Probes
IlmnID	CHR	MAPINFO	UCSC_RefGene_Name	UCSC_RefGene_Group	Relation_to_UCSC_CpG_Island
cg00376553	7	100073281	TSC22D4	Body	N_Shelf
cg11780785	16	72206241	PMFBP1;PMFBP1;PMFBP1	TSS200;1stExon;5'UTR
cg06133110	7	30028307	SCRN1;SCRN1;SCRN1;SCRN1	5'UTR;Body;5'UTR;5'UTR	N_Shore
cg10436473	5	158296050	EBF1	Body
cg12009827	3	47934793	MAP4;MAP4	Body;Body
cg12773394	4	5892965	CRMP1	Body	N_Shore
cg18142940	1	156594108	HAPLN2	Body	Island
cg04231085	16	85561302
cg27476859	7	2772710	GNA12	Body	N_Shore
cg21026634	10	126773734	CTBP2;CTBP2;CTBP2;CTBP2	5'UTR;5'UTR;5'UTR;5'UTR
cg22035897	2	112947855			S_Shelf
cg26572207	8	20161947			S_Shore
cg06636372	16	89349979	ANKRD11	Body	S_Shore
cg10517290	17	76377967	PGS1	Body	S_Shelf
cg09633152	2	178076072	HNRNPA3;MIR4444-1;MIR4444-2	TSS1500;TSS1500;TSS1500	N_Shore
cg02059176	2	44327637
cg22512670	1	26855765	RPS6KA1	TSS1500	N_Shore
cg01410494	12	50921052	DIP2B	Body
cg27339021	1	51700771	RNF11	TSS1500	N_Shore
cg25408172	1	6671860			N_Shore
cg16780406	17	64389359	PRKCA	Body
cg22212430	14	89927756	FOXN3	5'UTR
cg22031032	2	12217292	LOC100506457;LOC100506457;LOC100506457	Body;Body;Body
cg07927120	16	12353600	SNX29	Body	N_Shore
cg17194927	4	124571409
cg10475564	11	111789256	C11orf52;HSPB2-C11orf52	TSS1500;Body
cg16242498	6	44213193	HSP90AB1	TSS1500	N_Shore
cg00748188	11	33992723
cg02903680	15	85526198	PDE8A;PDE8A	Body;Body	S_Shore
cg02927618	12	110440527	ANKRD13A	Body	S_Shelf
cg10052389	1	33849558
cg05351887	16	3988869			N_Shore
cg11961495	10	80873797	ZMIZ1	5'UTR
cg20988759	4	24660033
cg14487383	14	77480457
cg24794322	7	157462548	PTPRN2;PTPRN2;PTPRN2	Body;Body;Body
cg06503415	5	16586273	FAM134B	Body
cg12850396	15	89640878	ABHD2;ABHD2	5'UTR;5'UTR
cg25442666	2	99081505	INPP4A;INPP4A;INPP4A;INPP4A	5'UTR;5'UTR;5'UTR;5'UTR
cg02176428	19	53697124	ZNF665	TSS1500	S_Shore
cg04470688	4	6995243	TBC1D14;TBC1D14;TBC1D14;TBC1D14	Body;5'UTR;Body;Body
cg19548524	19	19775680	ATP13A1	TSS1500	S_Shore
cg06719445	14	89925468	FOXN3	5'UTR
cg25670061	6	163612896	PACRG;PACRG;PACRG	Body;Body;Body
cg06660935	9	87396780	NTRK2;NTRK2;NTRK2;NTRK2;NTRK2;NTRK2	Body;Body;Body;Body;Body;Body
cg11816033	5	5658642
cg12858701	10	114894792	TCF7L2;TCF7L2;TCF7L2;TCF7L2;TCF7L2;TCF7L2	Body;Body;Body;Body;Body;Body
cg25902697	1	235116637
cg23105471	12	58241215	CTDSP2	TSS1500	S_Shore
cg22746426	13	102067654	NALCN	5'UTR	N_Shore
cg10534455	21	34775001	IFNGR2	TSS200	N_Shore
cg21793948	18	60988096	BCL2;BCL2	TSS1500;TSS1500	Island
cg14406727	2	65577769	SPRED2;SPRED2	Body;Body
cg17794524	15	101787472	CHSY1	Body	N_Shelf
cg23899195	7	129176014
cg21926033	7	158292006	PTPRN2;PTPRN2;PTPRN2;PTPRN2;PTPRN2	Body;Body;Body;Body;Body
cg17552056	14	22981619
cg27235337	1	2334785	RER1	3'UTR	S_Shore
cg09566021	16	3843243	CREBBP;CREBBP	Body;Body
cg06480942	7	73116029	STX1A;STX1A	Body;Body	N_Shelf
cg09421126	7	99873963			S_Shelf
cg12295448	21	47307510	PCBP3;PCBP3	Body;Body
cg10608681	5	37723176	WDR70	Body
cg11327657	21	46388162	C21orf70	Body	S_Shore
cg01137047	6	2970877	SERPINB6	5'UTR	N_Shore
cg08581021	6	170590562			N_Shore
cg23440816	1	223948910	CAPN2;CAPN2	Body;Body
cg05345283	11	941207	AP2A2	Body	N_Shelf
cg14831281	8	1901041	ARHGEF10;ARHGEF10;ARHGEF10	Body;Body;Body
cg10383008	3	101546083	NXPE3;NXPE3;NFKBIZ	3'UTR;3'UTR;TSS1500
cg08913413	2	16820369	FAM49A	5'UTR
cg05882586	11	120433356			N_Shore
cg12602065	9	132275702	LINC00963	Body
cg16903025	8	124549553	FBXO32	Body	N_Shelf
cg24458682	1	167722476	MPZL1;MPZL1;MPZL1	Body;Body;Body
cg07745748	19	18380739	KIAA1683;KIAA1683;KIAA1683	5'UTR;5'UTR;5'UTR
cg00526336	1	230415902	GALNT2	3'UTR	S_Shore
cg25751205	6	168703559	DACT2	Body
cg13552681	14	47813192	MDGA2;MDGA2;MDGA2	TSS1500;TSS1500;Body
cg00440043	10	31607300	ZEB1;ZEB1;ZEB1;LOC220930;ZEB1	TSS1500;TSS200;TSS1500;Body;TSS1500	Island
cg06100639	7	143602068			S_Shelf
cg25159064	1	19717483	CAPZB;CAPZB;CAPZB;CAPZB	Body;Body;Body;Body
cg07113653	6	13428657	GFOD1	Body
cg09876812	2	26226017
cg14132888	5	114514899	TRIM36;TRIM36;TRIM36	Body;Body;Body	Island
cg14432228	10	104533756	WBP1L	Body
cg20483578	11	57827377	OR9Q1	5'UTR
cg06148468	4	738115	PCGF3	Body	N_Shore
cg25139821	17	81052691			Island
cg01687558	7	5647786			Island
cg09673731	16	4301322	LINC01569;LINC01569	Body;ExonBnd	N_Shelf
cg16693394	12	96830177
cg15100426	2	219187432	PNKD;PNKD	TSS1500;Body	N_Shore
cg10921757	4	519865	PIGG;PIGG;PIGG;PIGG;PIGG	Body;Body;Body;Body;Body
cg05146046	3	52566601	NT5DC2;NT5DC2	Body;Body	N_Shore
cg20055548	7	134571494	CALD1;CALD1;CALD1	Body;Body;Body
cg02593416	3	123988666	KALRN;KALRN	Body;Body	S_Shore
cg03465320	6	32823078	PSMB9;PSMB9;TAP1	Body;Body;TSS1500	S_Shore
cg27079583	10	104526675	WBP1L	Body
cg04116643	16	75359865	CFDP1	Body
cg07080244	11	120051676
cg27245646	3	127351538	PODXL2	Body	S_Shelf
cg15452590	11	607997	PHRF1	Body	N_Shelf
cg05268769	14	75733932
cg20336253	7	154376494	DPP6;DPP6;DPP6;DPP6;DPP6	Body;Body;Body;Body;Body
cg26307728	1	156081268			N_Shelf
cg11553385	5	14429386	TRIO	Body
cg03565996	21	43641146	ABCG1;ABCG1;ABCG1;ABCG1;ABCG1;ABCG1	5'UTR;Body;Body;Body;Body;Body	S_Shore
cg15233992	2	178031033
cg25580396	9	128235430	MAPKAP1;MAPKAP1;MAPKAP1;MAPKAP1;MAPKAP1	Body;Body;Body;Body;Body
cg16943934	11	36217199	LDLRAD3	Body
cg25243766	11	123322182
cg21570108	1	178542596
cg03466977	20	52556019
cg21533389	20	3086779	UBOX5-AS1	TSS1500
cg19446790	12	132647700
cg11580900	10	125811947	CHST15;CHST15;CHST15;CHST15	5'UTR;5'UTR;5'UTR;5'UTR
cg03999373	12	93785554	NUDT4P2;NUDT4P1;NUDT4;NUDT4;NUDT4;NUDT4;NUDT4	Body;Body;Body;Body;5'UTR;5'UTR;5'UTR
cg08946644	6	111855700	TRAF3IP2-AS1;TRAF3IP2-AS1;TRAF3IP2-AS1	Body;Body;Body
cg19975017	1	6683465	PHF13;THAP3	3'UTR;TSS1500	N_Shore
cg03680945	20	48313885	B4GALT5	Body
cg20095851	12	6486701	SCNN1A	TSS200
cg07643096	6	117802588	DCBLD1	TSS1500	N_Shore
cg07050692	8	61664695	CHD7	Body
cg21519872	17	76171657	TK1	Body
cg02500806	16	89349976	ANKRD11	Body	S_Shore
cg14010238	20	5152173	CDS2	Body
cg27138673	1	204898423	NFASC;NFASC;NFASC;NFASC;NFASC	5'UTR;5'UTR;5'UTR;5'UTR;5'UTR
cg10278149	2	208016923	KLF7	Body
cg10946423	20	44565633	PCIF1	5'UTR	S_Shore
cg25580096	12	94541598	PLXNC1	TSS1500	N_Shore
cg14521702	14	32404458
cg10271880	14	77608587	ZDHHC22	TSS1500	S_Shore
cg01895649	2	175190731	LINC01305	TSS200	N_Shore
cg23117137	5	142077779	FGF1;FGF1;FGF1;FGF1	TSS200;TSS200;TSS200;TSS200
cg03490965	5	167614859	TENM2	Body
cg04295664	6	107871663	SOBP	Body
cg14135462	11	47995771
cg23094728	5	56110263	MAP3K1	TSS1500	N_Shore
cg03747907	17	76961741
cg15380603	6	91007563	BACH2;BACH2	TSS1500;TSS1500	S_Shore
cg19057348	1	65730091	DNAJC6;DNAJC6	TSS1500;TSS1500	N_Shore
cg23678954	14	89680601	FOXN3;FOXN3	Body;Body
cg16028169	4	113738957	ANK2	TSS1500
cg23709782	15	99386939	IGF1R	Body
cg23724135	6	149641504	TAB2;TAB2;TAB2	Body;5'UTR;5'UTR	S_Shore
cg24998349	9	132956004	NCS1	Body
cg17831582	17	55546116	MSI2;MSI2	Body;Body
cg01606027	22	31607212	LIMK2	TSS1500	N_Shore
cg12495559	17	78415034			N_Shelf
cg12701942	1	164756311	PBX1	Body
cg15511120	11	6598119
cg17249268	18	21018724	C18orf45	TSS1500	S_Shore
cg08342763	10	73608058	PSAP;PSAP;PSAP	Body;Body;Body	N_Shelf
cg10221064	11	62272095	AHNAK	Body
cg23837265	10	88730407	C10orf116;AGAP11	3'UTR;TSS200	N_Shore
cg25926515	10	70321889	TET1	5'UTR	S_Shore
cg01615059	11	70473670	SHANK2;SHANK2;SHANK2	Body;Body;Body
cg05328086	2	242325795	FARP2;FARP2;FARP2	Body;Body;Body
cg26284800	1	22384926	CDC42;CDC42;CDC42	5'UTR;5'UTR;5'UTR
cg12581825	2	149534343	EPC2	Body
cg02684104	6	30698706	FLOT1	Body
cg00197295	2	2870610
cg25919221	1	9006680	CA6	Body
cg02292520	9	90112176	DAPK1;DAPK1;DAPK1;DAPK1;DAPK1	1stExon;5'UTR;TSS1500;TSS1500;TSS1500	N_Shore
cg14435644	4	154711070	SFRP2	TSS1500	N_Shore
cg22168555	14	23950821
cg09948958	14	94443055
cg12938676	12	103816175	C12orf42;C12orf42;C12orf42;C12orf42;C12orf42	Body;Body;Body;5'UTR;5'UTR
cg01508327	2	240614979			S_Shelf
cg10539928	1	164693462	PBX1	Body
cg27527262	8	80781750	LOC101927040	Body
cg17662639	13	52732648	NEK3;NEK3;NEK3;NEK3	5'UTR;5'UTR;5'UTR;Body	N_Shore
cg09599402	1	17865334	ARHGEF10L	TSS1500	N_Shore
cg02580923	12	117470541
cg27343092	2	86025560
cg16408014	5	37834171	GDNF;GDNF;GDNF	Body;Body;Body	N_Shore
cg22887915	8	80965595	TPD52;TPD52;TPD52;TPD52;TPD52;TPD52;TPD52;TPD52;TPD52;TPD52;TPD52;TPD52	Body;Body;Body;Body;Body;Body;Body;Body;Body;Body;Body;Body
cg10805850	13	98794470	FARP1;FARP1	TSS1500;TSS1500	Island
cg22219908	19	54621488	PRPF31	5'UTR	S_Shelf
cg26446535	19	47420596	GRLF1	TSS1500
cg02225331	2	135026110	MGAT5	Body
cg14926246	12	54146887	CISTR;CISTR	TSS1500;Body	S_Shore
cg18073371	19	4267134	CCDC94	Body
cg04326540	14	105747951	BRF1	Body
cg23007665	7	43690247	C7orf44	5'UTR
cg21300019	4	11408659	HS3ST1	5'UTR
cg01156324	6	106605327
cg14179527	5	172280876	ERGIC1	Body
cg18680439	12	48112249	ENDOU;ENDOU;ENDOU	Body;Body;Body
cg18184107	14	74252745	C14orf43	5'UTR	N_Shore
cg14029580	4	1363708	KIAA1530	Body	N_Shore
cg10243004	2	128616167	POLR2D	TSS1500	S_Shore
cg17470627	1	223908491	CAPN2;CAPN2	Body;Body
cg13261635	8	11162047	MTMR9	Body
cg07475621	16	487720	RAB11FIP3	Body
cg03640732	9	650834	KANK1;KANK1;KANK1	5'UTR;5'UTR;5'UTR
cg22721871	5	67562753	PIK3R1	Body
cg25407979	1	204256846	PLEKHA6	5'UTR
cg12091936	11	70303534
cg03123091	1	27080598	ARID1A;ARID1A	Body;Body
cg15346168	14	24836194	NFATC4;NFATC4;NFATC4	1stExon;5'UTR;TSS1500	Island
cg03148231	15	89954845			Island
cg21741284	11	2908036	CDKN1C;CDKN1C;CDKN1C	TSS1500;TSS1500;TSS1500	S_Shore
cg26495757	8	21992877			S_Shelf
cg16221008	1	224828538	CNIH3	Body
cg08625918	1	28905410	SNHG12;SNORD99	Body;TSS200	N_Shelf
cg12654068	1	31366236	SDC3	Body
cg05719180	12	109553359
cg09139097	16	89508612	LOC101927817;LOC101927817;ANKRD11;ANKRD11;ANKRD11;ANKRD11	Body;Body;Body;5'UTR;5'UTR;5'UTR
cg08644730	12	123999932	RILPL1	Body
cg11703759	1	31403193
cg01916918	8	27461199	CLU;CLU;CLU	Body;Body;Body
cg08379029	7	24873178	OSBPL3;OSBPL3;OSBPL3;OSBPL3	Body;Body;Body;Body
cg09069072	1	15482753	TMEM51;TMEM51;TMEM51;TMEM51	5'UTR;5'UTR;5'UTR;5'UTR	S_Shore
cg20806436	3	23472878	UBE2E2;MIR548AC	Body;Body
cg27633458	7	30005883	SCRN1;SCRN1;SCRN1;SCRN1	Body;Body;Body;5'UTR
cg13472638	17	46144262
cg03893669	1	55531989
cg26917828	1	226825448	ITPKB	Body
cg21650953	17	48105649
cg07283804	11	18035852	SERGEF	TSS1500	S_Shore
cg09241295	3	192560263	C3orf59	Body
cg05393736	10	64892616	NRBF2	TSS1500	N_Shore
cg22397308	11	111536722	SIK2	Body
cg24944224	22	18314173	MICAL3	Body
cg08819022	22	18531447			Island
cg10877683	15	72337482	MYO9A	Body
cg18502829	17	31967526	ACCN1	Body
cg20806180	22	39852862	MGAT3	TSS1500	Island
cg01524212	11	1430778	BRSK2;BRSK2;BRSK2;BRSK2;BRSK2	TSS1500;Body;Body;Body;Body	N_Shore
cg05677600	20	5816049	C20orf196;C20orf196;C20orf196	Body;Body;Body
cg22399646	2	242750705	NEU4;NEU4;NEU4;NEU4;NEU4	TSS1500;5'UTR;5'UTR;TSS1500;TSS1500	N_Shelf
cg09088633	1	57029488	PPAP2B	Body
cg07646627	18	74187508	ZNF516	5'UTR
cg08478621	3	183723836	ABCC5-AS1;ABCC5;ABCC5	TSS1500;Body;Body
cg12054772	13	110911331	COL4A1;COL4A1	Body;Body
cg25506797	10	133850760			Island
cg08966889	6	52440429	TRAM2	Body	N_Shore
cg09801706	11	68842350	TPCN2	Body
cg13795063	17	38482555	RARA;RARA;RARA	5'UTR;5'UTR;5'UTR
cg23940356	12	125023732			Island
cg19746186	1	60158474	FGGY;FGGY	Body;Body
cg08302302	10	80206778
cg07214954	5	123997879	ZNF608	Body
cg14772616	1	155246621	HCN3;HCN3	TSS1500;TSS1500	N_Shore
cg20272287	17	19247905	MIR1180;B9D1	TSS200;Body	Island
cg08259810	11	10325778	ADM	TSS1500	N_Shore
cg08062858	19	42386382	ARHGEF1;ARHGEF1	TSS1500;TSS1500	N_Shore
cg21921728	3	49967780	MON1A;MON1A	TSS1500;TSS1500	S_Shore
cg23895499	11	940470	AP2A2;AP2A2	Body;Body	N_Shelf
cg05701192	10	21388541	NEBL;NEBL	Body;Body
cg09173621	13	111773936	ARHGEF7;ARHGEF7;ARHGEF7	Body;Body;Body
cg01927767	2	238864146			N_Shore
cg17552460	2	102413836	MAP4K4;MAP4K4;MAP4K4;MAP4K4;MAP4K4	Body;Body;Body;Body;Body
cg16086579	12	132562626	EP400	3'UTR
cg12550216	17	8369369	NDEL1;NDEL1	Body;Body
cg03357664	1	29446693	TMEM200B	3'UTR	N_Shore
cg09601002	1	10850561	CASZ1;CASZ1	5'UTR;5'UTR	N_Shelf
cg18822457	7	135430863	FAM180A	Body
cg23580725	14	99707721	BCL11B;BCL11B	Body;Body
cg13611088	2	204501958
cg26531551	13	113702436	MCF2L;MCF2L	Body;Body	S_Shore
cg07593390	3	136714183	IL20RB	Body
cg19434164	7	101469146	CUX1;CUX1;CUX1	Body;Body;Body
cg17665104	12	121123557	MLEC;MLEC	TSS1500;TSS1500	N_Shore
cg06411776	12	48231137
cg14491929	14	89815175	FOXN3;FOXN3	Body;Body
cg21240048	7	33732842
cg15272611	18	60441540	PHLPP1	Body
cg12131894	1	2257894	MORN1	Body	N_Shore
cg10377582	12	51612794	POU6F1	TSS1500	S_Shore
cg03650608	19	8647531	ADAMTS10	Body	N_Shelf
cg11465639	17	19241549
cg16867086	13	98826197	FARP1;FARP1	5'UTR;5'UTR	N_Shelf
cg06277901	21	35715870
cg14862678	5	138452165	SIL1;SIL1	Body;Body
cg04813697	10	22920025	PIP4K2A	Body
cg09825309	12	124990897	NCOR2;NCOR2	5'UTR;5'UTR
cg18161285	7	129414887	MIR183;MIR96	TSS200;TSS1500	N_Shelf
cg18915196	4	6782016			N_Shore
cg13364241	11	123427796	GRAMD1B;GRAMD1B	Body;Body
cg08574903	22	40849033	MKL1;MKL1;MKL1;MKL1	Body;Body;Body;Body
cg02408496	17	64538099	PRKCA	Body
cg03440584	16	70682116	IL34;IL34;IL34	Body;Body;Body
cg10165053	6	158933975			N_Shelf
cg24045832	17	1955481			Island
cg13680613	11	123444627	GRAMD1B;GRAMD1B;GRAMD1B	5'UTR;Body;Body	N_Shelf
cg08646531	3	47578362
cg11841704	17	75539913
cg14170999	17	79380515	BAHCC1	Body	Island
cg20689531	1	33227221	KIAA1522	Body
cg07105632	9	95474417	BICD2;BICD2	3'UTR;3'UTR	N_Shelf
cg06010459	2	149634726	KIF5C	Body	S_Shore
cg06431842	1	33343804
cg08653904	1	8497643	RERE;RERE	Body;Body
cg04697755	19	41332782
cg18941831	1	120272766	PHGDH	Body
cg00538888	10	129703001			N_Shelf
cg25863732	14	96136582	TCL6	Body
cg22651048	7	70175567	AUTS2;AUTS2	Body;Body
cg04732580	11	44650928
cg16350126	12	124998754	NCOR2;NCOR2	5'UTR;5'UTR	N_Shelf
cg15203777	1	159140702	CADM3;CADM3	TSS1500;TSS1500	N_Shore
cg18822131	14	53798409
cg11771130	9	137331855	RXRA;RXRA;RXRA	3'UTR;3'UTR;3'UTR	S_Shore
cg13914841	16	75303457			S_Shelf
cg22016234	1	205215708	TMCC2;TMCC2;TMCC2;TMCC2	5'UTR;1stExon;Body;Body
cg26916916	17	9070303	NTN1	Body	S_Shelf
cg22909935	5	136426335	SPOCK1	Body
cg08274552	2	220491834	SLC4A3;SLC4A3	TSS1500;TSS1500	N_Shore
cg26624021	16	56995739	CETP	TSS200
cg14930167	11	1579490	DUSP8;HCCA2	Body;Body	S_Shore
cg24439945	9	75141975	TMC1	5'UTR
cg22949575	17	79948825	ASPSCR1	Body	N_Shelf
cg14839168	10	50289737	VSTM4	Body
cg02888648	20	49533615	ADNP;ADNP;ADNP	5'UTR;5'UTR;5'UTR
cg10989806	2	131832659	FAM168B	Body
cg25743482	11	19775505	NAV2;NAV2;NAV2	Body;Body;Body
cg11742898	7	127636374	C7orf54;SND1	TSS1500;Body
cg11841894	9	123334381	CDK5RAP2;CDK5RAP2;CDK5RAP2;CDK5RAP2;CDK5RAP2;CDK5RAP2;CDK5RAP2;CDK5RAP2	Body;Body;Body;Body;Body;Body;Body;Body
cg25439774	11	112840280	NCAM1;NCAM1;NCAM1;NCAM1;NCAM1	Body;Body;Body;Body;Body
cg18015632	9	133709555	ABL1;ABL1	TSS1500;Body	N_Shore
cg24335895	19	36643771	COX7A1	TSS200	S_Shore
cg13773247	2	42276988	PKDCC	Body
cg05206120	14	69730129	GALNTL1;GALNTL1	Body;Body	S_Shore
cg00250571	5	169999009	KCNIP1;KCNIP1;KCNIP1;KCNIP1;KCNIP1	5'UTR;Body;Body;Body;Body
cg16799334	15	60885338	RORA;RORA;RORA;RORA	Body;Body;TSS1500;Body	Island
cg02003183	14	103415882	CDC42BPB	Body
cg21567548	16	67233786	ELMO3	Body	Island
cg10987597	13	112726058			N_Shore
cg11297732	7	130567784	LINC-PINT;LINC-PINT;LINC-PINT	Body;Body;Body
cg03396005	18	10474524	APCDD1	Body	S_Shelf
cg27559706	5	79947048	DHFR;MTRNR2L2;DHFR;DHFR;DHFR	5'UTR;TSS200;Body;Body;Body	N_Shelf
cg18354290	2	238918200	UBE2F;UBE2F;UBE2F;UBE2F-SCLY;UBE2F;UBE2F;UBE2F;UBE2F;UBE2F	Body;Body;Body;Body;Body;Body;Body;Body;Body
cg02019444	21	35016787	ITSN1;ITSN1	5'UTR;5'UTR	S_Shore
cg24073588	1	19727557	CAPZB	Body
cg01016169	12	51441443	LETMD1;LETMD1	TSS1500;TSS1500	N_Shore
cg25884427	1	54751035	SSBP3;SSBP3;SSBP3	Body;Body;Body
cg01427050	1	23130961	EPHB2;EPHB2;EPHB2;EPHB2	Body;Body;Body;Body
cg15001400	14	70096437	SUSD6	5'UTR
cg14629910	10	11191704	CELF2;CELF2	Body;Body
cg05114486	19	875279	MED16	Body	Island
cg27628952	11	67229131	CABP4;CABP4;CABP4	3'UTR;3'UTR;3'UTR	N_Shelf
cg15572489	7	157481091	PTPRN2;PTPRN2;PTPRN2	Body;Body;Body	Island
cg10626335	11	121339728	SORL1	Body
cg06470951	2	240366416
cg24790184	8	22561951			S_Shore
cg00856278	11	46402188	MDK;MDK;MDK;MDK;MDK;MDK;MDK	TSS1500;TSS1500;TSS1500;TSS1500;TSS1500;TSS1500;TSS200	N_Shore
cg08500171	6	31590674	BAT2;SNORA38	Body;TSS200	S_Shore
cg04855678	3	195946921	OSTalpha	Body
cg18432441	11	8106632	TUB;TUB	Body;Body	S_Shelf
cg23596826	10	579259	DIP2C	Body	S_Shelf
cg16617297	7	130582172
cg17848515	2	130940706	SMPD4;SMPD4;SMPD4;SMPD4;SMPD4;SMPD4;SMPD4;FAM128B	TSS1500;TSS1500;TSS1500;TSS1500;TSS1500;TSS1500;TSS1500;Body	S_Shore
cg12154805	22	45615112	KIAA0930	Body
cg23322868	9	21993972	CDKN2B-AS1;CDKN2B-AS1;CDKN2B-AS1;CDKN2B-AS1;CDKN2B-AS1;CDKN2B-AS1;CDKN2B-AS1;CDKN2B-AS1;CDKN2B-AS1;CDKN2B-AS1;CDKN2B-AS1;CDKN2B-AS1;CDKN2B-AS1;CDKN2B-AS1;CDKN2A	TSS1500;TSS1500;TSS1500;TSS1500;TSS1500;TSS1500;TSS1500;TSS1500;TSS1500;TSS1500;TSS1500;TSS1500;TSS1500;TSS1500;Body	N_Shore
cg00908927	11	79152969	ODZ4	TSS1500	S_Shore
cg10323688	10	11059183	CELF2;CELF2	TSS1500;Body	N_Shore
cg00814714	17	19986587	SPECC1	5'UTR
cg01127346	9	135320191	C9orf171;C9orf171	Body;Body
cg02715546	15	55881162	PYGO1	TSS200	Island
cg15784881	16	3820865	CREBBP;CREBBP	Body;Body
cg15234492	12	122019076	KDM2B;KDM2B	TSS200;TSS1500	S_Shore
cg17562433	17	72270155	DNAI2	TSS1500	N_Shore
cg18054375	10	81194201	ZCCHC24	Body
cg24427243	1	12128100	TNFRSF8	Body	S_Shelf
cg16710437	10	98876906	SLIT1	Body
cg11751993	7	16012877
cg24508208	7	134574978	CALD1;CALD1;CALD1;CALD1;CALD1	TSS1500;Body;TSS1500;Body;Body
cg07555787	19	55611395	PPP1R12C	Body	S_Shelf
cg27496884	16	47071479			Island
cg14137316	17	59330946	BCAS3;BCAS3	Body;Body
cg09869357	1	12613315
cg21036162	6	31649728			N_Shore
cg18238718	1	33742369	ZNF362	Body	Island
cg26814835	20	30195969			N_Shore
cg05354921	1	3100497	PRDM16;PRDM16	Body;Body	N_Shelf
cg02832169	10	72193662	NODAL	Body
cg27105233	6	114293139	HDAC2;HDAC2;HDAC2;LOC101927768	TSS1500;TSS1500;TSS1500;Body	S_Shore
cg03780561	16	19897093	GPRC5B	TSS1500	Island
cg02575319	16	81602667	CMIP;CMIP	Body;Body
cg12352902	5	14297202	TRIO	Body
cg16265130	22	43550246	TSPO;TSPO;TSPO;TSPO	5'UTR;Body;5'UTR;5'UTR	S_Shelf
cg26594398	12	123258554	CCDC62;CCDC62	TSS1500;TSS1500
cg16664566	9	129976650	RALGPS1;RALGPS1;RALGPS1	Body;Body;Body
cg03306486	19	1467952	APC2	Body	Island
cg09704136	7	143082002	ZYX;ZYX	Body;Body	S_Shelf
cg14908875	11	43902062	ALKBH3	TSS1500	N_Shore
cg17744449	10	123994374	TACC2;TACC2;TACC2;TACC2;TACC2;TACC2;TACC2;TACC2	Body;Body;Body;Body;Body;Body;Body;Body
cg02686357	19	46294847	DMWD	Body	N_Shore
cg16719194	6	157108246	ARID1B;ARID1B;ARID1B	Body;Body;Body
cg07207982	6	34984930	ANKS1A	Body
cg04986899	16	17553784	XYLT1	Body
cg04696814	20	5768269	C20orf196;C20orf196;C20orf196	Body;Body;Body
cg14500151	18	9774872	RAB31	Body
cg20635370	10	80666318
cg02879554	16	2141451	MIR1225;PKD1;PKD1	TSS1500;Body;Body	Island
cg16718166	1	225625841
cg22720392	1	3133857	PRDM16;PRDM16	Body;Body
cg12644411	2	240202361	HDAC4	Body
cg27297993	6	29581228	GABBR1;GABBR1;GABBR1	Body;Body;Body
cg08675002	5	90437527	GPR98;GPR98	Body;Body
cg05548749	1	27055824	ARID1A;ARID1A	Body;Body
cg20571993	10	14003189	FRMD4A	Body
cg20869310	17	62961609			N_Shore
cg19242688	19	47139391	GNG8	TSS1500	Island
cg10585806	8	9987847	MSRA;MSRA;MSRA	Body;Body;Body
cg27125645	12	124246434	DNAH10	TSS1500	N_Shore
cg09950011	4	41386514	LIMCH1;LIMCH1;LIMCH1	Body;Body;Body
cg23839180	2	16805111	FAM49A	5'UTR
cg15321357	19	7580366	ZNF358	TSS1500	N_Shore
cg08897053	1	213560947			N_Shore
cg15316206	8	22422678	SORBS3;SORBS3	TSS1500;Body	Island
cg16852107	15	63624154	CA12;CA12;CA12	Body;Body;Body
cg18573586	2	121637809	GLI2	Body
cg27429749	11	57333612	UBE2L6;UBE2L6	Body;5'UTR	N_Shore
cg21770436	11	93272548	C11orf75	5'UTR	N_Shelf
cg13744584	5	150446087	TNIP1;TNIP1;TNIP1;TNIP1;TNIP1;TNIP1;TNIP1;TNIP1;TNIP1;TNIP1	TSS1500;TSS1500;5'UTR;5'UTR;5'UTR;5'UTR;5'UTR;5'UTR;5'UTR;5'UTR
cg08912287	5	138311028	SIL1;SIL1	Body;Body
cg03925413	20	60145120	CDH4;CDH4	Body;Body
cg21426303	8	123945740	ZHX2	5'UTR
cg07878440	9	544976	KANK1;KANK1;KANK1	5'UTR;5'UTR;5'UTR
cg27634902	14	21567796	ZNF219;ZNF219;TMEM253;ZNF219	5'UTR;TSS1500;5'UTR;TSS1500	S_Shore
cg13681050	10	81174120	ZCCHC24	Body
cg15750238	17	1585625	PRPF8	Body	N_Shelf
cg10120897	16	88498132	ZNF469	Body	Island
cg26224664	14	101693935
cg20229696	3	58564910	FAM107A;FAM107A;FAM107A;FAM107A	TSS1500;TSS1500;Body;Body
cg10667102	19	1265458			N_Shore
cg00863893	17	76876239	TIMP2	Body
cg03961112	11	57559256	CTNND1;CTNND1;CTNND1;CTNND1;CTNND1;CTNND1;CTNND1;CTNND1;CTNND1;CTNND1;CTNND1;CTNND1;CTNND1;CTNND1;TMX2-CTNND1;CTNND1;CTNND1;CTNND1;CTNND1;CTNND1;CTNND1;CTNND1;CTNND1	Body;Body;Body;Body;Body;Body;Body;Body;Body;Body;Body;Body;Body;Body;Body;5'UTR;5'UTR;5'UTR;5'UTR;5'UTR;5'UTR;5'UTR;5'UTR
cg14082192	1	8020732	PARK7;PARK7	TSS1500;TSS1500	N_Shore
cg07361586	1	114202330	MAGI3;MAGI3	Body;Body
cg10775357	3	181476217
cg08144981	5	79536314	SERINC5;SERINC5;SERINC5;SERINC5;SERINC5	Body;Body;Body;Body;Body
cg03342208	13	95358540			N_Shore
cg06323893	10	88542898	BMPR1A	5'UTR
cg10239802	17	55184130	AKAP1;AKAP1;AKAP1	Body;Body;Body
cg11443730	7	22641708
cg13928490	13	51640442	GUCY1B2	TSS200
cg15541384	6	21886458	FLJ22536	Body
cg27629114	18	9615776	PPP4R1;PPP4R1;PPP4R1;PPP4R1-AS1;PPP4R1-AS1	TSS1500;TSS1500;TSS1500;Body;Body
cg01335980	16	27733133	KIAA0556	Body
cg23423086	11	85856245
cg21390755	2	159988469	TANC1;TANC1	Body;Body
cg23119178	14	34402392	EGLN3;EGLN3	Body;Body
cg08508430	22	35755562
cg08828806	2	75873648	MRPL19	TSS1500	N_Shore
cg08526262	16	49548811	ZNF423;ZNF423	Body;Body
cg18238808	17	71280700	CDC42EP4	3'UTR	N_Shore
cg20028528	13	114812184	RASA3	Body	N_Shore
cg03142837	1	109619704	TAF13	TSS1500	S_Shore
cg09318839	20	5593544			S_Shore
cg03877256	4	86683143	ARHGAP24	Body
cg12513648	16	31199285	FUS;FUS;FUS;FUS	Body;Body;Body;Body
cg19211880	3	134088357	AMOTL2	Body	N_Shelf
cg16534289	3	120139929	FSTL1	Body
cg08350742	4	40814531	APBB2;APBB2;APBB2;APBB2;APBB2;APBB2;APBB2	3'UTR;3'UTR;3'UTR;3'UTR;3'UTR;3'UTR;3'UTR
cg03706479	11	73499909	MRPL48	Body	S_Shore
cg26910031	21	45262436
cg04262623	7	70185368	AUTS2;AUTS2	Body;Body
cg12975996	18	8175154	PTPRM;PTPRM	Body;Body
cg07602073	1	228595680	TRIM17;TRIM11;TRIM17;TRIM17	3'UTR;TSS1500;3'UTR;3'UTR	S_Shore
cg14608759	11	95771471	MAML2	Body
cg16613558	15	75073472	CSK;CSK	TSS1500;TSS1500	N_Shore
cg15297642	18	13369816	LDLRAD4;LDLRAD4	5'UTR;5'UTR
cg09155462	2	109189131
cg14189808	19	47611440	ZC3H4	Body	N_Shelf
cg00708789	4	16083440	PROM1;PROM1	5'UTR;5'UTR	N_Shore
cg15888663	1	207992084	LOC148696	Body
cg12225949	12	110285784			S_Shelf
cg04101363	16	72830284	ZFHX3;ZFHX3	Body;Body
cg20880908	5	126189013
cg02185843	21	45348632	AGPAT3;AGPAT3	5'UTR;5'UTR
cg21811681	17	46047634	CDK5RAP3;CDK5RAP3;CDK5RAP3;CDK5RAP3;CDK5RAP3	TSS1500;TSS1500;TSS1500;TSS1500;TSS1500	N_Shore
cg17797863	4	2009396	WHSC2	Body	N_Shore
cg05509871	8	28479326			N_Shore
cg22641930	2	101921235	RNF149	Body	N_Shelf
cg23460910	2	43396506			N_Shore
cg09355937	17	755553	NXN;NXN	Body;Body
cg15239567	15	40374681
cg27638217	11	15672271			S_Shore
cg03568835	20	62209709			S_Shore
cg08840461	5	149534078	PDGFRB	5'UTR
cg04260643	2	65221688	SLC1A4;SLC1A4	5'UTR;Body
cg07865574	19	44145769			S_Shore
cg02388253	9	123640363	PHF19;PHF19	TSS1500;TSS1500	S_Shore
cg08141308	5	132283723	AFF4	5'UTR
cg07456543	17	769898	NXN	Body
cg14395112	11	126173140	DCPS	TSS1500	N_Shore
cg25709222	13	45542008	NUFIP1	Body
cg17679427	10	35480749	CREM;CREM;CREM;CREM;CREM;CREM;CREM;CREM;CREM;CREM;CREM	Body;Body;5'UTR;Body;Body;Body;Body;Body;5'UTR;Body;Body
cg15197458	19	3464765			Island
cg02981421	17	72982718	CDR2L	TSS1500	N_Shore
cg06225923	16	88797506	FAM38A	Body	S_Shelf
cg19328810	8	9119106
cg13831030	1	151482724	CGN	TSS1500	N_Shore
cg27568751	14	59730071	DAAM1;DAAM1	TSS200;5'UTR
cg12174465	22	42474656	C22orf32;FAM109B	TSS1500;3'UTR	N_Shore
cg17199010	7	5390781	TNRC18	Body	N_Shore
cg18894097	22	38663240	TMEM184B;TMEM184B;TMEM184B	5'UTR;5'UTR;5'UTR
cg07491702	15	43030817	CDAN1	TSS1500	S_Shore
cg22946219	17	17714414	RAI1	3'UTR	Island
cg00376816	19	39332571	HNRNPL;HNRNPL	Body;Body
cg02853801	13	111766339	ARHGEF7;ARHGEF7;ARHGEF7	TSS1500;TSS1500;TSS1500
cg16490470	1	208390388	PLXNA2	Body
cg14932349	16	3897393	CREBBP;CREBBP	Body;Body
cg20263942	9	88714961	GOLM1;GOLM1;GOLM1	5'UTR;1stExon;TSS1500	S_Shore
cg23807924	1	246860361
cg01433447	10	97259312	SORBS1;SORBS1;SORBS1;SORBS1	5'UTR;5'UTR;5'UTR;5'UTR
cg24599709	2	26578508	SELI	Body
cg02696415	4	40994566	APBB2;APBB2;APBB2	Body;Body;Body
cg25722983	1	36840028	STK40	5'UTR
cg11171459	10	566284	DIP2C	Body
cg06097236	5	142602326	ARHGAP26;ARHGAP26	3'UTR;3'UTR
cg24657965	9	124413393	DAB2IP	Body	N_Shore
cg22290067	15	61241411	RORA	Body
cg17643412	3	11054296	SLC6A1;SLC6A1-AS1	5'UTR;Body
cg17028595	10	80725361	LOC283050;LOC283050;LOC283050	Body;Body;Body
cg21869956	17	35078334			N_Shore
cg23195435	5	60933135	FLJ37543	TSS1500
cg10559803	1	178693897	RALGPS2	TSS1500	N_Shore
cg18663807	19	56133216	ZNF784	Body	Island
cg10652432	10	63854401	ARID5B	3'UTR
cg07575519	5	16743265	MYO10	Body
cg23445003	7	101535821	CUX1;CUX1;CUX1	Body;Body;Body
cg08347226	2	241388722	GPC1	Body	N_Shelf
cg06150841	1	61606693	NFIA;NFIA;NFIA;NFIA	Body;Body;Body;Body
cg05963131	20	1809393
cg08196899	11	100555135			N_Shelf
cg19502821	8	107513508	OXR1;OXR1;OXR1	Body;Body;Body
cg07741263	6	169646974	THBS2	Body	N_Shore
cg24494885	6	56798605	DST	Body
cg12060422	10	102821684	KAZALD1;KAZALD1	1stExon;5'UTR	Island
cg22007893	6	31801685	C6orf48;SNORD48;C6orf48	TSS1500;TSS1500;TSS1500	N_Shore
cg23724635	13	99174494	STK24;STK24	Body;TSS200
cg04799410	3	187717711
cg18395632	1	165345040
cg01233141	8	2030032	MYOM2	Body
cg18675173	20	3889185	PANK2;PANK2;PANK2	Body;Body;Body
cg02978140	1	23880736			N_Shore
cg23365999	1	198460992
cg07108436	12	76372454
cg07453407	19	46404031	MYPOP	Body	N_Shore
cg17164443	8	1789537	ARHGEF10	5'UTR
cg13744793	10	21464296	NEBL;NEBL	TSS1500;TSS1500	S_Shore
cg19533294	4	87857667	AFF1	5'UTR	S_Shore
cg17625218	1	101577815
cg03731251	1	235292703	TOMM20;SNORA14B	TSS1500;TSS1500	S_Shore
cg03653511	5	177025878	B4GALT7	TSS1500	N_Shore
cg13284849	3	133167599	BFSP2	Body
cg20487608	6	15288126	JARID2	Body
cg24055594	4	2815386	SH3BP2;SH3BP2	5'UTR;Body
cg22238932	1	229122737
cg25374269	13	44887281
cg01265662	2	197504046	CCDC150	TSS1500	N_Shore
cg03478765	7	108056805	NRCAM;NRCAM;NRCAM;NRCAM	5'UTR;5'UTR;5'UTR;5'UTR
cg04063860	18	74919653
cg16235226	2	10986493
cg15227656	16	68303445	SLC7A6;SLC7A6	5'UTR;5'UTR
cg04192631	1	225968461	SRP9;SRP9	Body;Body	S_Shelf
cg24306405	3	149252636	WWTR1;WWTR1;WWTR1	Body;Body;Body
cg07966661	1	64970864	CACHD1;CACHD1	TSS1500;Body	N_Shore
cg09052355	17	27218333	FLOT2	Body
cg03523404	2	150468219	LOC101929231	Body
cg05133314	1	6321684	GPR153	TSS1500	S_Shore
cg14832768	4	16207836	TAPT1	Body
cg09693800	14	51300245			S_Shore
cg04676766	4	153699460	TIGD4	5'UTR	N_Shore
cg26711443	5	10758629	DAP;DAP	Body;Body	N_Shelf
cg17585528	3	187988060	LPP;LPP;LPP	5'UTR;5'UTR;5'UTR
cg13829089	17	7460690	TNFSF13;TNFSF13;TNFSF12;TNFSF12-TNFSF13;TNFSF13	TSS1500;TSS1500;3'UTR;Body;TSS1500	N_Shelf
cg13353550	12	48149200	RAPGEF3;RAPGEF3;RAPGEF3	Body;Body;Body	N_Shelf
cg26684225	10	133811459
cg10037068	2	175500072	WIPF1;WIPF1	5'UTR;TSS1500
cg24894970	11	122655638	UBASH3B	Body
cg09936371	19	4795531	FEM1A;FEM1A	1stExon;3'UTR	S_Shelf
cg10208583	5	146232064	PPP2R2B;PPP2R2B;PPP2R2B;PPP2R2B;PPP2R2B;PPP2R2B;PPP2R2B	Body;Body;Body;Body;Body;Body;Body
cg07247432	18	9809551	RAB31	Body
cg10569027	19	1140926	SBNO2	Body	Island
cg14289658	1	27247818	NUDC	TSS1500	N_Shore
cg08570492	3	48595273	PFKFB4	TSS1500	S_Shore
cg27405731	7	101571203	CUX1;CUX1;CUX1	Body;Body;Body
cg01898867	2	219718848
cg22695084	7	155971174
cg03155112	7	47556928	TNS3	5'UTR
cg23714751	22	40833318	MKL1;MKL1;MKL1;MKL1	Body;Body;Body;Body
cg04934763	20	52418865
cg00849955	6	112102358	FYN	5'UTR
cg16437904	9	128235091	MAPKAP1;MAPKAP1;MAPKAP1;MAPKAP1;MAPKAP1	Body;Body;Body;Body;Body
cg16028171	13	111560076	ANKRD10	Body
cg11120632	7	141063203	TMEM178B	Body
cg08530439	5	178976985	RUFY1	TSS1500	N_Shore
cg05035143	13	43597297	DNAJC15	TSS200	N_Shore
cg10523140	2	101768941	TBC1D8	TSS1500	S_Shore
cg08134863	16	89390968	ANKRD11	5'UTR
cg10331412	19	42578922	ZNF574	TSS1500	N_Shore
cg23039438	4	58053561	IGFBP7-AS1	Body
cg26945376	12	122897502	CLIP1;CLIP1;CLIP1	5'UTR;5'UTR;5'UTR
cg12058677	8	58905974	FAM110B	TSS1500	N_Shore
cg15563677	14	74255218	ELMSAN1;LOC100506476	TSS1500;Body	S_Shore
cg09634707	10	72219713			S_Shore
cg24217003	10	123360305			S_Shelf
cg02906184	8	145055359	PARP10	Body	S_Shelf
cg08099685	16	644309	RAB40C	Body	S_Shelf
cg16969681	13	41223080	FOXO1	Body
cg18528563	1	229476515	CCSAP	Body	N_Shore
cg24810353	6	14602100
cg17186103	2	121442251
cg17177054	12	52407296	GRASP;GRASP	Body;Body	N_Shore
cg09696044	20	55968294	RBM38;RBM38	Body;Body	S_Shore
cg05081225	10	114803007	TCF7L2;TCF7L2;TCF7L2;TCF7L2;TCF7L2;TCF7L2;TCF7L2;TCF7L2;TCF7L2;TCF7L2;TCF7L2;TCF7L2;TCF7L2	Body;Body;Body;Body;Body;Body;Body;Body;Body;Body;Body;Body;Body
cg06499213	6	111888840	TRAF3IP2;TRAF3IP2;TRAF3IP2;TRAF3IP2;TRAF3IP2	Body;Body;Body;TSS1500;Body
cg26096887	7	110723678	IMMP2L;IMMP2L	Body;Body
cg12470011	1	205473662	CDK18;CDK18;CDK18	TSS200;TSS200;TSS200	N_Shore
cg14222599	8	61613491	CHD7	5'UTR
cg09510202	6	13014871	PHACTR1	Body	N_Shore
cg15006246	3	134168812
cg05763378	8	101349699	RNF19A	TSS1500
cg01033360	19	3381432	NFIC;NFIC	Body;Body	N_Shore
cg14282998	12	12369905	LRP6	Body
cg03764313	8	101774939
cg24439190	1	19741833	CAPZB	Body
cg23731272	15	67356838	SMAD3	TSS1500	N_Shore
cg23646330	4	2813356	SH3BP2;SH3BP2	TSS1500;5'UTR
cg08747006	14	77500753			S_Shore
cg13289202	11	34322226	ABTB2	Body
cg13990539	10	102773407	PDZD7	Body
cg27192733	8	10384478	PRSS55;PRSS55	Body;Body
cg03555782	14	77182234
cg08552167	10	134560109	INPP5A	Body	N_Shelf
cg21966656	8	10897405	XKR6	Body
cg09239782	9	116988833	COL27A1	Body
cg04774679	2	236702170	AGAP1;AGAP1;AGAP1	Body;Body;Body
cg11603365	14	61970209	PRKCH	Body
cg01063813	12	57504948	STAT6;STAT6	1stExon;5'UTR
cg21739550	5	140053271	DND1	TSS200	Island
cg02028114	5	112383621	MCC;MCC	Body;Body
cg16761216	4	38664394	KLF3;KLF3-AS1	TSS1500;Body	N_Shore
cg12380513	19	5139334	KDM4B	Body	N_Shore
cg24365551	9	103234941	TMEFF1;MSANTD3-TMEFF1	TSS1500;Body	N_Shore
cg08319436	20	10591957	SLX4IP	Body
cg22807732	12	97700158
cg04652522	5	179124978	CANX;CANX	TSS1500;TSS1500	N_Shore
cg04071866	16	4700737	MGRN1;MGRN1;MGRN1;MGRN1	Body;Body;Body;Body	N_Shore
cg02002240	5	77864819	LHFPL2	5'UTR
cg06040856	2	99422093	KIAA1211L	Body
cg13056524	6	15448614	JARID2	Body
cg14497967	8	73795303	KCNB2	Body
cg14178294	17	43109690	DCAKD;DCAKD	Body;Body	N_Shore
cg22584911	15	52176689	TMOD3	Body
cg06576634	1	28782767	PHACTR4;PHACTR4	Body;Body
cg26097391	2	54893211	SPTBN1	Body
cg07568430	1	110452482	CSF1;CSF1;CSF1;CSF1	TSS1500;TSS1500;TSS1500;TSS1500	N_Shore
cg14406157	17	71064722	SLC39A11;SLC39A11	Body;Body
cg07422861	5	151133468	ATOX1	Body
cg08194377	6	34984836	ANKS1A	Body
cg08835060	8	8648754	MFHAS1	Body
cg11578977	6	107940065	SOBP	Body
cg24144230	8	37574639	LOC101929622	TSS1500
cg06972724	5	130943742	RAPGEF6;RAPGEF6;RAPGEF6;RAPGEF6;RAPGEF6;RAPGEF6	Body;Body;Body;Body;Body;Body
cg19084822	6	13463084	GFOD1	Body
cg04087638	20	5133584	CDS2	Body
cg27309179	21	46777344
cg14431551	2	47229036	TTC7A;TTC7A;TTC7A;TTC7A	Body;Body;Body;Body
cg24752353	15	86232738	AKAP13;AKAP13;AKAP13	Body;Body;Body
cg23014794	14	77426840			S_Shelf
cg01950536	5	65104764	NLN	Body
cg20033652	14	51290662	NIN;NIN;NIN;NIN	5'UTR;5'UTR;TSS1500;5'UTR
cg16323330	17	55503603	MSI2;MSI2	Body;Body
cg22186488	3	48752413	IP6K2;IP6K2;IP6K2;IP6K2;IP6K2;IP6K2;IP6K2;IP6K2;IP6K2;IP6K2	Body;Body;Body;Body;5'UTR;5'UTR;5'UTR;5'UTR;5'UTR;5'UTR	N_Shelf
cg03962378	14	90958705
cg10452448	4	185589865	PRIMPOL;PRIMPOL;PRIMPOL	Body;Body;Body
cg09101619	1	54750785	SSBP3;SSBP3;SSBP3	Body;Body;Body
cg15114001	2	136899351
cg07855507	11	72847800	FCHSD2	Body
cg26214630	16	27264942	NSMCE1	Body
cg03123855	18	9782387	RAB31	Body
cg14544289	14	78051204	SPTLC2	Body
cg27511678	18	48721148	MEX3C	Body	N_Shore
cg09448314	17	73496215	KIAA0195	3'UTR	N_Shore
cg14901926	14	69149287
cg21644773	10	81156826	ZCCHC24	Body
cg10805254	3	72433837	RYBP	Body
cg12395689	10	133777125
cg14486098	17	79267785	SLC38A10;SLC38A10	Body;Body	N_Shore
cg06029700	12	6473311	SCNN1A;SCNN1A;SCNN1A	Body;Body;Body	Island
cg09950966	1	66782613	PDE4B;PDE4B;PDE4B;PDE4B;PDE4B	Body;Body;Body;Body;Body
cg14784699	10	31607330	ZEB1;ZEB1;ZEB1;LOC220930;ZEB1	TSS1500;TSS200;TSS1500;Body;TSS1500	Island
cg00012668	14	62053418	FLJ22447	Body
cg09289674	15	51699392	GLDN	3'UTR
cg09250149	16	85684353	KIAA0182;KIAA0182	Body;Body	Island
cg06368760	2	237018205	AGAP1;AGAP1	Body;Body
cg13481379	21	47065923			S_Shore
cg16872841	13	110993558	COL4A2	Body
cg13680928	1	27856337			S_Shore
cg20701646	11	31833953	PAX6;PAX6;PAX6;PAX6;PAX6;PAX6;PAX6;PAX6	TSS200;5'UTR;5'UTR;TSS1500;TSS1500;TSS1500;TSS1500;TSS1500	Island
cg24927646	15	101738558	CHSY1	Body
cg16469046	2	99062999	INPP4A;INPP4A;INPP4A;INPP4A	5'UTR;5'UTR;5'UTR;5'UTR	S_Shore
cg04255675	17	20075915	CYTSB;CYTSB;CYTSB;CYTSB	Body;Body;Body;Body
cg08932381	3	138078989	MRAS;MRAS	5'UTR;5'UTR
cg21184170	10	104299959	SUFU;SUFU	Body;Body
cg07136218	16	53254880	CHD9;CHD9	Body;Body
cg12233756	7	127438201	SND1	Body
cg15116108	8	124288450	ZHX1	TSS1500	S_Shore
cg03528824	11	125110227	PKNOX2	5'UTR
cg22962379	22	30624061
cg01725626	6	111008787	CDK19;CDK19;CDK19;CDK19	Body;Body;Body;Body
cg08878865	18	56287152	ALPK2	5'UTR
cg08297164	10	11240186	CELF2;CELF2;CELF2;CELF2	Body;Body;Body;Body
cg23231093	1	1625702	LOC728661;CDK11B;CDK11B;CDK11B;CDK11B;CDK11B;CDK11B	TSS1500;Body;Body;Body;Body;Body;5'UTR	S_Shore
cg12861107	12	123258441	CCDC62;CCDC62	TSS1500;TSS1500
cg04495891	16	53145386	CHD9	5'UTR
cg26065488	3	171176016	TNIK;TNIK;TNIK;TNIK;TNIK;TNIK;TNIK;TNIK;TNIK	Body;Body;Body;Body;Body;Body;Body;Body;Body	N_Shore
cg24047187	2	99410740	C2orf55	3'UTR
cg05174583	2	153261256	FMNL2	Body
cg08107909	3	149683559	PFN2;PFN2	3'UTR;3'UTR
cg11593645	6	56590175	RNU6-71P;DST;DST;DST	Body;Body;Body;Body
cg17789626	10	123680920	ATE1;ATE1;ATE1;ATE1;ATE1;ATE1	5'UTR;5'UTR;Body;Body;Body;Body
cg26475818	1	202183139	LGR6;LGR6;LGR6	TSS200;Body;Body	N_Shore
cg14258418	13	27704294	USP12	Body
cg22133576	4	169632943	PALLD;PALLD;PALLD	Body;Body;Body
cg18865949	1	183272731	NMNAT2;NMNAT2	Body;Body
cg00979937	17	48998131
cg26230320	4	140480051			S_Shore
cg09725603	11	46724207	ZNF408;ZNF408	Body;Body	S_Shore
cg07871153	10	79602008	DLG5	Body
cg20821713	7	1055600	C7orf50;C7orf50;C7orf50	Body;Body;Body	N_Shelf
cg21322120	17	9150052
cg07063370	22	38367649	POLR2F;POLR2F	Body;Body
cg04683068	2	25527080	DNMT3A;DNMT3A;DNMT3A	Body;Body;Body
cg12659926	6	3422269	SLC22A23;SLC22A23;SLC22A23;SLC22A23;SLC22A23	5'UTR;5'UTR;Body;Body;Body
cg04202047	17	28671936
cg06291314	17	2325086	METT10D	Body
cg08052226	19	13207993	NFIX	3'UTR	N_Shore
cg26683259	5	77943417	LHFPL2	5'UTR	N_Shore
cg14418756	10	134043618	STK32C	Body	S_Shore
cg09920605	7	140341335			S_Shore
cg20050420	14	95783728	CLMN	Body	N_Shelf
cg13615341	6	70507706	LMBRD1	TSS1500	S_Shore
cg12596007	2	235886410	SH3BP4	5'UTR
cg22062979	14	72193013	SIPA1L1;SIPA1L1;SIPA1L1;SIPA1L1	Body;Body;Body;Body
cg17301773	20	60145125	CDH4;CDH4	Body;Body
cg03559186	16	256528	LUC7L;LUC7L	Body;Body
cg19640090	12	11975155	ETV6;RNU6-19P	Body;Body
cg13593676	6	148776605	SASH1	Body
cg15023940	14	68832143	RAD51B;RAD51B;RAD51B	Body;Body;Body
cg18687085	18	56067462	NEDD4L;NEDD4L;NEDD4L;NEDD4L;NEDD4L;NEDD4L;NEDD4L;NEDD4L;NEDD4L	3'UTR;3'UTR;3'UTR;3'UTR;3'UTR;3'UTR;3'UTR;3'UTR;3'UTR
cg26088561	6	30619080	C6orf136;C6orf136;C6orf136	Body;Body;Body	S_Shelf
cg02764336	2	217052376	XRCC5	Body
cg20683951	8	29383459
cg22801561	17	55562964	MSI2;MSI2	Body;Body
cg16144864	1	177244231	FAM5B	Body
cg06719589	7	73725965	CLIP2;CLIP2	5'UTR;5'UTR
cg25881851	11	932441	AP2A2	Body
cg09865015	4	1202509	LOC100130872;LOC100130872-SPON2	Body;Body	N_Shore
cg00409842	15	86076110	AKAP13;AKAP13	Body;Body
cg16456991	8	38663125	TACC1;TACC1;TACC1	5'UTR;Body;Body
cg22737823	4	169797196	PALLD;PALLD;PALLD;PALLD	5'UTR;Body;Body;Body	N_Shore
cg14157524	17	2170773	SMG6;SMG6	TSS1500;Body
cg21491246	6	15037318
cg00347643	7	75957202	YWHAG	3'UTR	N_Shore
cg12902405	1	2332160	RER1	Body	N_Shore
cg02058483	11	35442918			S_Shore
cg19261068	20	33061237	ITCH;ITCH;ITCH	Body;Body;Body
cg08348135	1	226812583
cg16664657	17	46068415
cg19992375	12	65067877	RASSF3	Body
cg05610420	8	61602387	CHD7	5'UTR
cg14027288	1	180923683			Island
cg20016631	4	38871320	FAM114A1	5'UTR	S_Shore
cg12587213	1	206589868	SRGAP2;SRGAP2;SRGAP2	Body;Body;Body
cg07219641	11	57336196	UBE2L6;UBE2L6	TSS1500;TSS1500	S_Shore
cg12957986	1	111061829	KCNA10	TSS200
cg08061598	6	112081538	FYN;FYN	5'UTR;TSS1500
cg18334392	5	9547825	SNORD123	TSS1500	S_Shore
cg20051420	11	133385517	OPCML	Body
cg14481208	2	74669375	RTKN	TSS1500	Island
cg17920026	14	65478763	FNTB;CHURC1-FNTB;CHURC1-FNTB;MAX;MAX	Body;Body;Body;Body;Body
cg21141143	5	60922694			S_Shore
cg26089007	18	44256337			N_Shelf
cg12897578	16	66585425	CKLF-CMTM1;CKLF-CMTM1;CKLF;CKLF;CKLF;CKLF;CKLF-CMTM1;CKLF;TK2;TK2;TK2;TK2;TK2;TK2;TK2	TSS1500;TSS1500;TSS1500;TSS1500;TSS1500;TSS1500;TSS1500;TSS1500;TSS1500;TSS1500;TSS1500;TSS1500;TSS1500;TSS1500;TSS1500	N_Shore
cg24048338	8	43046482	HGSNAT	Body
cg20212342	8	19499517	CSGALNACT1;CSGALNACT1	Body;5'UTR
cg00399441	13	23899029	SGCG	3'UTR
cg26151163	2	239079168	ILKAP	3'UTR
cg01169155	12	93822161	UBE2N	Body
cg01085736	14	89851504	FOXN3;FOXN3	Body;Body
cg23216398	12	15104916	ARHGDIB	5'UTR
cg12685560	17	2302144	MNT	Body	N_Shore
cg02673850	1	211828484
cg04133658	3	129161504	IFT122;IFT122;IFT122;IFT122	Body;Body;Body;Body	S_Shelf
cg06529371	8	38408370
cg00124009	1	201439578	PHLDA3	TSS1500	S_Shore
cg03586111	2	109237112	LIMS1;LIMS1;LIMS1;LIMS1;LIMS1	TSS1500;5'UTR;5'UTR;Body;Body
cg10938233	8	4573688	CSMD1	Body
cg08892166	19	48166060	GLTSCR1	5'UTR
cg12119951	3	143033370	SLC9A9	Body
cg11029716	14	51891409
cg16672818	18	3606680	DLGAP1-AS2;DLGAP1;DLGAP1;DLGAP1;DLGAP1;DLGAP1;DLGAP1;DLGAP1;DLGAP1;DLGAP1	Body;Body;Body;Body;Body;Body;Body;Body;Body;Body
cg01835604	3	159514688	IQCJ-SCHIP1;IQCJ-SCHIP1;SCHIP1;SCHIP1;SCHIP1	Body;Body;Body;Body;Body
cg01773127	8	8190880	SGK223	Body
cg20203776	21	38289169	HLCS;HLCS;HLCS	Body;Body;Body
cg21695771	19	36643932	COX7A1	TSS200	S_Shore
cg14825340	8	26681894	ADRA1A;ADRA1A;ADRA1A;ADRA1A	Body;Body;Body;Body
cg07147033	1	1549615	MIB2;MIB2;MIB2;MIB2;MIB2	TSS1500;TSS1500;TSS1500;TSS1500;TSS1500	N_Shore
cg03209043	2	145217529	ZEB2;ZEB2	Body;Body
cg15384623	14	91123785	TTC7B	Body
cg05544249	16	58058304	MMP15	TSS1500	N_Shore
cg11016299	1	113256701	PPM1J	Body	N_Shore
cg03794213	16	22220727	EEF2K	5'UTR	S_Shelf
cg24699588	5	158637000	RNF145;RNF145;RNF145	TSS1500;1stExon;5'UTR	S_Shore
cg03578957	3	134742944	EPHB1	Body
cg21027616	10	129865845	PTPRE;PTPRE	Body;Body
cg08517040	12	752834	NINJ2;NINJ2;NINJ2;LOC100049716	1stExon;Body;5'UTR;Body	S_Shore
cg03245497	4	106066745	TET2;TET2	TSS1500;TSS1500	N_Shore
cg22401939	1	206731166	RASSF5;RASSF5;RASSF5	Body;Body;Body	S_Shore
cg04070810	15	66526518	MEGF11	5'UTR
cg10872780	12	109192474	SSH1;SSH1;SSH1	Body;Body;Body
cg09938516	19	55957628			S_Shelf
cg17849733	6	31082200	PSORS1C1	TSS1500
cg12134452	22	23558328	BCR;BCR	Body;Body
cg11824764	17	78812487	RPTOR;RPTOR	Body;Body
cg22994883	7	130615334
cg08920745	8	119965055	TNFRSF11B	TSS1500	S_Shore
cg24674754	1	150537574			S_Shelf
cg00497607	17	27740086	TAOK1;TAOK1	5'UTR;5'UTR
cg07732145	1	95342012	SLC44A3;SLC44A3;SLC44A3;SLC44A3;SLC44A3;SLC44A3;SLC44A3	Body;Body;Body;Body;Body;Body;Body
cg14906976	21	45177538	PDXK	3'UTR	Island
cg07532796	20	23619793	CST3;CST3	TSS1500;TSS1500	S_Shore
cg20086916	7	4759814	FOXK1	Body	S_Shore
cg05685581	5	132102659	SEPT8;SEPT8;SEPT8;SEPT8;SEPT8;SEPT8	Body;Body;Body;Body;Body;5'UTR
cg01217466	17	64499741	PRKCA	Body
cg14074522	5	55841217	C5orf67	Body
cg05830034	12	76372358
cg15275697	8	131311793	ASAP1	Body
cg22066972	3	47623781			S_Shelf
cg17580613	7	23338304	C7orf30	TSS1500	N_Shore
cg09024381	5	173190654
cg13395060	9	35560319	RUSC2;RUSC2	Body;Body
cg16569656	8	20233481
cg08822798	12	123577690	PITPNM2;PITPNM2	5'UTR;5'UTR
cg00120332	6	88432950
cg25085038	20	3897636	PANK2;MIR103-2;PANK2;PANK2	Body;TSS1500;Body;Body
cg05576296	1	26614241	UBXN11;UBXN11;UBXN11	Body;Body;Body
cg21805788	1	109134372	FAM102B	Body
cg00623000	16	89535217	ANKRD11;ANKRD11;ANKRD11;ANKRD11	Body;5'UTR;5'UTR;5'UTR
cg01492604	10	45906434	ALOX5;ALOX5;ALOX5	Body;Body;Body
cg06287775	7	4784174	FOXK1	Body	N_Shore
cg24358133	12	3992479
cg01922645	7	74488324	WBSCR16	Body	N_Shore
cg00851852	10	25242304	PRTFDC1;PRTFDC1	TSS1500;TSS1500	S_Shore
cg07901575	14	96553804	C14orf132;C14orf132;C14orf132;C14orf132	3'UTR;3'UTR;3'UTR;3'UTR
cg02050985	2	101766314	TBC1D8	Body	N_Shore
cg03629303	1	7238998	CAMTA1	Body
cg15796536	5	140873082	PCDHGA8;PCDHGB5;PCDHGA9;PCDHGB6;PCDHGA10;PCDHGB7;PCDHGA11;PCDHGA11;PCDHGA12;PCDHGC3;PCDHGC3;PCDHGC4;PCDHGC5;PCDHGA1;PCDHGA2;PCDHGA3;PCDHGB1;PCDHGA4;PCDHGB2;PCDHGA5;PCDHGB3;PCDHGA6;PCDHGA7;PCDHGB4	Body;Body;Body;Body;Body;Body;Body;Body;Body;Body;Body;Body;Body;Body;Body;Body;Body;Body;Body;Body;Body;Body;Body;Body	S_Shore
cg07600345	11	8750270	ST5;ST5;ST5	Body;Body;Body	N_Shelf
cg15633390	4	99851211	EIF4E;EIF4E;EIF4E;EIF4E;EIF4E	5'UTR;1stExon;5'UTR;TSS1500;1stExon	S_Shore
cg00339232	1	44798857	ERI3;ERI3;ERI3;ERI3;ERI3	5'UTR;Body;Body;Body;Body
cg07052737	2	26224428
cg16597537	22	20252617	RTN4R	Body	N_Shelf
cg00294149	16	75604552	GABARAPL2	Body	S_Shelf
cg08847120	1	201735799	NAV1;IPO9-AS1;NAV1	Body;Body;Body
cg04798919	19	44039475	ZNF575	Body	Island
cg09080030	16	2820366	SRRM2	Body	S_Shelf
cg22190299	2	9553130	ITGB1BP1;ITGB1BP1	Body;Body
cg17170442	2	234322970	DGKD;DGKD	Body;Body
cg26642432	11	73529396	MRPL48	Body
cg14082886	11	35164485	CD44;CD44;CD44;CD44;CD44	Body;Body;Body;Body;Body	S_Shelf
cg05692960	3	8533441	LMCD1-AS1	Body
cg25594319	10	134461778	INPP5A	Body	S_Shore
cg13890229	19	42386377	ARHGEF1;ARHGEF1	TSS1500;TSS1500	N_Shore
cg11843735	16	68678092	CDH3	TSS200	N_Shore
cg03939279	17	7818113	LOC284023	Body	N_Shore
cg12616683	3	127323572	MCM2	Body	Island
cg02333960	7	1012935	COX19	Body	N_Shore
cg26580869	19	611506	HCN2	Body	Island
cg10272731	16	85614015
cg10728271	19	3108685	GNA11	Body	N_Shore
cg07479621	19	3666422	PIP5K1C;PIP5K1C;PIP5K1C	Body;Body;Body
cg22282221	10	116389950	ABLIM1;ABLIM1;ABLIM1	Body;Body;Body	N_Shore
cg04317051	15	57599596	LOC283663	Body	S_Shore
cg22038124	15	51396175	TNFAIP8L3	Body
cg25861660	7	28145849	JAZF1	Body
cg20283505	1	175490611	TNR	5'UTR
cg10320449	10	105396339	SH3PXD2A	Body
cg03065566	22	30021273	NF2;NF2;NF2;NF2;NF2;NF2;NF2;NF2;NF2	Body;Body;Body;Body;Body;Body;Body;Body;Body
cg01667978	17	55981604	CUEDC1	TSS1500
cg12789532	5	56129271	MAP3K1	Body
cg26249510	10	112624792
cg27246543	3	52321104	GLYCTK;GLYCTK;GLYCTK;GLYCTK;GLYCTK;GLYCTK	TSS1500;TSS1500;TSS1500;TSS1500;TSS1500;TSS1500	N_Shore
cg15224459	17	81042023	METRNL	Body	N_Shore
cg21396517	3	11655466	VGLL4;VGLL4	Body;Body
cg20844517	19	54567260	VSTM1;VSTM1;VSTM1;VSTM1;VSTM1	TSS200;TSS200;TSS200;TSS200;TSS200
cg01862311	8	26308815			S_Shore
cg19902005	11	57545678	TMX2-CTNND1;CTNND1;CTNND1;CTNND1;CTNND1;CTNND1;CTNND1;CTNND1;CTNND1;CTNND1;CTNND1;CTNND1;CTNND1;CTNND1;CTNND1;CTNND1;CTNND1;CTNND1;CTNND1;CTNND1;CTNND1;CTNND1;CTNND1	Body;5'UTR;5'UTR;5'UTR;5'UTR;5'UTR;5'UTR;5'UTR;5'UTR;5'UTR;5'UTR;5'UTR;5'UTR;5'UTR;5'UTR;5'UTR;5'UTR;5'UTR;5'UTR;5'UTR;5'UTR;5'UTR;5'UTR
cg21043770	20	47321863	PREX1	Body
cg00594952	1	41130641	RIMS3	5'UTR	N_Shore
cg19616274	3	101499721	NXPE3;NXPE3	5'UTR;5'UTR	S_Shore
cg26655345	9	14209709	NFIB;NFIB;NFIB	Body;Body;Body
cg08626382	11	62108591	ASRGL1;ASRGL1	Body;Body	S_Shelf
cg26437866	1	8045238	PARK7;PARK7	3'UTR;3'UTR
cg01390728	17	45919287	SCRN2;SCRN2	TSS1500;TSS1500	S_Shore
cg22944730	15	60410713
cg18158658	9	127025013	NEK6;NEK6;NEK6;NEK6	Body;5'UTR;5'UTR;5'UTR
cg24855857	5	57754512	PLK2;PLK2	Body;Body	N_Shore
cg26896668	10	28957429			Island
cg08480490	12	121738634			S_Shelf
cg24699146	1	24152579	HMGCL;HMGCL	TSS1500;TSS1500
cg20909752	15	72524565	PKM;PKM;PKM;PKM;PKM;PKM	TSS1500;TSS1500;TSS1500;TSS1500;TSS1500;TSS1500	S_Shore
cg17036855	5	55705369
cg04381393	17	80545636	FOXK2	Body	Island
cg05902857	1	2186168	SKI	Body
cg04178858	17	38334170	RAPGEFL1	TSS200	Island
cg09403144	18	42306745	SETBP1;SETBP1	Body;Body
cg11365440	3	46608179	LRRC2;LRRC2	5'UTR;TSS200	S_Shore
cg01784063	3	195486805	MUC4;MUC4;MUC4	Body;Body;Body	N_Shore
cg15352065	7	34248938
cg27344829	1	40043509	PABPC4;PABPC4;PABPC4	TSS1500;TSS1500;TSS1500	S_Shore
cg16898959	2	153275407	FMNL2	Body
cg15989892	4	41063747	APBB2;APBB2;APBB2	5'UTR;5'UTR;5'UTR
cg13247818	10	52145370	SGMS1	5'UTR
cg23738760	12	11918643	ETV6	Body
cg01335597	19	1944192	CSNK1G2	5'UTR	N_Shelf
cg06543615	2	133402475	GPR39;LYPD1;LYPD1	Body;3'UTR;3'UTR	N_Shore
cg14787758	12	122261097	SETD1B	Body	N_Shore
cg04058041	20	1305541	SDCBP2;SDCBP2;SDCBP2-AS1;SDCBP2-AS1;SDCBP2-AS1;FKBP1A-SDCBP2	5'UTR;5'UTR;TSS1500;TSS1500;TSS1500;Body	N_Shore
cg11067714	5	139492230	PURA	TSS1500	N_Shore
cg21392402	14	91163691	TTC7B	Body
cg18833788	19	48994043	LMTK3	Body	N_Shelf
cg14910296	15	73980827	CD276;CD276	5'UTR;5'UTR	S_Shelf
cg16381104	6	99578913
cg07415970	14	68026232	PLEKHH1	Body
cg01568402	3	64074407	LINC00994;PRICKLE2-AS1	TSS1500;Body
cg24269729	5	148240355
cg21026639	12	54656343	CBX5	5'UTR
cg19567295	14	89884237	FOXN3;FOXN3	TSS1500;5'UTR	Island
cg13685964	3	11056632	SLC6A1	5'UTR	N_Shelf
cg01610915	22	29950274	THOC5;THOC5;THOC5;THOC5	TSS1500;TSS1500;TSS1500;TSS1500	S_Shore
cg11925560	11	82504199
cg16643906	2	218621334	DIRC3	TSS200	Island
cg07196220	7	6690212	ZNF316	Body	N_Shore
cg05418408	15	29366552	APBA2;APBA2	Body;Body
cg17899476	19	39967276	SUPT5H;SUPT5H;SUPT5H;SUPT5H	3'UTR;3'UTR;3'UTR;3'UTR
cg07395928	3	47911658	MAP4;MAP4	Body;Body
cg03654391	13	100037618	UBAC2;UBAC2;UBAC2	3'UTR;3'UTR;Body
cg07331053	8	27347861	EPHX2	TSS1500	N_Shore
cg00899659	10	45495971	C10orf25;ZNF22	Body;TSS1500	N_Shore
cg02878028	19	8289865	CERS4	5'UTR
cg22517705	1	26645313	CD52;UBXN11	Body;TSS1500
cg11203771	9	115140853	HSDL2;HSDL2;HSDL2	TSS1500;TSS1500;TSS1500	N_Shore
cg02599751	10	61652009	CCDC6	Body
cg14883993	19	3374732	NFIC;NFIC	Body;Body
cg06168827	9	97585045	C9orf3;C9orf3;C9orf3	Body;Body;Body
cg12112406	9	91165838	NXNL2	Body
cg23378460	9	19720545	SLC24A2;SLC24A2	Body;Body
cg03435277	12	104166357	NT5DC3	3'UTR
cg16223785	11	8693620
cg08617982	13	114814680	RASA3	Body	S_Shore
cg10717082	2	28978297	PPP1CB;PPP1CB	Body;Body	S_Shelf
cg20359183	10	35770710	CCNY;CCNY	Body;5'UTR
cg16924818	2	236292871			N_Shore
cg02348119	17	78003528	TBC1D16	5'UTR
cg20652636	2	85656009
cg01464464	6	111895715	TRAF3IP2-AS1;TRAF3IP2-AS1;TRAF3IP2-AS1;TRAF3IP2;TRAF3IP2;TRAF3IP2	Body;Body;Body;Body;Body;Body
cg11390690	10	86120572	FAM190B	5'UTR
cg16398761	14	74220238	C14orf43;C14orf43	5'UTR;5'UTR
cg23626200	11	73039129	ARHGEF17	Body
cg11868921	6	154812487	CNKSR3	Body
cg17969853	6	108615613	LACE1	TSS1500	N_Shore
cg17297238	5	140871590	PCDHGA4;PCDHGC3;PCDHGA12;PCDHGA11;PCDHGA11;PCDHGA9;PCDHGA1;PCDHGB1;PCDHGB6;PCDHGB3;PCDHGB7;PCDHGA6;PCDHGA8;PCDHGA10;PCDHGA5;PCDHGB4;PCDHGC4;PCDHGA3;PCDHGA2;PCDHGA7;PCDHGB2;PCDHGC5;PCDHGB5;PCDHGC3	Body;Body;Body;Body;Body;Body;Body;Body;Body;Body;Body;Body;Body;Body;Body;Body;Body;Body;Body;Body;Body;Body;Body;Body	Island
cg15817114	16	54097364	FTO	Body
cg03559717	1	204353924
cg25912032	2	235459573
cg12682972	2	102444908	MAP4K4;MAP4K4;MAP4K4	Body;Body;Body
cg24903150	6	131380858	EPB41L2;EPB41L2;EPB41L2;EPB41L2	5'UTR;5'UTR;5'UTR;5'UTR	N_Shelf
cg18052713	17	55622595	MSI2;MSI2	Body;Body
cg00998135	19	34302567	KCTD15;KCTD15;KCTD15	Body;Body;Body	Island
cg10152684	7	2423467			S_Shelf
cg01649307	17	3699034	ITGAE	Body
cg04369302	6	29581439	GABBR1;GABBR1;GABBR1	Body;Body;Body
cg13248574	14	77504561
cg14826185	5	167447887	TENM2	Body
cg11568977	11	113072880	NCAM1;NCAM1;NCAM1;NCAM1;NCAM1	Body;Body;Body;Body;Body
cg01337411	12	113670511	TPCN1;TPCN1	Body;Body
cg14668447	8	131107217	ASAP1;ASAP1	Body;Body
cg03797139	6	139472304	HECA	Body
cg23677103	7	158064840	PTPRN2;PTPRN2;PTPRN2	Body;Body;Body	S_Shelf
cg26219140	17	7553375	ATP1B2;ATP1B2	5'UTR;TSS1500	N_Shore
cg09630706	7	229695	FAM20C	Body	N_Shore
cg06637812	1	203293433			N_Shelf
cg16889440	9	120506701			N_Shore
cg04414311	1	231365015	C1orf131;C1orf131	Body;Body
cg06622108	3	187004969	MASP1;MASP1;MASP1	Body;Body;Body
cg04400972	1	117665053	TRIM45;TRIM45	TSS1500;TSS1500	Island
cg25023816	5	146859772
cg01788910	21	44473568	CBS	3'UTR	N_Shore
cg03298034	16	85678249	KIAA0182;KIAA0182	5'UTR;Body	S_Shore
cg00412294	12	97300582	NEDD1;NEDD1;NEDD1;NEDD1	TSS1500;TSS1500;TSS1500;TSS1500	N_Shore
cg05313644	20	47400500	PREX1	Body
cg26736232	11	628603	SCT	TSS1500	S_Shore
cg06325974	22	32242866	DEPDC5;DEPDC5;DEPDC5;DEPDC5;DEPDC5	Body;Body;Body;Body;Body
cg15971114	15	42064995			N_Shore
cg20226162	14	103256628	TRAF3;TRAF3;TRAF3;TRAF3	5'UTR;5'UTR;5'UTR;5'UTR
cg24450692	17	56606528	SEPT4;SEPT4;SEPT4;SEPT4;SEPT4;SEPT4;SEPT4;SEPT4;SEPT4;SEPT4-AS1	Body;Body;Body;Body;Body;Body;Body;TSS1500;1stExon;Body	N_Shelf
cg07432009	1	1815199	GNB1;GNB1;GNB1	5'UTR;5'UTR;5'UTR
cg07524429	11	120423345	GRIK4	5'UTR
cg10385721	11	65374263	MAP3K11;MAP3K11	ExonBnd;Body	N_Shore
cg06471104	11	85781167	PICALM;PICALM;PICALM;PICALM	TSS1500;TSS1500;TSS1500;TSS1500	S_Shore
cg06671248	20	42154392	L3MBTL1;L3MBTL1	Body;Body
cg26323129	1	235112874
cg05999317	16	89397198	ANKRD11;ANKRD11;ANKRD11;ANKRD11	Body;5'UTR;5'UTR;5'UTR
cg09450200	7	148903195	ZNF282	Body
cg00961024	2	225061695
cg16356520	2	27201619	MAPRE3	5'UTR
cg12994657	7	77801448	MAGI2	Body
cg05623727	3	50126028	RBM5	TSS1500	N_Shore
cg26013733	17	928851	ABR;ABR;ABR	Body;Body;Body	S_Shelf
cg03170099	22	33121397	SYN3;SYN3;SYN3	Body;Body;Body
cg15065340	3	195632915	TNK2	5'UTR	N_Shelf
cg14326855	13	27136782	WASF3;WASF3	5'UTR;5'UTR
cg04163614	2	136743921	DARS;DARS;DARS-AS1;DARS-AS1	TSS1500;TSS1500;Body;Body	S_Shore
cg02280503	20	62375973	ZBTB46	3'UTR	S_Shore
cg06153925	17	78755379	RPTOR;RPTOR	Body;Body
cg08778851	17	29888936			S_Shore
cg02119866	19	48019611	NAPA;NAPA;NAPA	TSS1500;TSS1500;TSS1500	S_Shore
cg26405572	17	29909476
cg15888463	2	242953485			S_Shore
cg15883181	17	78336395	RNF213;LOC100294362	Body;Body
cg12232388	12	125027851			N_Shore
cg14704124	12	132514956	SNORA49;EP400	TSS1500;Body	S_Shore
cg25636481	6	33241410	RPS18	Body	S_Shore
cg18093770	15	63674473	CA12;CA12;CA12	TSS200;TSS200;TSS200	S_Shore
cg17448028	1	58453640	DAB1	5'UTR
cg24651312	2	191333721	MFSD6	Body
cg02133809	7	1234925
cg14482991	14	76164424	TTLL5	Body
cg15188398	11	63912722	MACROD1	Body
cg25952881	8	37401945
cg13491139	9	139627019			S_Shelf
cg07815051	16	10956736
cg11997468	13	114834922	RASA3	Body	N_Shore
cg08882472	6	56607099	DST;DST;DST;DST	Body;Body;Body;Body
cg01753198	16	70560099	SF3B3	5'UTR	S_Shelf
cg14823429	2	240187023	HDAC4	Body
cg16761000	14	77588307			N_Shelf
cg00532477	2	130941423	SMPD4;SMPD4;SMPD4;SMPD4;SMPD4;SMPD4;SMPD4;FAM128B	TSS1500;TSS1500;TSS1500;TSS1500;TSS1500;TSS1500;TSS1500;Body	S_Shore
cg24452821	11	113953812	ZBTB16;ZBTB16	Body;Body	Island
cg14343680	10	97322480	SORBS1;SORBS1;SORBS1;SORBS1	TSS1500;TSS1500;TSS1500;TSS1500	S_Shore
cg10457878	8	132933014	EFR3A	Body
cg08371951	6	33396610	SYNGAP1	Body	S_Shore
cg01118636	22	33392754	SYN3;SYN3;SYN3	Body;Body;Body
cg10205038	14	93052501	RIN3	Body
cg03831862	7	139340250	HIPK2;HIPK2	Body;Body
cg12338137	2	218701429	TNS1	Body
cg22161376	15	67813132	C15orf61	TSS1500	N_Shore
cg17125583	1	226064048	TMEM63A	Body
cg11288428	6	90033604
cg03302807	7	90254095	CDK14	Body
cg15212942	19	15487840	AKAP8	Body	N_Shelf
cg04468334	7	149414901	KRBA1	5'UTR	N_Shore
cg07313523	16	57450669
cg02320600	22	42243577	SREBF2;SREBF2	Body;Body
cg08298684	22	18049624	SLC25A18;SLC25A18	5'UTR;5'UTR
cg22601762	1	19526929	UBR4	Body
cg05709325	14	30124857	MIR548AI;PRKD1	Body;Body
cg08971859	11	66489022	SPTBN2	TSS200
cg15188874	3	58482376	KCTD6	5'UTR
cg01255527	8	124526866	FBXO32;FBXO32;FBXO32	5'UTR;Body;Body
cg25932566	11	114069864	ZBTB16;ZBTB16	Body;Body	Island
cg19432033	17	7517220	FXR2;SHBG	Body;TSS200	N_Shore
cg23620160	2	20706754
cg18668068	17	1158279
cg16215947	7	134279127
cg26371705	22	46507241	MIRLET7A3;LOC400931	TSS1500;Body
cg14102055	9	133715238	ABL1;ABL1	Body;Body	S_Shelf
cg19385050	1	160180055	PEA15;PEA15;PEA15;PEA15;PEA15;LOC729867	5'UTR;5'UTR;5'UTR;Body;Body;TSS1500
cg13471990	10	97515222	ENTPD1;ENTPD1;ENTPD1;ENTPD1;ENTPD1;ENTPD1;ENTPD1	TSS1500;TSS200;TSS1500;TSS1500;TSS1500;TSS200;Body
cg09367092	22	43254168	ARFGAP3;ARFGAP3	TSS1500;TSS1500	S_Shore
cg12488187	12	65671664	MSRB3;MSRB3	TSS1500;TSS1500	N_Shore
cg03596910	4	57978778	IGFBP7-AS1	Body	S_Shore
cg10018522	1	229122701
cg02433515	15	37311908	MEIS2;MEIS2;MEIS2;MEIS2;MEIS2;MEIS2;MEIS2	Body;Body;Body;Body;Body;Body;Body
cg17365725	2	242698748	D2HGDH	Body
cg00110039	22	17638932	CECR4;CECR5;CECR5;CECR4	TSS1500;Body;Body;TSS1500	N_Shore
cg14825593	13	99188998	STK24	Body
cg11118801	4	185304985
cg06435374	8	26474480	DPYSL2	Body
cg07903144	6	33358872	KIFC1	TSS1500	N_Shore
cg02519625	13	114191747	TMCO3	Body	N_Shelf
cg21940308	1	167766195
cg21976229	6	5133365	LOC100129461;LYRM4;LYRM4;LYRM4;LYRM4	Body;3'UTR;Body;Body;Body	N_Shore
cg03050508	14	62011349	PRKCH	Body
cg03102991	18	77498956	CTDP1;CTDP1;CTDP1	Body;Body;Body	N_Shore
cg19645639	1	113500384	SLC16A1	TSS1500	S_Shore
cg08964948	16	3860816	CREBBP;CREBBP	Body;Body
cg07142830	16	17546018	XYLT1	Body
cg04927910	11	67203054	PTPRCAP	3'UTR	N_Shore
cg27168042	8	141809398	PTK2;PTK2;PTK2	Body;Body;Body
cg03755175	1	230866875
cg23336702	8	134585815			S_Shore
cg03325619	14	93127455	RIN3	Body
cg05229904	20	20054008	CFAP61;CFAP61	Body;Body
cg05298510	16	84776329	USP10	Body
cg10101680	14	93770551	BTBD7;BTBD7	5'UTR;5'UTR
cg14758757	17	79265454	SLC38A10;SLC38A10	Body;Body	N_Shelf
cg05259881	16	49631268	ZNF423	Body	N_Shelf
cg26255604	11	13983719	SPON1	TSS1500	N_Shore
cg00359633	19	58567177			N_Shelf
cg19072817	5	176057992	EIF4E1B;SNCB;SNCB;EIF4E1B	5'UTR;TSS1500;TSS1500;1stExon	S_Shore
cg19179018	3	181598407
cg14699069	20	5715517
cg01215538	20	4927568	SLC23A2;SLC23A2	5'UTR;5'UTR
cg08079166	15	68083412	MAP2K5;MAP2K5	Body;Body
cg02191580	3	23781011
cg01435766	16	24870053	SLC5A11	Body
cg06833564	16	4665307	FAM100A	TSS1500	Island
cg00995797	20	33463466	ACSS2;ACSS2;ACSS2	5'UTR;TSS1500;TSS1500	N_Shore
cg07406728	5	114786954
cg21815999	22	50540737	MOV10L1;MOV10L1;MOV10L1	Body;Body;Body
cg16135989	5	176166629			N_Shelf
cg09429435	19	12914994			Island
cg06550354	10	49396173	FRMPD2	Body
cg10477624	6	47065574
cg03667969	6	6915600
cg18700886	14	68407654	RAD51B;RAD51B;RAD51B	Body;Body;Body
cg06464324	7	544924	PDGFA;PDGFA	Body;Body
cg12332674	6	34252820
cg10800691	2	9118089	MBOAT2	Body
cg03694587	7	157320088			N_Shore
cg08881516	20	45030267	ELMO2;ELMO2	5'UTR;5'UTR
cg11526113	20	31560299
cg17298352	15	86286038	AKAP13;AKAP13;AKAP13	Body;Body;Body	S_Shore
cg07609007	1	146977303	LINC00624	Body
cg15555463	1	201851880	IPO9	3'UTR
cg09504873	16	66774626	DYNC1LI2	Body
cg06640528	20	5152803	CDS2	Body
cg17162104	1	32531239
cg02059980	12	109204756	SSH1;SSH1;SSH1	Body;Body;Body
cg20307347	2	231734563	ITM2C;ITM2C;ITM2C	Body;Body;Body	S_Shelf
cg23878241	12	111019734	PPTC7	Body	N_Shore
cg03568079	4	170405826	NEK1;NEK1;NEK1;NEK1;NEK1	Body;Body;Body;Body;Body
cg04313875	17	1553202	RILP;RILP	5'UTR;1stExon	Island
cg18848696	11	66774142
cg21755058	19	52676095	ZNF836	TSS1500	S_Shore
cg10102968	20	48381842
cg00528490	2	102394306	MAP4K4;MAP4K4;MAP4K4	Body;Body;Body
cg22069258	19	1360039	MUM1;MUM1	Body;Body	Island
cg25724604	10	82218377	TSPAN14;TSPAN14	5'UTR;5'UTR	S_Shelf
cg23569941	2	219139048	TMBIM1;PNKD	3'UTR;Body	S_Shelf
cg10146741	17	43173247	NMT1	Body
cg06105327	7	5686613	RNF216;RNF216	Body;Body
cg06727632	11	121436140	SORL1	Body
cg20101015	11	47510560	CUGBP1;CUGBP1;CUGBP1	Body;Body;1stExon
cg10897623	22	50201029	BRD1;BRD1	Body;Body
cg05049790	5	1499152	LPCAT1	Body	S_Shelf
cg13821008	2	175499113	WIPF1;WIPF1	5'UTR;5'UTR
cg11760836	1	16698494	SZRD1;SZRD1;SZRD1;SZRD1;SZRD1;SZRD1	Body;Body;Body;Body;Body;Body
cg22263548	22	39777685	SYNGR1	Body	Island
cg11655407	18	60814549	BCL2	Body
cg14016787	20	47346897	PREX1	Body
cg03536494	19	3462921	NFIC;NFIC;NFIC;NFIC;NFIC	3'UTR;3'UTR;3'UTR;3'UTR;3'UTR	N_Shore
cg20780180	5	122251808	SNX24	Body
cg00768873	9	132656275	FNBP1	Body	S_Shelf
cg10169852	11	125147091	PKNOX2	5'UTR
cg15741887	14	89818370	FOXN3;FOXN3	Body;Body
cg22400420	1	183851242	RGL1	Body
cg23338618	22	25241611	SGSM1;SGSM1;SGSM1;SGSM1	Body;Body;Body;Body
cg21253742	15	85305079	ZNF592	5'UTR
cg17776376	5	71449785	MAP1B	Body
cg08183724	20	21497429			S_Shore
cg23093151	3	134755785	EPHB1	Body
cg19821297	19	12890029			S_Shore
cg05521175	2	220434528	OBSL1	Body	N_Shore
cg18817459	6	107977784	SOBP	3'UTR
cg00119073	3	187870713	LPP	TSS1500	N_Shore
cg15721529	21	43427834	ZNF295-AS1;ZBTB21;ZBTB21;ZBTB21	TSS1500;5'UTR;5'UTR;5'UTR	N_Shore
cg27382459	2	145237379	ZEB2;ZEB2	Body;Body
cg12852187	2	231903372	C2orf72	Body	S_Shore
cg12728309	5	124206958
cg14139382	6	15088016
cg05902624	6	30710949	FLOT1	TSS1500	Island
cg14784004	3	10209086	IRAK2	Body	S_Shelf
cg04620566	2	28182570	BRE;BRE;BRE;BRE;BRE;BRE	Body;Body;Body;Body;Body;Body
cg16176694	10	134236453
cg02110529	17	56769696	TEX14;RAD51C;TEX14;RAD51C	TSS1500;TSS1500;TSS1500;TSS1500	N_Shore
cg17966560	1	156357871			N_Shore
cg13763649	12	109554277
cg21148670	20	5840412	C20orf196;C20orf196;C20orf196	Body;Body;Body
cg16222850	15	64989523	OAZ2	Body
cg27479617	6	45696591
cg12279138	1	224370322	DEGS1;DEGS1	TSS1500;TSS1500	N_Shore
cg25033349	3	141748725	TFDP2;TFDP2;TFDP2;TFDP2;TFDP2	TSS1500;TSS1500;TSS1500;Body;5'UTR
cg16986643	12	52025687	SCN8A;SCN8A	5'UTR;5'UTR
cg08004561	2	12190684	LOC100506457;LOC100506457;LOC100506457	Body;Body;Body
cg01049714	9	18438149			N_Shore
cg27195137	16	66921283	PDP2	3'UTR
cg10600828	8	123931655	ZHX2	5'UTR
cg10094078	19	1467925	APC2	Body	Island
cg17526578	20	35470765	SOGA1;SOGA1	Body;5'UTR	S_Shelf
cg03734501	13	114838102	RASA3	Body	N_Shore
cg09831081	21	47647568	LSS;LSS;LSS;LSS	Body;Body;Body;5'UTR	N_Shore
cg01942394	16	56641998	MT2A	TSS1500	N_Shore
cg20090279	4	99552024	TSPAN5	Body
cg03276430	17	64563454	PRKCA	Body
cg24257851	12	64963383
cg07821464	5	89480887	LINC01339	Body
cg06764945	17	76694344	CYTH1;CYTH1;CYTH1;CYTH1;CYTH1;CYTH1;CYTH1;CYTH1	ExonBnd;ExonBnd;ExonBnd;ExonBnd;Body;Body;Body;Body
cg07003611	10	121487556	INPP5F;INPP5F	Body;Body	S_Shelf
cg17683366	12	13256459	GSG1;GSG1;GSG1;GSG1;GSG1;GSG1	1stExon;1stExon;1stExon;5'UTR;5'UTR;5'UTR	S_Shore
cg14497203	22	23487048	RAB36	TSS1500	N_Shore
cg10662345	16	55534162	MMP2;MMP2;MMP2;MMP2;MMP2	Body;Body;Body;Body;Body
cg11909137	18	46461202	SMAD7	Body
cg04563783	1	44417568	IPO13	Body
cg08139785	9	36152420	GLIPR2;GLIPR2;GLIPR2;GLIPR2;GLIPR2;GLIPR2;GLIPR2;GLIPR2;GLIPR2;GLIPR2;GLIPR2	Body;Body;Body;Body;Body;Body;Body;Body;Body;Body;Body
cg20834587	4	170106468	SH3RF1	Body
cg14647877	6	31698698	CLIC1;DDAH2	Body;TSS1500	S_Shore
cg10631373	1	89457642	RBMXL1;RBMXL1;CCBL2;CCBL2	5'UTR;5'UTR;5'UTR;5'UTR	N_Shore
cg20800120	12	132261465	SFSWAP;SFSWAP	Body;Body	N_Shelf
cg19080233	5	67089012
cg16355771	3	13242707			N_Shelf
cg10205974	12	116465462	MED13L	Body
cg20494738	12	124985889	NCOR2;NCOR2	5'UTR;5'UTR
cg12939139	10	75346223
cg09965388	17	42275123	ATXN7L3;ATXN7L3	Body;Body	N_Shore
cg21528710	1	203477371	OPTC	3'UTR
cg09624120	17	58156912	HEATR6	TSS1500	S_Shore
cg15713169	20	3297193	C20orf194	Body
cg09877215	7	748801	PRKAR1B;PRKAR1B;PRKAR1B;PRKAR1B;PRKAR1B;PRKAR1B	Body;Body;Body;Body;Body;Body	N_Shore
cg16531222	12	11816105	ETV6	Body
cg21211413	15	89348748	ACAN;ACAN	5'UTR;5'UTR	S_Shore
cg19621460	19	14225945	PRKACA;PRKACA	TSS1500;Body	N_Shelf
cg09401598	22	45732160	FAM118A;FAM118A	Body;Body
cg05638589	7	47457995	TNS3	Body
cg05789595	6	56555274	DST;DST;DST;DST	Body;Body;Body;Body
cg09203966	1	114522606	OLFML3;OLFML3;OLFML3;OLFML3	5'UTR;5'UTR;ExonBnd;Body
cg00177239	10	116581112	FAM160B1;FAM160B1	TSS1500;TSS1500	N_Shore
cg05919793	5	153748304	GALNT10	Body
cg16619557	9	137016739	WDR5;WDR5	Body;Body	N_Shore
cg10420966	10	114812813	TCF7L2;TCF7L2;TCF7L2;TCF7L2;TCF7L2;TCF7L2;TCF7L2;TCF7L2;TCF7L2;TCF7L2;TCF7L2;TCF7L2;TCF7L2	Body;Body;Body;Body;Body;Body;Body;Body;Body;Body;Body;Body;Body
cg02404377	11	20043971	NAV2;NAV2;NAV2;NAV2	TSS1500;Body;Body;Body
cg03752203	8	103874399	AZIN1;AZIN1	5'UTR;5'UTR	N_Shore
cg20445361	6	44213377	HSP90AB1;HSP90AB1;HSP90AB1;HSP90AB1;HSP90AB1	TSS1500;TSS1500;TSS1500;TSS1500;TSS1500	N_Shore
cg26407930	1	8377724			N_Shore
cg02313922	3	59560961
cg09161245	10	73604666	PSAP;PSAP;PSAP	Body;Body;Body
cg16517593	11	1032259	MUC6	Body	N_Shore
cg10491242	19	50366052	PNKP	Body	Island
cg21282452	22	42232160	SREBF2	Body	S_Shelf
cg26653029	8	143844516
cg07053114	10	129794994	PTPRE	5'UTR
cg22397755	1	166878093
cg10095811	11	95902692	MAML2	Body
cg13205324	1	182363501			S_Shore
cg21737421	18	13267090	C18orf1;C18orf1	5'UTR;5'UTR	S_Shelf
cg05054522	11	64146606
cg23885475	7	69272793	AUTS2;AUTS2;AUTS2	Body;Body;Body
cg07078114	9	139606202	FAM69B	TSS1500	N_Shore
cg03205844	4	185400068			S_Shelf
cg15625485	17	2316534	LOC284009	Body
cg15363134	18	77161214	NFATC1;NFATC1;NFATC1;NFATC1;NFATC1	Body;5'UTR;Body;Body;Body	S_Shore
cg24581900	7	65619520	CRCP;CRCP;CRCP;CRCP;CRCP	Body;3'UTR;3'UTR;3'UTR;3'UTR
cg17253981	4	114366508
cg20563269	2	129104576			S_Shore
cg23494957	14	64761548	ESR2;ESR2;ESR2	TSS1500;TSS1500;5'UTR	S_Shore
cg07665923	7	1174784	C7orf50;C7orf50;C7orf50	5'UTR;5'UTR;5'UTR	N_Shelf
cg01925424	19	16177039	TPM4	TSS1500	N_Shore
cg12232006	16	78245569	WWOX;WWOX;WWOX;WWOX	Body;Body;Body;Body
cg25303150	10	134211874	PWWP2B;PWWP2B	Body;Body	S_Shore
cg07361334	11	17129511	PIK3C2A	Body
cg02849345	8	91952297	NECAB1	Body
cg01666985	7	73820652
cg09901194	2	240303404	HDAC4	5'UTR
cg03430116	16	85083564	KIAA0513	5'UTR
cg22378449	10	94331624	IDE	Body	N_Shore
cg00940577	17	28803884	GOSR1;GOSR1;GOSR1	TSS1500;TSS1500;TSS1500	N_Shore
cg01084048	17	66347949	ARSG;ARSG	Body;Body
cg15330193	11	20002454	NAV2;NAV2;NAV2;NAV2	Body;Body;Body;Body
cg24848129	1	151415787	POGZ;POGZ;POGZ;POGZ;POGZ	TSS1500;5'UTR;5'UTR;5'UTR;5'UTR
cg08161922	12	2163608	CACNA1C;CACNA1C;CACNA1C;CACNA1C;CACNA1C;CACNA1C;CACNA1C;CACNA1C;CACNA1C;CACNA1C;CACNA1C;CACNA1C;CACNA1C;CACNA1C;CACNA1C;CACNA1C;CACNA1C;CACNA1C;CACNA1C;CACNA1C;CACNA1C;CACNA1C;CACNA1C	Body;Body;Body;Body;Body;Body;Body;Body;Body;Body;Body;Body;Body;Body;Body;Body;Body;Body;Body;Body;Body;Body;Body	S_Shore
cg11741335	7	36242319	EEPD1	Body
cg05586540	6	43046201	PTK7;PTK7;PTK7;PTK7	Body;Body;Body;Body	S_Shore
cg06075789	19	39894767			Island
cg00879786	2	240239755	HDAC4	Body
cg19692584	10	96161889	TBC1D12	TSS1500	N_Shore
cg22046408	19	41106164	LTBP4;LTBP4;LTBP4	TSS1500;Body;Body	Island
cg05108813	2	203000176	KIAA2012	Body
cg14873776	5	173111423
cg17029019	17	1959124	HIC1;HIC1	TSS1500;5'UTR	Island
cg07652864	14	68607357	RAD51B;RAD51B;RAD51B	Body;Body;Body
cg20273656	4	7809479	AFAP1;AFAP1	Body;Body
cg22793129	19	2085297	MOBKL2A	5'UTR
cg13000558	22	36849561			N_Shore
cg03693528	5	150631405	GM2A;GM2A	TSS1500;TSS1500
cg03504482	15	51339194
cg00027570	1	117306669	CD2	Body
cg17324695	1	208021325
cg21954684	2	64341404	PELI1	5'UTR
cg23904595	11	2908116	CDKN1C;CDKN1C;CDKN1C	TSS1500;TSS1500;TSS1500	S_Shore
cg00290791	21	43457792
cg10187211	8	9274494
cg23712594	1	226591890	PARP1	Body	N_Shelf
cg05093455	19	58907454	RNF225	TSS200	Island
cg02486855	15	67356942	SMAD3	TSS1500	N_Shore
cg09774262	2	25301034	EFR3B	Body
cg08371772	19	42828621	MEGF8;TMEM145	TSS1500;Body	Island
cg26495884	10	89368545
cg24776350	17	7757236	KDM6B;TMEM88	3'UTR;TSS1500	Island
cg14844341	5	139089549			Island
cg24363824	6	30713026	IER3	TSS1500	S_Shore
cg12248398	12	122006510	KDM2B;KDM2B	Body;Body
cg19885130	11	68146832	LRP5;LRP5	5'UTR;Body
cg13722084	1	3317920	PRDM16;PRDM16	Body;Body	N_Shelf
cg11492043	9	133709231	ABL1;ABL1	TSS1500;Body	N_Shore
cg17657285	11	130002365	APLP2;APLP2;APLP2;APLP2;APLP2;APLP2;APLP2	Body;Body;Body;Body;Body;Body;Body
cg21268475	16	71089339	HYDIN;HYDIN;HYDIN;HYDIN	Body;Body;Body;Body
cg04543901	17	63519783
cg19941436	11	113933967	ZBTB16;ZBTB16	5'UTR;5'UTR	S_Shore
cg17067918	22	18243402	BID;BID;BID;BID;BID;BID;BID	5'UTR;5'UTR;5'UTR;5'UTR;5'UTR;5'UTR;Body
cg17465410	1	160079577
cg05688879	9	82283471	TLE4;TLE4;TLE4;TLE4;TLE4;TLE4	Body;Body;Body;Body;Body;Body
cg10388525	9	35520491	RUSC2;RUSC2	5'UTR;Body
cg03530557	20	35447403	SOGA1;SOGA1	Body;Body	S_Shelf
cg20279003	22	23558941	BCR;BCR	Body;Body
cg23666702	17	55576995	MSI2;MSI2	Body;Body
cg00821769	2	109748427	SH3RF3	Body	S_Shore
cg09243824	19	48217675	EHD2	5'UTR	S_Shore
cg13805951	14	105948819			N_Shelf
cg25589001	10	98605052	LCOR;LCOR;LCOR	5'UTR;5'UTR;5'UTR
cg20199275	12	29937748	TMTC1;TMTC1	TSS1500;TSS200	S_Shore
cg20019524	4	169771566	PALLD;PALLD;PALLD;PALLD	5'UTR;Body;Body;Body
cg05867158	10	678920	DIP2C	Body	Island
cg17330515	19	13031369	SYCE2	TSS1500	S_Shore
cg08770438	9	133747402	ABL1;ABL1	Body;Body
cg26479002	16	19753559	IQCK;IQCK;IQCK;IQCK;IQCK	Body;Body;Body;Body;Body
cg03143849	11	2904951	CDKN1C;CDKN1C;CDKN1C	3'UTR;3'UTR;3'UTR	N_Shore
cg05941178	16	8740421
cg21258259	13	114281006	TFDP1;TFDP1	Body;Body	S_Shore
cg00156118	2	85473750	TCF7L1	Body
cg07915282	12	65003120	RASSF3	TSS1500	N_Shore
cg01425836	10	3824373	KLF6;KLF6;KLF6;KLF6	Body;Body;Body;Body	S_Shore
cg14237903	17	60729448	MRC2	Body	N_Shore
cg15388974	14	30291201	PRKD1	Body
cg15260552	12	64338402	SRGAP1	Body
cg14602087	8	37556386	ZNF703	3'UTR	N_Shore
cg15067995	3	195485212	MUC4;MUC4;MUC4	Body;Body;Body	N_Shelf
cg24537772	11	12419766	PARVA	Body
cg00302160	8	10030945	MSRA;MSRA;MSRA	Body;Body;Body
cg13636895	6	74183391	MTO1;MTO1;MTO1;MTO1;MTO1;MTO1	ExonBnd;ExonBnd;ExonBnd;Body;Body;Body
cg09993945	10	70482290	CCAR1	Body	S_Shore
cg04061534	20	19926620	RIN2;RIN2	Body;Body
cg12782801	10	11191659	CELF2;CELF2	Body;Body
cg08572315	2	85133831			S_Shore
cg22175254	8	58812532
cg05959346	1	40102679	HEYL	Body	N_Shelf
cg09334629	17	81033740			S_Shore
cg14724023	20	47326332	PREX1	Body
cg21579197	15	37350102	MEIS2;MEIS2;MEIS2;MEIS2;MEIS2;MEIS2;MEIS2	Body;Body;Body;Body;Body;Body;Body
cg24496541	12	57657647	R3HDM2	Body
cg27219276	7	150077602	ZNF775	5'UTR	S_Shore
cg20559634	3	45609400
cg00254017	5	56119093	MAP3K1	Body
cg12868173	10	44185097			Island
cg19123356	8	130898833	FAM49B	5'UTR
cg20485084	1	27945005	FGR;FGR;FGR	Body;Body;Body	S_Shelf
cg04887089	11	86371310	ME3;ME3;ME3	Body;Body;Body
cg16657070	3	73450424	PDZRN3;PDZRN3;PDZRN3;PDZRN3;PDZRN3	Body;Body;Body;Body;Body
cg07794221	1	235575239	TBCE;TBCE;TBCE;TBCE	Body;Body;Body;5'UTR
cg05013661	11	320840	IFITM3;IFITM3	5'UTR;1stExon	S_Shore
cg10225988	11	64443279	NRXN2;NRXN2	Body;Body
cg19916543	14	23339853	LRP10	TSS1500	N_Shore
cg08324090	17	7253189	ACAP1	Body	N_Shore
cg25887619	7	101558435	CUX1;CUX1;CUX1	Body;Body;Body	N_Shore
cg09145900	6	168379113	HGC6.3	TSS1500	S_Shore
cg17820481	7	100482600	SRRT;SRRT;SRRT;SRRT	Body;Body;Body;Body	N_Shore
cg00623312	7	101630839	CUX1;CUX1;CUX1	Body;Body;Body
cg05106936	12	104962891	CHST11;CHST11	Body;Body
cg13880539	11	2696589	KCNQ1;KCNQ1OT1;KCNQ1	Body;Body;Body
cg01811337	8	125633114	MTSS1;MTSS1;MTSS1	Body;Body;Body
cg12184255	2	242326032	FARP2;FARP2;FARP2	Body;Body;Body
cg23814696	15	70011984
cg07139788	22	22171156	MAPK1;MAPK1	Body;Body
cg02645034	2	121334054			N_Shore
cg26711070	1	55516578	PCSK9;PCSK9	Body;Body
cg08253405	1	109401072	AKNAD1	TSS1500
cg18467041	2	241955211	SNED1	Body
cg19601328	17	43368729	MAP3K14	5'UTR
cg16284456	1	164679394	PBX1;PBX1;PBX1	Body;Body;Body
cg10063845	2	80363347	CTNNA2;CTNNA2	Body;Body
cg13565718	1	841289			S_Shore
cg13619781	1	162200384	NOS1AP;NOS1AP	Body;Body
cg06144088	6	111994010	FYN;FYN;FYN	Body;Body;Body
cg03571507	19	53239146	ZNF611;ZNF611;ZNF611	TSS1500;TSS1500;TSS1500	S_Shore
cg15791171	1	218829778	MIR548F3	Body
cg20074307	14	55092491	SAMD4A;SAMD4A	Body;Body
cg13945699	2	96915519
cg25667000	5	176270808	UNC5A	Body
cg08835342	19	42811090	PRR19	5'UTR	Island
cg12785774	16	75351435	CFDP1	Body
cg00182994	16	2234571	CASKIN1	Body	S_Shore
cg11194061	3	66515108	LRIG1	Body
cg20735242	11	36062297	LDLRAD3	Body
cg14786340	22	17848767	CECR2	5'UTR	N_Shore
cg04689282	5	115901906	SEMA6A;SEMA6A	5'UTR;5'UTR
cg26889343	19	50291915	AP2A1;AP2A1	Body;Body	Island
cg22108311	1	46766456	LRRC41	Body	N_Shore
cg11940177	10	99188478	PGAM1	Body	S_Shelf
cg24072585	11	57404466
cg07962309	12	42628089	YAF2	Body	N_Shelf
cg00117536	7	48128124	UPP1;UPP1;UPP1;UPP1;UPP1;UPP1	TSS1500;TSS1500;TSS1500;TSS1500;TSS200;TSS200	Island
cg06221222	1	94147831	BCAR3	TSS1500	S_Shore
cg17259487	18	8261299	PTPRM;PTPRM	Body;Body
cg15337905	7	150807508	AGAP3;AGAP3	Body;Body
cg11859594	17	76755745	CYTH1;CYTH1	Body;Body
cg13573744	15	70751666
cg04399632	16	11837547	TXNDC11	TSS1500	S_Shore
cg21802470	7	156545592	LMBR1	Body
cg11791770	11	611791	PHRF1	3'UTR	Island
cg16616514	4	6324629	PPP2R2C;PPP2R2C	3'UTR;3'UTR
cg19969444	20	11791322	LINC00687	Body
cg00582574	8	145843133			N_Shore
cg14630106	7	139345115	HIPK2;HIPK2	Body;Body
cg12048341	1	201712730	NAV1;NAV1	Body;Body	S_Shelf
cg13182602	2	127837053	BIN1;BIN1;BIN1;BIN1;BIN1;BIN1;BIN1;BIN1;BIN1;BIN1	Body;Body;Body;Body;Body;Body;Body;Body;Body;Body
cg13394762	14	103871452	MARK3;MARK3;MARK3;MARK3;MARK3	Body;Body;Body;Body;Body
cg21781085	13	41470105	TPTE2P5;TPTE2P5	Body;Body
cg08210331	22	32971720	SYN3;SYN3;SYN3	Body;Body;Body
cg10096948	16	67428497	TPPP3;TPPP3;ZDHHC1	TSS1500;TSS1500;3'UTR	Island
cg13893720	15	62778589
cg05668674	16	57672219	GPR56;GPR56;GPR56;GPR56;GPR56;GPR56;GPR56;GPR56	5'UTR;TSS1500;5'UTR;5'UTR;5'UTR;5'UTR;5'UTR;5'UTR
cg06508940	19	5953984	RANBP3;RANBP3;RANBP3;RANBP3	Body;Body;Body;Body
cg18457438	19	44039446	ZNF575	Body	Island
cg26207568	5	14173773	TRIO	Body
cg18959923	3	23909099	UBE2E1;UBE2E1;UBE2E1	Body;Body;Body
cg14543255	17	8905775			N_Shore
cg08405910	2	106501075	NCK2;NCK2;NCK2	Body;Body;Body	S_Shelf
cg00705916	1	31288481
cg04770028	10	35080148	PARD3;PARD3;PARD3;PARD3;PARD3;PARD3;PARD3;PARD3;PARD3;PARD3;PARD3	Body;Body;Body;Body;Body;Body;Body;Body;Body;Body;Body
cg14042099	11	114068801	ZBTB16;ZBTB16	Body;Body	N_Shore
cg21593863	14	76164631	TTLL5	Body
cg14839386	14	102481497	DYNC1H1	Body	N_Shore
cg02525015	2	136771608
cg11163773	11	132182806	NTM;NTM;NTM;NTM	Body;Body;Body;Body
cg10504280	3	98481832	ST3GAL6;ST3GAL6;ST3GAL6;ST3GAL6;ST3GAL6;ST3GAL6	5'UTR;5'UTR;5'UTR;5'UTR;5'UTR;Body
cg13179236	9	134852592	MED27;MED27	Body;Body
cg00768572	2	70343229
cg15573884	11	71814729	LAMTOR1;LRTOMT;LRTOMT;LRTOMT	TSS1500;Body;Body;Body	S_Shore
cg25877553	20	1352657	FKBP1A;FKBP1A	3'UTR;3'UTR
cg11251470	7	30008931	SCRN1;SCRN1;SCRN1;SCRN1	5'UTR;Body;5'UTR;5'UTR
cg00033623	8	1774135	ARHGEF10;ARHGEF10;ARHGEF10	5'UTR;5'UTR;5'UTR	S_Shore
cg14228460	9	79303801	PRUNE2	Body
cg25649039	17	64335475	PRKCA	Body
cg11401022	16	57876251
cg20288165	2	74782157	LOXL3;LOXL3;DOK1;DOK1	TSS1500;TSS1500;Body;5'UTR	Island
cg24899692	4	721918	PCGF3	5'UTR	N_Shelf
cg05539369	4	159689243	FNIP2	TSS1500	N_Shore
cg16380885	5	17219936	BASP1	5'UTR	S_Shore
cg12337011	2	28002424	MRPL33;MRPL33	3'UTR;3'UTR
cg25952104	14	74250584	C14orf43	5'UTR	N_Shelf
cg09985560	6	33358866	KIFC1	TSS1500	N_Shore
cg27181765	6	33160250	COL11A2;COL11A2;COL11A2;COL11A2	TSS200;TSS200;TSS200;TSS200	Island
cg15909948	22	36553970	APOL3;APOL3;APOL3;APOL3;APOL3;APOL3	Body;5'UTR;5'UTR;5'UTR;5'UTR;5'UTR
cg16335432	5	179125014	CANX;CANX	TSS1500;TSS1500	N_Shore
cg02382373	19	5314312	PTPRS;PTPRS;PTPRS;PTPRS	5'UTR;5'UTR;5'UTR;5'UTR
cg16025068	18	48234392	MAPK4;MAPK4;MAPK4	5'UTR;Body;Body
cg02762634	17	26458796	NLK	Body
cg23300882	7	72863900	BAZ1B	Body
cg14839263	5	176003374	CDHR2;CDHR2	Body;Body
cg08285284	15	73077186	ADPGK;ADPGK;ADPGK;ADPGK-AS1	TSS1500;TSS1500;TSS1500;Body	S_Shore
cg18595635	7	2004329	MAD1L1;MAD1L1;MAD1L1	Body;Body;Body	N_Shelf
cg14682005	6	15337603	JARID2	Body
cg16155923	6	14804830
cg07448319	3	40547217	ZNF620;ZNF620	TSS1500;TSS1500	N_Shore
cg03417454	10	123688420	ATE1;ATE1;ATE1;ATE1;ATE1;ATE1;ATE1-AS1	TSS1500;TSS1500;TSS1500;TSS1500;TSS200;TSS200;Body	S_Shore
cg17923486	19	2168535	DOT1L	Body	S_Shelf
cg21913376	2	55366440
cg05038268	11	66885281	KDM2A;KDM2A	TSS1500;TSS1500	Island
cg08082355	20	56286441	PMEPA1;PMEPA1;PMEPA1;PMEPA1;PMEPA1	5'UTR;1stExon;TSS1500;TSS1500;TSS1500	S_Shore
cg08189155	12	117891174	KSR2	3'UTR
cg15296758	18	56583633	ZNF532	5'UTR
cg06287058	19	5957460	RANBP3;RANBP3;RANBP3;RANBP3	Body;Body;Body;Body
cg08822636	18	56495808
cg04127075	6	108909893	FOXO3;FOXO3	Body;Body
cg01016793	15	64894722	ZNF609	Body
cg14213590	9	139237503	GPSM1	Body	Island
cg27649916	8	145038979	PLEC1;PLEC1	Body;Body
cg12511689	11	116757351	SIK3;SIK3;SIK3	Body;Body;Body
cg26300785	10	81075492	ZMIZ1	3'UTR
cg01853818	9	134598853	RAPGEF1;RAPGEF1	Body;Body
cg07230058	5	14354817	TRIO	Body
cg01495030	21	47267901
cg11432069	21	47702262	MCM3AP	Body	N_Shelf
cg03466103	6	168840193			N_Shore
cg14594448	2	65091416	LOC101927438	TSS1500	N_Shore
cg11552025	6	3383656	SLC22A23;SLC22A23	Body;Body
cg03758477	17	75210511	SEC14L1;SEC14L1;SEC14L1;SEC14L1;SEC14L1	3'UTR;3'UTR;3'UTR;3'UTR;Body	S_Shore
cg18689614	17	77029386	C1QTNF1;C1QTNF1;C1QTNF1	5'UTR;TSS1500;5'UTR
cg23633547	1	214157565			N_Shore
cg16413562	2	225428084	CUL3;CUL3;CUL3	Body;Body;Body
cg05170706	13	112861507
cg03772567	1	55676815	USP24	Body	N_Shelf
cg19866939	13	114821703	RASA3	Body
cg14100412	11	95992510	MAML2	Body
cg18062721	3	11643427	VGLL4;VGLL4	Body;Body
cg07677920	17	57443607	YPEL2	Body
cg02977955	17	76760976	CYTH1;CYTH1	Body;Body
cg01433190	2	73335308	RAB11FIP5	Body	N_Shelf
cg03405639	1	16069014	TMEM82;TMEM82	5'UTR;1stExon	N_Shore
cg13024052	2	10223562			S_Shelf
cg14537277	5	67382731
cg08034613	16	70411455			N_Shelf
cg15272737	17	76414462	PGS1;PGS1;PGS1;PGS1	Body;Body;Body;Body
cg08219991	14	100054932	CCDC85C	Body
cg24666046	2	159823997	TANC1;TANC1	TSS1500;TSS1500	N_Shore
cg02011476	11	68140196	LRP5	Body
cg14788924	17	73731074	ITGB4;ITGB4;ITGB4	Body;Body;Body
cg25906741	6	53976256	MLIP;MLIP;MLIP;MLIP	5'UTR;1stExon;Body;Body
cg01192442	1	37643135
cg09958560	10	114571695	VTI1A	Body
cg13575798	7	127641221	SND1	Body
cg03803818	12	110637414	IFT81;IFT81	Body;Body
cg26848957	17	70507711
cg19349362	7	130066714	CEP41;CEP41;CEP41;CEP41;CEP41	Body;Body;Body;Body;Body
cg06475513	16	85593560			S_Shelf
cg01065679	1	222245218
cg25311162	4	183305258	ODZ3	Body
cg11030264	17	55213656
cg22712983	2	219187374	PNKD;PNKD	TSS1500;Body	N_Shore
cg04042468	22	43506033	BIK	TSS1500	Island
cg12808565	10	729259	DIP2C	Body
cg11537406	11	124932624	SLC37A2;SLC37A2	TSS1500;TSS1500	N_Shore
cg17726795	19	36211822	MLL4	Body	S_Shore
cg21558509	12	125299800	SCARB1;SCARB1	Body;Body	Island
cg12638745	21	40816464	SH3BGR;LCA5L	TSS1500;TSS1500	N_Shore
cg16490877	2	134274384	NCKAP5;NCKAP5	Body;Body
cg21609096	2	45839135	SRBD1	TSS1500	S_Shore
cg03907138	1	7501620	CAMTA1	Body
cg12815142	17	4872603	CAMTA2;CAMTA2;CAMTA2;CAMTA2;SPAG7	Body;Body;Body;Body;TSS1500	S_Shore
cg00417424	5	179224563			N_Shore
cg24213954	2	169560598	CERS6;CERS6	Body;Body
cg27262870	11	121986736	LOC399959;BLID;BLID	Body;1stExon;5'UTR
cg16193896	3	148658866
cg13033578	19	2302995	LINGO3	5'UTR	Island
cg16627650	2	105488038			N_Shore
cg03750048	14	62009652	PRKCH	Body
cg08828261	6	3913611
cg02091185	5	170288766	RANBP17	TSS1500	N_Shore
cg09780394	17	77951408	TBC1D16	Body	N_Shore
cg11364926	11	64583197
cg07144977	1	68621267	GNG12-AS1;WLS;WLS;WLS	Body;Body;Body;Body
cg18147479	2	169105070	STK39	TSS1500	S_Shore
cg16067079	9	133708845	ABL1	Body	N_Shore
cg14415283	9	131876600	PPP2R4;PPP2R4;PPP2R4;PPP2R4	Body;Body;Body;Body	S_Shelf
cg01910712	11	7456933	SYT9	Body
cg09152813	2	106391379	NCK2;NCK2	5'UTR;5'UTR
cg04831505	12	72233240	TBC1D15;TBC1D15;TBC1D15;TBC1D15	TSS1500;TSS1500;TSS1500;TSS1500	N_Shore
cg04695882	16	20756332			S_Shelf
cg15025240	2	74811430	C2orf65	Body
cg24990317	12	124908617	NCOR2;NCOR2	Body;Body	N_Shelf
cg09443855	22	41602903	L3MBTL2	Body	S_Shore
cg02917659	1	113261071			N_Shore
cg21101995	2	106373553	NCK2;NCK2	5'UTR;5'UTR
cg03882698	3	69230955	FRMD4B	Body
cg03301995	7	117369674	CTTNBP2	Body
cg00460795	2	119998072	STEAP3;STEAP3;STEAP3	Body;5'UTR;5'UTR
cg11970806	17	56066485	VEZF1	TSS1500	S_Shore
cg21881697	9	710102	KANK1;KANK1;KANK1;KANK1	5'UTR;Body;Body;Body	S_Shelf
cg13747028	5	76100578
cg13605781	9	110394728
cg16142349	6	166911009	RPS6KA2;RPS6KA2	Body;Body
cg23916976	6	41594831
cg06939851	1	226112534	PYCR2	TSS1500	Island
cg23097923	1	157994730	KIRREL;KIRREL	Body;Body
cg07729842	12	123757337	CDK2AP1	TSS1500	S_Shore
cg20495819	2	30448529
cg12412746	17	62206273	ERN1	Body	N_Shore
cg24855165	17	73506530	CASKIN2;CASKIN2	TSS1500;Body
cg05222316	7	130796017	LINC-PINT;LINC-PINT;LINC-PINT;LINC-PINT;LINC-PINT;LINC-PINT;LINC-PINT;MKLN1	TSS1500;TSS1500;TSS1500;TSS1500;TSS1500;TSS1500;TSS1500;5'UTR	S_Shore
cg00810914	19	42879857	MEGF8	Body	Island
cg00759609	3	177075301
cg25901841	9	127046834	NEK6;NEK6;NEK6;NEK6	Body;5'UTR;5'UTR;5'UTR
cg06546916	13	52991271	VPS36;VPS36;VPS36;VPS36;VPS36;VPS36	ExonBnd;ExonBnd;ExonBnd;Body;Body;Body
cg11894474	6	41411455			S_Shore
cg11334214	11	64513156	RASGRP2;RASGRP2	TSS1500;TSS1500	Island
cg25858471	5	10867240
cg19333963	19	1467979	APC2	Body	Island
cg11266139	16	9213386	C16orf72	3'UTR
cg04676836	9	114335845	PTGR1;PTGR1;PTGR1;ZNF483	Body;Body;Body;Body
cg19544441	11	67211701	CORO1B;CORO1B	TSS1500;TSS1500
cg14308215	3	30700436	TGFBR2;TGFBR2	Body;Body
cg07607639	16	19130141	ITPRIPL2;ITPRIPL2;ITPRIPL2	1stExon;Body;3'UTR	S_Shelf
cg22729835	16	19789042	IQCK;IQCK;IQCK;IQCK;IQCK	Body;Body;Body;Body;Body
cg25253705	13	78314465	SLAIN1;SLAIN1	Body;TSS1500
cg12175463	2	28888505
cg08130572	6	112081102	FYN;FYN	5'UTR;TSS1500
cg00777079	17	1666607	SERPINF1	5'UTR
cg10937341	9	33917884	UBE2R2	3'UTR
cg23088510	10	126428199	FAM53B	5'UTR	N_Shelf
cg06526997	16	19868612	IQCK	3'UTR
cg25940196	14	33654069	NPAS3;NPAS3;NPAS3;NPAS3	Body;Body;Body;Body
cg26405376	5	175961105	RNF44	5'UTR	N_Shelf
cg01396779	8	22253319	SLC39A14;SLC39A14;SLC39A14;SLC39A14	5'UTR;5'UTR;5'UTR;5'UTR
cg05693645	15	93855750
cg07621682	19	41827759	CCDC97	Body
cg04709822	5	149823868	RPS14;RPS14;RPS14	Body;Body;Body
cg04273867	16	524300	RAB11FIP3;RAB11FIP3	Body;TSS1500
cg10893986	1	3229739	PRDM16;PRDM16	Body;Body
cg24639117	5	160186987	ATP10B	5'UTR
cg08568146	12	6874375	PTMS	TSS1500	N_Shore
cg23616100	1	9884624	CLSTN1;CLSTN1	TSS200;TSS200	Island
cg25378920	3	13728706	LOC285375	Body
cg10853152	17	76918625	TIMP2	Body	N_Shelf
cg14039721	19	45955189			S_Shore
cg12282295	13	87932619
cg05937889	6	43992552	LOC101929705	Body
cg21261709	7	104887042	SRPK2;SRPK2	Body;Body	S_Shore
cg25249086	1	74845888	FPGT-TNNI3K;FPGT-TNNI3K;TNNI3K	Body;Body;Body
cg11391665	1	3417081	MEGF6	Body
cg00925802	1	10732558	CASZ1;CASZ1	Body;Body
cg18122153	10	116445428	ABLIM1;ABLIM1	TSS1500;TSS1500
cg09129536	11	95953291	MAML2	Body
cg15016624	11	118902268	SLC37A4;SLC37A4;SLC37A4;SLC37A4	TSS1500;TSS1500;TSS1500;TSS1500	S_Shore
cg25548456	1	205345261	LEMD1-AS1	Body
cg16653569	10	114725019	TCF7L2;TCF7L2;TCF7L2;TCF7L2;TCF7L2;TCF7L2;TCF7L2;TCF7L2;TCF7L2;TCF7L2;TCF7L2;TCF7L2;TCF7L2	Body;Body;Body;Body;Body;Body;Body;Body;Body;Body;Body;Body;Body
cg19450830	13	40795891	LINC00548	TSS1500
cg15823456	13	41053032	LINC00598;LINC00598;LINC00598	Body;Body;Body
cg24069172	11	86653066	PRSS23;PRSS23	Body;Body
cg16893549	6	26364413	BTN3A2;BTN3A2;BTN3A2;BTN3A2	TSS1500;TSS1500;TSS1500;TSS1500
cg03776082	2	136884116
cg15062470	2	27718710	FNDC4;GCKR	TSS1500;TSS1500	S_Shore
cg04513861	3	134819027	EPHB1	Body
cg22664614	7	129991187	CPA5;CPA5;CPA5	Body;Body;Body
cg12661064	5	67111842
cg19082496	1	33899352			S_Shelf
cg03565720	7	104459130	LHFPL3	Body
cg01641286	2	10483916	HPCAL1;HPCAL1	5'UTR;5'UTR
cg02387879	18	42277130	SETBP1;SETBP1	5'UTR;5'UTR
cg00462004	2	55253344	RTN4;RTN4;RTN4;RTN4	Body;Body;Body;Body
cg08177681	2	240302585	HDAC4	5'UTR
cg03907521	17	762886	NXN;NXN	Body;Body
cg08112356	12	8187244	FOXJ2	5'UTR	S_Shore
cg24839868	1	160324028	NCSTN	Body
cg10785260	12	107069832	RFX4;RFX4;LOC100287944	Body;Body;Body
cg13213314	17	55639510	MSI2;MSI2	Body;Body
cg17466636	2	10456284	HPCAL1;HPCAL1	5'UTR;5'UTR
cg01171954	14	68713369	RAD51B;RAD51B;RAD51B	Body;Body;Body
cg03901393	16	73029288	ZFHX3;ZFHX3	5'UTR;5'UTR
cg06687091	18	43912991	RNF165	TSS1500	N_Shore
cg08835491	9	13446517
cg12573727	19	731160	PALM;PALM	Body;Body	S_Shelf
cg05293216	9	35080812	FANCG	TSS1500	S_Shore
cg19655486	3	50306041	SEMA3B;SEMA3B;SEMA3B;SEMA3B-AS1;SEMA3B	TSS1500;5'UTR;5'UTR;TSS1500;TSS1500
cg05970307	5	175789566	KIAA1191;KIAA1191;KIAA1191	TSS1500;TSS1500;TSS1500	S_Shore
cg08698681	3	171091657	TNIK;TNIK;TNIK;TNIK;TNIK;TNIK;TNIK;TNIK;TNIK	Body;Body;Body;Body;Body;Body;Body;Body;Body
cg09883678	12	122261162	SETD1B	Body	N_Shore
cg05165025	14	74253312	C14orf43	5'UTR	N_Shore
cg19629634	2	203307925	BMPR2	Body
cg10071690	10	666063	DIP2C	Body	N_Shelf
cg13750140	1	41688346	SCMH1;SCMH1;SCMH1;SCMH1	5'UTR;5'UTR;5'UTR;5'UTR
cg01406312	3	47620990	CSPG5	TSS1500	Island
cg20984949	20	52226582
cg13938098	6	112575966	LAMA4;LAMA4;LAMA4;LAMA4;LAMA4	TSS200;TSS200;TSS200;TSS200;TSS200	S_Shore
cg22930117	5	79513881	SERINC5;SERINC5;SERINC5;SERINC5;SERINC5	Body;Body;Body;Body;Body
cg27231793	6	30568959	PPP1R10	3'UTR
cg24787924	19	54231819	MIR518E	TSS1500
cg22258527	8	143616587	BAI1	Body	S_Shore
cg05241828	8	145728507	GPT	TSS1500	N_Shore
cg13588403	14	73209128	DPF3	Body
cg01534799	16	2961000	FLYWCH1;FLYWCH1	TSS1500;TSS1500	N_Shore
cg23264821	9	107731578			S_Shore
cg19876079	1	31392443
cg10448989	14	86041336	FLRT2	5'UTR
cg02180979	10	73575440	CDH23	3'UTR
cg19588016	2	9511523	ASAP2;ASAP2	Body;Body	N_Shelf
cg19807835	5	146174155	PPP2R2B;PPP2R2B;PPP2R2B;PPP2R2B;PPP2R2B;PPP2R2B;PPP2R2B;PPP2R2B;PPP2R2B;PPP2R2B	Body;Body;Body;Body;Body;Body;Body;Body;Body;Body
cg06070445	3	187453772	BCL6;BCL6;BCL6	5'UTR;5'UTR;TSS1500	N_Shore
cg18273817	1	8936178	ENO1	5'UTR	N_Shore
cg07024505	17	580507	VPS53;VPS53	Body;Body
cg00924265	8	28258117			N_Shore
cg26044670	11	123331205
cg11848931	10	25210092	PRTFDC1	Body
cg10653357	3	181334962	SOX2-OT;SOX2-OT;SOX2-OT;SOX2-OT;SOX2-OT;SOX2-OT	Body;Body;Body;Body;Body;Body
cg08842185	11	118517189	PHLDB1;PHLDB1;PHLDB1	Body;Body;Body
cg05559279	17	9052638	NTN1	Body
cg20044962	3	44141622
cg22680708	15	56286911	NEDD4	TSS1500	S_Shore
cg15799486	14	81788389	STON2;STON2	Body;Body
cg11583751	17	43183199	NMT1	3'UTR
cg12478549	11	9160763	DENND5A;DENND5A	3'UTR;3'UTR
cg15768146	14	24007226	ZFHX2;THTPA;THTPA	5'UTR;Body;Body
cg19728949	16	89520128	LOC101927817;LOC101927817;ANKRD11;ANKRD11;ANKRD11;ANKRD11	Body;Body;Body;5'UTR;5'UTR;5'UTR
cg07156273	20	36149013	BLCAP;BLCAP;BLCAP;BLCAP;NNAT;NNAT;BLCAP	5'UTR;5'UTR;5'UTR;5'UTR;TSS1500;TSS1500;5'UTR	Island
cg07951674	14	99644930	BCL11B;BCL11B;BCL11B;BCL11B	Body;Body;Body;Body	S_Shelf
cg17044238	20	1803807
cg11654413	20	1929876			S_Shore
cg10289789	17	55517638	MSI2;MSI2	Body;Body
cg15847845	8	145028505	PLEC1;PLEC1;PLEC1	TSS1500;Body;Body	S_Shore
cg09963257	15	40747480	BAHD1;BAHD1;BAHD1	5'UTR;5'UTR;Body
cg05616995	5	141393361	GNPDA1	TSS1500	S_Shore
cg13226160	18	32626304	MAPRE2;MAPRE2;MAPRE2;MAPRE2;MAPRE2	5'UTR;Body;Body;Body;Body
cg11579421	10	134211857	PWWP2B;PWWP2B	Body;Body	S_Shore
cg27418470	9	127044327	NEK6;NEK6;NEK6;NEK6	Body;5'UTR;5'UTR;5'UTR
cg08653348	16	86072812
cg24486037	1	151345181	SELENBP1	TSS200
cg17728065	15	61220843	RORA	Body
cg14365871	9	134371404	BAT2L1	3'UTR
cg18760837	6	30698777	FLOT1	Body
cg07187971	18	60481018	PHLPP1	Body
cg08435624	2	10360720
cg00533390	1	245028657	HNRNPU;HNRNPU	TSS1500;TSS1500	S_Shore
cg01822050	20	304156			N_Shore
cg07489848	22	29320091	ZNRF3;ZNRF3	Body;5'UTR
cg15589477	20	2672567	EBF4	TSS1500	N_Shore
cg20742667	7	47610297	TNS3	5'UTR
cg08595989	8	81827712
cg14451018	7	158661029	WDR60	Body
cg01756421	16	67918484	NRN1L	TSS1500	N_Shore
cg23189951	5	1595048	SDHAP3	TSS1500	S_Shore
cg02389040	6	31650786			Island
cg08218360	6	34263587	NUDT3;RPS10-NUDT3	Body;Body
cg10547711	3	122696126	SEMA5B;SEMA5B;SEMA5B;SEMA5B;SEMA5B	TSS1500;Body;5'UTR;5'UTR;5'UTR
cg00123762	6	41343697			S_Shore
cg07458509	19	8372513	CD320;CD320	Body;Body	N_Shore
cg19851816	22	50657907	TUBGCP6	Body	Island
cg21969816	3	20097499	KAT2B	Body
cg02781614	1	28843701	RCC1;RCC1;RCC1;RCC1;RCC1;RCC1	TSS1500;TSS1500;TSS1500;5'UTR;Body;Body	N_Shore
cg05738924	2	144995448	GTDC1;GTDC1;GTDC1	5'UTR;5'UTR;TSS1500
cg05877244	19	19198862	SLC25A42	5'UTR
cg10536988	2	62357039	COMMD1	Body
cg23702102	8	21889675	NPM2;NPM2;NPM2	Body;Body;Body
cg18598146	20	47896448	SNORD12B;C20orf199;MIR1259;C20orf199;SNORD12;C20orf199	TSS1500;Body;TSS1500;Body;TSS1500;Body	S_Shore
cg07509304	12	57077877	PTGES3;PTGES3;PTGES3;PTGES3;PTGES3;PTGES3;PTGES3	Body;Body;Body;Body;Body;Body;Body	N_Shelf
cg00795024	1	214157026			N_Shore
cg09129050	11	64478374	NRXN2;NRXN2	Body;Body	N_Shore
cg16595056	17	8380530	MYH10	Body	Island
cg02578800	8	141100498	TRAPPC9;TRAPPC9	Body;Body
cg18254930	3	3646624
cg26771582	16	87415899	FBXO31;FBXO31	Body;Body	N_Shore
cg00826603	1	32231019	BAI2	TSS1500	S_Shore
cg09394509	3	50486444	CACNA2D2;CACNA2D2	Body;Body
cg10963723	16	81744011	CMIP;CMIP	3'UTR;3'UTR
cg23060191	20	39666765	PRO0628;TOP1	Body;Body
cg02115067	6	149380876	UST	Body
cg17812664	10	104957217			S_Shelf
cg25656380	1	95367519	CNN3;CNN3;CNN3	Body;Body;Body
cg03366867	6	149067118	UST	TSS1500	N_Shore
cg19013695	21	27340093	APP;APP;APP;APP;APP;APP;APP;APP;APP;APP	Body;Body;Body;Body;Body;Body;Body;Body;Body;Body
cg27658518	3	183723888	ABCC5-AS1;ABCC5;ABCC5	TSS1500;Body;Body
cg10894205	17	928747	ABR;ABR;ABR	Body;Body;Body	S_Shelf
cg27118196	1	9954275	CTNNBIP1;CTNNBIP1	5'UTR;5'UTR
cg01822145	17	17621774	RAI1	5'UTR	N_Shelf
cg13695286	11	121947636
cg19337748	2	65623624	SPRED2	Body
cg12375870	1	227431744	CDC42BPA;CDC42BPA	Body;Body
cg09715353	2	120190031	TMEM37	Body	Island
cg03707696	10	81075467	ZMIZ1	3'UTR
cg12531838	10	531914	DIP2C	Body	S_Shore
cg16245174	2	219442282	RQCD1	Body
cg06781608	7	157361040	PTPRN2;PTPRN2;PTPRN2	Body;Body;Body	N_Shore
cg08906930	11	77785965	NDUFC2;NDUFC2;NDUFC2;NDUFC2-KCTD14;NDUFC2-KCTD14;NDUFC2-KCTD14;RNU6-83P	Body;Body;Body;Body;Body;Body;Body
cg22850646	4	57931823	IGFBP7;IGFBP7	Body;Body
cg19549830	1	243476824	SDCCAG8	Body
cg22937172	2	240168862	HDAC4	Body
cg05485379	3	197121410
cg01916962	20	62539861	DNAJC5	5'UTR
cg12444411	7	2802554	GNA12	Body	Island
cg14070867	6	31591786	BAT2	Body	S_Shelf
cg11549065	18	53156635	TCF4;TCF4;TCF4;TCF4;TCF4;TCF4;TCF4;TCF4	Body;Body;Body;Body;Body;Body;Body;Body
cg27128549	2	45950359	PRKCE	Body
cg01433107	1	54852233	SSBP3;SSBP3;SSBP3	Body;Body;Body
cg19268467	3	195631486	TNK2	5'UTR	N_Shelf
cg13148151	3	45637978	LIMD1	Body	S_Shelf
cg23625620	12	104905184	CHST11;CHST11	Body;Body
cg27396655	22	39240517	NPTXR	TSS1500	S_Shore
cg19015832	12	123215940	HCAR1	TSS1500
cg01283892	17	68120962	KCNJ16;KCNJ16;KCNJ16;KCNJ16;KCNJ16;KCNJ16;KCNJ16;KCNJ16	5'UTR;5'UTR;5'UTR;5'UTR;5'UTR;5'UTR;5'UTR;5'UTR
cg27515379	8	134027958	TG	Body
cg20782117	7	95865631	SLC25A13;SLC25A13;SLC25A13	Body;Body;Body
cg14189634	16	4566306	CDIP1;CDIP1;CDIP1;CDIP1	5'UTR;5'UTR;5'UTR;5'UTR
cg13849419	9	71802071	TJP2;TJP2;TJP2;TJP2	Body;5'UTR;Body;Body
cg00552490	2	106746466	UXS1	Body
cg24226590	11	3186977	OSBPL5;OSBPL5;OSBPL5	TSS1500;TSS1500;TSS1500	S_Shore
cg16307144	19	38704933	DPF1;DPF1;DPF1;DPF1	Body;Body;Body;Body
cg04547087	11	111600700	PPP2R1B;PPP2R1B	Body;Body
cg06366675	4	121844638	PRDM5;PRDM5;PRDM5	TSS1500;TSS1500;TSS1500	S_Shore
cg15972294	3	50273096	GNAI2	TSS1500	N_Shore
cg21917405	6	111302637	RPF2;RPF2	TSS1500;TSS1500	N_Shore
cg14189381	9	125106354			N_Shelf
cg07276867	9	32426364	ACO1;ACO1	Body;Body
cg10854092	10	133985931	JAKMIP3	3'UTR
cg05676117	1	200721079	CAMSAP2;CAMSAP2;CAMSAP2	Body;Body;Body
cg00010853	6	30653167	KIAA1949;KIAA1949	Body;1stExon	N_Shore
cg09817523	12	120685545	PXN;PXN;PXN;PXN	Body;Body;Body;5'UTR
cg02632490	10	88024529	MIR346;GRID1	Body;Body	S_Shore
cg00498360	17	64504304	PRKCA	Body
cg09544149	10	80588828
cg08402246	4	58059773			N_Shore
cg18169877	9	130564560	FPGS;FPGS;FPGS;FPGS	TSS1500;TSS1500;TSS1500;TSS1500	N_Shore
cg19841228	6	112098309	FYN	5'UTR
cg08698796	11	47561199	CUGBP1	5'UTR
cg23167235	17	70532667			N_Shelf
cg12046947	9	134882114	MED27;MED27	Body;Body
cg18248284	19	13215151	LYL1	TSS1500	N_Shore
cg02230011	16	23405957	COG7	Body
cg17530152	10	90692333
cg20501011	1	841067			S_Shore
cg09015921	17	17714347	RAI1	3'UTR	Island
cg01030435	16	18939106	SMG1	TSS1500	S_Shore
cg03048432	14	51290751	NIN;NIN;NIN;NIN	5'UTR;5'UTR;TSS1500;5'UTR
cg13937312	9	27342183	MOBKL2B	Body
cg01293850	16	30086387	PPP4C;PPP4C;PPP4C;PPP4C;PPP4C	TSS1500;TSS1500;TSS1500;TSS1500;TSS1500	N_Shore
cg18502238	10	651119	DIP2C	Body	N_Shore
cg15358372	10	71108752	HK1;HK1;HK1;HK1;HK1	Body;Body;Body;Body;Body
cg19712663	6	3371264	SLC22A23;SLC22A23;SLC22A23;SLC22A23;SLC22A23	Body;Body;Body;Body;Body
cg24492202	4	2802612	SH3BP2	5'UTR
cg04728310	19	45947905			Island
cg03954667	12	11806065	ETV6	Body	S_Shelf
cg16677405	17	8393322	MYH10;MYH10;MYH10	Body;Body;Body
cg07363402	21	44582429
cg05596621	10	50344077			S_Shelf
cg05536829	20	57562944	NELFCD	Body
cg13113967	14	99998140	CCDC85C	Body
cg01955786	2	240182080	HDAC4	Body
cg24513449	8	145599544	ADCK5	Body	S_Shore
cg14476487	2	69615118	GFPT1	TSS1500	S_Shore
cg15566554	17	72208504	TTYH2;MGC16275	TSS1500;Body	Island
cg09218516	1	165806175	UCK2	Body
cg06212582	11	112163357			S_Shelf
cg09236382	11	6676366	DCHS1	5'UTR	N_Shore
cg07601203	2	231916701			N_Shore
cg12639442	1	156054384	LMNA	5'UTR	S_Shore
cg03151709	6	30686511	MDC1	TSS1500	N_Shore
cg14299931	13	111839335	ARHGEF7;ARHGEF7;ARHGEF7;ARHGEF7;ARHGEF7;ARHGEF7	Body;1stExon;5'UTR;5'UTR;Body;Body
cg25957677	4	55147657	PDGFRA	Body
cg23178958	2	69387295	ANTXR1;ANTXR1	Body;Body
cg04183654	16	21622716	METTL9;METTL9;METTL9;METTL9	Body;Body;Body;Body
cg24963077	14	24017882			N_Shelf
cg01904243	14	74251254	C14orf43	5'UTR	N_Shelf
cg17161130	10	113544977
cg18620804	2	131864330	PLEKHB2;PLEKHB2;PLEKHB2;PLEKHB2;PLEKHB2;PLEKHB2;PLEKHB2;PLEKHB2;PLEKHB2;PLEKHB2;PLEKHB2;PLEKHB2;PLEKHB2	5'UTR;5'UTR;5'UTR;5'UTR;5'UTR;5'UTR;5'UTR;5'UTR;5'UTR;5'UTR;5'UTR;5'UTR;5'UTR	S_Shore
cg26773767	10	111643850	XPNPEP1;XPNPEP1;XPNPEP1	Body;Body;Body
cg20307391	7	75189069	HIP1	Body	Island
cg15755476	11	47510670	CUGBP1;CUGBP1;CUGBP1	5'UTR;TSS200;5'UTR
cg25929664	7	220654	FAM20C	Body	S_Shore
cg18008467	2	236586710	AGAP1;AGAP1	Body;Body
cg10378521	12	133101612	FBRSL1	Body	N_Shore
cg05020738	15	63450648	RPS27L	TSS1500	S_Shore
cg14007851	6	41738550	FRS3	Body
cg26929925	5	138714136	SLC23A1;SLC23A1	Body;Body	Island
cg16811988	3	42103138
cg21143441	17	8124011	C17orf44	Body	N_Shore
cg08902828	5	400832	AHRR;AHRR	Body;Body
cg10869957	10	104605280
cg06588605	20	35201208	TGIF2	TSS1500	N_Shore
cg02972607	17	926146	MIR3183;ABR;ABR;ABR;ABR;ABR	TSS1500;Body;Body;Body;Body;Body	N_Shore
cg14235348	7	77329045	RSBN1L	Body	S_Shelf
cg00907675	2	234294525	DGKD	Body
cg10550506	11	76548907
cg23509745	3	184045221	EIF4G1;EIF4G1;EIF4G1;EIF4G1;EIF4G1	Body;Body;Body;Body;Body	Island
cg22230873	11	126634149	KIRREL3;KIRREL3;KIRREL3	Body;Body;Body
cg10907269	14	102466799	DYNC1H1	Body
cg00933603	6	30883001	VARS2;VARS2;VARS2	Body;5'UTR;Body	S_Shore
cg01428378	12	123259789	CCDC62;CCDC62;CCDC62	Body;Body;Body
cg20803931	1	12497013	VPS13D;VPS13D	Body;Body
cg22702070	2	237275363	IQCA1;IQCA1;IQCA1;IQCA1	Body;Body;Body;Body
cg20373393	10	73489276	C10orf105;CDH23;CDH23	5'UTR;Body;Body
cg07026882	13	113417167	ATP11A;ATP11A	Body;Body	N_Shelf
cg26268096	14	56691794	PELI2	Body
cg00748375	13	26475810	ATP8A2	Body
cg23897667	8	98572582
cg11954332	1	170639289	PRRX1;PRRX1	Body;Body
cg12425321	6	31733914	C6orf27	Body
cg26540925	19	875441	MED16	Body	S_Shore
cg23602092	10	70319645	TET1	TSS1500	N_Shore
cg22992772	17	79030294	BAIAP2;BAIAP2;BAIAP2;BAIAP2	Body;Body;Body;Body	S_Shelf
cg21099238	5	96299144	LNPEP;LNPEP	5'UTR;Body
cg02419401	5	35026569	AGXT2;AGXT2	Body;Body
cg23991002	9	136446041	FAM163B	TSS1500	S_Shore
cg07618236	20	39862269	ZHX3	5'UTR
cg12883150	1	236678939
cg02319972	15	62798895
cg16028175	19	50059164	NOSIP	Body	Island
cg16440561	2	220312854	SPEG	Body	Island
cg19395684	12	117147684
cg16383535	12	109227133	SSH1;SSH1	Body;Body
cg16848937	7	42195875	GLI3	Body
cg04427765	20	5635524
cg06575031	7	28221147	JAZF1;JAZF1-AS1	TSS1500;Body	S_Shore
cg05201243	2	240315524	HDAC4	5'UTR
cg24359717	8	124549956	FBXO32;FBXO32	Body;Body	N_Shelf
cg12056770	10	13702726	FRMD4A	Body	S_Shelf
cg21435684	17	80255457			S_Shelf
cg13455310	2	46070506	PRKCE	Body
cg04093108	6	15264508	JARID2;JARID2	Body;5'UTR
cg23413454	6	3912833
cg06739233	11	73735828	C2CD3	Body
cg23556574	10	13981154	FRMD4A	Body
cg12211557	2	27946866
cg07161369	7	38350464			N_Shore
cg18275618	2	109211017	LIMS1;LIMS1;LIMS1	5'UTR;5'UTR;Body
cg07705330	14	23763041
cg09119610	2	206477764	PARD3B;PARD3B;PARD3B;PARD3B	Body;Body;Body;Body
cg22644852	5	60895908
cg01890417	1	91488275	ZNF644;ZNF644;ZNF644	TSS1500;TSS1500;TSS1500	S_Shore
cg12537195	15	70327180			S_Shore
cg22581350	12	12356290	LRP6	Body
cg10113101	7	30029743	SCRN1;SCRN1;SCRN1;SCRN1	TSS1500;TSS200;Body;TSS1500	Island
cg13542793	1	246272010	SMYD3;SMYD3	Body;Body
cg04804748	15	52028433	LYSMD2;LYSMD2	Body;5'UTR	N_Shore
cg12602853	15	57902587	GCOM1;GCOM1;GCOM1;GCOM1;GCOM1;MYZAP;MYZAP;GCOM1;GCOM1;GCOM1	Body;Body;Body;Body;Body;Body;Body;Body;Body;Body
cg09321133	11	86189207	ME3;ME3;ME3	Body;Body;Body
cg23885325	1	227058063	PSEN2;PSEN2	TSS1500;TSS1500	Island
cg04444212	2	206561768	NRP2;NRP2;NRP2;NRP2;NRP2;NRP2	Body;Body;Body;Body;Body;Body
cg18880190	15	40399609	BMF;BMF;BMF;BMF	5'UTR;5'UTR;TSS1500;TSS1500	N_Shore
cg26034924	17	39874268
cg10122294	1	231765076	TSNAX-DISC1;DISC1;DISC1;DISC1;TSNAX-DISC1;DISC1;DISC1;DISC1;DISC1;TSNAX-DISC1;DISC1;DISC1;TSNAX-DISC1;DISC1;TSNAX-DISC1;DISC1;DISC1;DISC1;DISC1;DISC1;TSNAX-DISC1;TSNAX-DISC1;DISC1;DISC1;DISC1;DISC1;DISC1;TSNAX-DISC1;DISC1;DISC1;DISC1	Body;Body;Body;Body;Body;Body;Body;Body;Body;Body;Body;Body;Body;Body;Body;Body;Body;Body;Body;Body;Body;Body;Body;Body;Body;Body;Body;Body;Body;Body;Body	S_Shore
cg05752573	13	27083186
cg09785950	13	110781638
cg01795674	6	52254755	PAQR8	5'UTR
cg15517030	5	11183489	CTNND2;CTNND2;CTNND2;CTNND2;CTNND2	Body;Body;Body;Body;Body
cg09230938	3	183722448	ABCC5;ABCC5	Body;Body
cg03423395	7	588639			N_Shore
cg02527669	2	220417030	OBSL1	Body	Island
cg24119463	16	11037974	CLEC16A;CLEC16A	TSS1500;TSS1500	S_Shore
cg14560703	9	134585592	RAPGEF1;RAPGEF1	TSS1500;Body
cg25057843	4	79578203	LINC01094;LINC01094;LINC01094;LINC01094;LINC01094;LINC01094	Body;Body;Body;Body;Body;Body
cg05405124	5	71748948	ZNF366	Body
cg02493260	2	55274188	RTN4;RTN4;RTN4;RTN4	Body;Body;Body;5'UTR	N_Shelf
cg20149840	2	240135077	HDAC4	Body
cg18200865	3	23851254	UBE2E1;UBE2E1;UBE2E1	TSS1500;Body;Body	N_Shore
cg09843519	5	125931316	ALDH7A1;ALDH7A1;ALDH7A1	TSS1500;TSS1500;TSS1500	S_Shore
cg18681464	7	99766655	GAL3ST4	TSS1500	N_Shelf
cg17520654	12	13409474
cg24888102	1	154709488	KCNN3;KCNN3;KCNN3	Body;Body;Body
cg14113417	5	66563740
cg22241045	4	54363911	LNX1;LNX1	Body;Body
cg22798121	5	152896564	GRIA1;GRIA1	Body;Body
cg14414759	20	59883394	CDH4	Body
cg02577963	19	5041570	KDM4B	Body	N_Shore
cg03024301	6	52440589	TRAM2	Body	N_Shore
cg10143543	4	76437005	RCHY1;RCHY1;RCHY1	Body;Body;Body	N_Shelf
cg26893515	8	129342187
cg11156416	22	40577552	TNRC6B;TNRC6B;TNRC6B	Body;Body;Body
cg01701649	16	48589954	N4BP1	Body
cg18645295	9	124463940	DAB2IP	Body	S_Shore
cg00467126	13	110396156
cg19300414	2	1746591	PXDN	Body	N_Shore
cg25248124	18	46469046	SMAD7;SMAD7;SMAD7;SMAD7;SMAD7	1stExon;5'UTR;Body;Body;Body
cg07036914	17	36577690			S_Shore
cg04660885	19	15411840
cg10036312	1	2198705	SKI	Body
cg04913317	4	16655626	LDB2;LDB2;LDB2;LDB2	Body;Body;Body;Body
cg09853898	19	591536	HCN2	Body	Island
cg13007184	17	32692979
cg15703118	2	234295397	DGKD;DGKD	TSS1500;Body
cg12954441	16	84121218	MBTPS1	Body
cg06506040	17	75177203	SEC14L1;SEC14L1;SEC14L1;SEC14L1;SEC14L1;SEC14L1	Body;Body;Body;Body;Body;Body
cg17238677	1	154736223	KCNN3;KCNN3	Body;Body	S_Shelf
cg15453257	15	86021188	AKAP13;AKAP13	5'UTR;5'UTR
cg00315395	11	129145951			N_Shelf
cg26332797	7	117510059	CTTNBP2	Body	N_Shelf
cg11164522	1	38884508
cg16074405	7	28148136	JAZF1	Body
cg17294237	8	18871478	PSD3	TSS1500	Island
cg00285596	4	10838259
cg04218845	1	1502647	SSU72	Body
cg11384924	6	33160224	COL11A2;COL11A2;COL11A2;COL11A2;COL11A2;COL11A2;COL11A2;COL11A2	5'UTR;5'UTR;1stExon;1stExon;5'UTR;1stExon;1stExon;5'UTR	Island
cg23080527	17	41844017	DUSP3	3'UTR
cg19290797	2	28182060	BRE;BRE;BRE;BRE;BRE;BRE	Body;Body;Body;Body;Body;Body
cg18219522	11	95870414	MAML2	Body
cg18667929	14	102291089	PPP2R5C;PPP2R5C;PPP2R5C;PPP2R5C;PPP2R5C	Body;Body;Body;Body;Body
cg07360201	12	110337166	TCHP;TCHP	TSS1500;TSS1500	N_Shore
cg03440508	13	98084247			N_Shore
cg00695458	8	141116870	TRAPPC9;TRAPPC9	Body;Body
cg24401566	10	97152743	SORBS1;SORBS1;SORBS1;SORBS1;SORBS1;SORBS1;SORBS1;SORBS1;SORBS1;SORBS1;SORBS1;SORBS1	Body;Body;Body;Body;Body;Body;Body;Body;Body;Body;Body;Body
cg18986717	6	90828400	BACH2;BACH2	5'UTR;5'UTR
cg15864113	4	17629878
cg19984781	6	30710898	FLOT1	TSS1500	Island
cg02976309	6	52441305	TRAM2	Body	Island
cg22082462	14	24540415	CPNE6	TSS1500
cg10362905	5	79125330
cg11887888	7	29995972	SCRN1;SCRN1;SCRN1;SCRN1	Body;Body;Body;5'UTR
cg09363143	19	4679182	DPP9-AS1;DPP9	TSS200;Body	S_Shelf
cg13548543	9	34460044	DNAI1;C9orf25	Body;TSS1500	S_Shore
cg02517330	1	31377701	SDC3	Body	N_Shelf
cg25900943	8	103820614			N_Shore
cg04712624	7	134385967
cg13289698	5	71814398
cg01416043	2	11053694	KCNF1	1stExon	Island
cg11143131	5	131608246	PDLIM4;PDLIM4	3'UTR;3'UTR	S_Shore
cg12175172	15	67073649	SMAD6;SMAD6;SMAD6	Body;Body;Body	Island
cg04364181	1	203298383			S_Shore
cg12072028	14	92981227	RIN3	Body	Island
cg26517831	7	2768566	GNA12	3'UTR
cg09416588	19	44005906	PHLDB3	Body	Island
cg08692514	12	12185863
cg08667809	10	97201948	SORBS1;SORBS1;SORBS1;SORBS1;SORBS1;SORBS1;SORBS1	5'UTR;TSS1500;TSS1500;TSS1500;TSS1500;5'UTR;TSS1500
[truncated: 6,223 more rows]

## Sheet: Top 1% 5mC IDH1 wt
Supplemental Table 3: Top 1% Probes
IlmnID	CHR	MAPINFO	UCSC_RefGene_Name	UCSC_RefGene_Group	Relation_to_UCSC_CpG_Island
cg00415852	12	94165284	CRADD	Body
cg23760585	6	21739972	FLJ22536	Body
cg11017445	12	8255485
cg26550989	2	134876821			N_Shore
cg12009827	3	47934793	MAP4;MAP4	Body;Body
cg13981572	10	98928702	SLIT1;ARHGAP19-SLIT1	Body;Body
cg24609704	8	56278894	XKR4	Body
cg06867876	2	66552984
cg14657876	11	20036793	NAV2;NAV2;NAV2	Body;Body;Body
cg12652753	12	14404357
cg19739774	7	7711168	RPA3	5'UTR
cg06566847	13	101150007	PCCA;PCCA;PCCA	Body;Body;Body
cg16045838	2	127458156
cg02265177	2	146882515
cg16561605	16	4539138	HMOX2;HMOX2;HMOX2;HMOX2;HMOX2;HMOX2;HMOX2	5'UTR;5'UTR;5'UTR;5'UTR;5'UTR;5'UTR;5'UTR
cg09100986	15	29428998	FAM189A1	Body
cg08333708	16	2535757	TBC1D24	5'UTR
cg13054070	1	201514025
cg07777352	7	75958866	YWHAG	3'UTR	Island
cg25235094	1	38204968	EPHA10	Body	S_Shelf
cg03935096	16	9048985	USP7	Body	S_Shore
cg14772684	8	125698676	MTSS1;MTSS1;MTSS1	Body;Body;Body
cg06224178	8	131360571	ASAP1	Body
cg07927120	16	12353600	SNX29	Body	N_Shore
cg10810819	2	235868204	SH3BP4	5'UTR
cg13326063	12	131248611
cg14211977	12	64344442	SRGAP1	Body
cg06157837	16	50130934	HEATR3	Body
cg11961495	10	80873797	ZMIZ1	5'UTR
cg14487383	14	77480457
cg24230893	11	108918285
cg24794322	7	157462548	PTPRN2;PTPRN2;PTPRN2	Body;Body;Body
cg24095837	2	187397880
cg02472525	1	100140431	PALMD	Body
cg25406442	8	94750120	RBM12B	5'UTR	N_Shelf
cg12850396	15	89640878	ABHD2;ABHD2	5'UTR;5'UTR
cg27635450	20	1874342	SIRPA;SIRPA;SIRPA	TSS1500;TSS1500;TSS1500	N_Shore
cg04545972	1	110542870	AHCYL1;AHCYL1;AHCYL1	5'UTR;Body;TSS1500
cg17661045	11	88018594
cg05965188	21	45078342	RRP1B;HSF2BP	TSS1500;5'UTR	Island
cg08645153	16	72942661	ZFHX3;ZFHX3	Body;Body
cg27339255	2	149639612	KIF5C;MIR1978	Body;TSS200
cg04478985	8	13192156	DLC1;DLC1	Body;Body
cg25670061	6	163612896	PACRG;PACRG;PACRG	Body;Body;Body
cg18325866	10	116585424	FAM160B1;FAM160B1	Body;Body	S_Shelf
cg12858701	10	114894792	TCF7L2;TCF7L2;TCF7L2;TCF7L2;TCF7L2;TCF7L2	Body;Body;Body;Body;Body;Body
cg24396709	6	30694398
cg18211315	8	98437059	LOC101927066	Body
cg18051552	6	71548732	SMAP1;SMAP1	Body;Body
cg01858660	5	1788679
cg03278802	17	57936223
cg16989790	4	73946697	ANKRD17;ANKRD17;ANKRD17	Body;Body;Body
cg18087256	13	45495954
cg10534455	21	34775001	IFNGR2	TSS200	N_Shore
cg23323712	11	63851382	MACROD1	Body	N_Shore
cg17794524	15	101787472	CHSY1	Body	N_Shelf
cg12592359	20	30944839	ASXL1;ASXL1	TSS1500;TSS1500	N_Shore
cg21926033	7	158292006	PTPRN2;PTPRN2;PTPRN2;PTPRN2;PTPRN2	Body;Body;Body;Body;Body
cg14174928	1	245747991	KIF26B	Body
cg06993467	1	21966500	RAP1GAP;RAP1GAP;RAP1GAP	Body;5'UTR;5'UTR
cg19484304	6	14763505
cg01885839	5	111017556
cg17552056	14	22981619
cg06480942	7	73116029	STX1A;STX1A	Body;Body	N_Shelf
cg03129842	12	49072098	KANSL2	Body	N_Shelf
cg05800071	10	128824746	DOCK1;DOCK1	Body;Body
cg19023851	2	45460634	LINC01121	Body
cg25343135	10	124036324	BTBD16;BTBD16	ExonBnd;Body
cg21331770	6	13761160
cg13414020	2	236414287	AGAP1-IT1;AGAP1;AGAP1;AGAP1	TSS200;Body;Body;Body
cg22859276	7	24950930	OSBPL3	5'UTR
cg25862038	20	48720452	UBE2V1;UBE2V1;UBE2V1;UBE2V1;UBE2V1;UBE2V1;UBE2V1;UBE2V1;UBE2V1;UBE2V1;UBE2V1;UBE2V1;UBE2V1;UBE2V1;UBE2V1;UBE2V1;UBE2V1;UBE2V1;UBE2V1;TMEM189-UBE2V1	Body;Body;Body;Body;Body;Body;Body;Body;Body;Body;Body;5'UTR;5'UTR;5'UTR;5'UTR;5'UTR;5'UTR;5'UTR;5'UTR;Body
cg12367714	3	63843165	THOC7;THOC7;THOC7	Body;5'UTR;5'UTR
cg00754604	2	161230046	RBMS1;RBMS1	Body;Body
cg12294118	2	202879585
cg23440816	1	223948910	CAPN2;CAPN2	Body;Body
cg26296653	11	3899234	STIM1	Body
cg05882586	11	120433356			N_Shore
cg21389456	10	675937	DIP2C	Body	N_Shelf
cg01173001	5	16792063	MYO10	Body
cg16581032	8	47742015
cg00613914	10	73569753	CDH23	Body	S_Shelf
cg17456522	5	54786453	PPAP2A;PPAP2A	Body;Body
cg13099829	1	2237991	SKI	Body	Island
cg14096042	9	91796464			S_Shelf
cg01761552	16	81634971	CMIP;CMIP	Body;Body
cg00605033	10	5597061
cg13552681	14	47813192	MDGA2;MDGA2;MDGA2	TSS1500;TSS1500;Body
cg12554290	6	24706172	C6orf62	3'UTR
cg25023379	14	70138712	KIAA0247	Body
cg19455016	16	75290476	BCAR1;BCAR1;BCAR1;BCAR1;BCAR1	5'UTR;Body;Body;Body;Body
cg00658890	5	527640			N_Shore
cg24964350	6	32165889	NOTCH4	Body	S_Shore
cg23701374	15	62056759
cg03377257	17	26301746
cg11120551	1	146713996	CHD1L	TSS1500	N_Shore
cg09673731	16	4301322	LINC01569;LINC01569	Body;ExonBnd	N_Shelf
cg10921757	4	519865	PIGG;PIGG;PIGG;PIGG;PIGG	Body;Body;Body;Body;Body
cg01030627	2	234130172
cg01227396	6	5672034	LOC101927950;FARS2	Body;Body
cg01936481	22	25882506
cg09189780	3	141205007	RASA2;RASA2;RASA2	TSS1500;TSS1500;TSS1500	N_Shore
cg23314870	8	19755888
cg06854604	2	62966228	EHBP1;EHBP1;EHBP1;EHBP1	Body;Body;Body;Body
cg02921923	11	92651425			S_Shelf
cg27245646	3	127351538	PODXL2	Body	S_Shelf
cg07591518	18	60119756
cg22686722	15	62747350
cg26538890	2	206687390
cg10080417	16	12134413	RUNDC2A	Body	N_Shelf
cg05268769	14	75733932
cg03301165	16	19712046	C16orf62	3'UTR
cg12975061	16	78541427	WWOX;WWOX	Body;Body
cg20336253	7	154376494	DPP6;DPP6;DPP6;DPP6;DPP6	Body;Body;Body;Body;Body
cg10158975	11	94609519	AMOTL1;AMOTL1	3'UTR;3'UTR
cg26307728	1	156081268			N_Shelf
cg27309098	2	236619748	AGAP1;AGAP1	Body;Body
cg03565584	19	17407427	ABHD8	Body	S_Shelf
cg01178013	2	160012656	TANC1;TANC1	Body;Body
cg21671626	9	95889125	NINJ1	Body
cg25243766	11	123322182
cg21692726	22	32055447			N_Shelf
cg03466977	20	52556019
cg20690458	13	111174402
cg21533389	20	3086779	UBOX5-AS1	TSS1500
cg05655740	10	27992175	MKX;MKX	Body;Body
cg13557530	1	223319102			S_Shelf
cg03689448	1	120596858	NOTCH2;NOTCH2	Body;Body
cg01560407	16	310537	ITFG3	Body
cg05573448	14	24674160	TSSK4;TSSK4;TSSK4	TSS1500;TSS1500;TSS1500
cg02299497	14	69095570			S_Shore
cg10181016	5	76087172
cg13984169	1	223933792	CAPN2;CAPN2	Body;Body	N_Shelf
cg01087463	3	15676638	BTD	Body
cg14010238	20	5152173	CDS2	Body
cg10271880	14	77608587	ZDHHC22	TSS1500	S_Shore
cg10351617	21	47580738			Island
cg26801482	19	38441821	SIPA1L3	5'UTR
cg23117137	5	142077779	FGF1;FGF1;FGF1;FGF1	TSS200;TSS200;TSS200;TSS200
cg16894634	10	94298473	IDE	Body
cg04143758	1	108584480
cg02935494	14	73956710	C14orf169;HEATR4	TSS1500;Body	N_Shore
cg15380603	6	91007563	BACH2;BACH2	TSS1500;TSS1500	S_Shore
cg16167782	18	72925371	TSHZ1	5'UTR	S_Shore
cg23678954	14	89680601	FOXN3;FOXN3	Body;Body
cg12797990	21	35925753	RCAN1;RCAN1;RCAN1	Body;Body;5'UTR
cg12032656	9	135484135	DDX31	Body
cg03677325	10	105554889	SH3PXD2A	Body
cg05236440	7	134945256
cg02250581	10	73526617	C10orf54;CDH23	Body;Body
cg17831582	17	55546116	MSI2;MSI2	Body;Body
cg05914121	4	11416272	HS3ST1	5'UTR
cg16419414	10	76576713			S_Shelf
cg12701942	1	164756311	PBX1	Body
cg22311872	8	63387773	NKAIN3;NKAIN3	Body;Body
cg01528492	8	91659356	TMEM64;TMEM64	TSS1500;TSS1500	S_Shore
cg13266018	7	5637739	FSCN1	Body	S_Shelf
cg10453481	12	111086880	TCTN1;TCTN1;HVCN1;HVCN1;TCTN1	3'UTR;3'UTR;3'UTR;3'UTR;3'UTR
cg24792255	12	6943542	P3H3	Body
cg07484105	5	159435267	TTC1;TTC1	TSS1500;TSS1500
cg21508704	12	51602241	POU6F1	Body
cg07945460	1	1481947	SSU72	Body
cg12581825	2	149534343	EPC2	Body
cg19420933	14	34038355	NPAS3;NPAS3;NPAS3;NPAS3	Body;Body;Body;Body
cg00197295	2	2870610
cg25919221	1	9006680	CA6	Body
cg09510085	16	84518355	KIAA1609	Body
cg19073447	10	134024191	STK32C	Body
cg14703629	4	8228314	SH3TC1	Body
cg23162201	11	8280741	LMO1	Body	N_Shelf
cg21223520	6	149354166	UST	Body
cg00550082	2	114735221			N_Shore
cg04679758	16	14693775	PARN;PARN;PARN;PARN;PARN;PARN	ExonBnd;ExonBnd;ExonBnd;Body;Body;Body
cg09599402	1	17865334	ARHGEF10L	TSS1500	N_Shore
cg11723772	1	44979652	RNF220	Body
cg02733330	1	151127949	TNFAIP8L2-SCNM1;TNFAIP8L2	TSS1500;TSS1500
cg03126633	13	30717380
cg27343092	2	86025560
cg00977640	1	44818695	ERI3;ERI3;ERI3;ERI3;ERI3	5'UTR;5'UTR;5'UTR;5'UTR;Body	N_Shore
cg10805850	13	98794470	FARP1;FARP1	TSS1500;TSS1500	Island
cg20635265	6	11225653	NEDD9;NEDD9;NEDD9;NEDD9;NEDD9	Body;Body;Body;Body;Body
cg01608161	10	103579311	MGEA5;MGEA5;KCNIP2-AS1	TSS1500;TSS1500;Body	S_Shore
cg04035133	14	55181975	SAMD4A;SAMD4A	Body;Body
cg14926246	12	54146887	CISTR;CISTR	TSS1500;Body	S_Shore
cg09805644	15	69847820
cg22158248	12	112204136	ALDH2	TSS1500	N_Shore
cg17742293	5	14461138	TRIO	Body	Island
cg04339275	5	72552988
cg04898039	7	2151184	MAD1L1;MAD1L1;MAD1L1	Body;Body;Body	N_Shelf
cg22623268	5	141886806
cg21300019	4	11408659	HS3ST1	5'UTR
cg16034411	5	124285511
cg05818351	6	14686266
cg24021808	13	40805588
cg08722407	20	21056087
cg14179527	5	172280876	ERGIC1	Body
cg09826943	6	129815405	LAMA2;LAMA2	Body;Body
cg18680439	12	48112249	ENDOU;ENDOU;ENDOU	Body;Body;Body
cg14685886	13	96356174	DNAJC3	Body
cg21342576	9	92458685
cg05028585	9	132272077	LINC00963	Body
cg26880882	17	76822808	USP36	Body
cg18193259	10	98829493	SLIT1	Body
cg07475621	16	487720	RAB11FIP3	Body
cg14635715	10	124069701	BTBD16	Body
cg00923533	4	160086310
cg13645791	1	52049898
cg09832108	6	31862925	EHMT2;EHMT2	Body;Body	N_Shore
cg10566048	12	40500111	SLC2A13	TSS1500	S_Shore
cg26495757	8	21992877			S_Shelf
cg02593615	13	45918202	LOC100190939	Body	S_Shelf
cg21998184	5	140903294	DIAPH1;DIAPH1	Body;Body
cg06914133	14	55067550	SAMD4A;SAMD4A	Body;Body
cg15448901	10	97067899
cg24365525	2	121227771
cg17710986	15	101746686	CHSY1	Body
cg12654068	1	31366236	SDC3	Body
cg09139097	16	89508612	LOC101927817;LOC101927817;ANKRD11;ANKRD11;ANKRD11;ANKRD11	Body;Body;Body;5'UTR;5'UTR;5'UTR
cg13784966	10	3158710	PFKP	Body	N_Shelf
cg11124069	4	140586693	MGST2;MGST2;MGST2;MGST2	TSS1500;TSS1500;TSS1500;TSS1500
cg10683186	17	30132248
cg11328661	11	2235203
cg26406857	20	23148111
cg20806436	3	23472878	UBE2E2;MIR548AC	Body;Body
cg07582892	1	184488937	C1orf21	Body
cg18301598	11	126608944	KIRREL3;KIRREL3	Body;Body
cg20081771	2	10058418	TAF1B	Body
cg09241295	3	192560263	C3orf59	Body
cg05393736	10	64892616	NRBF2	TSS1500	N_Shore
cg02183042	14	100762885	SLC25A29;SLC25A29;SLC25A29;SLC25A29	Body;5'UTR;5'UTR;5'UTR	S_Shelf
cg10215893	8	88708665
cg10877683	15	72337482	MYO9A	Body
cg23843709	8	129047564	PVT1	Body
cg26762178	2	12855514	TRIB2;TRIB2	TSS1500;TSS1500	N_Shore
cg12054772	13	110911331	COL4A1;COL4A1	Body;Body
cg10540573	2	218869684
cg08302302	10	80206778
cg07214954	5	123997879	ZNF608	Body
cg09314147	11	67287235	CABP2	Body	Island
cg05257097	17	43340758	MAP3K14-AS1;MAP3K14-AS1;SPATA32;MAP3K14;MAP3K14-AS1;MAP3K14-AS1;MAP3K14-AS1	Body;Body;TSS1500;3'UTR;Body;Body;Body	S_Shore
cg21519973	12	8184676	FOXJ2	TSS1500	N_Shore
cg16746779	10	3976674
cg07384228	3	197091183
cg17587610	11	61195387	CPSF7;CPSF7;CPSF7	Body;Body;Body	N_Shore
cg08795094	13	43936820	ENOX1;ENOX1;ENOX1	Body;Body;Body
cg23895499	11	940470	AP2A2;AP2A2	Body;Body	N_Shelf
cg05273913	10	121484355	INPP5F;INPP5F	TSS1500;TSS1500	N_Shore
cg23578363	9	96913790
cg09692833	9	93603168	SYK;SYK;SYK;SYK	5'UTR;5'UTR;5'UTR;5'UTR
cg04404125	2	43630647	THADA;THADA;THADA	Body;Body;Body
cg07860058	11	46294720
cg15172724	3	56918536	ARHGEF3;ARHGEF3	Body;Body
cg13548727	3	197206082
cg18822457	7	135430863	FAM180A	Body
cg26531551	13	113702436	MCF2L;MCF2L	Body;Body	S_Shore
cg27059024	6	80253949
cg07806471	2	175552798
cg02998095	11	12032149	DKK3	TSS1500	S_Shore
cg14491929	14	89815175	FOXN3;FOXN3	Body;Body
cg11610763	17	64561356	PRKCA	Body
cg15272611	18	60441540	PHLPP1	Body
cg24594504	6	13455261	GFOD1	Body
cg12470721	1	60170036	FGGY;FGGY	Body;Body
cg03216229	7	48019465	HUS1;HUS1	TSS1500;TSS1500	S_Shore
cg14971470	14	61995687	PRKCH	Body
cg09668627	1	1371844	VWA1;VWA1	Body;Body	S_Shore
cg04813697	10	22920025	PIP4K2A	Body
cg04056617	20	49432062	BCAS4;BCAS4;BCAS4	Body;Body;Body
cg18915196	4	6782016			N_Shore
cg00674003	17	66832096
cg02408496	17	64538099	PRKCA	Body
cg03440584	16	70682116	IL34;IL34;IL34	Body;Body;Body
cg18241044	2	224832989
cg20770573	20	48307717	B4GALT5	Body
cg22697216	10	76874926	SAMD8	5'UTR	S_Shelf
cg10165053	6	158933975			N_Shelf
cg05899688	5	55448527	ANKRD55	Body
cg27625548	16	29806962	KIF22;KIF22;KIF22	5'UTR;Body;5'UTR
cg11572080	6	111925158	TRAF3IP2;TRAF3IP2;TRAF3IP2	Body;5'UTR;5'UTR
cg15814766	17	2140942	SMG6;SMG6;SMG6	TSS1500;5'UTR;Body
cg24517010	16	23698309	PLK1	Body
cg26396443	14	99729005	BCL11B;BCL11B	Body;Body
cg20689531	1	33227221	KIAA1522	Body
cg05480169	10	135067408
cg21102919	3	177067317
cg00454592	2	12013993
cg03142551	1	216979952	ESRRG;ESRRG;ESRRG;ESRRG;ESRRG;ESRRG;ESRRG;ESRRG;ESRRG;ESRRG;ESRRG;ESRRG	TSS1500;5'UTR;5'UTR;5'UTR;5'UTR;5'UTR;5'UTR;5'UTR;5'UTR;5'UTR;5'UTR;5'UTR
cg00638797	15	52447793	GNB5;GNB5	Body;Body
cg16350126	12	124998754	NCOR2;NCOR2	5'UTR;5'UTR	N_Shelf
cg19598975	11	64623195	EHD1;EHD1;EHD1	Body;Body;Body	S_Shore
cg11771130	9	137331855	RXRA;RXRA;RXRA	3'UTR;3'UTR;3'UTR	S_Shore
cg13914841	16	75303457			S_Shelf
cg22016234	1	205215708	TMCC2;TMCC2;TMCC2;TMCC2	5'UTR;1stExon;Body;Body
cg07249218	17	37892841	GRB7	TSS1500
cg08274552	2	220491834	SLC4A3;SLC4A3	TSS1500;TSS1500	N_Shore
cg17086332	10	79799344	RPS24;RPS24;RPS24;RPS24;RPS24;RPS24	Body;Body;Body;3'UTR;3'UTR;Body
cg17168538	13	110567195
cg26624021	16	56995739	CETP	TSS200
cg14930167	11	1579490	DUSP8;HCCA2	Body;Body	S_Shore
cg24439945	9	75141975	TMC1	5'UTR
cg18693051	19	1161800	SBNO2	5'UTR	N_Shore
cg04142017	1	53558596	SLC1A7	Body	Island
cg22949575	17	79948825	ASPSCR1	Body	N_Shelf
cg03589999	5	111964534	LOC102467214	Body
cg18306374	21	27530161	APP;APP;APP;APP;APP;APP;APP;APP;APP	5'UTR;Body;Body;Body;Body;Body;Body;Body;Body
cg26400074	10	96996533
cg14849575	15	73892875	NPTN;NPTN;NPTN;NPTN	Body;Body;Body;Body
cg20075528	1	42336652	HIVEP3;HIVEP3;HIVEP3;HIVEP3	5'UTR;5'UTR;Body;Body
cg25743482	11	19775505	NAV2;NAV2;NAV2	Body;Body;Body
cg11638352	15	85526469	PDE8A;PDE8A;PDE8A	5'UTR;Body;Body	S_Shore
cg15542016	1	204621252	LRRN2;LRRN2	5'UTR;5'UTR
cg18015632	9	133709555	ABL1;ABL1	TSS1500;Body	N_Shore
cg00670714	3	195310145	APOD	5'UTR
cg13773247	2	42276988	PKDCC	Body
cg02953769	6	56591641	DST;DST;DST;DST	Body;Body;Body;Body
cg05097887	10	75184282	ZMYND17	3'UTR
cg15182577	8	101468545
cg15219811	10	104259328	ACTR1A	Body	N_Shelf
cg21078963	6	163755165
cg03328947	14	76045663	LOC102724153;FLVCR2	Body;1stExon	S_Shore
cg01298374	12	27768965	PPFIBP1;PPFIBP1	5'UTR;5'UTR
cg10551296	9	127153520	PSMB7	Body
cg09583379	16	19133877
cg12509521	13	45633470
cg21009116	2	223743155	ACSL3;ACSL3	5'UTR;5'UTR
cg27630347	14	77177082
cg10806510	12	56659379	COQ10A	TSS1500	N_Shore
cg26812725	5	73929069	ENC1;ENC1;ENC1;ENC1;ENC1	3'UTR;3'UTR;3'UTR;3'UTR;Body
cg15034807	18	72548725	ZNF407;ZNF407	Body;Body
cg11297732	7	130567784	LINC-PINT;LINC-PINT;LINC-PINT	Body;Body;Body
cg03396005	18	10474524	APCDD1	Body	S_Shelf
cg27559706	5	79947048	DHFR;MTRNR2L2;DHFR;DHFR;DHFR	5'UTR;TSS200;Body;Body;Body	N_Shelf
cg24073588	1	19727557	CAPZB	Body
cg10735454	6	161836525	PARK2;PARK2;PARK2	Body;Body;Body
cg01427050	1	23130961	EPHB2;EPHB2;EPHB2;EPHB2	Body;Body;Body;Body
cg10582795	2	161172036	RBMS1;RBMS1	Body;Body
cg14629910	10	11191704	CELF2;CELF2	Body;Body
cg00685585	1	29503379	SRSF4	Body
cg11189183	12	131374017			S_Shore
cg24309944	10	129731748	PTPRE	5'UTR
cg14379462	9	136234288	SURF4	Body
cg08500171	6	31590674	BAT2;SNORA38	Body;TSS200	S_Shore
cg20699522	6	16956851
cg14101959	9	128229793	MAPKAP1;MAPKAP1;MAPKAP1;MAPKAP1;MAPKAP1	Body;Body;Body;Body;Body
cg18432441	11	8106632	TUB;TUB	Body;Body	S_Shelf
cg22522752	6	15090971
cg09675602	22	46431005			N_Shore
cg23120101	5	112617123	MCC;MCC	Body;Body
cg12154805	22	45615112	KIAA0930	Body
cg05993818	5	35852666
cg24054525	19	49685846	TRPM4	Body	N_Shore
cg01127346	9	135320191	C9orf171;C9orf171	Body;Body
cg04311811	20	48383974
cg00587298	10	95652898	SLC35G1;SLC35G1	TSS1500;TSS1500	N_Shore
cg15172772	2	178042468
cg13968079	11	71263028
cg26772934	11	121288587
cg03737774	6	164754951			N_Shelf
cg07658920	10	63747402	ARID5B	Body
cg16710437	10	98876906	SLIT1	Body
cg11751993	7	16012877
cg14137316	17	59330946	BCAS3;BCAS3	Body;Body
cg08554039	15	40262416	EIF2AK4	Body
cg12657025	1	234878498
cg09869357	1	12613315
cg01032431	6	169308667			N_Shore
cg13760835	22	50542959	MOV10L1;MOV10L1;MOV10L1	Body;Body;Body
cg02832169	10	72193662	NODAL	Body
cg27105233	6	114293139	HDAC2;HDAC2;HDAC2;LOC101927768	TSS1500;TSS1500;TSS1500;Body	S_Shore
cg21715339	1	51795237	TTC39A-AS1;TTC39A;TTC39A;TTC39A;TTC39A	TSS200;5'UTR;Body;Body;Body	N_Shore
cg16265130	22	43550246	TSPO;TSPO;TSPO;TSPO	5'UTR;Body;5'UTR;5'UTR	S_Shelf
cg16664566	9	129976650	RALGPS1;RALGPS1;RALGPS1	Body;Body;Body
cg03306486	19	1467952	APC2	Body	Island
cg10899388	3	32429908			N_Shelf
cg14914440	17	75889338
cg12116540	11	128457108	ETS1	5'UTR
cg20282837	10	3508379
cg04527228	8	75911943	CRISPLD1;CRISPLD1;CRISPLD1	TSS1500;TSS1500;Body
cg25424836	8	590650	ERICH1	Body
cg21489638	7	130671028	LINC-PINT;LINC-PINT;LINC-PINT;LINC-PINT;LINC-PINT;LINC-PINT;LINC-PINT;LINC-PINT	Body;Body;Body;Body;Body;Body;Body;Body
cg04696814	20	5768269	C20orf196;C20orf196;C20orf196	Body;Body;Body
cg05244948	11	118629624	DDX6;DDX6;DDX6;DDX6	ExonBnd;ExonBnd;Body;Body
cg14500151	18	9774872	RAB31	Body
cg07869676	6	108478151			N_Shore
cg13513399	16	68982687	TANGO6	Body
cg20955552	20	15537818	MACROD2;MACROD2	Body;5'UTR
cg02879554	16	2141451	MIR1225;PKD1;PKD1	TSS1500;Body;Body	Island
cg24667756	17	78698822	RPTOR;RPTOR	Body;Body	N_Shelf
cg16718166	1	225625841
cg22720392	1	3133857	PRDM16;PRDM16	Body;Body
cg12644411	2	240202361	HDAC4	Body
cg20571993	10	14003189	FRMD4A	Body
cg24183741	14	105899515	MTA1	Body
cg15321357	19	7580366	ZNF358	TSS1500	N_Shore
cg20931305	6	16436898	ATXN1;ATXN1	5'UTR;5'UTR
cg23354735	17	37077918	LASP1	3'UTR	S_Shelf
cg17085976	3	171617402	TMEM212-AS1	Body
cg02138322	16	15601419	C16orf45;C16orf45	Body;Body
cg08897053	1	213560947			N_Shore
cg13451004	6	26471490	BTN2A1	Body
cg11173332	5	139117580			N_Shelf
cg13744584	5	150446087	TNIP1;TNIP1;TNIP1;TNIP1;TNIP1;TNIP1;TNIP1;TNIP1;TNIP1;TNIP1	TSS1500;TSS1500;5'UTR;5'UTR;5'UTR;5'UTR;5'UTR;5'UTR;5'UTR;5'UTR
cg08912287	5	138311028	SIL1;SIL1	Body;Body
cg26517584	19	1157683	SBNO2	5'UTR	Island
cg07708653	1	45794244	HPDL;HPDL	1stExon;3'UTR	S_Shore
cg07988962	2	217414827
cg03925413	20	60145120	CDH4;CDH4	Body;Body
cg11091415	4	77650853	SHROOM3	Body
cg03031823	15	71818292	THSD4	Body
cg17364026	5	55709004
cg20446938	9	37753072	RG9MTD3	TSS1500	N_Shore
cg02466478	8	41345525			N_Shelf
cg21236655	9	117861043	TNC	5'UTR
cg20229696	3	58564910	FAM107A;FAM107A;FAM107A;FAM107A	TSS1500;TSS1500;Body;Body
cg01753131	16	56334484	GNAO1;GNAO1	Body;Body
cg10667102	19	1265458			N_Shore
cg11958341	5	115786119	SEMA6A;SEMA6A;SEMA6A-AS1	Body;Body;Body	S_Shelf
cg12092285	13	111064992	COL4A2	Body
cg16489468	8	129336547
cg08452095	3	134149264
cg19745124	10	6133743	RBM17;RBM17	5'UTR;5'UTR	S_Shore
cg06465285	8	61930693
cg10775357	3	181476217
cg08144981	5	79536314	SERINC5;SERINC5;SERINC5;SERINC5;SERINC5	Body;Body;Body;Body;Body
cg25178077	7	130682262	LINC-PINT;LINC-PINT;LINC-PINT;LINC-PINT;LINC-PINT;LINC-PINT;LINC-PINT;LINC-PINT	Body;Body;Body;Body;Body;Body;Body;Body
cg15974867	11	69464012	CCND1	Body	S_Shelf
cg06323893	10	88542898	BMPR1A	5'UTR
cg23685597	8	143556749	BAI1	Body	Island
cg15541384	6	21886458	FLJ22536	Body
cg23423086	11	85856245
cg21390755	2	159988469	TANC1;TANC1	Body;Body
cg23119178	14	34402392	EGLN3;EGLN3	Body;Body
cg08508430	22	35755562
cg08526262	16	49548811	ZNF423;ZNF423	Body;Body
cg18238808	17	71280700	CDC42EP4	3'UTR	N_Shore
cg19900986	12	23717912	SOX5;SOX5;SOX5;SOX5;SOX5	Body;Body;Body;Body;Body
cg23919660	6	164529251
cg13796687	2	159638711
cg25929207	13	111141830	COL4A2	Body
cg26910031	21	45262436
cg14337897	9	99379575	CDC14B;CDC14B	Body;Body	N_Shore
cg07907493	13	95480448
cg05678462	6	2634100	C6orf195	5'UTR	N_Shore
cg07602073	1	228595680	TRIM17;TRIM11;TRIM17;TRIM17	3'UTR;TSS1500;3'UTR;3'UTR	S_Shore
cg14608759	11	95771471	MAML2	Body
cg20905605	5	125952781	PHAX	Body
cg13192602	3	151976532
cg21076026	16	71599556	TAT-AS1;TAT-AS1	Body;TSS200
cg15338313	12	50551189	CERS5;CERS5;CERS5	Body;Body;5'UTR
cg20078862	12	109881249	MYO1H	Body
cg26071899	13	109895441
cg13034537	21	35932716	RCAN1;RCAN1;RCAN1	Body;Body;5'UTR
cg09547777	1	160160232	CASQ1	TSS200
cg14381255	13	113437214	ATP11A;ATP11A	Body;Body	N_Shelf
cg25184056	14	33064195	AKAP6	Body
cg05300440	1	27098693	ARID1A;ARID1A	Body;Body
cg02185843	21	45348632	AGPAT3;AGPAT3	5'UTR;5'UTR
cg05708512	5	31731391
cg05509871	8	28479326			N_Shore
cg22641930	2	101921235	RNF149	Body	N_Shelf
cg23460910	2	43396506			N_Shore
cg15239567	15	40374681
cg08840461	5	149534078	PDGFRB	5'UTR
cg16000665	10	61085282	FAM13C;FAM13C;FAM13C;FAM13C	Body;Body;Body;Body
cg18272456	7	131037705	MKLN1;MKLN1	Body;Body
cg17980071	1	245702693	KIF26B	Body
cg17567690	15	36993791	C15orf41;C15orf41;C15orf41;C15orf41	Body;Body;Body;Body
cg09958065	10	12648526	CAMK1D;CAMK1D	Body;Body
cg11203041	12	16500185	MGST1;MGST1;MGST1	TSS1500;5'UTR;TSS1500
cg07592923	6	157922002	ZDHHC14;ZDHHC14	Body;Body
cg18894097	22	38663240	TMEM184B;TMEM184B;TMEM184B	5'UTR;5'UTR;5'UTR
cg14497255	3	143127934	SLC9A9	Body
cg06203508	9	134517402	RAPGEF1;RAPGEF1;RAPGEF1	Body;Body;Body
cg20600034	5	123287564
cg18167160	1	23711320	TCEA3	Body
cg01098436	7	73430169
cg03172657	16	89163625	ACSF3;ACSF3;ACSF3	Body;5'UTR;5'UTR	N_Shelf
cg21443274	8	106782921	ZFPM2	Body
cg14262681	20	21084420			N_Shore
cg24599709	2	26578508	SELI	Body
cg02696415	4	40994566	APBB2;APBB2;APBB2	Body;Body;Body
cg11171459	10	566284	DIP2C	Body
cg24657965	9	124413393	DAB2IP	Body	N_Shore
cg10589840	1	8778323	RERE;RERE	5'UTR;5'UTR
cg19299427	9	112084005	EPB41L4B;EPB41L4B	TSS1500;TSS1500	S_Shore
cg16732696	14	95708017	CLMN	Body
cg16949103	11	122021839	LOC399959	Body
cg17643412	3	11054296	SLC6A1;SLC6A1-AS1	5'UTR;Body
cg17028595	10	80725361	LOC283050;LOC283050;LOC283050	Body;Body;Body
cg20686777	2	69327491	ANTXR1;ANTXR1;ANTXR1	Body;Body;Body
cg25912023	2	101801902
cg07253712	5	16933407	MYO10	Body	N_Shelf
cg12725358	5	55529765	ANKRD55	TSS1500
cg23195435	5	60933135	FLJ37543	TSS1500
cg22688072	8	28272953			S_Shelf
cg18845588	9	126080711
cg09080087	6	168240272	MLLT4;MLLT4;MLLT4	Body;Body;Body
cg02916283	14	90087792			S_Shelf
cg27391826	15	61395262	RORA	Body
cg10652432	10	63854401	ARID5B	3'UTR
cg00234613	4	87418006
cg23445003	7	101535821	CUX1;CUX1;CUX1	Body;Body;Body
cg05963131	20	1809393
cg21110437	17	2170770	SMG6;SMG6	TSS1500;Body
cg25206417	2	121549834
cg07741263	6	169646974	THBS2	Body	N_Shore
cg24494885	6	56798605	DST	Body
cg22007893	6	31801685	C6orf48;SNORD48;C6orf48	TSS1500;TSS1500;TSS1500	N_Shore
cg20611230	6	20438714	E2F3	Body
cg17224401	3	46149996
cg04799410	3	187717711
cg07463167	14	50996091	MAP4K5;MAP4K5	Body;Body	N_Shelf
cg18395632	1	165345040
cg04926461	3	125985088			N_Shore
cg06386983	2	242785184			N_Shore
cg13653153	9	130885858	PTGES2;PTGES2;PTGES2	Body;Body;Body	N_Shelf
cg19995229	8	101912017
cg10355814	10	134460330	INPP5A	Body	Island
cg02978140	1	23880736			N_Shore
cg06899009	2	153443171	FMNL2	Body
cg19819265	1	151446498			S_Shore
cg05057585	4	41213424	APBB2;APBB2;APBB2	5'UTR;5'UTR;5'UTR	N_Shelf
cg24626463	8	10547351	C8orf74	Body
cg06415662	2	149861440	KIF5C;KIF5C	Body;Body
cg17164443	8	1789537	ARHGEF10	5'UTR
cg01790464	14	23623935	SLC7A8;SLC7A8	Body;TSS1500
cg15093023	10	65316970	REEP3	Body
cg03653511	5	177025878	B4GALT7	TSS1500	N_Shore
cg01196123	12	27414167	STK38L	5'UTR
cg03458096	10	129105057	DOCK1	Body
cg25443570	18	39886372	LINC00907;LINC00907;LINC00907;LINC00907;LINC00907;LINC00907	Body;Body;Body;Body;Body;Body
cg24060874	10	134460304	INPP5A	Body	Island
cg16235226	2	10986493
cg07310657	9	102208329
cg04192631	1	225968461	SRP9;SRP9	Body;Body	S_Shelf
cg24306405	3	149252636	WWTR1;WWTR1;WWTR1	Body;Body;Body
cg23075983	1	59281540			N_Shore
cg14832768	4	16207836	TAPT1	Body
cg09693800	14	51300245			S_Shore
cg17767933	8	141541054
cg15721584	3	181326755	SOX2OT	TSS1500
cg01030747	14	55037188	SAMD4A;SAMD4A	Body;Body	S_Shelf
cg17585528	3	187988060	LPP;LPP;LPP	5'UTR;5'UTR;5'UTR
cg13353550	12	48149200	RAPGEF3;RAPGEF3;RAPGEF3	Body;Body;Body	N_Shelf
cg10037068	2	175500072	WIPF1;WIPF1	5'UTR;TSS1500
cg03612333	1	183746956	RGL1	Body
cg10208583	5	146232064	PPP2R2B;PPP2R2B;PPP2R2B;PPP2R2B;PPP2R2B;PPP2R2B;PPP2R2B	Body;Body;Body;Body;Body;Body;Body
cg09653387	10	13851341	FRMD4A	Body
cg10569027	19	1140926	SBNO2	Body	Island
cg00615033	18	395635	COLEC12	Body
cg23673224	21	44029985	LOC101928233	Body
cg18294987	1	38330981	INPP5B;INPP5B	Body;Body
cg12857064	3	182852720	LAMP3	Body
cg12539350	2	2590640
cg03155112	7	47556928	TNS3	5'UTR
cg23714751	22	40833318	MKL1;MKL1;MKL1;MKL1	Body;Body;Body;Body
cg04934763	20	52418865
cg14646451	8	121792636	SNTB1	Body
cg16437904	9	128235091	MAPKAP1;MAPKAP1;MAPKAP1;MAPKAP1;MAPKAP1	Body;Body;Body;Body;Body
cg09527904	2	235357346
cg16493185	10	95339123	FFAR4;FFAR4	Body;Body
cg23238231	18	22928586	ZNF521	Body	N_Shore
cg06514699	1	9677674
cg11120632	7	141063203	TMEM178B	Body
cg23282441	10	73533927	C10orf54;CDH23	TSS1500;Body	S_Shore
cg05035143	13	43597297	DNAJC15	TSS200	N_Shore
cg03145301	2	232527776			Island
cg21902772	3	25468324	RARB	TSS1500
cg08134863	16	89390968	ANKRD11	5'UTR
cg13933370	20	48839720
cg13632523	20	51117616
cg03684729	17	47451372	LOC102724596	Body
cg21702478	2	48008267			N_Shore
cg26945376	12	122897502	CLIP1;CLIP1;CLIP1	5'UTR;5'UTR;5'UTR
cg14374954	15	63624647	CA12;CA12;CA12	Body;Body;Body
cg27425228	22	47186018	TBC1D22A	Body	N_Shelf
cg12058677	8	58905974	FAM110B	TSS1500	N_Shore
cg15563677	14	74255218	ELMSAN1;LOC100506476	TSS1500;Body	S_Shore
cg27093563	11	46019317	PHF21A;PHF21A	Body;Body
cg10149856	6	107974548	SOBP	3'UTR
cg02906184	8	145055359	PARP10	Body	S_Shelf
cg08099685	16	644309	RAB40C	Body	S_Shelf
cg25145746	11	110228665
cg23945334	1	15738831	EFHD2	Body	S_Shore
cg17186103	2	121442251
cg09039483	2	223617708
cg12297676	6	1817714	GMDS;GMDS	Body;Body
cg01421994	8	90916395	OSGIN2;OSGIN2	5'UTR;Body	S_Shore
cg05081225	10	114803007	TCF7L2;TCF7L2;TCF7L2;TCF7L2;TCF7L2;TCF7L2;TCF7L2;TCF7L2;TCF7L2;TCF7L2;TCF7L2;TCF7L2;TCF7L2	Body;Body;Body;Body;Body;Body;Body;Body;Body;Body;Body;Body;Body
cg19909127	13	114075034
cg14222599	8	61613491	CHD7	5'UTR
cg11809638	1	64449581	ROR1;ROR1	Body;Body
cg01033360	19	3381432	NFIC;NFIC	Body;Body	N_Shore
cg23928123	10	91063132	IFIT2	Body
cg03199512	5	71777883	ZNF366	5'UTR
cg17793002	1	155907864			S_Shelf
cg17587456	6	168674852
cg24634058	4	25862295	SEL1L3;SEL1L3;SEL1L3	5'UTR;Body;Body	N_Shore
cg24439190	1	19741833	CAPZB	Body
cg23731272	15	67356838	SMAD3	TSS1500	N_Shore
cg23631759	1	3143682	PRDM16;PRDM16	Body;Body
cg13289202	11	34322226	ABTB2	Body
cg13990539	10	102773407	PDZD7	Body
cg00413721	16	16119418	ABCC1	Body
cg18348388	2	113013150	ZC3H8	TSS1500	S_Shore
cg13040418	8	116462556	TRPS1	Body
cg25902053	3	177161355	LINC00578	Body
cg02028114	5	112383621	MCC;MCC	Body;Body
cg24969095	2	240243658	HDAC4	Body
cg04120420	1	160135275	ATP1A4	Body
cg16037711	1	59280841			N_Shore
cg24365551	9	103234941	TMEFF1;MSANTD3-TMEFF1	TSS1500;Body	N_Shore
cg04652522	5	179124978	CANX;CANX	TSS1500;TSS1500	N_Shore
cg06040856	2	99422093	KIAA1211L	Body
cg13056524	6	15448614	JARID2	Body
cg06385757	7	731549	PRKAR1B;PRKAR1B;PRKAR1B;PRKAR1B;PRKAR1B;PRKAR1B	Body;Body;Body;Body;Body;Body
cg13823234	9	93800582
cg06576634	1	28782767	PHACTR4;PHACTR4	Body;Body
cg00368370	11	33277198	HIPK3	TSS1500	N_Shore
cg07342108	1	205343134
cg07568430	1	110452482	CSF1;CSF1;CSF1;CSF1	TSS1500;TSS1500;TSS1500;TSS1500	N_Shore
cg04478875	5	142023774	FGF1;FGF1;FGF1;FGF1;FGF1;FGF1	5'UTR;5'UTR;5'UTR;5'UTR;Body;Body
cg00182204	5	60712495	ZSWIM6	Body
cg07422861	5	151133468	ATOX1	Body
cg20086252	12	125020397	NCOR2;NCOR2;NCOR2	5'UTR;5'UTR;5'UTR	N_Shelf
cg08835060	8	8648754	MFHAS1	Body
cg11578977	6	107940065	SOBP	Body
cg24966142	18	2845976	EMILIN2	TSS1500	N_Shore
cg19084822	6	13463084	GFOD1	Body
cg27641801	4	4429265	STX18	Body
cg00745835	10	80778842	LOC283050;LOC283050;LOC283050	Body;Body;Body
cg05256304	11	116969870	SIK3	TSS1500	S_Shore
cg24752353	15	86232738	AKAP13;AKAP13;AKAP13	Body;Body;Body
cg23014794	14	77426840			S_Shelf
cg25949448	20	57724335
cg01950536	5	65104764	NLN	Body
cg21127508	15	40749867	BAHD1	5'UTR
cg05394294	10	3160926	PFKP	Body	Island
cg20033652	14	51290662	NIN;NIN;NIN;NIN	5'UTR;5'UTR;TSS1500;5'UTR
cg16323330	17	55503603	MSI2;MSI2	Body;Body
cg18806980	16	84438123	ATP2C2	Body
cg22186488	3	48752413	IP6K2;IP6K2;IP6K2;IP6K2;IP6K2;IP6K2;IP6K2;IP6K2;IP6K2;IP6K2	Body;Body;Body;Body;5'UTR;5'UTR;5'UTR;5'UTR;5'UTR;5'UTR	N_Shelf
cg16756949	6	47224731	TNFRSF21	Body
cg09101619	1	54750785	SSBP3;SSBP3;SSBP3	Body;Body;Body
cg00763695	17	36865284	MLLT6	Body	S_Shelf
cg24465323	19	14207934	PRKACA;PRKACA;PRKACA	Body;Body;Body
cg04694057	12	49763589	SPATS2;SPATS2;SPATS2;SPATS2	5'UTR;5'UTR;5'UTR;Body	S_Shelf
cg25915572	1	6084649	KCNAB2;KCNAB2;KCNAB2	TSS1500;TSS1500;5'UTR	N_Shore
cg09448314	17	73496215	KIAA0195	3'UTR	N_Shore
cg14901926	14	69149287
cg21644773	10	81156826	ZCCHC24	Body
cg10805254	3	72433837	RYBP	Body
cg12395689	10	133777125
cg07156877	1	13949934
cg19093939	2	23772766	KLHL29	5'UTR
cg09289674	15	51699392	GLDN	3'UTR
cg17364197	3	187004504	MASP1;MASP1;MASP1;MASP1	Body;Body;Body;Body
cg06368760	2	237018205	AGAP1;AGAP1	Body;Body
cg13680928	1	27856337			S_Shore
cg26612420	16	74919680	WDR59	Body
cg07979390	6	151529514	LOC102723831	Body
cg16469046	2	99062999	INPP4A;INPP4A;INPP4A;INPP4A	5'UTR;5'UTR;5'UTR;5'UTR	S_Shore
cg08932381	3	138078989	MRAS;MRAS	5'UTR;5'UTR
cg21184170	10	104299959	SUFU;SUFU	Body;Body
cg08256119	17	55479860	MSI2;MSI2	Body;Body
cg00195828	8	8680903	MFHAS1	Body
cg24112614	14	72191067	SIPA1L1	Body
cg00995152	9	124496315	DAB2IP	Body	N_Shelf
cg22962379	22	30624061
cg27135715	8	131340369	ASAP1;ASAP1	Body;Body
cg08297164	10	11240186	CELF2;CELF2;CELF2;CELF2	Body;Body;Body;Body
cg05596876	15	29969720			S_Shelf
cg14067155	9	117176599	DFNB31;DFNB31;DFNB31	Body;Body;Body
cg13638593	13	67240484	PCDH9;PCDH9	Body;Body
cg09367815	21	30463648	MAP3K7CL;MAP3K7CL;MAP3K7CL;MAP3K7CL;MAP3K7CL;MAP3K7CL;MAP3K7CL	TSS1500;5'UTR;5'UTR;5'UTR;Body;Body;Body
cg04495891	16	53145386	CHD9	5'UTR
cg21499175	6	11113343	HERV-FRD;LOC221710	TSS1500;Body
cg24047187	2	99410740	C2orf55	3'UTR
cg05174583	2	153261256	FMNL2	Body
cg13427753	6	45406009	RUNX2;RUNX2;RUNX2	Body;Body;Body
cg02880593	14	91724747
cg18948646	4	83674694	SCD5;MIR575;SCD5	Body;TSS200;Body
cg08115371	11	79115706	ODZ4	5'UTR
cg04360334	22	26826684	ASPHD2	5'UTR	S_Shore
cg20581337	3	171908086	FNDC3B;FNDC3B	Body;Body
cg17789626	10	123680920	ATE1;ATE1;ATE1;ATE1;ATE1;ATE1	5'UTR;5'UTR;Body;Body;Body;Body
cg22480822	22	47435396	TBC1D22A;TBC1D22A;TBC1D22A;TBC1D22A;TBC1D22A	Body;Body;Body;Body;Body
cg18223153	7	540667	PDGFA;PDGFA	Body;Body
cg10198568	10	13750689	FRMD4A	Body
cg11781286	9	3794827
cg22133576	4	169632943	PALLD;PALLD;PALLD	Body;Body;Body
cg18865949	1	183272731	NMNAT2;NMNAT2	Body;Body
cg00979937	17	48998131
cg17194503	4	5613968	EVC2;EVC2	Body;Body
cg09725603	11	46724207	ZNF408;ZNF408	Body;Body	S_Shore
cg17016922	5	141195365
cg07871153	10	79602008	DLG5	Body
cg09316190	19	19538331	GATAD2A	5'UTR
cg20410553	11	3975980	STIM1;STIM1;STIM1	Body;Body;Body
cg06574679	16	85828474	COX4NB;COX4NB	Body;Body	N_Shelf
cg20050420	14	95783728	CLMN	Body	N_Shelf
cg17063742	11	78063473	GAB2	Body
cg12596007	2	235886410	SH3BP4	5'UTR
cg17301773	20	60145125	CDH4;CDH4	Body;Body
cg22052645	2	85146702
cg02531506	11	134019149	JAM3	3'UTR
cg00209431	22	42552804			S_Shelf
cg13593676	6	148776605	SASH1	Body
cg15023940	14	68832143	RAD51B;RAD51B;RAD51B	Body;Body;Body
cg20025677	6	44217736	HSP90AB1	Body	S_Shelf
cg25019486	10	133728830
cg13788918	7	92414346	CDK6;CDK6	Body;Body
cg24249695	6	37896180	ZFAND3	Body
cg20683951	8	29383459
cg05556923	7	544577	PDGFA;PDGFA	Body;Body
cg08549335	7	30387954	ZNRF2	Body
cg22801561	17	55562964	MSI2;MSI2	Body;Body
cg21977564	6	2743931	MYLK4	Body
cg15064667	3	40950008
cg18875920	5	115860233	SEMA6A;SEMA6A	5'UTR;5'UTR
cg06719589	7	73725965	CLIP2;CLIP2	5'UTR;5'UTR
cg25881851	11	932441	AP2A2	Body
cg12636835	22	26776311	SEZ6L	3'UTR
cg10107890	2	44314289			Island
cg20246452	14	103871434	MARK3;MARK3;MARK3;MARK3;MARK3	Body;Body;Body;Body;Body
cg00347643	7	75957202	YWHAG	3'UTR	N_Shore
cg10123669	2	168970900	STK39	Body
cg02058483	11	35442918			S_Shore
cg08348135	1	226812583
cg19097222	15	46094292
cg05152440	3	148813900	HLTF-AS1	Body
cg03913859	2	177399921
cg14027288	1	180923683			Island
cg20016631	4	38871320	FAM114A1	5'UTR	S_Shore
cg16397701	12	24105160	SOX5	5'UTR
cg23707565	22	37309130	CSF2RB	TSS1500
cg08061598	6	112081538	FYN;FYN	5'UTR;TSS1500
cg24775166	2	204616964
cg06666025	16	66613278	CMTM2	TSS200	Island
cg14253027	8	21602343	GFRA2;GFRA2;GFRA2	Body;Body;Body
cg00254270	10	112246721
cg20051420	11	133385517	OPCML	Body
cg20371686	3	183006721	MCF2L2	Body
cg00611895	3	4927567
cg26949612	2	179121368	OSBPL6	5'UTR
cg05974625	1	42512866
cg26151163	2	239079168	ILKAP	3'UTR
cg26492819	2	95784630	MRPS5	Body	N_Shelf
cg24245397	10	71097507	HK1;HK1;HK1;HK1;HK1	Body;Body;Body;Body;Body
cg01085736	14	89851504	FOXN3;FOXN3	Body;Body
cg02658541	1	161911673	ATF6	Body
cg02673850	1	211828484
cg17481367	7	107332802	SLC26A4	Body
cg00124009	1	201439578	PHLDA3	TSS1500	S_Shore
cg03586111	2	109237112	LIMS1;LIMS1;LIMS1;LIMS1;LIMS1	TSS1500;5'UTR;5'UTR;Body;Body
cg09152853	5	149373331	TIGD6	3'UTR
cg01097027	22	30598622
cg00106657	14	102653958	WDR20;WDR20;WDR20;WDR20;WDR20;WDR20;WDR20;WDR20;WDR20	Body;Body;Body;Body;Body;Body;Body;Body;Body
cg06635871	12	7863853	DPPA3	TSS1500
cg20360009	6	34538068
cg18894049	1	45989668	PRDX1	TSS1500	S_Shore
cg21301879	2	128148379			S_Shelf
cg03209043	2	145217529	ZEB2;ZEB2	Body;Body
cg17806882	7	150216872	GIMAP7	5'UTR
cg09105933	10	134514612	INPP5A	Body
cg13276113	15	93622486	RGMA;RGMA	Body;5'UTR
cg25212381	8	81787160	ZNF704	TSS200	S_Shore
cg15561778	4	144262077	GAB1;GAB1	Body;Body	S_Shelf
cg05944202	7	111700933	DOCK4	Body
cg08517040	12	752834	NINJ2;NINJ2;NINJ2;LOC100049716	1stExon;Body;5'UTR;Body	S_Shore
cg08785207	7	44661104	OGDH;OGDH;OGDH	5'UTR;5'UTR;5'UTR
cg14130004	9	109684453	ZNF462;MIR548Q	5'UTR;Body
cg09408064	17	72743792	SLC9A3R1;MIR3615	TSS1500;TSS1500	N_Shore
cg22401939	1	206731166	RASSF5;RASSF5;RASSF5	Body;Body;Body	S_Shore
cg22839412	15	31631841	KLF13;KLF13	Body;Body
cg09938516	19	55957628			S_Shelf
cg17849733	6	31082200	PSORS1C1	TSS1500
cg14871476	3	72191365
cg07538890	3	171913083	FNDC3B;FNDC3B	Body;Body
cg20433392	6	33275821	TAPBP;TAPBP;TAPBP	Body;Body;Body
cg11619797	7	90228764			S_Shelf
cg11824764	17	78812487	RPTOR;RPTOR	Body;Body
cg17045582	11	125081966	PKNOX2	5'UTR
cg00497607	17	27740086	TAOK1;TAOK1	5'UTR;5'UTR
cg04248557	7	69196758	AUTS2;AUTS2;AUTS2	Body;Body;Body
cg12017722	15	89181425	ISG20	TSS1500
cg07675259	13	114111919	DCUN1D2	3'UTR
cg14592981	2	134122884	MIR7853;NCKAP5;NCKAP5	Body;Body;Body
cg14074522	5	55841217	C5orf67	Body
cg15064042	7	151091955	WDR86	Body	N_Shore
cg10663482	2	208124866
cg15900946	2	9778653
cg06182381	7	98259133	NPTX2	3'UTR
cg15275697	8	131311793	ASAP1	Body
cg01500299	9	131447204	SET;SET	TSS200;Body	N_Shelf
cg17580613	7	23338304	C7orf30	TSS1500	N_Shore
cg16854643	6	164007415
cg04223904	8	33436567
cg03728930	8	134310718	NDRG1;NDRG1;NDRG1;NDRG1	TSS1500;TSS1500;TSS1500;TSS1500	S_Shore
cg23039316	12	6452051	TNFRSF1A	TSS1500
cg17902703	7	55195278	EGFR;EGFR;EGFR;EGFR	Body;Body;Body;Body
cg24464798	9	121766990
cg01922645	7	74488324	WBSCR16	Body	N_Shore
cg02681695	16	11150743	CLEC16A;CLEC16A	Body;Body
cg01335454	20	33303492	NCOA6;NCOA6	Body;Body
cg10165162	14	75330792	PROX2	TSS1500
cg07901575	14	96553804	C14orf132;C14orf132;C14orf132;C14orf132	3'UTR;3'UTR;3'UTR;3'UTR
cg03422094	1	12135707	TNFRSF8	Body
cg07600345	11	8750270	ST5;ST5;ST5	Body;Body;Body	N_Shelf
cg18904875	2	202818188
cg02830749	4	154451068	KIAA0922;KIAA0922	Body;Body
cg00339232	1	44798857	ERI3;ERI3;ERI3;ERI3;ERI3	5'UTR;Body;Body;Body;Body
cg14327393	9	75141633	TMC1	5'UTR
cg08474669	11	64529198	PYGM;PYGM	TSS1500;TSS1500	N_Shelf
cg20604957	19	4949393	UHRF1;UHRF1	Body;Body	N_Shore
cg17198917	3	119381218
cg00294149	16	75604552	GABARAPL2	Body	S_Shelf
cg17085849	7	46015236
cg08847120	1	201735799	NAV1;IPO9-AS1;NAV1	Body;Body;Body
cg04798919	19	44039475	ZNF575	Body	Island
cg01829707	22	32047972
cg10632966	10	105001051
cg09192841	11	121446202	SORL1	Body
cg04207632	4	6986609	TBC1D14;TBC1D14	Body;Body	N_Shore
cg05692960	3	8533441	LMCD1-AS1	Body
cg08613327	22	33195502	SYN3;TIMP3;SYN3;SYN3	Body;TSS1500;Body;Body	N_Shore
cg17415355	11	1320010	TOLLIP	Body	S_Shelf
cg11843735	16	68678092	CDH3	TSS200	N_Shore
cg10031989	16	75532464			S_Shelf
cg04657382	3	193721667	LOC647323	TSS1500	S_Shore
cg07466892	3	160471693			N_Shore
cg09304470	18	76916901	ATP9B;ATP9B	Body;Body
cg19654295	5	172902251
cg22911917	21	46198625	UBE2G2;UBE2G2;UBE2G2	Body;Body;5'UTR
cg20825110	1	33854504
cg03160656	4	24772661
cg20253105	1	9050096
cg03196376	4	146454404	SMAD1;SMAD1	Body;Body
cg19114999	3	181669865
cg10272731	16	85614015
cg10728271	19	3108685	GNA11	Body	N_Shore
cg12832856	6	32027623	TNXB	Body
cg22282221	10	116389950	ABLIM1;ABLIM1;ABLIM1	Body;Body;Body	N_Shore
cg08587191	7	150574796
cg14584292	11	122063558	MIR100HG	Body
cg13138436	1	221881076	DUSP10;DUSP10;DUSP10	Body;Body;Body
cg24118197	15	65674523	IGDCC4	3'UTR	S_Shelf
cg25861660	7	28145849	JAZF1	Body
cg20283505	1	175490611	TNR	5'UTR
cg23375169	17	38708809
cg11381171	2	51179933	NRXN1;NRXN1	Body;Body
cg07381651	12	12628106	DUSP16	3'UTR
cg22280402	7	143596849	FAM115A	5'UTR	N_Shelf
cg10944959	5	179006162	RUFY1;RUFY1;RUFY1	Body;Body;Body	S_Shore
cg20603611	8	134491307	ST3GAL1;ST3GAL1	5'UTR;5'UTR
cg01667978	17	55981604	CUEDC1	TSS1500
cg12789532	5	56129271	MAP3K1	Body
cg11061773	3	149969552
cg15442959	13	33788523	STARD13;STARD13	Body;Body
cg08006734	19	40331122	FBL	Body
cg02981368	3	47821224	SMARCC1	Body	N_Shore
cg08523361	8	52365661	PXDNL	Body
cg13388635	2	68618350	PLEK	Body
cg03336519	10	17070976	CUBN	Body
cg08651249	2	161065114
cg18592026	1	205473222	CDK18;CDK18;CDK18	TSS1500;TSS1500;TSS1500	N_Shore
cg01862311	8	26308815			S_Shore
cg21043770	20	47321863	PREX1	Body
cg22607751	10	105207135	CALHM2;CALHM2	Body;Body
cg20151221	11	325030
cg11525725	22	33957919	LARGE;LARGE	Body;Body
cg08626382	11	62108591	ASRGL1;ASRGL1	Body;Body	S_Shelf
cg14047540	11	133829660			S_Shelf
cg00856619	17	18846536
cg01390728	17	45919287	SCRN2;SCRN2	TSS1500;TSS1500	S_Shore
cg01727854	16	81743842	CMIP;CMIP	3'UTR;3'UTR
cg06360520	8	140922502	TRAPPC9;TRAPPC9	Body;Body
cg02405041	15	80200558	ST20;ST20-MTHFS;ST20;ST20;ST20;ST20	5'UTR;5'UTR;5'UTR;5'UTR;Body;Body
cg14700524	10	3282231
cg15547001	11	115280059	CADM1;CADM1;CADM1;CADM1;CADM1	Body;Body;Body;Body;Body
cg02773045	6	31168568	HCG27	Body	S_Shelf
cg17927918	3	56953498	ARHGEF3	Body
cg06562969	13	43567153	EPSTI1;EPSTI1	TSS1500;TSS1500	S_Shore
cg00151563	19	57862056	ZNF304;ZNF304;ZNF304	TSS1500;TSS1500;TSS1500	N_Shore
cg25907642	5	78260853	ARSB;ARSB	Body;Body
cg05902857	1	2186168	SKI	Body
cg03699074	16	88849875	FAM38A	Body	N_Shore
cg16659071	2	208121604
cg02088943	8	11719079	CTSB;CTSB;CTSB;CTSB;CTSB	5'UTR;5'UTR;5'UTR;5'UTR;5'UTR
cg12178835	14	69186571
cg25105060	5	154166983	LARP1;LARP1	Body;Body
cg00633771	16	67976925	LCAT	Body
cg09417692	3	30700056	TGFBR2;TGFBR2	Body;Body
cg17205120	10	72431132	ADAMTS14;ADAMTS14	TSS1500;TSS1500	N_Shore
cg09912465	14	69659096	EXD2;EXD2;EXD2;EXD2;EXD2;EXD2;EXD2	5'UTR;5'UTR;5'UTR;Body;5'UTR;5'UTR;Body	S_Shore
cg00852832	10	14705820	FAM107B;FAM107B	Body;5'UTR
cg16898959	2	153275407	FMNL2	Body
cg15022671	2	204502198
cg17080216	11	100698898	ARHGAP42	Body
cg08193821	6	5412087	FARS2	Body
cg23738760	12	11918643	ETV6	Body
cg09310843	11	117250336	CEP164;CEP164	Body;Body
cg21234547	3	42236831	TRAK1;TRAK1;TRAK1;TRAK1;TRAK1	Body;Body;Body;Body;Body
cg10151021	16	56817478	NUP93;NUP93;NUP93;NUP93	1stExon;Body;5'UTR;5'UTR
cg21107436	7	24929502	OSBPL3;OSBPL3;OSBPL3;OSBPL3;OSBPL3;OSBPL3	Body;Body;Body;Body;Body;Body
cg20438043	7	107601757	LAMB1	Body
cg03622700	4	6918740	TBC1D14;TBC1D14	5'UTR;5'UTR
cg23549618	11	75734357	UVRAG	Body
cg03612519	3	11686648	VGLL4;VGLL4	Body;TSS1500	S_Shore
cg07415970	14	68026232	PLEKHH1	Body
cg03876500	6	109078993	LINC00222	Body
cg07196220	7	6690212	ZNF316	Body	N_Shore
cg21520050	4	6645756			S_Shelf
cg27392990	4	77943181	SEPT11;SEPT11	Body;Body
cg17994583	1	65383253	JAK1	5'UTR
cg07395928	3	47911658	MAP4;MAP4	Body;Body
cg04256674	7	227662	FAM20C	Body	S_Shore
cg07331053	8	27347861	EPHX2	TSS1500	N_Shore
cg00899659	10	45495971	C10orf25;ZNF22	Body;TSS1500	N_Shore
cg02878028	19	8289865	CERS4	5'UTR
cg08002746	8	19961386
cg14883993	19	3374732	NFIC;NFIC	Body;Body
cg05762891	11	14295795
cg00777448	1	24621525
cg06168827	9	97585045	C9orf3;C9orf3;C9orf3	Body;Body;Body
cg18265575	14	55110329	SAMD4A;SAMD4A	Body;Body
cg15909183	14	36526798
cg08172463	3	171274529
cg08617982	13	114814680	RASA3	Body	S_Shore
cg08547688	3	124932946	SLC12A8	TSS1500	S_Shore
cg02869808	4	40841006	APBB2;APBB2;APBB2;APBB2;APBB2;APBB2;APBB2	5'UTR;5'UTR;5'UTR;5'UTR;Body;Body;Body
cg16924818	2	236292871			N_Shore
cg27178849	2	8944298	KIDINS220	Body
cg02348119	17	78003528	TBC1D16	5'UTR
cg20652636	2	85656009
cg01464464	6	111895715	TRAF3IP2-AS1;TRAF3IP2-AS1;TRAF3IP2-AS1;TRAF3IP2;TRAF3IP2;TRAF3IP2	Body;Body;Body;Body;Body;Body
cg16398761	14	74220238	C14orf43;C14orf43	5'UTR;5'UTR
cg23626200	11	73039129	ARHGEF17	Body
cg17969853	6	108615613	LACE1	TSS1500	N_Shore
cg05438638	2	27428908	SLC5A6;SLC5A6;SLC5A6;SLC5A6	ExonBnd;ExonBnd;Body;Body
cg26145442	8	103918769	AZIN1-AS1;AZIN1-AS1	Body;Body
cg14426104	15	51773748	DMXL2;DMXL2;DMXL2	Body;Body;Body
cg25912032	2	235459573
cg14476968	10	14594283	FAM107B;FAM107B;FAM107B;FAM107B;FAM107B;FAM107B;FAM107B;FAM107B;FAM107B;FAM107B	5'UTR;5'UTR;5'UTR;5'UTR;5'UTR;5'UTR;5'UTR;5'UTR;Body;5'UTR
cg12682972	2	102444908	MAP4K4;MAP4K4;MAP4K4	Body;Body;Body
cg19839406	8	136592479	KHDRBS3	Body
cg24903150	6	131380858	EPB41L2;EPB41L2;EPB41L2;EPB41L2	5'UTR;5'UTR;5'UTR;5'UTR	N_Shelf
cg18052713	17	55622595	MSI2;MSI2	Body;Body
cg16836388	20	45314291	SLC13A3;TP53RK	TSS1500;3'UTR	N_Shelf
cg24869667	11	115021346			N_Shelf
cg01865773	14	56051255	KTN1;KTN1;KTN1;KTN1;KTN1;KTN1	5'UTR;5'UTR;5'UTR;5'UTR;Body;Body	S_Shelf
cg06088645	1	12605332
cg16601957	17	710026	NXN	Body	N_Shore
cg23288758	3	13079146	IQSEC1	Body
cg06099304	20	46965499
cg01337411	12	113670511	TPCN1;TPCN1	Body;Body
cg10297007	6	16699991	ATXN1;ATXN1	5'UTR;5'UTR
cg03797139	6	139472304	HECA	Body
cg05001044	1	567312	MIR1977	TSS1500
cg11442391	12	125251900
cg04414311	1	231365015	C1orf131;C1orf131	Body;Body
cg26439402	22	28188037	MN1	Body
cg01788910	21	44473568	CBS	3'UTR	N_Shore
cg00412294	12	97300582	NEDD1;NEDD1;NEDD1;NEDD1	TSS1500;TSS1500;TSS1500;TSS1500	N_Shore
cg24049621	18	56528679	ZNF532	TSS1500	N_Shore
cg02119888	5	177859023	COL23A1	Body
cg07432009	1	1815199	GNB1;GNB1;GNB1	5'UTR;5'UTR;5'UTR
cg07524429	11	120423345	GRIK4	5'UTR
cg10751385	3	123714794			S_Shelf
cg27141509	10	5886111			S_Shelf
cg26323129	1	235112874
cg05999317	16	89397198	ANKRD11;ANKRD11;ANKRD11;ANKRD11	Body;5'UTR;5'UTR;5'UTR
cg05623727	3	50126028	RBM5	TSS1500	N_Shore
cg24818472	17	41175838	VAT1;RND2	TSS1500;TSS1500	N_Shore
cg20645232	15	71144980	LARP6;LARP6	Body;Body	N_Shore
cg26013733	17	928851	ABR;ABR;ABR	Body;Body;Body	S_Shelf
cg03170099	22	33121397	SYN3;SYN3;SYN3	Body;Body;Body
cg20682259	14	56215885
cg19353431	6	170578785			S_Shore
cg14656303	4	69212894	YTHDC1;YTHDC1	Body;Body	N_Shelf
cg03804947	1	61341045
cg04163614	2	136743921	DARS;DARS;DARS-AS1;DARS-AS1	TSS1500;TSS1500;Body;Body	S_Shore
cg00576967	1	200640177	DDX59	TSS1500	S_Shore
cg15883181	17	78336395	RNF213;LOC100294362	Body;Body
cg24673221	15	28362747	HERC2	Body	S_Shore
cg20073313	8	52322009	PXDNL	Body	Island
cg12232388	12	125027851			N_Shore
cg01007370	8	141276070	TRAPPC9;TRAPPC9	Body;Body
cg11884711	17	76997364	CANT1;CANT1;CANT1	5'UTR;5'UTR;5'UTR	S_Shelf
cg04978279	11	44538125			N_Shelf
cg05485635	15	66697029	MAP2K1	Body
cg14704124	12	132514956	SNORA49;EP400	TSS1500;Body	S_Shore
cg14424589	17	57505491
cg10317111	15	77350049	TSPAN3;TSPAN3;TSPAN3	Body;Body;Body
cg06338511	1	65549912
cg02133809	7	1234925
cg05662325	10	112170649
cg12093799	7	35708408	HERPUD2	Body
cg16536561	14	59100737	DACT1	TSS200	N_Shelf
cg15188398	11	63912722	MACROD1	Body
cg25952881	8	37401945
cg03507593	12	124939480	NCOR2;NCOR2	Body;Body	N_Shore
cg15111708	5	154146853	LARP1;LARP1	Body;Body
cg14823429	2	240187023	HDAC4	Body
cg08820233	17	102437	RPH3AL	Body	S_Shelf
cg09935667	12	117164627	C12orf49	Body
cg20297017	2	217664798
cg02512559	16	75414554	CFDP1	Body
cg19171494	3	306486	CHL1;CHL1	5'UTR;5'UTR
cg06812309	1	109781606
cg08371951	6	33396610	SYNGAP1	Body	S_Shore
cg08696303	10	127530367	BCCIP;DHX32;BCCIP	3'UTR;Body;Body
cg24426936	3	122284521	PARP9;PARP9;PARP9;PARP9;PARP9;PARP9;DTX3L	TSS1500;TSS1500;TSS1500;TSS1500;TSS1500;TSS1500;Body	S_Shore
cg15082166	5	124005151	ZNF608	Body
cg07385490	5	1318548	CLPTM1L	Body
cg15942950	1	155386198	ASH1L	Body
cg21670828	2	102410963	MAP4K4;MAP4K4;MAP4K4	Body;Body;Body
cg08072862	12	113587240	CCDC42B	TSS1500	N_Shelf
cg16048771	10	5541146	CALML5	1stExon	Island
cg12338137	2	218701429	TNS1	Body
cg06310969	2	11894060	LPIN1;LPIN1;LPIN1;LPIN1	Body;5'UTR;Body;Body
cg21982482	11	118247924	UBE4A;UBE4A	Body;Body
cg04692238	12	43063317
cg05163093	17	66289980	ARSG	5'UTR	S_Shore
cg09697578	17	80540696	FOXK2	Body	N_Shore
cg18352404	10	6343880
cg11504297	15	71902446	THSD4;THSD4	Body;Body
cg05056545	16	51214487
cg04468334	7	149414901	KRBA1	5'UTR	N_Shore
cg11255378	9	97616248	C9orf3;C9orf3;C9orf3	Body;Body;Body
cg03876423	13	51786758
cg22601762	1	19526929	UBR4	Body
cg25740883	12	113771208	SLC8B1	5'UTR	N_Shore
cg01255527	8	124526866	FBXO32;FBXO32;FBXO32	5'UTR;Body;Body
cg07479368	9	127047276	NEK6;NEK6;NEK6;NEK6	Body;5'UTR;5'UTR;5'UTR
cg27304120	1	229139160
cg23620160	2	20706754
cg26754508	1	9298441	H6PD;H6PD	5'UTR;TSS1500	S_Shelf
cg24757752	13	36304291	MIR548F5	Body
cg26371705	22	46507241	MIRLET7A3;LOC400931	TSS1500;Body
cg09975195	12	108008893	BTBD11;BTBD11	Body;Body
cg03596910	4	57978778	IGFBP7-AS1	Body	S_Shore
cg10018522	1	229122701
cg15924570	1	1144724			N_Shore
cg03672799	9	88715392	GOLM1;GOLM1	TSS1500;TSS1500	S_Shore
cg03885198	15	85685888
cg18813588	5	112523579	MCC;MCC	Body;Body
cg07807470	1	28837350	SNHG3-RCC1;SNHG3-RCC1;SNHG3-RCC1	Body;Body;5'UTR
cg12667217	1	149933886	OTUD7B	Body
cg07033577	17	55540785	MSI2;MSI2	Body;Body
cg17881960	10	5956099	FBXO18;FBXO18;FBXO18;FBXO18	Body;Body;Body;Body
cg17365725	2	242698748	D2HGDH	Body
cg00110039	22	17638932	CECR4;CECR5;CECR5;CECR4	TSS1500;Body;Body;TSS1500	N_Shore
cg08204872	1	230249437	GALNT2;GALNT2	Body;Body
cg16127242	8	130598845
cg05614627	7	30208918
cg22454516	21	27512732	APP;APP;APP;APP;APP;APP;APP;APP;APP;APP	TSS200;5'UTR;Body;Body;Body;Body;Body;Body;Body;Body
cg15182222	11	7605670	PPFIBP2	Body
cg03050508	14	62011349	PRKCH	Body
cg08964948	16	3860816	CREBBP;CREBBP	Body;Body
cg07142830	16	17546018	XYLT1	Body
cg03755175	1	230866875
cg01471491	1	172294899	DNM3;DNM3	Body;Body
cg25311995	2	153363436	FMNL2	Body
cg07667019	5	173108957
cg09118835	10	104244898	ACTR1A	Body
cg05259881	16	49631268	ZNF423	Body	N_Shelf
cg19072817	5	176057992	EIF4E1B;SNCB;SNCB;EIF4E1B	5'UTR;TSS1500;TSS1500;1stExon	S_Shore
cg14699069	20	5715517
cg12854721	7	101556036	CUX1;CUX1;CUX1;CUX1;CUX1;CUX1;CUX1	Body;Body;Body;Body;Body;Body;Body	N_Shelf
cg00074365	2	64088479	UGP2;UGP2	Body;Body
cg06833564	16	4665307	FAM100A	TSS1500	Island
cg14892354	9	6540257	GLDC	Body
cg11198284	1	155898308	KIAA0907	Body
cg17130544	2	86183900
cg21815999	22	50540737	MOV10L1;MOV10L1;MOV10L1	Body;Body;Body
cg16135989	5	176166629			N_Shelf
cg18016759	6	43546442	POLH	5'UTR	N_Shelf
cg09429435	19	12914994			Island
cg15506359	20	58686712
cg10477624	6	47065574
cg03715057	6	164009761
cg11740731	2	237426371
cg24238409	10	93998677	CPEB3	Body	N_Shore
cg07226481	2	202298388	TRAK2	5'UTR
cg06464324	7	544924	PDGFA;PDGFA	Body;Body
cg17104283	14	61946103	PRKCH	Body
cg10800691	2	9118089	MBOAT2	Body
cg14300559	11	133772963	LOC283174	TSS1500
cg06640528	20	5152803	CDS2	Body
cg13380277	5	14203799	TRIO	Body
cg11036962	13	99004479	FARP1	Body
cg01320441	7	29996545	SCRN1;SCRN1;SCRN1;SCRN1	Body;Body;Body;5'UTR
cg06379130	10	106061051
cg01046561	22	30245575
cg08819391	11	112348421
cg04898458	16	12799655	CPPED1;CPPED1	Body;Body
cg22069258	19	1360039	MUM1;MUM1	Body;Body	Island
cg12849357	9	139982935	MAN1B1;MAN1B1;MAN1B1	Body;Body;Body	S_Shore
cg21123519	14	69095679			S_Shore
cg25724604	10	82218377	TSPAN14;TSPAN14	5'UTR;5'UTR	S_Shelf
cg23569941	2	219139048	TMBIM1;PNKD	3'UTR;Body	S_Shelf
cg19538203	10	129726939	PTPRE	5'UTR
cg10146741	17	43173247	NMT1	Body
cg08949783	10	57358165	MTRNR2L5	TSS1500
cg03328754	22	43093450	A4GALT	5'UTR	S_Shelf
cg06727632	11	121436140	SORL1	Body
cg13821008	2	175499113	WIPF1;WIPF1	5'UTR;5'UTR
cg02810519	3	171813377	FNDC3B;FNDC3B	5'UTR;5'UTR
cg26913446	15	67457767	SMAD3;SMAD3;SMAD3;SMAD3	Body;Body;TSS1500;Body
cg11655407	18	60814549	BCL2	Body
cg22615730	2	69997225	ANXA4	5'UTR
cg20780180	5	122251808	SNX24	Body
cg00768873	9	132656275	FNBP1	Body	S_Shelf
cg20771240	11	133906693	LOC100128239	Body	N_Shore
cg11269166	2	172203847	METTL8	Body
cg12814984	13	50253445	EBPL;EBPL;EBPL;EBPL	Body;Body;Body;Body
cg14786726	5	82322115
cg03086738	11	3116883	OSBPL5;OSBPL5;OSBPL5	Body;Body;Body	S_Shore
cg00067095	13	30938410	LINC00426	Body
cg16609548	2	172568685	DYNC1I2;DYNC1I2;DYNC1I2;DYNC1I2;DYNC1I2;DYNC1I2;DYNC1I2	Body;Body;Body;Body;Body;Body;Body
cg13415073	15	53095823			N_Shore
cg08183724	20	21497429			S_Shore
cg27382459	2	145237379	ZEB2;ZEB2	Body;Body
cg15010883	16	89460364	ANKRD11;ANKRD11;ANKRD11;ANKRD11	Body;5'UTR;5'UTR;5'UTR	S_Shelf
cg19427807	5	114938640	TICAM2;TMED7-TICAM2;TMED7-TICAM2;LOC101927100;LOC101927100	TSS1500;Body;Body;Body;Body	S_Shore
cg13247124	16	51214978
cg16346087	22	29451538	ZNRF3;ZNRF3	3'UTR;3'UTR
cg25961397	10	126831129	CTBP2;CTBP2;CTBP2;CTBP2	5'UTR;5'UTR;5'UTR;5'UTR
cg08372184	2	16190489	GACAT3	TSS200
cg14784004	3	10209086	IRAK2	Body	S_Shelf
cg00554341	3	177066294
cg04620566	2	28182570	BRE;BRE;BRE;BRE;BRE;BRE	Body;Body;Body;Body;Body;Body
cg16176694	10	134236453
cg02382532	6	42110867	C6orf132	TSS200	S_Shore
cg24067958	6	148761328	SASH1;SASH1	ExonBnd;Body
cg13450576	11	78021185	GAB2;GAB2	5'UTR;Body
cg08004561	2	12190684	LOC100506457;LOC100506457;LOC100506457	Body;Body;Body
cg20377347	10	63807168	ARID5B	Body
cg21617903	3	11599713	VGLL4;VGLL4;VGLL4;VGLL4	3'UTR;3'UTR;3'UTR;3'UTR
cg17040893	17	9923599	GAS7;GAS7;GAS7	5'UTR;Body;Body
cg00908822	10	133728813
cg03734501	13	114838102	RASA3	Body	N_Shore
cg09831081	21	47647568	LSS;LSS;LSS;LSS	Body;Body;Body;5'UTR	N_Shore
cg04228581	1	155469220	ASH1L	Body
cg03276430	17	64563454	PRKCA	Body
cg07306414	2	119520837
cg24257851	12	64963383
cg04248483	19	47916901	MEIS3;MEIS3;MEIS3	Body;Body;Body
cg19557333	8	17763088
cg17683366	12	13256459	GSG1;GSG1;GSG1;GSG1;GSG1;GSG1	1stExon;1stExon;1stExon;5'UTR;5'UTR;5'UTR	S_Shore
cg08864725	15	42212924	EHD4-AS1;EHD4	TSS1500;Body	S_Shore
cg14414332	12	4399481	CCND2	Body
cg05779991	1	219887069
cg14497203	22	23487048	RAB36	TSS1500	N_Shore
cg11909137	18	46461202	SMAD7	Body
cg08139785	9	36152420	GLIPR2;GLIPR2;GLIPR2;GLIPR2;GLIPR2;GLIPR2;GLIPR2;GLIPR2;GLIPR2;GLIPR2;GLIPR2	Body;Body;Body;Body;Body;Body;Body;Body;Body;Body;Body
cg10013337	21	47859823	PCNT	Body	S_Shelf
cg11619740	17	33470730	NLE1;NLE1	TSS1500;TSS1500	S_Shore
cg20800120	12	132261465	SFSWAP;SFSWAP	Body;Body	N_Shelf
cg04489577	4	151067416	DCLK2;DCLK2;DCLK2	Body;Body;Body
cg03725893	5	175716453	SIMC1;SIMC1;SIMC1;SIMC1	Body;Body;Body;Body
cg09272209	10	6313729
cg06203243	6	157137784	ARID1B;ARID1B	Body;Body
cg26425313	10	102981446			N_Shore
cg22675732	2	145593773	TEX41	Body
cg20494738	12	124985889	NCOR2;NCOR2	5'UTR;5'UTR
cg09965388	17	42275123	ATXN7L3;ATXN7L3	Body;Body	N_Shore
cg18394522	10	111716537	ADD3-AS1	Body
cg02752529	12	1684576	FBXL14	Body
cg16531222	12	11816105	ETV6	Body
cg12081921	8	29627902	LOC101929450;LOC101929450	Body;Body
cg14675891	16	1770468	MAPK8IP3;MAPK8IP3	Body;Body
cg24188945	2	121917599
cg08287211	10	134535631	INPP5A	Body	N_Shore
cg09401598	22	45732160	FAM118A;FAM118A	Body;Body
cg08469255	6	30851069	DDR1;DDR1	TSS1500;TSS1500	N_Shore
cg17746316	2	9401362	ASAP2;ASAP2	Body;Body
cg21054703	13	31309032	ALOX5AP	TSS1500
cg10285318	2	38819713	HNRNPLL;HNRNPLL	Body;Body
cg21307295	10	114664008
cg09203966	1	114522606	OLFML3;OLFML3;OLFML3;OLFML3	5'UTR;5'UTR;ExonBnd;Body
cg02761839	2	161234443	RBMS1;RBMS1	Body;Body
cg10420966	10	114812813	TCF7L2;TCF7L2;TCF7L2;TCF7L2;TCF7L2;TCF7L2;TCF7L2;TCF7L2;TCF7L2;TCF7L2;TCF7L2;TCF7L2;TCF7L2	Body;Body;Body;Body;Body;Body;Body;Body;Body;Body;Body;Body;Body
cg16560595	15	89648789	ABHD2;ABHD2	5'UTR;5'UTR
cg22693030	15	71109119
cg06259427	3	48548509
cg15750809	10	129732542	PTPRE	5'UTR
cg21282452	22	42232160	SREBF2	Body	S_Shelf
cg18107006	2	38831166	HNRPLL;HNRPLL	TSS1500;TSS1500	S_Shore
cg07053114	10	129794994	PTPRE	5'UTR
cg08829107	10	3520065	LOC105376360	Body
cg10095811	11	95902692	MAML2	Body
cg05063920	13	36045633	NBEA	Body	N_Shore
cg13205324	1	182363501			S_Shore
cg16981027	2	39193891	LOC100271715	Body
cg16760019	8	28751142	HMBOX1;HMBOX1	5'UTR;5'UTR	S_Shelf
cg18765083	2	177032348	HOXD3	5'UTR	S_Shelf
cg25026025	3	191749918
cg03205844	4	185400068			S_Shelf
cg15625485	17	2316534	LOC284009	Body
cg07567797	1	16115349
cg13329054	9	134505355	RAPGEF1;RAPGEF1;RAPGEF1	Body;Body;Body
cg13694097	7	55257189	EGFR-AS1;EGFR	TSS1500;Body
cg15363134	18	77161214	NFATC1;NFATC1;NFATC1;NFATC1;NFATC1	Body;5'UTR;Body;Body;Body	S_Shore
cg20563269	2	129104576			S_Shore
cg11505018	8	12934004
cg01925424	19	16177039	TPM4	TSS1500	N_Shore
cg11269282	15	40089944
cg18038207	12	80581062
cg04233620	21	46629219	ADARB1;ADARB1;ADARB1;ADARB1;ADARB1;ADARB1;ADARB1	Body;Body;Body;Body;Body;Body;Body
cg14031473	9	134206000
cg02849345	8	91952297	NECAB1	Body
cg06932535	14	32350324
cg09901194	2	240303404	HDAC4	5'UTR
cg01084048	17	66347949	ARSG;ARSG	Body;Body
cg15330193	11	20002454	NAV2;NAV2;NAV2;NAV2	Body;Body;Body;Body
cg27232144	9	84270635	TLE1;TLE1;TLE1	Body;Body;Body
cg05586540	6	43046201	PTK7;PTK7;PTK7;PTK7	Body;Body;Body;Body	S_Shore
cg11642298	3	133193741	BFSP2	Body
cg17141696	17	1680805	SERPINF1	3'UTR
cg14873776	5	173111423
cg24504349	4	120974344
cg20273656	4	7809479	AFAP1;AFAP1	Body;Body
cg04281416	6	30178180	TRIM26	5'UTR	N_Shelf
cg08312893	16	3523071	NAA60;NAA60;NAA60	5'UTR;5'UTR;5'UTR
cg13000558	22	36849561			N_Shore
cg26940676	17	77963988	TBC1D16	Body	N_Shore
cg00027570	1	117306669	CD2	Body
cg01242060	20	967627	RSPO4;RSPO4	Body;Body
cg23325384	2	223724754	ACSL3;ACSL3	TSS1500;TSS1500	N_Shore
cg21954684	2	64341404	PELI1	5'UTR
cg00290791	21	43457792
cg27234490	3	58174435
cg10187211	8	9274494
cg25410121	19	18590625	ELL	Body
cg23712594	1	226591890	PARP1	Body	N_Shelf
cg10302164	15	69115251	MIR548H4	TSS1500	S_Shore
cg12044693	6	80873769	BCKDHB;BCKDHB	Body;Body
cg07316846	2	105484694			S_Shore
cg02072495	15	60689285	ANXA2;ANXA2;ANXA2;ANXA2	5'UTR;5'UTR;Body;5'UTR	N_Shore
cg02150218	6	157341044	ARID1B;ARID1B;ARID1B	Body;Body;Body	N_Shore
cg09854734	16	66613273	CMTM2	TSS200	Island
cg02486855	15	67356942	SMAD3	TSS1500	N_Shore
cg09774262	2	25301034	EFR3B	Body
cg22486777	19	34965973
cg10128660	11	116509955
cg05935184	2	153350189	FMNL2	Body
cg02773640	10	6135633	RBM17;RBM17	5'UTR;5'UTR	S_Shelf
cg14844341	5	139089549			Island
cg06911744	1	3276507	PRDM16;PRDM16	Body;Body	S_Shore
cg24493634	11	122011271	MIR100HG	Body
cg26012761	14	65211448			S_Shore
cg10702170	19	58360436	ZNF587	TSS1500	N_Shore
cg27405177	10	134926810	GPR123	Body	Island
cg19885130	11	68146832	LRP5;LRP5	5'UTR;Body
cg13722084	1	3317920	PRDM16;PRDM16	Body;Body	N_Shelf
cg15029037	4	146729164	ZNF827	Body
cg03754418	2	204596881	CD28;CD28;CD28	Body;Body;Body
cg08798179	13	27736187	USP12-AS1;USP12	Body;Body
cg04543901	17	63519783
cg25526519	15	91499369	RCCD1;RCCD1	5'UTR;5'UTR	N_Shore
cg15754810	18	12629457	SPIRE1;SPIRE1;SPIRE1	Body;Body;Body
cg17465410	1	160079577
cg05688879	9	82283471	TLE4;TLE4;TLE4;TLE4;TLE4;TLE4	Body;Body;Body;Body;Body;Body
cg06792186	7	127637778	C7orf54;SND1	Body;Body
cg03235603	16	84267538	KCNG4	Body	N_Shelf
cg27662477	20	48947379
cg11107451	2	42542416	EML4;EML4	Body;Body
cg25528260	7	72777727
cg20279003	22	23558941	BCR;BCR	Body;Body
cg23666702	17	55576995	MSI2;MSI2	Body;Body
cg00821769	2	109748427	SH3RF3	Body	S_Shore
cg17209404	10	73787559
cg20019524	4	169771566	PALLD;PALLD;PALLD;PALLD	5'UTR;Body;Body;Body
cg05867158	10	678920	DIP2C	Body	Island
cg17330515	19	13031369	SYCE2	TSS1500	S_Shore
cg08418670	19	4374567	SH3GL1	Body	S_Shelf
cg13713851	13	110699374
cg22614027	12	76192063
cg03009213	14	86400582	LOC101928767	TSS1500
cg21258259	13	114281006	TFDP1;TFDP1	Body;Body	S_Shore
cg00376537	16	89387460	LOC100287036;ANKRD11;ANKRD11;ANKRD11;ANKRD11	TSS200;Body;5'UTR;5'UTR;5'UTR
cg14648190	10	525733	DIP2C	Body	Island
cg20359023	17	55491512	MSI2;MSI2	Body;Body
cg03867746	14	62130280
cg06301449	15	65678369	IGDCC4	Body
cg06063962	1	15223110	KAZN;KAZN	Body;Body
cg04061534	20	19926620	RIN2;RIN2	Body;Body
cg02301685	21	35521676
cg13305373	17	63180156	RGS9;RGS9;RGS9	Body;Body;Body
cg18289557	13	113426705	ATP11A;ATP11A	Body;Body	S_Shore
cg13822669	4	78803215	MRPL1	Body
cg06149971	11	12184158	MIR6124;MICAL2;MICAL2;MICAL2;MICAL2;MICAL2;MICAL2;MICAL2	TSS1500;Body;Body;Body;Body;Body;Body;Body
cg13514994	9	128216481	MAPKAP1;MAPKAP1;MAPKAP1;MAPKAP1;MAPKAP1	Body;Body;Body;Body;Body
cg20406758	11	2703128	KCNQ1;KCNQ1OT1;KCNQ1	Body;Body;Body
cg11270787	2	177322329
cg21383913	9	97530064	C9orf3;C9orf3;C9orf3	Body;Body;Body
cg08383462	3	58482117	KCTD6	5'UTR	S_Shelf
cg09334629	17	81033740			S_Shore
cg09364993	22	43316280	PACSIN2;PACSIN2;PACSIN2	5'UTR;5'UTR;5'UTR
cg14724023	20	47326332	PREX1	Body
cg06009016	5	56135074	MAP3K1	Body
cg14094614	5	171490780	STK10	Body
cg24790028	6	30860529	DDR1;DDR1;DDR1	Body;Body;Body
cg14573649	6	89970696	GABRR2	Body
cg06394677	16	57636195
cg03789873	3	193723328			S_Shelf
cg15514380	21	38737243
cg20559634	3	45609400
cg02607032	4	170063658	SH3RF1	Body
cg03184001	5	53386708	ARL15	Body
cg18440692	10	126308034	FAM53B	3'UTR	S_Shelf
cg04887089	11	86371310	ME3;ME3;ME3	Body;Body;Body
cg01827124	13	110996360	COL4A2	Body
cg01900548	6	170455570			S_Shore
cg10225988	11	64443279	NRXN2;NRXN2	Body;Body
cg19916543	14	23339853	LRP10	TSS1500	N_Shore
cg13419720	4	24561754	DHX15	Body
cg02845658	13	47188869	LRCH1;LRCH1;LRCH1	Body;Body;Body
cg17820481	7	100482600	SRRT;SRRT;SRRT;SRRT	Body;Body;Body;Body	N_Shore
cg05106936	12	104962891	CHST11;CHST11	Body;Body
cg10816468	6	1578579
cg09383432	8	130308094
cg09444036	10	658638	DIP2C	Body
cg26325880	8	141565971	EIF2C2;EIF2C2	Body;Body
cg02645034	2	121334054			N_Shore
cg24735196	22	36763973	MYH9	5'UTR
cg27279713	11	109994010	ZC3H12C	Body
cg00569599	5	138746067
cg26711070	1	55516578	PCSK9;PCSK9	Body;Body
cg25215021	1	232061571	DISC1-IT1;DISC1;DISC1;DISC1;DISC1;DISC1;DISC1;DISC1;DISC1;DISC1;TSNAX-DISC1	TSS200;Body;Body;Body;Body;Body;Body;Body;Body;Body;Body
cg00017887	17	18245081	MIR6778;SHMT1;SHMT1;SHMT1	TSS1500;Body;Body;Body
cg16284456	1	164679394	PBX1;PBX1;PBX1	Body;Body;Body
cg10063845	2	80363347	CTNNA2;CTNNA2	Body;Body
cg18841420	20	32190625	CBFA2T2;CBFA2T2;CBFA2T2	5'UTR;Body;Body
cg13619781	1	162200384	NOS1AP;NOS1AP	Body;Body
cg09379935	11	72974155	P2RY6;P2RY6	TSS1500;TSS1500	N_Shore
cg15391911	14	56236833			S_Shelf
cg09651011	1	2091677	PRKCZ;PRKCZ;PRKCZ;PRKCZ	Body;Body;Body;Body
cg06043908	8	49467831			N_Shore
cg11042185	11	126412895	KIRREL3;KIRREL3;KIRREL3	Body;Body;Body
cg08544307	8	28725934	INTS9;INTS9;INTS9;INTS9	5'UTR;Body;Body;Body
cg20074307	14	55092491	SAMD4A;SAMD4A	Body;Body
cg13945699	2	96915519
cg12785774	16	75351435	CFDP1	Body
cg26284544	19	7983877	SNAPC2	TSS1500	Island
cg22569237	14	91003027
cg17612725	8	81235210
cg20735242	11	36062297	LDLRAD3	Body
cg04689282	5	115901906	SEMA6A;SEMA6A	5'UTR;5'UTR
cg25934997	5	149995703	SYNPO	5'UTR
cg27423323	20	2963112	PTPRA;PTPRA;PTPRA	Body;Body;Body
cg07962309	12	42628089	YAF2	Body	N_Shelf
cg01459283	11	64134550	RPS6KA4;RPS6KA4;RPS6KA4	Body;Body;Body	N_Shore
cg07714715	9	126449416	DENND1A;DENND1A	Body;Body
cg01207767	16	53787503	FTO	Body
cg04399632	16	11837547	TXNDC11	TSS1500	S_Shore
cg03856510	7	130563027	MIR29B1;MIR29A	TSS1500;TSS1500
cg24938743	13	98960620	FARP1	Body
cg06988994	14	55058332	SAMD4A;SAMD4A	Body;Body
cg06867571	11	65306934	LTBP3;LTBP3;LTBP3	Body;Body;Body	Island
cg01147055	13	114838162	RASA3	Body	N_Shore
cg22772462	5	150461913	TNIP1	TSS1500	S_Shore
cg14630106	7	139345115	HIPK2;HIPK2	Body;Body
cg01673856	10	114847319	TCF7L2;TCF7L2;TCF7L2;TCF7L2;TCF7L2;TCF7L2;TCF7L2;TCF7L2;TCF7L2;TCF7L2;TCF7L2;TCF7L2;TCF7L2	Body;Body;Body;Body;Body;Body;Body;Body;Body;Body;Body;Body;Body
cg05487065	21	38145574	HLCS;HLCS;HLCS	Body;Body;Body
cg18376568	14	76164217	TTLL5	Body
cg12048341	1	201712730	NAV1;NAV1	Body;Body	S_Shelf
cg22532003	1	183293456	NMNAT2	Body
cg00954604	5	73928100	ENC1;ENC1;ENC1;ENC1;ENC1	3'UTR;3'UTR;3'UTR;3'UTR;Body
cg19925383	14	61995826	PRKCH	Body
cg13394762	14	103871452	MARK3;MARK3;MARK3;MARK3;MARK3	Body;Body;Body;Body;Body
cg05668674	16	57672219	GPR56;GPR56;GPR56;GPR56;GPR56;GPR56;GPR56;GPR56	5'UTR;TSS1500;5'UTR;5'UTR;5'UTR;5'UTR;5'UTR;5'UTR
cg06531610	11	79143329	TENM4	5'UTR
cg06364044	8	6655944
cg08654334	2	189655589	DIRC1	TSS1500
cg22469212	17	16939913
cg06978551	2	85868132	USP39;USP39;USP39;USP39;USP39;USP39	Body;Body;Body;Body;Body;Body
cg18281829	5	90608356	LUCAT1;LUCAT1	Body;Body
cg08405910	2	106501075	NCK2;NCK2;NCK2	Body;Body;Body	S_Shelf
cg11588579	18	60507839	PHLPP1	Body
cg24920358	1	40204285	PPIE;PPIE;PPIE	TSS1500;TSS1500;TSS1500	N_Shore
cg02525015	2	136771608
cg20462493	5	157340439
cg00768572	2	70343229
cg15573884	11	71814729	LAMTOR1;LRTOMT;LRTOMT;LRTOMT	TSS1500;Body;Body;Body	S_Shore
cg13394153	22	43634485	SCUBE1	Body
cg07596819	4	184922382	STOX2	Body
cg13477178	10	375248	DIP2C	Body	S_Shelf
cg11047289	3	47820082	SMARCC1	Body	N_Shelf
cg02692214	20	60343472	CDH4;CDH4;CDH4	Body;Body;Body
cg11398451	15	91136069	CRTC3;CRTC3	Body;Body
cg15046793	11	78132162			S_Shelf
cg02991306	6	21220160	CDKAL1	Body
cg17638825	2	64081333	UGP2;UGP2	5'UTR;Body
cg09358725	11	33914088	LMO2	TSS1500
cg14856222	1	59049868
cg25952104	14	74250584	C14orf43	5'UTR	N_Shelf
cg21405550	14	74235745	ELMSAN1	5'UTR
cg09216797	10	134514573	INPP5A	Body
cg00502575	13	114800841	RASA3	Body	N_Shelf
cg16335432	5	179125014	CANX;CANX	TSS1500;TSS1500	N_Shore
cg02382373	19	5314312	PTPRS;PTPRS;PTPRS;PTPRS	5'UTR;5'UTR;5'UTR;5'UTR
cg22977055	2	68081337
cg23087707	12	132863869	GALNT9	Body	N_Shore
cg20331218	9	120107751	ASTN2	Body
cg14839263	5	176003374	CDHR2;CDHR2	Body;Body
cg01944110	4	11401173	HS3ST1	Body	Island
cg21913376	2	55366440
cg03724728	17	38231199	THRA;THRA	Body;Body
cg24286428	5	16593192	FAM134B	Body
cg16891075	6	15170709
cg27163431	13	114096159	ADPRHL1;ADPRHL1	Body;Body	Island
cg17274676	2	207848321
cg08082355	20	56286441	PMEPA1;PMEPA1;PMEPA1;PMEPA1;PMEPA1	5'UTR;1stExon;TSS1500;TSS1500;TSS1500	S_Shore
cg13321688	3	125120406
cg17120035	8	19085200	LOC100128993	Body
cg01383128	2	208629716	FZD5	3'UTR	N_Shore
cg22469761	5	126254645	2018-03-03	5'UTR
cg16014060	14	69020214	RAD51L1	Body
cg02912112	2	187120710
cg06287058	19	5957460	RANBP3;RANBP3;RANBP3;RANBP3	Body;Body;Body;Body
cg17942666	17	59415548	BCAS3;BCAS3	Body;Body
cg01016793	15	64894722	ZNF609	Body
cg09824563	3	45586779	LARS2	Body
cg07230058	5	14354817	TRIO	Body
cg16715658	14	60779230
cg11432069	21	47702262	MCM3AP	Body	N_Shelf
cg15187139	18	25645757	CDH2	Body
cg25172145	22	22296625	PPM1F	Body	S_Shelf
cg14594448	2	65091416	LOC101927438	TSS1500	N_Shore
cg08303521	2	152396903	NEB;NEB;NEB;NEB	Body;Body;Body;Body
cg05942022	1	43402591	SLC2A1	Body
cg18689614	17	77029386	C1QTNF1;C1QTNF1;C1QTNF1	5'UTR;TSS1500;5'UTR
cg01947732	5	34718664	RAI14;RAI14;RAI14;RAI14;RAI14;RAI14	Body;Body;Body;Body;Body;Body
cg13960641	9	139968626			N_Shelf
cg26656658	12	121615078	P2RX7	Body
cg19866939	13	114821703	RASA3	Body
cg07406461	10	75617250	CAMK2G;CAMK2G;CAMK2G;CAMK2G;CAMK2G;CAMK2G	Body;Body;Body;Body;Body;Body
cg02977955	17	76760976	CYTH1;CYTH1	Body;Body
cg05280806	17	79366205			N_Shore
cg20588519	16	73094179			S_Shore
cg20843475	6	136849201	MAP7;MAP7;MAP7;MAP7;MAP7;MAP7	TSS1500;TSS1500;TSS1500;Body;Body;Body
cg18720577	15	29278600	APBA2;APBA2	5'UTR;5'UTR
cg01433190	2	73335308	RAB11FIP5	Body	N_Shelf
cg21297463	7	30012103	SCRN1;SCRN1;SCRN1;SCRN1	Body;5'UTR;5'UTR;5'UTR
cg19240869	21	40140783	LINC00114;LINC00114	Body;Body
cg02011476	11	68140196	LRP5	Body
cg14788924	17	73731074	ITGB4;ITGB4;ITGB4	Body;Body;Body
cg01192442	1	37643135
cg13524267	22	38430796	POLR2F;POLR2F	Body;Body
cg01924292	12	1815334	ADIPOR2	5'UTR
cg08728302	7	227683	FAM20C	Body	S_Shore
cg14868503	13	37432227	SMAD9;SMAD9	Body;Body
cg03385207	2	25394435			S_Shelf
cg15799663	1	231819412	DISC1;DISC1;DISC1;DISC1;DISC1;DISC1;DISC1;DISC1;DISC1;DISC1;DISC1;DISC1;DISC1;DISC1;DISC1;DISC1;DISC1;DISC1;DISC1;DISC1;DISC1;DISC1;DISC1;TSNAX-DISC1;TSNAX-DISC1;TSNAX-DISC1;TSNAX-DISC1;TSNAX-DISC1;TSNAX-DISC1;TSNAX-DISC1;TSNAX-DISC1	Body;Body;Body;Body;Body;Body;Body;Body;Body;Body;Body;Body;Body;Body;Body;Body;Body;Body;Body;Body;Body;Body;Body;Body;Body;Body;Body;Body;Body;Body;Body
cg06475513	16	85593560			S_Shelf
cg17384124	2	197940256	ANKRD44	Body
cg22463921	13	40639169
cg06693511	5	126742185	MEGF10	Body
cg11537406	11	124932624	SLC37A2;SLC37A2	TSS1500;TSS1500	N_Shore
cg20754715	3	20056466
cg24067832	8	135636277	ZFAT;ZFAT;ZFAT;ZFAT;ZFAT;ZFAT;ZFAT	Body;Body;Body;Body;Body;Body;Body
cg19721993	5	72997606	ARHGEF28;ARHGEF28	Body;Body
cg19679865	1	8467904	RERE;RERE;RERE	5'UTR;Body;Body
cg12829455	3	51391213	DOCK3	Body
cg08110693	6	36407533	PXT1	5'UTR	N_Shelf
cg15486224	8	101527561	ANKRD46	Body
cg00417424	5	179224563			N_Shore
cg16476686	22	18583510
cg27262870	11	121986736	LOC399959;BLID;BLID	Body;1stExon;5'UTR
cg12564461	14	68678792	RAD51B;RAD51B;RAD51B	Body;Body;Body
cg27633762	1	156550557	TTC24	5'UTR
cg13033578	19	2302995	LINGO3	5'UTR	Island
cg20202792	12	88964365	KITLG;KITLG	Body;Body
cg08066673	14	52325747	GNG2	TSS1500
cg19784903	17	45786737	TBKBP1	Body	Island
cg05331604	1	155896060	SCARNA4;KIAA0907	TSS200;Body
cg21883740	7	129491262	UBE2H;UBE2H;UBE2H	Body;Body;Body
cg07580475	3	50304049	SEMA3B;SEMA3B	TSS1500;TSS1500
cg12332167	8	81084554	TPD52;TPD52;TPD52;TPD52;TPD52;TPD52;TPD52	TSS1500;TSS1500;TSS1500;TSS1500;TSS1500;TSS1500;TSS1500	S_Shore
cg13035551	1	36723271	THRAP3	5'UTR
cg10656756	2	7889419
cg26963320	16	73489759
cg14415283	9	131876600	PPP2R4;PPP2R4;PPP2R4;PPP2R4	Body;Body;Body;Body	S_Shelf
cg22788908	1	167194496	POU2F1	5'UTR	S_Shelf
cg01910712	11	7456933	SYT9	Body
cg03452993	10	438524	DIP2C	Body
cg09152813	2	106391379	NCK2;NCK2	5'UTR;5'UTR
cg21237515	13	80614304
cg26877357	1	116197470	VANGL1	Body
cg09443855	22	41602903	L3MBTL2	Body	S_Shore
cg06047655	2	43567990	THADA;THADA	Body;Body
cg09281007	10	34919180	PARD3;PARD3;PARD3;PARD3;PARD3;PARD3;PARD3;PARD3;PARD3;PARD3;PARD3	Body;Body;Body;Body;Body;Body;Body;Body;Body;Body;Body
cg02917659	1	113261071			N_Shore
cg18362003	11	122051630	LOC399959	Body
cg14013378	4	95555721	PDLIM5;PDLIM5;PDLIM5;PDLIM5;PDLIM5;PDLIM5	Body;Body;Body;Body;Body;Body
cg00955413	5	114935797	TMED7-TICAM2;TICAM2;TMED7-TICAM2	Body;5'UTR;Body	N_Shore
cg11530705	11	12400070	PARVA	Body	S_Shore
cg13605781	9	110394728
cg12726743	10	75634848	CAMK2G;CAMK2G;CAMK2G;CAMK2G;CAMK2G;CAMK2G	TSS1500;TSS1500;TSS1500;TSS1500;TSS1500;TSS1500	S_Shore
cg16628188	13	113405067	ATP11A;ATP11A	Body;Body
cg16502220	5	146060657	PPP2R2B;PPP2R2B;PPP2R2B;PPP2R2B;PPP2R2B;PPP2R2B;PPP2R2B;PPP2R2B;PPP2R2B;PPP2R2B	Body;Body;Body;Body;Body;Body;Body;Body;Body;Body
cg10109276	2	88900905	EIF2AK3	Body
cg02417360	13	113398673	ATP11A;ATP11A	Body;Body
cg14170573	8	9432212	TNKS	Body
cg08303418	2	136993321
cg00831171	1	21664105	ECE1	Body
cg19333963	19	1467979	APC2	Body	Island
cg09423563	16	8717410	METTL22	5'UTR	S_Shore
cg09358403	20	36632581	TTI1;TTI1	Body;Body
cg04496866	21	37506674	CBR3;CBR3-AS1;CBR3-AS1	TSS1500;Body;Body	N_Shore
cg07345597	10	33773908
cg25563032	15	63042272	TLN2	Body
cg06092073	9	108070980	SLC44A1;SLC44A1	Body;Body
cg13320211	1	57037591	PPAP2B;PPAP2B	Body;Body
cg24687140	3	125036694	ZNF148	5'UTR
cg19932984	8	8916429
cg07589273	16	66651242	CMTM4;CMTM4	Body;3'UTR
cg17617196	20	56534912
cg13647309	5	68473620	CCNB1	3'UTR
cg27104398	22	43343739	PACSIN2;PACSIN2;PACSIN2	TSS1500;5'UTR;5'UTR
cg16675163	17	74429209	UBE2O	Body
cg05693645	15	93855750
cg06727578	11	98438938
cg04273867	16	524300	RAB11FIP3;RAB11FIP3	Body;TSS1500
cg00903438	2	208756199	PLEKHM3	Body
cg02254461	3	39195904	CSRNP1	TSS1500	S_Shore
cg27120833	22	43193524	ARFGAP3;ARFGAP3	3'UTR;3'UTR
cg25378920	3	13728706	LOC285375	Body
cg10853152	17	76918625	TIMP2	Body	N_Shelf
cg24524166	2	204443983
cg15531269	12	117581583
cg21682295	11	13337732	ARNTL;ARNTL;ARNTL;ARNTL;ARNTL;ARNTL	5'UTR;5'UTR;5'UTR;5'UTR;5'UTR;5'UTR
cg14260889	10	17275599	VIM	Body	S_Shelf
cg22464076	8	38718315
cg27178952	8	127874965
cg07340357	12	122852802	CLIP1;CLIP1;CLIP1	Body;Body;Body
cg00925802	1	10732558	CASZ1;CASZ1	Body;Body
cg01064483	19	15492048	AKAP8;AKAP8L;AKAP8L;AKAP8L	TSS1500;Body;Body;Body	S_Shore
cg10464577	3	149388877	WWTR1	5'UTR
cg09129536	11	95953291	MAML2	Body
cg06205526	11	134335969	LOC283177	Body	N_Shore
cg13642472	3	9333817
cg23919882	2	206566436	NRP2;NRP2;NRP2;NRP2;NRP2;NRP2	Body;Body;Body;Body;Body;Body
cg16653569	10	114725019	TCF7L2;TCF7L2;TCF7L2;TCF7L2;TCF7L2;TCF7L2;TCF7L2;TCF7L2;TCF7L2;TCF7L2;TCF7L2;TCF7L2;TCF7L2	Body;Body;Body;Body;Body;Body;Body;Body;Body;Body;Body;Body;Body
cg19450830	13	40795891	LINC00548	TSS1500
cg26335655	4	114597456	CAMK2D;CAMK2D;CAMK2D;CAMK2D;CAMK2D;CAMK2D	Body;Body;Body;Body;Body;Body
cg15823456	13	41053032	LINC00598;LINC00598;LINC00598	Body;Body;Body
cg10313197	16	81744554	CMIP;CMIP	3'UTR;3'UTR
cg03600367	6	163825035
cg13829680	9	136746975	VAV2;VAV2	Body;Body
cg16675054	5	171616574	STK10	TSS1500	S_Shore
cg02255986	6	43768086
cg01667687	2	175804030	CHN1;CHN1;CHN1	Body;Body;Body
cg12661064	5	67111842
cg07481449	4	1875240	WHSC1	5'UTR	S_Shore
cg06206989	6	151388790	MTHFD1L;MTHFD1L;MTHFD1L	Body;Body;Body
cg06014057	16	12226852	SNX29	Body
cg09225324	3	123289939	PTPLB	Body
cg25185351	7	152062761	KMT2C	Body	N_Shore
cg01641286	2	10483916	HPCAL1;HPCAL1	5'UTR;5'UTR
cg10787335	9	98257395	PTCH1;PTCH1;PTCH1;PTCH1;PTCH1;PTCH1;PTCH1	Body;Body;Body;5'UTR;5'UTR;5'UTR;5'UTR
cg17207772	15	86062747	AKAP13;AKAP13	Body;Body
cg08112356	12	8187244	FOXJ2	5'UTR	S_Shore
cg24839868	1	160324028	NCSTN	Body
cg05277865	10	128824748	DOCK1;DOCK1	Body;Body
cg06892918	12	53938734	ATF7;ATF7;ATF7;ATF7;ATF7	Body;Body;Body;Body;Body
cg17466636	2	10456284	HPCAL1;HPCAL1	5'UTR;5'UTR
cg11052983	10	134473574	INPP5A	Body	N_Shelf
cg03901393	16	73029288	ZFHX3;ZFHX3	5'UTR;5'UTR
cg08835491	9	13446517
cg05293216	9	35080812	FANCG	TSS1500	S_Shore
cg05809484	10	104574854	WBP1L;WBP1L	3'UTR;3'UTR
cg05970307	5	175789566	KIAA1191;KIAA1191;KIAA1191	TSS1500;TSS1500;TSS1500	S_Shore
cg05162858	10	80697460
cg08754004	6	134775465
cg09224040	6	35014879	ANKS1A	Body
cg21598248	2	232047374
cg16267121	20	55935398	MTRNR2L3;RAE1;RAE1	TSS1500;Body;Body
cg22930117	5	79513881	SERINC5;SERINC5;SERINC5;SERINC5;SERINC5	Body;Body;Body;Body;Body
cg09510577	3	141863832	TFDP2;TFDP2	5'UTR;5'UTR
cg12870987	18	76639042			N_Shore
cg21736212	8	134029920	TG	Body
cg08604913	14	78186285	SNW1	Body
cg02150126	7	20443181	ITGB8	Body
cg12297564	4	77685613	SHROOM3	Body
cg11656483	15	101779889	CHSY1	Body
cg22992505	2	158712427	ACVR1;ACVR1	5'UTR;5'UTR
cg10813029	18	3715502	DLGAP1;DLGAP1;DLGAP1;DLGAP1;DLGAP1;DLGAP1;DLGAP1;DLGAP1;DLGAP1	Body;Body;Body;Body;Body;Body;Body;Body;Body
cg23264821	9	107731578			S_Shore
cg15370020	3	193612180
cg19944164	22	36281821	RBFOX2;RBFOX2	Body;Body
cg15966349	1	36187288			S_Shelf
cg08862280	12	132478954	EP400	Body
cg00514288	5	123872142
cg16037569	1	9710867	PIK3CD	TSS1500	N_Shore
cg10448989	14	86041336	FLRT2	5'UTR
cg19807835	5	146174155	PPP2R2B;PPP2R2B;PPP2R2B;PPP2R2B;PPP2R2B;PPP2R2B;PPP2R2B;PPP2R2B;PPP2R2B;PPP2R2B	Body;Body;Body;Body;Body;Body;Body;Body;Body;Body
cg16782948	19	58258012	ZNF776	TSS200	N_Shore
cg06070445	3	187453772	BCL6;BCL6;BCL6	5'UTR;5'UTR;TSS1500	N_Shore
cg01280098	15	69116504	MIR548H4	Body	S_Shelf
cg18273817	1	8936178	ENO1	5'UTR	N_Shore
cg07024505	17	580507	VPS53;VPS53	Body;Body
cg00924265	8	28258117			N_Shore
cg26044670	11	123331205
cg25648642	20	4708989	PRND	3'UTR
cg08842185	11	118517189	PHLDB1;PHLDB1;PHLDB1	Body;Body;Body
cg06760651	11	72099100	CLPB;CLPB;CLPB;CLPB	Body;Body;Body;Body
cg13951697	10	3581101
cg05559279	17	9052638	NTN1	Body
cg11020545	4	77866916			N_Shelf
cg23683902	1	95332770	SLC44A3;SLC44A3;SLC44A3;SLC44A3;SLC44A3;SLC44A3;SLC44A3	Body;Body;Body;Body;Body;Body;Body
cg10502206	2	145182344	ZEB2;ZEB2	Body;Body
cg15799486	14	81788389	STON2;STON2	Body;Body
cg09607712	3	64328459
cg14299863	7	30843119	FAM188B;INMT-FAM188B	Body;Body
cg26775558	10	114867635	TCF7L2;TCF7L2;TCF7L2;TCF7L2;TCF7L2;TCF7L2	Body;Body;Body;Body;Body;Body
cg02272851	10	3797471
cg05764155	1	112058975	TMIGD3;TMIGD3	Body;Body	S_Shore
cg18235465	10	73471634	C10orf105;C10orf105;CDH23	3'UTR;3'UTR;Body
cg08623420	1	20649775	VWA5B1	Body
cg18026283	13	30592116
cg04213384	13	98960589	FARP1	Body
cg27383544	5	55813120	C5orf67	Body
cg03039127	3	100123156	LNP1	5'UTR	S_Shelf
cg22282916	22	43357102	PACSIN2;PACSIN2	TSS1500;5'UTR
cg05616995	5	141393361	GNPDA1	TSS1500	S_Shore
cg25520040	11	133772615	LOC283174	TSS1500
cg25528674	13	40090849	LHFP	Body
cg26474127	13	28562819	PRHOXNB	TSS200
cg05997278	2	69304921	ANTXR1;ANTXR1;ANTXR1	Body;Body;Body
cg03902417	11	83233158	DLG2;DLG2;DLG2;DLG2;DLG2;DLG2	Body;Body;Body;Body;Body;Body
cg12804755	11	15796715
cg15349559	21	46499349	ADARB1;ADARB1;ADARB1;ADARB1;ADARB1;ADARB1;ADARB1	5'UTR;5'UTR;5'UTR;Body;Body;5'UTR;Body	S_Shelf
cg09720597	2	111907136	BCL2L11;BCL2L11;BCL2L11;BCL2L11;BCL2L11;BCL2L11;BCL2L11;BCL2L11;BCL2L11;BCL2L11;BCL2L11;BCL2L11;BCL2L11;BCL2L11;BCL2L11;BCL2L11	Body;Body;Body;Body;Body;Body;Body;Body;Body;Body;Body;Body;Body;Body;3'UTR;3'UTR
cg02202664	6	155545253	TIAM2;TIAM2	Body;5'UTR
cg07187971	18	60481018	PHLPP1	Body
cg01822050	20	304156			N_Shore
cg08604960	5	157003436	ADAM19	TSS1500	S_Shore
cg05893475	6	150217255	RAET1E;RAET1E-AS1;RAET1E-AS1;RAET1E-AS1	TSS200;ExonBnd;Body;Body
cg20742667	7	47610297	TNS3	5'UTR
cg25758828	2	113976143	PAX8;PAX8;PAX8;PAX8;PAX8;LOC440839	3'UTR;Body;3'UTR;Body;3'UTR;Body
cg20211896	2	99543885	KIAA1211L	5'UTR
cg01756421	16	67918484	NRN1L	TSS1500	N_Shore
cg20970439	12	64361279	SRGAP1	Body
cg21340152	1	59858801	FGGY;FGGY;FGGY;FGGY	Body;Body;Body;Body
cg03514666	19	47756853			N_Shelf
cg21352954	4	146424127	SMAD1-AS2;SMAD1;SMAD1	Body;5'UTR;5'UTR
cg08732318	12	94170683	CRADD	Body
cg19851816	22	50657907	TUBGCP6	Body	Island
cg01340991	6	33397233	SYNGAP1	Body	S_Shore
cg07509304	12	57077877	PTGES3;PTGES3;PTGES3;PTGES3;PTGES3;PTGES3;PTGES3	Body;Body;Body;Body;Body;Body;Body	N_Shelf
cg02578800	8	141100498	TRAPPC9;TRAPPC9	Body;Body
cg26165908	11	57520988			S_Shore
cg21399203	4	57623913
cg00826603	1	32231019	BAI2	TSS1500	S_Shore
cg09394509	3	50486444	CACNA2D2;CACNA2D2	Body;Body
cg18972349	1	28195327			N_Shelf
cg10963723	16	81744011	CMIP;CMIP	3'UTR;3'UTR
cg14888255	3	36902745	TRANK1	Body
cg23060191	20	39666765	PRO0628;TOP1	Body;Body
cg17812664	10	104957217			S_Shelf
cg25656380	1	95367519	CNN3;CNN3;CNN3	Body;Body;Body
cg17650493	17	9958933	GAS7	Body
cg27118196	1	9954275	CTNNBIP1;CTNNBIP1	5'UTR;5'UTR
cg17279592	6	170038733	WDR27	Body
cg13713046	8	22500019	BIN3-IT1;BIN3	TSS1500;Body
cg09855544	8	135498122	ZFAT;ZFAT	Body;Body
cg09991763	17	41739760	MEOX1;MEOX1;MEOX1	TSS1500;TSS1500;TSS1500
cg20216982	2	240018408	HDAC4	Body
cg20040041	10	127812674	ADAM12;ADAM12	Body;Body
cg25604616	10	60108454	UBE2D1	Body
cg23250889	16	57300908	PLLP	Body
cg01976472	7	90366
cg16149607	9	110918931
cg22937172	2	240168862	HDAC4	Body
cg01301798	1	68189397	GNG12	5'UTR
cg05485379	3	197121410
cg13830856	17	55987275	CUEDC1	5'UTR
cg16535339	4	102080344	PPP3CA;PPP3CA;PPP3CA	Body;Body;Body
cg11253083	19	12363091
cg07277618	15	92460756	SLCO3A1;SLCO3A1	Body;Body	S_Shore
cg27493411	7	101555711	CUX1;CUX1;CUX1	Body;Body;Body	N_Shelf
cg14070867	6	31591786	BAT2	Body	S_Shelf
cg11341144	3	185656289	TRA2B	TSS1500	S_Shore
cg00389045	12	11840863	ETV6	Body
cg14555350	5	142580618	ARHGAP26;ARHGAP26	Body;Body
cg14571088	10	116100767	AFAP1L2;AFAP1L2;AFAP1L2	Body;Body;Body
cg23625620	12	104905184	CHST11;CHST11	Body;Body
cg13537590	12	26451968
cg16014725	17	70124422			S_Shelf
cg07421015	11	113951150	ZBTB16;ZBTB16	Body;Body	N_Shelf
cg01723420	16	48593613	MIR5095;N4BP1	Body;Body
cg13849419	9	71802071	TJP2;TJP2;TJP2;TJP2	Body;5'UTR;Body;Body
cg24226590	11	3186977	OSBPL5;OSBPL5;OSBPL5	TSS1500;TSS1500;TSS1500	S_Shore
cg12365951	9	35758876			S_Shore
cg10299161	1	65661874	AK4;AK4;AK4	Body;Body;Body
cg04547087	11	111600700	PPP2R1B;PPP2R1B	Body;Body
cg21917405	6	111302637	RPF2;RPF2	TSS1500;TSS1500	N_Shore
cg14189381	9	125106354			N_Shelf
cg10048578	10	104533174	WBP1L	Body
cg22504462	19	15493710	AKAP8L	Body	S_Shelf
cg05676117	1	200721079	CAMSAP2;CAMSAP2;CAMSAP2	Body;Body;Body
cg09817523	12	120685545	PXN;PXN;PXN;PXN	Body;Body;Body;5'UTR
cg01393161	10	49739632	ARHGAP22;ARHGAP22;ARHGAP22;ARHGAP22	Body;Body;Body;Body
cg00498360	17	64504304	PRKCA	Body
cg12964363	2	236682316	AGAP1;AGAP1;AGAP1	Body;Body;Body
cg01922220	4	3047070			S_Shelf
cg09544149	10	80588828
cg13941235	9	137270186	RXRA	Body
cg26222637	12	3399460
cg18248284	19	13215151	LYL1	TSS1500	N_Shore
cg10430168	17	74254668
cg02230011	16	23405957	COG7	Body
cg06711249	2	1545074	TPO;TPO;TPO;TPO;TPO;TPO	Body;Body;Body;Body;Body;Body	S_Shore
cg15978899	6	30882994	VARS2;VARS2;VARS2	Body;5'UTR;Body	S_Shore
cg21361799	17	7457011	TNFSF12;TNFSF12;TNFSF12-TNFSF13	Body;Body;Body
cg06943925	5	132145434			N_Shelf
cg12929364	14	90331770	C14orf143	Body
cg03048432	14	51290751	NIN;NIN;NIN;NIN	5'UTR;5'UTR;TSS1500;5'UTR
cg20215598	4	763475	PCGF3	3'UTR
cg01293850	16	30086387	PPP4C;PPP4C;PPP4C;PPP4C;PPP4C	TSS1500;TSS1500;TSS1500;TSS1500;TSS1500	N_Shore
cg25181170	10	25162298	PRTFDC1	Body
cg19712663	6	3371264	SLC22A23;SLC22A23;SLC22A23;SLC22A23;SLC22A23	Body;Body;Body;Body;Body
cg03954917	2	137063332
cg14791799	13	24227716	TNFRSF19;TNFRSF19	Body;Body
cg13560612	6	108435575			N_Shore
cg16677405	17	8393322	MYH10;MYH10;MYH10	Body;Body;Body
cg07363402	21	44582429
cg23048358	17	9940652	GAS7;GAS7	TSS1500;Body
cg06979924	1	155277503	FDPS;FDPS;FDPS	TSS1500;TSS1500;TSS1500	N_Shore
cg08512431	14	76348758	TTLL5	Body
cg21895280	12	12957749
cg02927252	1	14926373	KIAA1026;KIAA1026	Body;Body	S_Shore
cg25799032	6	15022104
cg21134311	20	48924820	LINC01270	Body
cg03151709	6	30686511	MDC1	TSS1500	N_Shore
cg14299931	13	111839335	ARHGEF7;ARHGEF7;ARHGEF7;ARHGEF7;ARHGEF7;ARHGEF7	Body;1stExon;5'UTR;5'UTR;Body;Body
cg25347016	2	236394284
cg23178958	2	69387295	ANTXR1;ANTXR1	Body;Body
cg24425531	1	15372951	KIAA1026;KIAA1026;KIAA1026;KIAA1026;KIAA1026	Body;Body;Body;Body;Body	N_Shelf
cg24963077	14	24017882			N_Shelf
cg21542146	10	89419054	PAPSS2;PAPSS2	TSS1500;TSS1500	N_Shore
cg16979479	7	39998010	CDK13;CDK13	Body;Body
cg25739689	13	111141839	COL4A2	Body
cg07141356	2	43399031			S_Shore
cg24723693	14	55150514	SAMD4A;SAMD4A	Body;Body
cg01297761	10	126229782	LHPP;LHPP	Body;Body
cg00123622	16	81739335	CMIP;CMIP	Body;Body
cg21133725	10	123178033
cg15755476	11	47510670	CUGBP1;CUGBP1;CUGBP1	5'UTR;TSS200;5'UTR
cg10857905	10	80026963
cg25929664	7	220654	FAM20C	Body	S_Shore
cg19505698	12	32111257	KIAA1551	TSS1500	N_Shore
cg22797790	3	115975663	LSAMP	Body
cg13873654	22	49970187	C22orf34;C22orf34	Body;Body
cg18008467	2	236586710	AGAP1;AGAP1	Body;Body
cg10378521	12	133101612	FBRSL1	Body	N_Shore
cg09832245	16	85494611
cg01061877	19	47988356	KPTN	TSS1500	S_Shore
cg27118357	2	5508513
cg14007851	6	41738550	FRS3	Body
cg23568183	1	36885155	OSCP1	Body
cg20469249	11	65227202
cg06369155	13	30985378			S_Shelf
cg22481960	3	13008800	IQSEC1;IQSEC1	Body;Body	Island
cg03283929	16	47117092	NETO2	3'UTR
cg17156276	1	44126005	KDM4A	Body
cg21143441	17	8124011	C17orf44	Body	N_Shore
cg15389995	7	24861196	OSBPL3;OSBPL3;OSBPL3;OSBPL3;OSBPL3;OSBPL3	Body;Body;Body;Body;Body;Body
cg21807628	1	226856091	ITPKB-IT1;ITPKB	Body;Body
cg05554956	4	169733713	PALLD;PALLD;PALLD	Body;Body;Body
cg25563187	13	115046058	UPF3A;UPF3A	TSS1500;TSS1500	N_Shore
cg19127835	10	71083263	HK1;HK1;HK1;HK1;HK1	Body;Body;Body;Body;Body	S_Shelf
cg06086307	9	128998425			Island
cg03704381	20	33623131	TRPC4AP;TRPC4AP	Body;Body
cg15761531	3	52737578	GLT8D1;GLT8D1;GLT8D1;GLT8D1	5'UTR;1stExon;5'UTR;5'UTR	N_Shore
cg14235348	7	77329045	RSBN1L	Body	S_Shelf
cg19913426	17	55213600
cg12226228	3	11266965	HRH1;HRH1;HRH1	TSS1500;5'UTR;5'UTR
cg16001865	1	61636722	NFIA;NFIA;NFIA;NFIA	Body;Body;Body;Body
cg25106914	10	27073733	ABI1;ABI1;ABI1;ABI1;ABI1;ABI1;ABI1;ABI1;ABI1;ABI1;ABI1;ABI1	Body;Body;Body;Body;Body;Body;Body;Body;Body;Body;Body;Body
cg10907269	14	102466799	DYNC1H1	Body
cg17006260	13	111075313	COL4A2	Body
cg21198745	1	66817885	PDE4B;PDE4B;PDE4B;PDE4B;PDE4B;PDE4B	Body;Body;Body;Body;Body;Body
cg00662956	3	185829300			S_Shelf
cg22050715	1	197125926	ZBTB41	3'UTR
cg00295259	2	121691795	GLI2	Body
cg20251943	10	407721	DIP2C	Body	N_Shore
cg12446198	13	111089028	COL4A2	Body	N_Shore
cg13308137	11	47528955	CUGBP1	5'UTR
cg19151127	9	801987
cg23399863	8	61821266			N_Shore
cg22193091	4	74849299	PF4	TSS1500	S_Shore
cg19939250	10	106096153			N_Shore
cg16383535	12	109227133	SSH1;SSH1	Body;Body
cg16848937	7	42195875	GLI3	Body
cg04427765	20	5635524
cg12056770	10	13702726	FRMD4A	Body	S_Shelf
cg13455310	2	46070506	PRKCE	Body
cg23159321	12	93396260
cg23556574	10	13981154	FRMD4A	Body
cg14270417	14	64330819	SYNE2;SYNE2	5'UTR;5'UTR
cg04603128	4	113331964	ALPK1;ALPK1;ALPK1	Body;Body;Body	N_Shore
cg09700054	11	8310730
cg22644852	5	60895908
cg12572748	14	55739560	FBXO34;FBXO34	5'UTR;5'UTR	S_Shore
cg12537195	15	70327180			S_Shore
cg24457337	4	10094737	WDR1;WDR1	Body;Body
cg22581350	12	12356290	LRP6	Body
cg23311929	10	126698647	CTBP2;CTBP2;CTBP2	Body;Body;Body
cg13542793	1	246272010	SMYD3;SMYD3	Body;Body
cg14353160	17	43405222
cg23198038	11	132081574	NTM;NTM;NTM;NTM	Body;Body;Body;Body
cg06379435	19	3344273
cg09785950	13	110781638
cg24598906	15	61319340	RORA	Body
cg02981309	8	97919474	CPQ	Body
cg02493260	2	55274188	RTN4;RTN4;RTN4;RTN4	Body;Body;Body;5'UTR	N_Shelf
cg05055171	1	89234688	PKN2	Body
cg11830902	2	106392414	NCK2;NCK2	5'UTR;5'UTR
cg14528451	11	68941953
cg14698665	5	11389290	CTNND2	Body	S_Shelf
cg00755791	10	75768461	VCL;VCL	Body;Body
cg10949670	10	34966710	PARD3;PARD3;PARD3;PARD3;PARD3;PARD3;PARD3;PARD3;PARD3;PARD3;PARD3	Body;Body;Body;Body;Body;Body;Body;Body;Body;Body;Body
cg01728258	3	58035032	FLNB;FLNB;FLNB;FLNB	Body;Body;Body;Body
cg17520654	12	13409474
cg14113417	5	66563740
cg07841119	5	131348446	ACSL6;ACSL6;ACSL6;ACSL6;ACSL6;ACSL6	TSS1500;TSS1500;TSS1500;TSS1500;TSS1500;TSS1500	S_Shore
cg22434421	1	25889997	LDLRAP1	Body
cg03636234	8	101271359	RNF19A;RNF19A	Body;Body
cg08362206	5	140210033	PCDHA6;PCDHA2;PCDHA1;PCDHA1;PCDHA6;PCDHA5;PCDHA3;PCDHA4;PCDHA6	Body;Body;Body;Body;1stExon;Body;Body;Body;1stExon	S_Shore
cg03024301	6	52440589	TRAM2	Body	N_Shore
cg10143543	4	76437005	RCHY1;RCHY1;RCHY1	Body;Body;Body	N_Shelf
cg01701649	16	48589954	N4BP1	Body
cg09059767	16	90088488	GAS8;GAS8	TSS1500;TSS1500	N_Shore
cg25248124	18	46469046	SMAD7;SMAD7;SMAD7;SMAD7;SMAD7	1stExon;5'UTR;Body;Body;Body
cg20538073	11	76569453			N_Shelf
cg04660885	19	15411840
cg06014673	13	110773756
cg12954441	16	84121218	MBTPS1	Body
cg06506040	17	75177203	SEC14L1;SEC14L1;SEC14L1;SEC14L1;SEC14L1;SEC14L1	Body;Body;Body;Body;Body;Body
cg01716296	4	151133530	DCLK2;DCLK2	Body;Body
cg27624381	4	77917883	2018-09-11	Body
cg17535557	10	13975218	FRMD4A	Body
cg00315395	11	129145951			N_Shelf
cg00285596	4	10838259
cg06719508	18	56544027	ZNF532	5'UTR
cg04218845	1	1502647	SSU72	Body
cg24367474	17	78517702	RPTOR;RPTOR	TSS1500;TSS1500	N_Shore
cg19290797	2	28182060	BRE;BRE;BRE;BRE;BRE;BRE	Body;Body;Body;Body;Body;Body
cg00534134	1	8067352
cg00695458	8	141116870	TRAPPC9;TRAPPC9	Body;Body
cg24401566	10	97152743	SORBS1;SORBS1;SORBS1;SORBS1;SORBS1;SORBS1;SORBS1;SORBS1;SORBS1;SORBS1;SORBS1;SORBS1	Body;Body;Body;Body;Body;Body;Body;Body;Body;Body;Body;Body
cg18986717	6	90828400	BACH2;BACH2	5'UTR;5'UTR
cg15864113	4	17629878
cg15084470	1	31767860	SNRNP40	Body	N_Shore
cg19594635	16	72822362	ZFHX3;ZFHX3	Body;Body	S_Shore
cg23061396	12	131862608
cg25510823	7	47085976
cg11887888	7	29995972	SCRN1;SCRN1;SCRN1;SCRN1	Body;Body;Body;5'UTR
cg01810907	1	68279364	GNG12	5'UTR
cg20226170	18	20958788	TMEM241	Body
cg12784422	2	9691304	ADAM17	Body
cg00173546	15	75918807	SNUPN;SNUPN;SNUPN	TSS1500;TSS1500;TSS200	S_Shore
cg22628694	19	58663362	ZNF329	TSS1500	S_Shore
cg26755173	11	123395568	GRAMD1B;GRAMD1B	TSS1500;TSS1500
cg06332666	2	128521022	WDR33;WDR33	Body;Body
cg25900943	8	103820614			N_Shore
cg19965371	21	44760842
cg03330684	9	123919154	CNTRL	Body
cg13182010	14	23235291	OXA1L	TSS1500	N_Shore
cg12175172	15	67073649	SMAD6;SMAD6;SMAD6	Body;Body;Body	Island
cg18994205	22	36743284	MYH9	Body
cg07235066	15	76013321
cg05342092	17	3960263	ZZEF1	Body
cg08667809	10	97201948	SORBS1;SORBS1;SORBS1;SORBS1;SORBS1;SORBS1;SORBS1	5'UTR;TSS1500;TSS1500;TSS1500;TSS1500;5'UTR;TSS1500
cg18698096	14	65183677	PLEKHG3	5'UTR
cg04593856	2	240415440
cg16309518	5	176445507			N_Shelf
cg25859553	1	10519369
cg11328390	9	133406838
cg20278154	12	104914611	CHST11	Body
cg04304779	4	187621799	FAT1	Body
cg05835950	6	138756802	MIR3145;NHSL1;NHSL1	TSS1500;Body;Body
cg07963147	3	141086820	ZBTB38	5'UTR
cg22290206	18	55395883	ATP8B1	Body
cg01303199	7	129017393	AHCYL2;AHCYL2;AHCYL2;AHCYL2	Body;Body;Body;Body
cg22647031	6	3387811	SLC22A23;SLC22A23	Body;Body
cg09795087	1	95508854	ALG14	Body
cg19647096	13	49153267	LINC00462	Body
cg14468280	20	47862976	ZNFX1	3'UTR
cg22986770	8	61648691	CHD7	5'UTR
cg09277120	3	128896137	CNBP;CNBP;CNBP;CNBP;CNBP;CNBP	5'UTR;5'UTR;5'UTR;5'UTR;5'UTR;5'UTR
cg00766964	13	24693844
cg01345727	13	52734018	NEK3;NEK3;NEK3;NEK3	TSS1500;TSS200;TSS200;TSS200	S_Shore
cg01827571	5	77882104	LHFPL2	5'UTR
cg11244151	3	132843154	TMEM108;TMEM108;TMEM108	TSS1500;5'UTR;5'UTR
cg17404640	6	22467088
cg24994314	10	114446582	VTI1A	Body
cg17876456	1	182638158	RGS8;RGS8	Body;Body
cg02932233	1	232122557	DISC1;DISC1;DISC1;DISC1;DISC1;DISC1;DISC1;TSNAX-DISC1	Body;Body;Body;Body;Body;Body;3'UTR;Body
cg00458681	22	19010419	DGCR10	Body
cg17311063	14	51505490	TRIM9;TRIM9	Body;Body
cg00454853	19	711646	PALM;PALM	Body;Body	S_Shore
cg15646495	19	2310327			S_Shelf
cg25847647	6	3444353	SLC22A23;SLC22A23;SLC22A23;SLC22A23;SLC22A23	5'UTR;5'UTR;Body;Body;Body
cg10674105	5	151134687	ATOX1	Body	N_Shelf
cg00904578	17	63009964	GNA13	3'UTR
cg27273821	16	72854773	ZFHX3;ZFHX3	Body;Body
cg16923137	10	15410179	FAM171A1	Body	N_Shelf
cg20571967	10	73856465	ASCC1	3'UTR
cg12244957	8	144536872	ZC3H3	Body
cg10397932	1	2166155	SKI	Body
cg06736312	1	2238334	SKI	3'UTR	Island
cg17874010	4	151056662	DCLK2;DCLK2;DCLK2	Body;Body;Body
cg04592505	10	129828720	PTPRE	5'UTR
cg06419013	16	81534572	CMIP;CMIP	Body;Body
cg20551622	6	13354623
cg23623824	10	134959123			S_Shelf
cg27545615	10	6249748	PFKFB3;PFKFB3	Body;Body	S_Shelf
cg03581822	5	126377032
cg04056143	7	132649772	CHCHD3	Body
cg01173642	6	16317307	ATXN1;ATXN1	Body;Body
cg24054683	1	2085751	PRKCZ;PRKCZ;PRKCZ	Body;Body;Body	S_Shelf
cg22160502	2	9755281	YWHAQ	Body
cg27102995	7	28221194	JAZF1	TSS1500	S_Shore
cg05867362	14	34036184	NPAS3;NPAS3;NPAS3;NPAS3	Body;Body;Body;Body
cg11107598	13	44833178
cg17704914	1	153800290	GATAD2B	Body
cg24099140	22	36728977	MYH9	Body
cg16677191	5	95159423	GLRX;GLRX	TSS1500;TSS1500
cg03658003	16	48407651	SIAH1	5'UTR
cg02329183	10	96996226
cg21516291	20	44979100	SLC35C2;SLC35C2;SLC35C2	Body;Body;Body
cg08350509	19	3028220	TLE2;TLE2;TLE2	Body;Body;Body	N_Shore
cg18594782	11	750546	TALDO1	Body	S_Shelf
cg10441497	12	105024473	CHST11	Body
cg23981142	4	141020664	MAML3	Body
cg27127842	14	68716638	RAD51B;RAD51B;RAD51B	Body;Body;Body
cg23298114	8	118933411	EXT1	Body
cg13803647	18	56702838	LOC390858	TSS200
cg22561092	3	98441429	ST3GAL6-AS1	Body
cg14317336	17	75904734
cg14227773	9	2419272
cg26726141	17	64612159	PRKCA	Body
cg01744474	16	89417629	ANKRD11	5'UTR
cg24961095	1	234653012
cg14684596	6	114191904	LINC01268;LINC01268	Body;ExonBnd
cg17147206	6	149211983	UST	Body
cg12635790	8	96112814
cg26021007	17	45283040
cg06043512	8	12958533	DLC1;DLC1;DLC1	Body;Body;Body
cg01544877	6	136609152	BCLAF1;BCLAF1;BCLAF1	5'UTR;5'UTR;5'UTR	N_Shore
cg24865495	11	63912769	MACROD1	Body
cg24960229	3	124842951	SLC12A8;SLC12A8	Body;Body
cg14028358	6	143193920	HIVEP2	5'UTR
cg12706986	14	52386425	LOC102723604;GNG2;GNG2;GNG2	TSS1500;5'UTR;5'UTR;5'UTR
cg10263919	11	61484069	DAGLA	5'UTR
cg24970403	21	43556366	UMODL1;UMODL1;UMODL1;UMODL1	Body;Body;Body;Body
cg06012263	5	140382263	PCDHA1;PCDHA1;PCDHA2;PCDHA3;PCDHA4;PCDHA5;PCDHA6;PCDHA6;PCDHA7;PCDHA8;PCDHA9;PCDHA10;PCDHA10;PCDHA11;PCDHA12;PCDHA13;PCDHAC1;PCDHAC2	Body;Body;Body;Body;Body;Body;Body;Body;Body;Body;Body;Body;Body;Body;Body;Body;Body;Body
cg12383447	5	148779288
cg10118705	2	239974138	HDAC4	3'UTR	N_Shore
cg21044248	16	30405414	ZNF48;ZNF48;ZNF48;ZNF48	TSS1500;TSS1500;5'UTR;5'UTR	N_Shore
cg09611027	2	102319120	MAP4K4;MAP4K4;MAP4K4;MAP4K4;MAP4K4	Body;Body;Body;Body;Body
cg19857913	10	116452143
cg07640566	10	123583830	ATE1;ATE1;ATE1;ATE1;ATE1;ATE1	Body;Body;Body;Body;Body;Body
cg02624970	6	15315117	JARID2;JARID2	Body;5'UTR
cg25116398	7	129017343	AHCYL2;AHCYL2;AHCYL2;AHCYL2	Body;Body;Body;Body
cg20626045	10	45477672	RASSF4	Body
cg19758142	3	172365942	NCEH1;NCEH1;NCEH1;NCEH1	5'UTR;Body;Body;5'UTR
cg23112732	10	80575712
cg21418854	1	36771781	C1orf113;C1orf113	TSS1500;TSS1500	N_Shore
cg08059361	17	78290951	RNF213;RNF213	Body;Body
cg07831612	15	67437033	SMAD3;SMAD3;SMAD3	5'UTR;Body;Body
cg18065195	2	202817042
cg07143125	11	48110045	PTPRJ;PTPRJ	Body;Body
cg16611278	12	113514933	DTX1	Body	N_Shore
cg00342891	1	113263764	FAM19A3;FAM19A3	5'UTR;5'UTR	N_Shore
cg19473634	9	36306734
cg02584791	13	31772717	B3GLCT	TSS1500	N_Shore
cg24743155	6	5287843	FARS2	5'UTR
cg17873312	5	16621256			S_Shelf
cg11856929	19	50071672	NOSIP;NOSIP	5'UTR;5'UTR
cg26646527	18	77333373			N_Shelf
cg07057550	4	140652329	MGST2;MGST2;MAML3	3'UTR;3'UTR;Body	N_Shelf
cg19476918	17	76574137	DNAH17	TSS1500
cg26261553	12	133306893	ANKLE2	Body	N_Shore
cg08837473	1	51713398	RNF11	Body
cg05851710	3	8407514	LMCD1-AS1	Body
cg26562184	3	171561116	TMEM212	TSS200
cg02284274	10	74135229	MICU1;MICU1;MICU1	Body;Body;Body
cg16792002	11	95788886	MAML2	Body
cg00212058	15	44082690	SERF2;SERF2;SERF2;SERF2-C15ORF63;SERF2;SERF2	TSS1500;TSS1500;TSS1500;TSS1500;TSS1500;5'UTR	N_Shore
cg23090046	14	104094619	KLC1;KLC1;KLC1	TSS1500;TSS1500;TSS1500	Island
cg02067531	1	16714027	SZRD1;SZRD1;SZRD1;SZRD1;SZRD1;SZRD1	Body;Body;Body;Body;Body;Body
[truncated: 6,191 more rows]
