# Supplementary material for: 5-Hydroxymethylcytosine preferentially targets genes upregulated in isocitrate dehydrogenase 1 mutant high-grade glioma
Source: Acta Neuropathol. 2018 Feb 10;135(4):617–34. doi: 10.1007/s00401-018-1821-3 (PMC5978937; doi:10.1007/s00401-018-1821-3)
Supplement: Supplementary file 8 — Supplementary material 8 (XLSX 873 kb) [file 401_2018_1821_MOESM8_ESM.xlsx]

## Sheet: ChAMP DHMR Probe List
Supplemental Table 4: DHMR probes and associated genes
IlmnID	CHR	MAPINFO	UCSC_RefGene_Name	UCSC_RefGene_Group	Relation_to_UCSC_CpG_Island
cg13417420	12	12849159	GPR19	TSS200	Island
cg24796272	8	99954679			Island
cg05876918	12	57985234	PIP4K2C;PIP4K2C;PIP4K2C;PIP4K2C	1stExon;1stExon;1stExon;1stExon	Island
cg00982984	15	45493530	SHF	TSS200	S_Shelf
cg16692836	15	75940635	SNX33	TSS1500	Island
cg03372187	3	10290569	TATDN2;TATDN2	1stExon;5'UTR	N_Shore
cg21630608	4	154711304	SFRP2	TSS1500	N_Shore
cg00749199	20	42159111	L3MBTL1;L3MBTL1	Body;Body
cg19695225	16	67427520	TPPP3;TPPP3	TSS200;TSS200	Island
cg09649245	11	44332195	ALX4	TSS1500	N_Shore
cg13547268	1	111746963			Island
cg20281573	5	114516427	TRIM36;TRIM36;TRIM36;TRIM36	TSS200;TSS200;TSS200;TSS200	S_Shore
cg14150252	2	64069583	UGP2;UGP2	Body;5'UTR	S_Shore
cg20809991	2	219262916	CTDSP1	TSS200	N_Shore
cg23467008	6	152128537	ESR1;ESR1;ESR1;ESR1;ESR1	TSS1500;5'UTR;1stExon;5'UTR;5'UTR	N_Shore
cg00028678	2	131674175	ARHGEF4;ARHGEF4	TSS200;TSS200	S_Shore
cg00808492	1	120354159	REG4;REG4;REG4;REG4;REG4;REG4	5'UTR;5'UTR;1stExon;1stExon;1stExon;5'UTR
cg17374534	3	43020791	FAM198A;FAM198A	5'UTR;1stExon	Island
cg08893895	14	50155353	POLE2;POLE2;POLE2	TSS1500;TSS1500;TSS1500	S_Shore
cg17101542	5	140587845	PCDHB12	TSS1500	N_Shore
cg04779428	20	57463355	GNAS;GNAS;GNAS;GNAS	3'UTR;3'UTR;TSS1500;Body	N_Shore
cg17307912	17	7284045	TNK1;TNK1	TSS1500;TSS1500	N_Shore
cg02530971	2	47169235	MCFD2;MCFD2;TTC7A;TTC7A;TTC7A;TTC7A	TSS1500;TSS1500;Body;5'UTR;Body;Body	S_Shore
cg19958696	11	107992251	ACAT1	TSS200	Island
cg07675334	16	29819451	MAZ;MAZ	Body;Body	Island
cg01237565	14	105715025	BRF1;BTBD6;BRF1	TSS1500;5'UTR;Body	Island
cg00885176	8	71581445	XKR9;LACTB2;LACTB2	TSS200;1stExon;5'UTR	Island
cg12172057	7	47621687			Island
cg21741562	3	87138387			Island
cg19990651	6	33048555	HLA-DPB1	Body	Island
cg01919204	8	145729149	GPT	TSS1500	N_Shore
cg05647859	12	81331718	LIN7A	TSS200	S_Shore
cg21158815	14	75988735	BATF	TSS200
cg17710617	14	92414228	FBLN5	TSS200	Island
cg14435807	15	74218780	LOXL1	TSS200	Island
cg17689921	1	159894193	TAGLN2;TAGLN2;TAGLN2	TSS1500;5'UTR;5'UTR	N_Shore
cg22741626	20	57463265	GNAS;GNAS;GNAS;GNAS	3'UTR;3'UTR;TSS1500;Body	N_Shore
cg16643840	6	391664	IRF4	TSS200	Island
cg03021048	1	47489238	CYP4X1	TSS200	Island
cg04917511	2	26785460	C2orf70	TSS200	Island
cg00539386	20	3662512	ADAM33;ADAM33	Body;Body	Island
cg25460716	15	68124650	SKOR1	Body	N_Shore
cg24786847	15	34261172	AVEN;CHRM5;CHRM5	Body;5'UTR;1stExon
cg13440296	4	106067738	TET2;TET2	TSS1500;TSS1500	Island
cg05555455	3	148804550	HLTF;HLTF	TSS1500;TSS1500	Island
cg19959921	1	114521960	OLFML3;OLFML3;OLFML3	TSS200;TSS200;TSS200
cg06839900	1	2461900	HES5	TSS1500	Island
cg20783319	11	112831681	NCAM1;NCAM1;NCAM1	TSS1500;TSS1500;TSS1500	N_Shore
cg26166004	2	201983237	CFLAR;CFLAR;CFLAR	5'UTR;TSS200;5'UTR	Island
cg25147601	6	159240341	EZR;EZR	5'UTR;TSS1500	Island
cg03946671	20	62693973	TCEA2;TCEA2	TSS200;5'UTR	Island
cg08189615	2	219157119	PNKD;TMBIM1	Body;5'UTR	Island
cg08493959	2	220436936	OBSL1;INHA	TSS1500;TSS200	S_Shore
cg18224653	20	57426979	GNAS;GNAS;GNAS;GNASAS	TSS1500;TSS1500;3'UTR;TSS1500	Island
cg10475564	11	111789256	C11orf52;HSPB2-C11orf52	TSS1500;Body
cg02890368	20	57427650	GNAS;GNAS;GNAS	TSS1500;TSS1500;3'UTR	N_Shore
cg03264550	20	57465448	GNAS;GNAS;GNAS;GNAS;GNAS;GNAS;GNAS;GNAS	3'UTR;TSS1500;TSS1500;Body;TSS1500;3'UTR;TSS1500;Body	Island
cg26062037	7	94536261	PPP1R9A;PPP1R9A	TSS1500;TSS1500	N_Shore
cg22175303	3	138327450	FAIM;FAIM;FAIM;FAIM	TSS200;TSS200;TSS200;TSS1500	N_Shore
cg12960296	9	100881747	TRIM14;TRIM14	TSS200;TSS200	S_Shore
cg21220708	1	111747228			Island
cg22988655	6	29856070	HLA-H	Body	Island
cg24960960	5	1594678	SDHAP3	TSS200	Island
cg18386310	1	94147656	BCAR3	TSS1500	S_Shore
cg09904497	18	76737834			Island
cg08289412	16	66835626	CCDC79	TSS200	Island
cg01990323	12	41581184	PDZRN4	TSS1500	N_Shore
cg12269355	17	73127918	NT5C	TSS200	Island
cg00500936	12	121735583	CAMKK2;CAMKK2;CAMKK2;CAMKK2;CAMKK2;CAMKK2;CAMKK2;CAMKK2;CAMKK2;CAMKK2;CAMKK2;CAMKK2;CAMKK2	1stExon;5'UTR;5'UTR;1stExon;5'UTR;TSS1500;1stExon;5'UTR;1stExon;5'UTR;1stExon;5'UTR;1stExon	S_Shore
cg09865676	1	43389888			Island
cg00982641	5	169659845	C5orf58	TSS200	Island
cg00455327	18	20714217	CABLES1	TSS1500	N_Shore
cg10266068	19	18451573	PGPEP1	Body	Island
cg13141061	18	74729175	MBP;MBP;MBP;MBP;MBP;MBP	TSS200;Body;TSS200;TSS200;TSS200;Body
cg01649597	2	232395061	NMUR1	Body	Island
cg13176979	6	79944654	HMGN3;HMGN3	TSS200;TSS200	S_Shore
cg16544024	2	200524556			S_Shore
cg15576342	15	93139511
cg20540942	7	128577921	IRF5;IRF5;IRF5;IRF5;IRF5;IRF5	TSS200;TSS1500;TSS200;TSS200;TSS200;TSS1500	Island
cg24550343	5	180647647			N_Shore
cg05965902	13	21635727	LATS2	TSS200	Island
cg04068042	6	132272342	CTGF;CTGF	1stExon;5'UTR	Island
cg05524529	5	159797618	C1QTNF2	1stExon	Island
cg11801282	8	22436618	PDLIM2;PDLIM2;PDLIM2	1stExon;TSS1500;TSS1500	Island
cg24997298	17	15166062	PMP22;PMP22	TSS200;5'UTR	Island
cg16852685	4	154712145			Island
cg06477487	6	33286558	ZBTB22;DAXX;DAXX;ZBTB22;DAXX;DAXX	TSS1500;Body;Body;TSS1500;Body;Body	S_Shore
cg24197588	15	65203731	ANKDD1A	TSS1500	Island
cg08737152	16	57318720	PLLP	TSS200	Island
cg27641141	10	43892910	HNRNPF;HNRNPF;HNRNPF;HNRNPF;HNRNPF;HNRNPF	5'UTR;TSS1500;5'UTR;TSS200;5'UTR;5'UTR	Island
cg18656132	6	29571363	GABBR1;GABBR1;GABBR1	Body;Body;Body
cg05901765	5	68710818	MARVELD2;MARVELD2	TSS200;TSS200	Island
cg19391498	2	38892846	GALM	TSS1500
cg12395929	18	52495760	RAB27B	TSS200	Island
cg23028436	12	27396983	STK38L	TSS200	Island
cg22674613	6	44310331	SPATS1	TSS200
cg24175580	19	36024217	GAPDHS	TSS200	Island
cg26139133	3	24536765	THRB;THRB;THRB	TSS1500;TSS1500;TSS1500	Island
cg02446647	6	133562101	EYA4;EYA4;EYA4	TSS1500;TSS1500;TSS1500	Island
cg10099415	2	50575030	NRXN1;NRXN1;NRXN1	Body;Body;TSS200	S_Shore
cg23387168	6	30880557	VARS2;VARS2;GTF2H4	TSS1500;TSS1500;Body	N_Shore
cg06060835	6	31913809	CFB;CFB	1stExon;5'UTR
cg03702975	1	223316252	TLR5	5'UTR	Island
cg06034437	3	10183196	VHL;VHL	TSS200;TSS200	N_Shore
cg19187155	2	232395269	NMUR1	TSS200	Island
cg06460691	5	74162851	FAM169A	TSS1500	S_Shore
cg25257677	8	22223985	SLC39A14;SLC39A14;SLC39A14;SLC39A14	TSS1500;TSS1500;TSS1500;TSS1500	N_Shore
cg01132696	6	33048558	HLA-DPB1	Body	Island
cg02803508	7	26904455	SKAP2	TSS200	Island
cg25708328	2	177022056			N_Shelf
cg18723873	15	75018222	CYP1A1	TSS1500	Island
cg02633491	6	53410015	GCLC;GCLC	TSS200;TSS200	Island
cg26305896	16	2286937	DNASE1L2;DNASE1L2	Body;Body	Island
cg23644960	11	101454823	TRPC6	TSS200	S_Shore
cg05926722	14	26674202			Island
cg14089692	20	3662546	ADAM33;ADAM33	Body;Body	Island
cg18582180	8	101661991	SNX31	TSS200	Island
cg11044011	4	3315040	RGS12;RGS12	TSS1500;TSS1500	N_Shelf
cg08057698	6	30568683	PPP1R10	3'UTR
cg15202102	11	6341867	PRKCDBP	TSS200	Island
cg05133578	12	46663407	SLC38A1;SLC38A1	TSS200;TSS200	Island
cg10705800	1	41328420	CITED4	TSS1500	S_Shore
cg09938784	9	35689902	TPM2;TPM2;TPM2;TPM2;TPM2;TPM2;TPM2;TPM2	1stExon;1stExon;1stExon;1stExon;5'UTR;5'UTR;5'UTR;5'UTR	Island
cg12608565	17	4802692	CHRNE;C17orf107	Body;TSS1500	Island
cg21493633	4	166795596	TLL1	Body	S_Shore
cg14810798	1	214156825	PROX1-AS1	Body	Island
cg11566977	4	4860617	MSX1	TSS1500	N_Shore
cg15479777	9	91606140	C9orf47;C9orf47;S1PR3	1stExon;Body;TSS200	Island
cg16168067	16	67427514	TPPP3;TPPP3	TSS200;TSS200	Island
cg23893997	7	26904682	SKAP2	TSS1500	Island
cg16094412	1	6266029	RNF207	TSS200	Island
cg01564033	11	44332216	ALX4	TSS1500	N_Shore
cg14159046	5	137687666	KDM3B	TSS1500	N_Shore
cg13630255	11	17036805	PLEKHA7	TSS1500	S_Shore
cg08812555	10	54074788	DKK1	Body	Island
cg05348768	1	202936122	CYB5R1	Body	Island
cg25083632	16	67450091	ZDHHC1;ZDHHC1	5'UTR;1stExon	Island
cg07983115	1	92949440	GFI1;GFI1;GFI1	5'UTR;5'UTR;TSS200	Island
cg20474699	14	102976161	ANKRD9	TSS200	Island
cg10534455	21	34775001	IFNGR2	TSS200	N_Shore
cg21085331	10	26222806	LOC101929073;MYO3A	TSS200;TSS200	N_Shore
cg21793948	18	60988096	BCL2;BCL2	TSS1500;TSS1500	Island
cg16493531	6	30711802	FLOT1;IER3	TSS1500;Body	Island
cg24731441	22	46481822	LOC400931	TSS200	Island
cg00578917	21	27945542	CYYR1;CYYR1	1stExon;5'UTR	Island
cg22830895	7	151137476	CRYGN	TSS1500	S_Shore
cg11338121	7	95225986	PDK4	TSS200	Island
cg04832932	11	31833934	PAX6;PAX6;PAX6;PAX6;PAX6;PAX6;PAX6;PAX6	TSS200;5'UTR;5'UTR;TSS1500;TSS1500;TSS1500;TSS1500;TSS1500	Island
cg07888273	6	10426412			Island
cg19206653	22	38453239	PICK1;PICK1;PICK1	TSS200;TSS200;TSS200	Island
cg23170091	3	195490094	MUC4;MUC4;MUC4	Body;Body;Body	S_Shore
cg27326026	6	31409355
cg07355841	16	67427339	TPPP3;TPPP3;TPPP3;TPPP3	5'UTR;5'UTR;1stExon;1stExon	Island
cg21220670	6	36356244	ETV7;ETV7;ETV7;ETV7;ETV7;ETV7;ETV7;ETV7	TSS1500;TSS1500;TSS1500;TSS1500;TSS1500;TSS1500;TSS1500;TSS1500	S_Shore
cg27491483	16	57319317	PLLP	TSS1500	S_Shore
cg09374949	19	18548964	ISYNA1;ISYNA1;ISYNA1;ISYNA1;ISYNA1	5'UTR;5'UTR;1stExon;TSS200;1stExon	Island
cg13573474	12	13043734	GPRC5A	TSS1500	N_Shore
cg14188639	11	2161544	INS-IGF2;IGF2AS;IGF2;IGF2;IGF2AS;IGF2	Body;TSS1500;5'UTR;5'UTR;TSS1500;TSS1500	Island
cg17429260	3	23851784	UBE2E1;UBE2E1;UBE2E1	TSS200;Body;Body	N_Shore
cg21007318	22	43117321	A4GALT	TSS1500	S_Shore
cg27591349	10	54074250	DKK1	1stExon	Island
cg26349554	11	85522295	SYTL2	TSS200	S_Shore
cg09360748	14	68086507	ARG2	TSS200	Island
cg02577368	15	100273611	LYSMD4;LYSMD4	1stExon;5'UTR	Island
cg08266417	2	201450575	AOX1	TSS200	Island
cg05106294	11	12031097	DKK3;DKK3;DKK3	TSS1500;TSS200;TSS1500	S_Shore
cg01200177	2	128616082	POLR2D	TSS1500	S_Shore
cg25983589	18	21978018	OSBPL1A	TSS1500	Island
cg10580059	10	75671197	C10orf55;PLAU;PLAU	3'UTR;5'UTR;5'UTR	Island
cg10338082	3	124303555	KALRN;KALRN;KALRN	1stExon;5'UTR;Body	Island
cg17748329	6	29717058	LOC285830;LOC285830	TSS1500;TSS1500	Island
cg08443851	16	85646773	KIAA0182;KIAA0182	TSS200;5'UTR	Island
cg19643390	17	48712205	ABCC3;ABCC3	TSS200;TSS200	Island
cg23615393	1	159683683	CRP	Body
cg07495357	6	43021181	CUL7;CUL7	Body;5'UTR	Island
cg16263180	5	140710509	PCDHGA1;PCDHGA1	1stExon;1stExon	N_Shore
cg06657142	10	123357993	FGFR2;FGFR2;FGFR2;FGFR2;FGFR2	TSS200;TSS200;TSS200;TSS200;TSS200	Island
cg18020239	16	7382336	RBFOX1;RBFOX1;RBFOX1;RBFOX1;RBFOX1;RBFOX1;RBFOX1	TSS1500;TSS1500;TSS1500;Body;Body;Body;Body
cg25155098	6	152011511	ESR1	TSS200
cg27239579	15	35088407	ACTC1;LOC101928174	TSS1500;Body
cg04968127	11	10715213	MRVI1;MRVI1;MRVI1;MRVI1;MRVI1	1stExon;5'UTR;1stExon;5'UTR;TSS200
cg06245997	11	3829615	PGAP2;PGAP2;PGAP2;PGAP2;PGAP2;PGAP2;PGAP2;PGAP2	Body;Body;Body;TSS200;Body;TSS200;Body;Body	N_Shore
cg18040786	1	2461875	HES5	TSS200	Island
cg14443515	22	38598875	MAFF;MAFF;MAFF;MAFF	TSS200;5'UTR;5'UTR;5'UTR	Island
cg01665212	6	30712373	IER3	TSS200	Island
cg07739472	5	114599159	PGGT1B	TSS1500	S_Shore
cg09671906	6	31324259	HLA-B	Body	Island
cg21850691	1	205649807	SLC45A3	TSS200	Island
cg12845432	11	2397773	CD81	TSS1500	N_Shore
cg13902357	6	31324280	HLA-B	Body	Island
cg12421686	15	45927012	SQRDL	TSS1500	Island
cg16397884	5	132082837	CCNI2	TSS1500	N_Shore
cg21301440	17	74534550	CYGB	TSS1500	Island
cg11924019	15	75019283	CYP1A1	TSS1500	Island
cg04109781	2	100722022	AFF3;AFF3;AFF3	5'UTR;1stExon;5'UTR	S_Shore
cg14199833	6	33288964	DAXX;DAXX;DAXX;DAXX	Body;Body;Body;Body	Island
cg18328755	1	34643106	C1orf94;C1orf94;C1orf94	5'UTR;1stExon;5'UTR	S_Shore
cg06059056	3	13008969	IQSEC1;IQSEC1	Body;TSS200	Island
cg03920623	12	42632325	YAF2	TSS1500	Island
cg01450642	8	54793566	RGS20;RGS20;RGS20	Body;5'UTR;1stExon	Island
cg08262907	4	110625181	CASP6;CASP6	TSS1500;TSS1500	S_Shore
cg13640626	6	132722778	MOXD1	TSS200	Island
cg17811845	1	89358043	GTF2B	TSS1500	S_Shore
cg00613224	13	46425712	SIAH3	1stExon
cg21948465	5	131705150	SLC22A5	TSS1500	N_Shore
cg10254252	4	175839416	ADAM29;ADAM29;ADAM29;ADAM29;ADAM29;ADAM29;ADAM29	TSS200;TSS200;TSS200;TSS200;TSS200;TSS200;TSS200
cg21784254	13	108922428	TNFSF13B;TNFSF13B	1stExon;1stExon
cg00482804	8	22437249	PDLIM2;PDLIM2;PDLIM2	TSS1500;TSS1500;Body	S_Shore
cg02302582	10	54073281	DKK1	TSS1500	N_Shore
cg22649348	3	13009306	IQSEC1;IQSEC1	TSS200;Body	S_Shore
cg20390150	22	43547555	TSPO;TSPO;TSPO;TSPO	1stExon;1stExon;5'UTR;5'UTR	Island
cg01470156	8	99954804	STK3	TSS200	S_Shore
cg17317280	5	41871189	OXCT1	TSS1500	S_Shore
cg23577102	11	111411348	LAYN;LAYN;LAYN;LAYN;LAYN;LAYN	5'UTR;5'UTR;1stExon;1stExon;1stExon;5'UTR	Island
cg02553486	4	47840095	CORIN	TSS200	S_Shore
cg08898155	7	95026097	PON3	TSS1500	Island
cg00440043	10	31607300	ZEB1;ZEB1;ZEB1;LOC220930;ZEB1	TSS1500;TSS200;TSS1500;Body;TSS1500	Island
cg18710053	5	126409061	FLJ44606;FLJ44606	5'UTR;5'UTR	Island
cg03031988	6	31510729	BAT1;BAT1	TSS1500;TSS1500	S_Shore
cg13691288	11	68383776
cg27373972	6	33244788	B3GALT4	TSS200	Island
cg01365152	1	159683813	CRP	Body
cg00743929	3	50375535	RASSF1;RASSF1;RASSF1;RASSF1	TSS1500;Body;Body;5'UTR	Island
cg01527459	10	82116571	DYDC2;DYDC1;DYDC2	1stExon;TSS200;5'UTR	Island
cg02773945	1	200011858	NR5A2;NR5A2	Body;Body	Island
cg06063903	1	40783063	COL9A2	TSS200	Island
cg18069290	12	58013539	SLC26A10	TSS200	Island
cg24964350	6	32165889	NOTCH4	Body	S_Shore
cg12503575	10	50970438	OGDHL;OGDHL;OGDHL	TSS200;TSS200;TSS200	Island
cg24175649	3	124304161	KALRN;KALRN	Body;Body	S_Shore
cg12306414	4	13549355	LOC285548	Body	Island
cg01547141	11	9113152	SCUBE2;SCUBE2	TSS200;TSS200	Island
cg22139214	17	74534080	CYGB;PRCD	TSS200;Body	Island
cg16384849	1	34642386	C1orf94;C1orf94	5'UTR;TSS200	Island
cg07407658	10	27150662	ABI1;ABI1;ABI1;ABI1;ABI1;ABI1;ABI1;ABI1;ABI1;ABI1;ABI1;ABI1	TSS1500;TSS1500;TSS1500;TSS1500;TSS1500;TSS1500;TSS1500;TSS1500;TSS1500;TSS1500;TSS1500;TSS1500	S_Shore
cg08675664	5	125930870	ALDH7A1	1stExon	Island
cg27491759	10	131988874			Island
cg04367345	11	44332636	ALX4	TSS1500	Island
cg27326642	6	26189001	HIST1H4D	1stExon	Island
cg13984515	1	86046961	CYR61	Body	Island
cg24836506	12	14133205	GRIN2B	TSS200	N_Shore
cg08914932	4	184930883	STOX2	Body
cg07149022	11	9636089			S_Shore
cg26354228	1	29213635	EPB41;EPB41;EPB41;EPB41;EPB41;EPB41;EPB41;EPB41;EPB41;EPB41	1stExon;5'UTR;5'UTR;1stExon;5'UTR;5'UTR;5'UTR;1stExon;1stExon;1stExon	Island
cg07243941	4	47840162	CORIN	TSS200	S_Shore
cg25620676	15	44956036	SPG11;SPG11	TSS200;TSS200	S_Shore
cg03210277	1	26233332	STMN1;STMN1;STMN1;STMN1;STMN1	1stExon;TSS1500;TSS1500;5'UTR;TSS1500	Island
cg27036341	19	36024225	GAPDHS	TSS200	Island
cg11176889	7	32997094	FKBP9;FKBP9	1stExon;5'UTR	Island
cg01304890	4	81106772	PRDM8	5'UTR	S_Shore
cg17684657	6	10886967	SYCP2L	TSS200	N_Shore
cg21633698	11	119294534	THY1;USP2-AS1	TSS1500;Body	S_Shore
cg24239148	10	63422841	C10orf107;C10orf107	1stExon;5'UTR	Island
cg27040104	16	1384722	BAIAP3	1stExon	Island
cg22886512	19	8408083	KANK3	5'UTR	Island
cg12648074	5	140864474	PCDHGA4;PCDHGC3;PCDHGA12;PCDHGC4;PCDHGA11;PCDHGA11;PCDHGA9;PCDHGA1;PCDHGB1;PCDHGB6;PCDHGC4;PCDHGB3;PCDHGB7;PCDHGA6;PCDHGA8;PCDHGA10;PCDHGA5;PCDHGB4;PCDHGA3;PCDHGA2;PCDHGA7;PCDHGB2;PCDHGB5;PCDHGC3	Body;Body;Body;TSS1500;Body;Body;Body;Body;Body;Body;TSS1500;Body;Body;Body;Body;Body;Body;Body;Body;Body;Body;Body;Body;Body	N_Shore
cg04457979	11	2890647	KCNQ1DN	TSS1500	Island
cg03384175	7	94286343	SGCE;PEG10;SGCE;PEG10;SGCE	TSS1500;5'UTR;TSS1500;5'UTR;TSS1500	Island
cg21512644	4	156130016	NPY2R;NPY2R	5'UTR;1stExon	Island
cg09730500	16	57662690	GPR56;GPR56;GPR56;GPR56;GPR56;GPR56;GPR56;GPR56;GPR56;GPR56;GPR56;GPR56	5'UTR;1stExon;5'UTR;1stExon;1stExon;5'UTR;5'UTR;5'UTR;1stExon;5'UTR;5'UTR;1stExon
cg09855662	6	28892379	TRIM27	TSS1500	S_Shore
cg13360562	15	39872883	THBS1	TSS1500	Island
cg17352995	4	8201128	SH3TC1;SH3TC1	1stExon;5'UTR
cg22487177	18	33767386	MOCOS	TSS200	Island
cg18113790	11	75141722	KLHL35	TSS200	Island
cg04206517	5	131347768	ACSL6;ACSL6	TSS1500;TSS1500	Island
cg15014975	1	25257547	RUNX3;RUNX3	TSS1500;Body	Island
cg02605007	19	10541304	PDE4A;PDE4A	Body;TSS1500	N_Shore
cg05932168	7	142493674			N_Shore
cg13506653	4	54965863	GSX2	TSS1500	N_Shore
cg07033093	4	42154977	BEND4;BEND4	TSS200;TSS200	Island
cg17851095	6	10839081	MAK;MAK;MAK	TSS1500;TSS1500;TSS1500	S_Shore
cg25229823	9	35690047	TPM2;TPM2;TPM2;TPM2;TPM2;TPM2;TPM2;TPM2	1stExon;1stExon;1stExon;1stExon;5'UTR;5'UTR;5'UTR;5'UTR	Island
cg25767001	12	95942100	USP44;USP44;USP44	TSS200;5'UTR;5'UTR	Island
cg13487553	9	131486520	ZDHHC12	TSS200	Island
cg10907062	1	6266210	LOC102724450;RNF207;RNF207	TSS1500;1stExon;5'UTR	Island
cg14268632	22	38092830	TRIOBP	TSS200
cg26502827	15	65204038	ANKDD1A	TSS200	Island
cg00540544	1	201476297	CSRP1;CSRP1;CSRP1;CSRP1	5'UTR;1stExon;1stExon;5'UTR	Island
cg17701886	3	182970833	MCF2L2;B3GNT5	Body;TSS200	N_Shore
cg10020373	2	63277944	OTX1	TSS200	Island
cg26967875	11	66024839	KLC2;KLC2;KLC2;KLC2;KLC2	TSS1500;TSS1500;5'UTR;TSS1500;1stExon	N_Shore
cg21302594	1	247615683	OR2B11	TSS1500	S_Shore
cg03650397	6	159239229	EZR;EZR;EZR	1stExon;5'UTR;5'UTR	Island
cg05628107	10	89419384	PAPSS2;PAPSS2	TSS200;TSS200	Island
cg00448814	6	28227482	NKAPL	1stExon	Island
cg19360852	12	12848977	GPR19	5'UTR	N_Shore
cg27005179	17	37856786	ERBB2;ERBB2	5'UTR;Body	Island
cg15018282	6	30181877	TRIM26	TSS1500	Island
cg05529816	17	4802735	CHRNE;C17orf107	Body;TSS1500	Island
cg23038529	1	173176465	TNFSF4	TSS200
cg07264124	19	11998686	ZNF69;ZNF69	5'UTR;1stExon	N_Shore
cg02317400	10	135050345	VENTX	TSS1500	Island
cg10204868	2	131512971	FAM123C;FAM123C;FAM123C;FAM123C	TSS1500;TSS200;TSS1500;TSS1500	N_Shore
cg16325280	15	44069139	ELL3;SERF2;ELL3	1stExon;TSS200;5'UTR	Island
cg16919028	6	30153576	TRIM26	3'UTR
cg07009584	6	149721480	MAP3K7IP2;SUMO4	Body;TSS200
cg19162496	4	77356175	SHROOM3	TSS200
cg21126626	5	68787747	OCLN	TSS1500	N_Shore
cg09863247	20	44539966	PLTP;PLTP	Body;Body	Island
cg11992375	6	27840957	HIST1H4L;HIST1H3I;HIST1H4L	1stExon;TSS1500;3'UTR	N_Shore
cg21402590	6	391550	IRF4;IRF4;IRF4	TSS200;TSS200;TSS200	Island
cg02452416	6	33160450	COL11A2;COL11A2;COL11A2;COL11A2	TSS1500;TSS1500;TSS1500;TSS1500	N_Shore
cg26705561	10	102279791	SEC31B	TSS200	S_Shore
cg06881898	1	95006539	F3	Body	N_Shore
cg10933003	4	174448341	HAND2	3'UTR	Island
cg14872952	4	4867164			N_Shore
cg05143887	12	81471938	ACSS3	1stExon	Island
cg06580551	3	42947481	ZNF662;ZNF662;ZNF662	TSS200;5'UTR;1stExon	Island
cg14046986	1	167599371	RCSD1	TSS200	N_Shore
cg16914989	6	30881764	GTF2H4;VARS2;VARS2;VARS2	3'UTR;TSS1500;TSS1500;TSS1500	Island
cg13380562	6	143832576	FUCA2	1stExon	Island
cg14934253	6	108436768			N_Shore
cg16459103	11	75141846	KLHL35	TSS200	Island
cg07106881	4	1004554	FGFRL1;FGFRL1	TSS1500;TSS1500	Island
cg15105660	3	190039935	CLDN1	1stExon	Island
cg21949097	16	56666023	MT1M	TSS1500	Island
cg07891971	15	41245016	CHAC1;CHAC1	TSS1500;TSS1500	Island
cg14557807	7	95115036	ASB4;ASB4	TSS200;TSS200
cg18458509	11	2920189	SLC22A18AS;SLC22A18	Body;TSS1500	N_Shelf
cg16181557	3	50383616	ZMYND10;ZMYND10	TSS1500;TSS1500	S_Shore
cg09596429	11	13030517	RASSF10	TSS200	Island
cg14732337	6	32117565	PRRT1	Body	N_Shore
cg02586730	11	65639869	EFEMP2	5'UTR	Island
cg23954636	4	89618982	NAP1L5;HERC3;NAP1L5	1stExon;Body;5'UTR
cg18261144	6	167370276	RNASET2	TSS200	Island
cg18164784	5	140762229	PCDHGA4;PCDHGA6;PCDHGA1;PCDHGA5;PCDHGB1;PCDHGA3;PCDHGA2;PCDHGB2;PCDHGA7;PCDHGA7;PCDHGB3	Body;Body;Body;Body;Body;Body;Body;Body;TSS1500;TSS1500;Body	N_Shore
cg09666230	1	209848402	G0S2	TSS1500	N_Shore
cg26840726	18	47018253	SNORD58A;RPL17;SNORD58B;RPL17	TSS1500;5'UTR;TSS200;5'UTR	N_Shore
cg03446526	6	30710615	FLOT1	TSS200	Island
cg20690922	17	74498083	RHBDF2;RHBDF2	TSS1500;TSS1500	S_Shore
cg12515314	3	169379266	MECOM;MECOM	5'UTR;Body	N_Shore
cg20182711	6	10838720	MAK;MAK;MAK;MAK	5'UTR;5'UTR;5'UTR;1stExon	Island
cg23499033	1	45792006	HPDL	TSS1500	N_Shore
cg10573932	20	17549697	DSTN;DSTN	TSS1500;TSS1500	Island
cg22609277	1	111746873			Island
cg08217285	17	27917879	GIT1;GIT1	TSS1500;TSS1500	N_Shore
cg07905924	5	56204597	SETD9;SETD9	TSS1500;TSS1500	N_Shore
cg12656020	1	91185028			N_Shore
cg25642172	15	52862182	ARPP19;ARPP19;ARPP19;ARPP19	TSS1500;TSS1500;TSS1500;TSS1500	S_Shore
cg09291834	15	39873260	THBS1	TSS200	Island
cg19692648	4	109087980	LEF1-AS1;LEF1;LEF1;LEF1;LEF1	TSS1500;TSS200;Body;Body;Body	Island
cg26170066	6	31794759	HSPA1B	TSS1500	N_Shore
cg15138570	1	120354772	REG4;REG4;REG4	TSS1500;TSS1500;TSS1500
cg03925157	20	17549955	DSTN;DSTN	TSS1500;TSS1500	Island
cg22795426	11	57193487	SLC43A3;SLC43A3;SLC43A3;SLC43A3;SLC43A3	Body;Body;Body;Body;Body	N_Shore
cg20578175	15	100882213	ADAMTS17	TSS200	Island
cg01128642	2	19558808	OSR1	TSS1500	S_Shore
cg12509887	19	13124291	NFIX	Body	Island
cg16550453	10	115939018	TDRD1	TSS200	Island
cg17154602	18	74960629	GALR1	TSS1500	N_Shore
cg04045089	16	21170107	DNAH3;TMEM159	Body;5'UTR	Island
cg25075135	6	136847410	MAP7;MAP7;MAP7;MAP7;MAP7;MAP7;MAP7;MAP7;MAP7	5'UTR;TSS200;TSS200;TSS200;Body;Body;Body;5'UTR;5'UTR
cg22455392	5	169659831	C5orf58	TSS200	Island
cg11390073	12	29302515			Island
cg06802630	5	322735	AHRR	Body	Island
cg17207590	15	63570580	APH1B;APH1B	Body;Body	S_Shore
cg25533556	11	20385280	HTATIP2;HTATIP2;HTATIP2;HTATIP2;HTATIP2;HTATIP2;HTATIP2	TSS200;1stExon;TSS1500;1stExon;5'UTR;5'UTR;TSS200	Island
cg13946209	3	39851015	MYRIP;MYRIP;MYRIP;MYRIP;MYRIP	TSS200;TSS200;TSS200;TSS200;5'UTR	N_Shore
cg13446200	1	36772095	C1orf113;C1orf113	TSS1500;Body	Island
cg02841523	3	149375293	WWTR1;WWTR1;WWTR1	5'UTR;5'UTR;5'UTR	Island
cg15261665	3	46506374	LTF;LTF	5'UTR;1stExon	Island
cg23573638	4	184908254	STOX2	Body
cg06320642	2	3063448			Island
cg06630958	7	128577819	IRF5;IRF5;IRF5;IRF5;IRF5;IRF5	TSS200;TSS1500;TSS200;TSS200;TSS200;TSS1500	Island
cg26238936	2	69001854	ARHGAP25;ARHGAP25;ARHGAP25;ARHGAP25	Body;TSS200;TSS200;Body
cg06342411	11	6585323	DNHD1	Body
cg15779600	10	71892694	AIFM2	TSS200	Island
cg06542216	8	95962175	TP53INP1;TP53INP1	TSS1500;TSS1500	Island
cg22407822	20	57463658	GNAS;GNAS;GNAS;GNAS	3'UTR;3'UTR;TSS1500;Body	Island
cg19566038	2	128615962	POLR2D	TSS1500	Island
cg18862562	1	160160312	CASQ1;CASQ1	1stExon;5'UTR
cg09497201	8	25906243			S_Shore
cg26301577	6	46703862	PLA2G7;PLA2G7	TSS1500;TSS1500	S_Shore
cg22659356	2	169104591	STK39	TSS1500	S_Shore
cg04955856	22	47022567	GRAMD4	TSS200	Island
cg04439516	16	57318697	PLLP	TSS200	Island
cg19791409	10	90749562	FAS;FAS;FAS;FAS;FAS;FAS;FAS;ACTA2	TSS1500;TSS1500;TSS1500;TSS1500;TSS1500;TSS1500;TSS1500;5'UTR	N_Shore
cg05617413	12	133065912	FBRSL1	TSS1500	Island
cg00584530	21	43373897	C2CD2;C2CD2	5'UTR;1stExon	Island
cg14640984	3	64670769	ADAMTS9;ADAMTS9-AS2	Body;Body	N_Shore
cg09338407	4	187025500			N_Shore
cg05142617	2	95690821	MAL;MAL;MAL;MAL	TSS1500;TSS1500;TSS1500;TSS1500	N_Shore
cg04607132	6	17282098	RBM24;RBM24;RBM24	TSS1500;TSS200;Body	Island
cg10900202	2	131674361	ARHGEF4;ARHGEF4;ARHGEF4;ARHGEF4	5'UTR;1stExon;1stExon;5'UTR	S_Shore
cg03301582	7	95026095	PON3	TSS1500	Island
cg21094405	13	113656117	MCF2L;MCF2L	Body;Body	Island
cg25590181	6	29855467	HLA-H	Body	Island
cg07162735	2	47169024	MCFD2;TTC7A;MCFD2	TSS200;Body;TSS200	S_Shore
cg24081819	8	27348940	EPHX2	Body	S_Shore
cg14559336	19	1248507	MIDN	TSS200	Island
cg04100190	1	40783264	COL9A2	TSS1500	S_Shore
cg20948740	2	25475726	DNMT3A;DNMT3A;DNMT3A	Body;TSS1500;Body	Island
cg11923198	15	68125277	SKOR1	Body	N_Shore
cg05095774	18	52495848	RAB27B;RAB27B	5'UTR;1stExon	Island
cg11636629	5	102201669	PAM;PAM;PAM;PAM;PAM;PAM;PAM;PAM;PAM;PAM;PAM	5'UTR;5'UTR;5'UTR;5'UTR;5'UTR;1stExon;1stExon;1stExon;1stExon;1stExon;Body	Island
cg07909402	20	57465445	GNAS;GNAS;GNAS;GNAS;GNAS;GNAS;GNAS;GNAS	3'UTR;TSS1500;TSS1500;Body;TSS1500;3'UTR;TSS1500;Body	Island
cg06830319	16	57406074	CX3CL1	TSS1500
cg16744595	10	17269917	VIM;VIM-AS1;VIM-AS1	TSS1500;TSS1500;Body	N_Shore
cg22082397	11	12030914	DKK3;DKK3;DKK3;DKK3	TSS1500;1stExon;TSS1500;5'UTR	S_Shore
cg24519084	15	35087773	ACTC1;ACTC1	1stExon;5'UTR
cg26286805	14	51411267	PYGL;PYGL	TSS200;TSS200	Island
cg05013490	3	40547118	ZNF620;ZNF620;ZNF620	TSS1500;TSS1500;TSS1500	N_Shore
cg09698548	8	61193990	CA8	TSS200	Island
cg22620880	19	49631042	PPFIA3	5'UTR	N_Shore
cg07346310	6	17282354	RBM24;RBM24;RBM24;RBM24	1stExon;TSS1500;5'UTR;Body	S_Shore
cg16908633	6	30042272	RNF39;RNF39	Body;Body	N_Shore
cg25664317	7	23509289	IGF2BP3	Body	Island
cg27042081	11	63439207	ATL3	TSS200	Island
cg00013441	12	123258908	CCDC62;CCDC62;CCDC62	TSS200;TSS200;TSS200
cg06002370	2	228029452	COL4A3;COL4A3;COL4A3;COL4A3;COL4A4	1stExon;1stExon;1stExon;1stExon;TSS200	Island
cg00128877	1	47070178	MKNK1;MKNK1;MKNK1;MKNK1;MKNK1	TSS1500;TSS1500;TSS1500;TSS1500;TSS1500	Island
cg11067907	12	49319500	FKBP11;FKBP11;FKBP11	TSS200;TSS1500;TSS200	S_Shore
cg06704605	3	50382952	ZMYND10	1stExon	Island
cg14250130	10	3109361	PFKP	TSS1500	Island
cg26782013	10	72648543	PCBD1	TSS200	S_Shore
cg03247049	19	41724898	AXL;AXL	TSS1500;TSS1500
cg19830372	18	22006089	IMPACT	TSS1500	N_Shore
cg26266427	6	32063838	TNXB	Body	Island
cg24979407	5	134208942	TXNDC15	TSS1500	N_Shore
cg01384163	17	47073969	IGF2BP1;IGF2BP1	TSS1500;TSS1500	Island
cg23373626	5	141031295	FCHSD1	TSS1500	S_Shore
cg09219877	16	2287294	DNASE1L2	Body	Island
cg00988247	3	169378758	MECOM	Body	N_Shore
cg25926515	10	70321889	TET1	5'UTR	S_Shore
cg13282837	14	96180648	TCL1A;TCL1A	TSS200;TSS200	Island
cg01970114	6	43021567	CUL7;CUL7;CUL7	5'UTR;1stExon;1stExon	Island
cg14849071	1	226070470	TMEM63A	TSS200	Island
cg26331064	3	38071591	PLCD1	TSS1500	Island
cg03625177	5	135364556	TGFBI	TSS200	Island
cg27273848	1	151762948	TDRKH;TDRKH;TDRKH;TDRKH;TDRKH;TDRKH;TDRKH;TDRKH	5'UTR;5'UTR;5'UTR;5'UTR;1stExon;1stExon;1stExon;1stExon	Island
cg10232580	8	17659320	MTUS1;MTUS1	TSS1500;TSS1500	Island
cg27089768	14	96180598	TCL1A;TCL1A	TSS200;TSS200	Island
cg02015876	15	99645435	SYNM;SYNM	1stExon;1stExon	Island
cg13211763	6	136872097	MAP7;MAP7;MAP7	TSS200;TSS200;TSS200	Island
cg09506515	20	37075283	SNHG11;SNORA39	TSS200;TSS1500	Island
cg18213470	1	201476018	CSRP1;CSRP1;CSRP1	TSS200;5'UTR;5'UTR	Island
cg11875119	22	31003147	TCN2	TSS200
cg12083928	21	36259623	RUNX1;RUNX1;RUNX1;RUNX1;RUNX1	1stExon;1stExon;5'UTR;5'UTR;Body	S_Shore
cg03136342	7	96654255	DLX5	TSS200	S_Shore
cg18539461	1	201709675	NAV1;NAV1	Body;Body	S_Shore
cg05753589	1	2064765	PRKCZ;PRKCZ;PRKCZ	5'UTR;Body;5'UTR	Island
cg27130049	4	108745001	SGMS2	TSS1500	N_Shore
cg09604333	20	57465125	GNAS;GNAS;GNAS;GNAS;GNAS;GNAS;GNAS	3'UTR;TSS1500;Body;TSS1500;3'UTR;TSS1500;Body	Island
cg01166071	10	8095687	FLJ45983;GATA3;GATA3;FLJ45983	TSS1500;TSS1500;TSS1500;TSS1500	Island
cg24935773	3	101568173	NFKBIZ;NFKBIZ	5'UTR;TSS200	Island
cg10658666	2	63276718	OTX1	TSS1500	Island
cg04660686	11	9635595			Island
cg07180997	4	54966183	GSX2	TSS200	Island
cg13277569	4	109088372	LEF1-AS1;LEF1;LEF1;LEF1;LEF1	TSS1500;TSS1500;Body;Body;Body	Island
cg00688311	12	133100714	FBRSL1	Body	N_Shore
cg01313313	5	43040590	C5orf39	TSS200	Island
cg20650802	6	30712307	IER3;IER3	5'UTR;1stExon	Island
cg16244944	4	165118829	MARCH1;ANP32C	5'UTR;1stExon
cg19838022	3	35680332	ARPP21	TSS1500	N_Shore
cg20254231	2	128569115	WDR33;WDR33;WDR33	TSS1500;TSS1500;TSS1500	S_Shore
cg25572105	7	95025955	PON3	TSS1500	Island
cg00683156	10	50970546	OGDHL;OGDHL;OGDHL	TSS200;TSS200;TSS200	Island
cg21684588	1	67600265			N_Shore
cg00698413	2	225266656	FAM124B;FAM124B;FAM124B;FAM124B	5'UTR;1stExon;1stExon;5'UTR
cg21742872	21	43373869	C2CD2;C2CD2	5'UTR;1stExon	Island
cg12557418	8	110552613	EBAG9;EBAG9;EBAG9	1stExon;5'UTR;5'UTR	Island
cg15187550	10	8096370	FLJ45983;GATA3;GATA3;FLJ45983	TSS1500;TSS1500;TSS1500;TSS1500	Island
cg09003973	2	102972529			Island
cg10112391	2	162930376	DPP4	Body	Island
cg03088990	20	44540278	PLTP;PLTP	5'UTR;5'UTR	N_Shore
cg19074533	20	25604700	NANP	TSS200	Island
cg16867973	5	7851918	C5orf49	TSS1500	S_Shore
cg19133903	10	99446953	AVPI1;AVPI1	5'UTR;1stExon	Island
cg07924703	8	22423020	SORBS3;SORBS3	TSS200;Body	Island
cg15561583	2	63277925	OTX1	TSS200	Island
cg25017480	14	74100788			Island
cg14435644	4	154711070	SFRP2	TSS1500	N_Shore
cg15095593	6	160147581	WTAP;WTAP;WTAP;WTAP;WTAP;WTAP	TSS1500;TSS1500;TSS1500;TSS1500;TSS1500;TSS1500	N_Shore
cg24713529	22	50965126	TYMP;SCO2;SCO2;TYMP;TYMP;SCO2;SCO2	Body;TSS1500;TSS1500;Body;Body;TSS1500;TSS1500	Island
cg12343638	5	140588231	PCDHB12	TSS200	N_Shore
cg26791399	3	147124687	ZIC4;ZIC4	TSS1500;TSS1500	N_Shelf
cg17444582	17	9694993	DHRS7C	TSS1500
cg22629208	7	30811177	FAM188B	Body	Island
cg11788010	1	40255321	BMP8B	TSS1500	S_Shore
cg02700447	6	31591642	BAT2	Body	S_Shelf
cg12226041	16	57662099	ADGRG1;ADGRG1;ADGRG1;ADGRG1;ADGRG1;ADGRG1;ADGRG1;ADGRG1;ADGRG1	TSS200;TSS200;TSS200;TSS200;TSS200;5'UTR;5'UTR;5'UTR;5'UTR
cg22670819	6	31913759	CFB;CFB	1stExon;5'UTR
cg00943909	20	57427942	GNAS;GNAS;GNAS	TSS200;TSS200;3'UTR	Island
cg19352193	13	46425508	SIAH3	Body
cg16273133	2	230933543	SLC16A14;SLC16A14	1stExon;5'UTR	Island
cg26326676	3	180630076	FXR1;FXR1;FXR1	TSS200;TSS200;TSS200	N_Shore
cg10715529	6	31465075	MICB	TSS1500	N_Shore
cg25621735	2	230933934	SLC16A14	TSS1500	S_Shore
cg21608792	8	27348347	EPHX2	TSS1500	N_Shore
cg00774005	7	96633726	DLX6AS	Body	N_Shore
cg24842260	10	77164147	C10orf41;C10orf41	Body;Body	Island
cg24574675	22	44258594	SULT4A1	TSS1500	Island
cg22888418	4	155664223	LRAT	TSS1500	Island
cg08812708	1	36185083	C1orf216	TSS1500	S_Shore
cg22820921	7	94287242	PEG10;PEG10	5'UTR;5'UTR	S_Shore
cg18246056	3	137729045	CLDN18;CLDN18;CLDN18	5'UTR;Body;1stExon	Island
cg00687252	6	30712060	IER3	Body	Island
cg00218620	2	219866460	MIR375	TSS200	Island
cg21048501	7	43909515	MRPS24	TSS1500	S_Shore
cg21057046	1	19970204	NBL1;NBL1	TSS1500;Body	N_Shore
cg12101586	15	75019203	CYP1A1	TSS1500	Island
cg05202084	12	95467612	NR2C1;NR2C1;NR2C1	TSS1500;TSS1500;TSS1500	S_Shore
cg13717736	11	1673687	HCCA2	Body	N_Shore
cg17701373	7	94285343	SGCE;PEG10;SGCE;PEG10;SGCE	1stExon;TSS1500;1stExon;TSS1500;1stExon	Island
cg18542177	7	12726431	ARL4A;ARL4A;ARL4A	TSS200;TSS1500;TSS200	Island
cg18395636	11	87908785	RAB38	TSS200	S_Shore
cg21087137	12	75728469	GLIPR1L1;GLIPR1L1	5'UTR;1stExon
cg22777520	6	31741165	C6orf27	Body
cg27015449	10	125853228	CHST15;CHST15;CHST15;CHST15	TSS1500;TSS1500;TSS200;TSS200	Island
cg22476084	11	117747874	FXYD6;FXYD6-FXYD2;FXYD6;FXYD6;FXYD6;FXYD6-FXYD2;FXYD6	TSS200;TSS200;TSS200;TSS200;TSS200;TSS200;5'UTR	S_Shore
cg25374359	8	101661533	SNX31	Body	N_Shore
cg14888908	17	9694619	DHRS7C	TSS200
cg03538731	18	3451548	TGIF1;TGIF1;TGIF1;TGIF1;TGIF1;TGIF1;TGIF1	5'UTR;Body;Body;5'UTR;TSS200;Body;TSS200	Island
cg19596204	19	18548583	ISYNA1;ISYNA1;ISYNA1	Body;Body;5'UTR	Island
cg23285459	7	2802560	GNA12	Body	Island
cg02724638	1	6615189	NOL9;TAS1R1;TAS1R1	TSS1500;TSS200;TSS200	S_Shore
cg21952349	17	26899212	PIGS	TSS1500	S_Shore
cg16721177	12	104444011	GLT8D2	TSS200
cg14772439	6	29911104	HLA-A	Body	Island
cg16063112	10	63423079	C10orf107	5'UTR	Island
cg08691338	16	84732980	USP10;USP10;USP10;USP10	TSS1500;TSS1500;TSS1500;TSS1500	N_Shore
cg07980164	19	44009042	PHLDB3	TSS200	S_Shore
cg25310182	2	173940203	ZAK;ZAK	TSS1500;TSS1500	N_Shore
cg16438619	10	43904450	HNRNPF;HNRNPF;HNRNPF;HNRNPF	TSS1500;5'UTR;TSS200;5'UTR	Island
cg23595222	22	46449430	C22orf26;LOC150381	Body;TSS1500	N_Shore
cg03902729	17	42081932	NAGS;PYY	TSS200;TSS200	N_Shore
cg25980484	6	30653512	KIAA1949;KIAA1949	Body;1stExon	N_Shore
cg13666340	9	4666266	C9orf68	5'UTR	S_Shelf
cg26299148	15	41522672	CHP;EXD1	TSS1500;Body	N_Shore
cg16513459	17	7832932	KCNAB3	TSS200	Island
cg08230118	6	30181847	TRIM26	TSS1500	Island
cg21200841	4	103266907	SLC39A8;SLC39A8;SLC39A8	TSS1500;TSS1500;TSS1500	S_Shore
cg13374528	7	129414627	MIR96	TSS200	N_Shelf
cg10243004	2	128616167	POLR2D	TSS1500	S_Shore
cg14082127	6	101847349	GRIK2;GRIK2;GRIK2	Body;Body;Body	S_Shore
cg14856606	1	207277547	C4BPA	TSS200
cg14273822	6	26271716	HIST1H3G;HIST1H2BI	TSS200;TSS1500	N_Shore
cg25222357	16	48399838	SIAH1;SIAH1;MIR548AE2;MIR5095	TSS200;5'UTR;Body;Body	Island
cg17678719	6	29910273	HLA-A	TSS200	Island
cg06329345	4	121844259	PRDM5	TSS1500	S_Shore
cg04283637	6	74405447	CD109;CD109;CD109	TSS200;TSS200;TSS200	N_Shore
cg12972233	9	91605893	C9orf47;C9orf47;C9orf47;S1PR3;C9orf47	1stExon;1stExon;5'UTR;TSS1500;5'UTR	Island
cg08553284	12	4381997	CCND2	TSS1500	Island
cg11417954	22	38453132	PICK1;PICK1;PICK1	TSS200;TSS200;TSS200	N_Shore
cg23095988	1	6445804	ACOT7;ACOT7;ACOT7	Body;1stExon;5'UTR
cg14911460	7	30810852	FAM188B	TSS200	N_Shore
cg27455470	3	46448702	CCRL2;CCRL2;LOC102724297	TSS1500;TSS200;TSS200
cg06611922	10	118893174	VAX1;VAX1	3'UTR;Body	N_Shore
cg02049405	6	30095265			Island
cg19517686	14	52536699	NID2	TSS1500	Island
cg23620639	10	71561211	COL13A1;COL13A1;COL13A1;COL13A1;COL13A1;COL13A1;COL13A1;COL13A1;COL13A1;COL13A1;COL13A1;COL13A1;COL13A1;COL13A1;COL13A1;COL13A1;COL13A1;COL13A1;COL13A1;COL13A1	TSS1500;TSS1500;TSS1500;TSS1500;TSS1500;TSS1500;TSS1500;TSS1500;TSS1500;TSS1500;TSS1500;TSS1500;TSS1500;TSS1500;TSS1500;TSS1500;TSS1500;TSS1500;TSS1500;TSS1500	N_Shore
cg20483215	17	72919318	OTOP2;USH1G;USH1G	TSS1500;1stExon;5'UTR	Island
cg06222851	10	50970358	OGDHL;OGDHL;OGDHL;OGDHL;OGDHL;OGDHL	1stExon;1stExon;5'UTR;5'UTR;1stExon;5'UTR	Island
cg02710346	3	148805157	HLTF;HLTF	TSS1500;TSS1500	S_Shore
cg09234518	8	24771114	NEFM;NEFM	TSS200;TSS1500	Island
cg15363487	10	17270592	VIM	5'UTR	Island
cg17916473	10	89419373	PAPSS2;PAPSS2	TSS200;TSS200	Island
cg02183811	17	55162584	AKAP1;AKAP1;AKAP1;AKAP1	TSS1500;TSS1500;1stExon;5'UTR	Island
cg08130490	6	32189558	NOTCH4	Body
cg23849169	6	29760495	HCG4	Body	Island
cg27396056	3	188664993			N_Shore
cg14845772	2	202122649	CASP8;CASP8;CASP8;CASP8;CASP8;CASP8	TSS200;TSS200;5'UTR;5'UTR;5'UTR;5'UTR
cg15346168	14	24836194	NFATC4;NFATC4;NFATC4	1stExon;5'UTR;TSS1500	Island
cg27251603	3	35721081	ARPP21;ARPP21;ARPP21;ARPP21;ARPP21;ARPP21;ARPP21;ARPP21	TSS200;TSS200;TSS200;TSS1500;TSS200;5'UTR;5'UTR;5'UTR
cg00840960	5	148034030	HTR4;HTR4;HTR4;HTR4;HTR4;HTR4;HTR4	TSS1500;TSS1500;TSS1500;TSS1500;TSS1500;TSS1500;TSS1500	Island
cg09832108	6	31862925	EHMT2;EHMT2	Body;Body	N_Shore
cg21741284	11	2908036	CDKN1C;CDKN1C;CDKN1C	TSS1500;TSS1500;TSS1500	S_Shore
cg27389201	13	73632406	KLF5;KLF5	TSS1500;5'UTR	N_Shore
cg15084286	11	17036142	PLEKHA7	TSS200	Island
cg19466178	19	42721812	DEDD2;DEDD2	1stExon;5'UTR	Island
cg18562689	12	65672459	MSRB3;MSRB3	TSS200;TSS200	Island
cg21333861	6	33244976	B3GALT4;B3GALT4	1stExon;5'UTR	Island
cg21163969	13	113425298	ATP11A;ATP11A	Body;Body	S_Shore
cg20851097	14	65289835	SPTB;SPTB;SPTB;SPTB	1stExon;5'UTR;1stExon;5'UTR
cg21713473	4	155663311			N_Shore
cg00833394	1	178693972	RALGPS2	TSS1500	Island
cg21504064	17	41363502	NBR1;TMEM106A;NBR1;NBR1	3'UTR;TSS1500;3'UTR;3'UTR	N_Shore
cg11455040	1	205649941	SLC45A3	TSS1500	S_Shore
cg10602180	3	137729133	CLDN18;CLDN18	Body;1stExon	Island
cg24275769	18	22006446	IMPACT	TSS200	Island
cg13329862	6	30850876	DDR1;DDR1	TSS1500;TSS1500	N_Shore
cg15814736	11	63439115	ATL3	TSS200	Island
cg10942941	12	13132661	LOC100506314;HEBP1	TSS200;Body
cg02362686	1	150521404	ADAMTSL4;ADAMTSL4	TSS1500;TSS1500	Island
cg02577108	17	59478194	TBX2	Body	Island
cg08586500	2	223916820	KCNE4	TSS200	N_Shore
cg01393991	1	41328487	CITED4	TSS1500	S_Shore
cg10715223	8	101661788	SNX31;SNX31	1stExon;5'UTR	Island
cg19597529	3	122399230	PARP14	TSS1500	N_Shore
cg15830127	4	5053498	STK32B;STK32B;STK32B;STK32B	5'UTR;1stExon;1stExon;5'UTR	Island
cg22704068	1	3689178	LOC388588	TSS200	Island
cg04383469	12	41581775	PDZRN4	TSS1500	N_Shore
cg04514123	16	2041225	SYNGR3	Body	N_Shore
cg23754558	17	74534178	CYGB;PRCD	TSS200;Body	Island
cg01448276	7	96654782	DLX5	TSS1500	S_Shore
cg15473084	5	50265600			Island
cg27504805	4	156129725	NPY2R	TSS200	Island
cg17319576	1	86047239	CYR61	Body	Island
cg24530812	11	45392773
cg07612367	6	43021573	CUL7;CUL7;CUL7	5'UTR;1stExon;1stExon	Island
cg22563043	16	84853713	CRISPLD2;CRISPLD2	1stExon;5'UTR	Island
cg21644740	6	29599248	GABBR1;GABBR1	Body;Body	N_Shore
cg07022880	6	31465461	MICB	TSS1500	Island
cg00413066	15	52405464	BCL2L10	TSS1500	S_Shore
cg11246563	6	29855406	HLA-H	Body	Island
cg13868347	6	17281498	RBM24;RBM24;RBM24	TSS1500;TSS1500;TSS1500	Island
cg22889573	3	134369939	KY	TSS200	Island
cg27569300	15	99645065	SYNM;SYNM	TSS1500;TSS1500	Island
cg05027458	15	100882165	ADAMTS17;ADAMTS17	5'UTR;1stExon	Island
cg12177743	11	113185079	TTC12	TSS200	N_Shore
cg04369835	5	322705	AHRR;AHRR	Body;Body	Island
cg12065579	5	134871948	NEUROG1	TSS1500	Island
cg13236093	3	57204380			Island
cg15819646	1	12226928	TNFRSF1B	TSS200	Island
cg02980152	3	81810999	GBE1	TSS200	S_Shore
cg18230367	14	21152202	RNASE4;ANG	TSS200;TSS200	N_Shore
cg22044848	3	16555311	RFTN1	TSS200	Island
cg11211259	1	155178215	MTX1;THBS3;MTX1	TSS1500;TSS1500;TSS1500	N_Shore
cg26499611	16	1384311	BAIAP3	TSS1500	Island
cg05611958	16	56691962	MT1F;MT1F	1stExon;5'UTR	Island
cg00028318	6	29570739	GABBR1;GABBR1;GABBR1	3'UTR;3'UTR;3'UTR
cg15603766	15	80215528	ST20;ST20;ST20-MTHFS;ST20;ST20;ST20;ST20;ST20-AS1	5'UTR;5'UTR;TSS200;1stExon;1stExon;Body;Body;Body	Island
cg14747086	6	30070087			Island
cg11931223	6	46655500	TDRD6;TDRD6	TSS200;TSS200	Island
cg19776616	7	129425330			N_Shore
cg02430797	10	50969719	OGDHL;OGDHL;OGDHL	5'UTR;5'UTR;5'UTR	Island
cg02871995	11	111410960	LAYN	TSS1500	Island
cg03210389	20	43343010	WISP2	TSS1500
cg24217984	15	93633278	RGMA	TSS1500	S_Shore
cg13357482	6	105628017	POPDC3	TSS200	S_Shore
cg14582356	10	95326230	GPR120	TSS200	Island
cg19033654	6	30711138	IER3;FLOT1	3'UTR;TSS1500	Island
cg15927357	18	47013900	C18orf32	TSS1500	Island
cg04689167	6	29720696			Island
cg01829241	4	8582249	GPR78	TSS200	Island
cg13079232	6	150326389	RAET1K	TSS200	Island
cg01530687	16	85646973	KIAA0182;KIAA0182;KIAA0182	1stExon;5'UTR;5'UTR	Island
cg11018337	10	8095495	FLJ45983;GATA3;GATA3;FLJ45983	TSS200;TSS1500;TSS1500;TSS200	Island
cg02230593	10	119293083	EMX2OS	Body	N_Shore
cg14579239	5	140220822	PCDHA6;PCDHA2;PCDHA1;PCDHA8;PCDHA7;PCDHA1;PCDHA6;PCDHA5;PCDHA8;PCDHA3;PCDHA4	Body;Body;Body;TSS200;Body;Body;Body;Body;TSS200;Body;Body	N_Shore
cg19136185	1	42801596	FOXJ3;FOXJ3;FOXJ3;FOXJ3	TSS1500;TSS1500;TSS1500;TSS200	S_Shore
cg22399646	2	242750705	NEU4;NEU4;NEU4;NEU4;NEU4	TSS1500;5'UTR;5'UTR;TSS1500;TSS1500	N_Shelf
cg01952313	13	36050881	MIR548F5;NBEA;MAB21L1	Body;Body;TSS200	N_Shore
cg00240653	12	55378411	KIAA0748;KIAA0748	1stExon;5'UTR
cg04033650	7	72722679	NSUN5;NSUN5;NSUN5;NSUN5	Body;Body;Body;Body	Island
cg12191764	12	56109799	BLOC1S1	TSS200	Island
cg16571192	1	160160324	CASQ1;CASQ1	5'UTR;1stExon
cg16006396	16	68678624	CDH3;CDH3	5'UTR;1stExon	S_Shore
cg25108022	5	172199313	DUSP1	TSS1500	Island
cg09313801	1	17446027	PADI2	TSS200	Island
cg25231948	5	110559299	CAMK4	TSS1500	N_Shore
cg24761507	17	35293930	LHX1	TSS1500	Island
cg21211480	17	41363774	TMEM106A	TSS200	Island
cg01365762	6	30457827	HLA-E	Body	Island
cg13458407	15	39873288	THBS1;THBS1	1stExon;5'UTR	Island
cg05780177	1	197744757	DENND1B;DENND1B	TSS200;TSS200	Island
cg27288272	2	230933723	SLC16A14	TSS200	S_Shore
cg01816191	3	180629523	FXR1;FXR1;FXR1	TSS1500;TSS1500;TSS1500	N_Shore
cg16458671	18	30051320	FAM59A	TSS1500	Island
cg19030620	1	220922217	MOSC2	Body	S_Shore
cg12223960	6	32063403	TNXB	Body	N_Shore
cg17664233	6	33092513	HLA-DPB2	Body
cg21771834	7	94286263	SGCE;PEG10;SGCE;PEG10;SGCE	TSS1500;5'UTR;TSS1500;5'UTR;TSS1500	Island
cg22882539	12	131438523	GPR133;GPR133	5'UTR;1stExon
cg22635008	10	50970249	OGDHL;OGDHL;OGDHL	5'UTR;5'UTR;5'UTR	Island
cg12345982	6	160389645	IGF2R	TSS1500	N_Shore
cg06577930	7	25219840	C7orf31	TSS200	Island
cg18166655	1	184944153	FAM129A	TSS1500	S_Shore
cg17749468	2	202316740	STRADB;TRAK2	5'UTR;TSS1500	Island
cg17771587	1	201476142	CSRP1;CSRP1;CSRP1	TSS200;5'UTR;5'UTR	Island
cg00462460	2	20212509	MATN3	TSS200	Island
cg10850001	14	21152358	RNASE4;ANG;ANG	TSS200;5'UTR;1stExon	N_Shore
cg03653137	6	33263805	RGL2;RGL2	Body;Body	N_Shelf
cg25056456	19	44174631	PLAUR;PLAUR;PLAUR;PLAUR	TSS200;TSS200;TSS200;TSS200	S_Shore
cg11879620	1	211499932	TRAF5;TRAF5	TSS1500;TSS200	N_Shore
cg07968770	16	21170927	TMEM159;DNAH3	5'UTR;TSS200	S_Shore
cg02557432	20	61448203	COL9A3	TSS1500	Island
cg18458993	14	68086576	ARG2	TSS200	Island
cg08259810	11	10325778	ADM	TSS1500	N_Shore
cg02132783	1	67600963	C1orf141;C1orf141;C1orf141	TSS1500;TSS1500;TSS1500	S_Shore
cg01500001	17	7198087	YBX2	TSS1500	Island
cg05233877	6	31599162	BAT2	Body	N_Shore
cg27248148	13	101241225			Island
cg24697329	2	131674376	ARHGEF4;ARHGEF4;ARHGEF4;ARHGEF4	5'UTR;1stExon;1stExon;5'UTR	S_Shore
cg06952671	2	182322268	ITGA4;ITGA4	5'UTR;1stExon	Island
cg18682923	5	137687713	KDM3B	TSS1500	N_Shore
cg14988503	4	76555547	CDKL2;CDKL2	5'UTR;1stExon	Island
cg08872713	16	56716227	MT1X	TSS200	Island
cg18199554	5	43397288	CCL28	Body	Island
cg02055998	19	35634093	FXYD7	TSS200	Island
cg26091021	2	177021826			N_Shelf
cg03214297	22	38453296	PICK1;PICK1;PICK1;PICK1;PICK1;PICK1	1stExon;5'UTR;5'UTR;5'UTR;1stExon;1stExon	Island
cg06339629	4	171011497	AADAT;AADAT	TSS1500;TSS200	Island
cg20822818	11	119235062	USP2;USP2	TSS200;Body	Island
cg21689228	4	4860547	MSX1	TSS1500	N_Shore
cg15976388	1	114696946	SYT6	TSS1500	Island
cg03958038	10	77164227	C10orf41;C10orf41	Body;Body	Island
cg20499861	10	31607228	ZEB1;ZEB1;ZEB1;LOC220930;ZEB1	TSS1500;TSS200;TSS1500;Body;TSS1500	Island
cg12535229	3	6902271	GRM7;GRM7	TSS1500;TSS1500	N_Shore
cg25609220	19	49109961	SPACA4;FAM83E	TSS200;Body	S_Shelf
cg15611923	1	145507416	RBM8A	TSS1500	N_Shore
cg18512251	11	12398475	PARVA	TSS1500	N_Shore
cg10703813	1	29214067	EPB41;EPB41;EPB41;EPB41;EPB41	5'UTR;5'UTR;5'UTR;5'UTR;5'UTR	Island
cg02464568	6	32155381	PBX2	Body
cg20410135	5	178157962	ZNF354A	TSS1500	S_Shore
cg05632020	6	30885310	VARS2;VARS2;VARS2	Body;Body;Body	S_Shelf
cg08062194	1	11919875	NPPB	TSS1500	S_Shore
cg13633754	9	95858523	C9orf89;C9orf89	5'UTR;1stExon	Island
cg21870545	1	29213106	EPB41;EPB41;EPB41;EPB41;EPB41	TSS1500;TSS1500;TSS1500;TSS1500;TSS1500	N_Shore
cg27566289	17	48133890	ITGA3;ITGA3	1stExon;1stExon	Island
cg03564320	2	154336148	RPRM	TSS1500	S_Shore
cg02943359	11	47208199	PACSIN3;PACSIN3;PACSIN3	TSS1500;TSS200;TSS200	Island
cg00014806	19	2475658	GADD45B	TSS1500	Island
cg12947626	20	36793715	TGM2;TGM2	TSS200;TSS200	Island
cg19767969	15	83316908	CPEB1;CPEB1;CPEB1-AS1	TSS1500;TSS200;Body	Island
cg18628732	6	30095295			Island
cg02472291	8	67783002	C8orf45;C8orf45;C8orf45;C8orf45;C8orf45	1stExon;TSS1500;5'UTR;1stExon;5'UTR
cg26742989	19	14183064	LOC113230	TSS1500	Island
cg05436939	4	1202599	LOC100130872;LOC100130872-SPON2	Body;Body	N_Shore
cg19225688	2	218990043	CXCR2;CXCR2;CXCR2	TSS1500;1stExon;5'UTR
cg05877788	17	27899874	TP53I13	Body	Island
cg07568418	1	24194974	FUCA1	TSS200	Island
cg23737112	6	44187553	SLC29A1;SLC29A1	5'UTR;5'UTR	S_Shore
cg12764221	11	2883698			Island
cg12358524	3	169530467	LRRC34	TSS200	S_Shore
cg19815327	3	32023353	ZNF860;ZNF860;OSBPL10	5'UTR;1stExon;TSS200	Island
cg26321644	20	44540062	PLTP;PLTP	Body;Body	Island
cg26752773	3	171529090	PLD1;PLD1	TSS1500;TSS1500	S_Shore
cg03659565	2	218621348	DIRC3	TSS200	Island
cg03005261	4	110480828	CCDC109B	TSS1500	Island
cg27120649	7	94286261	SGCE;PEG10;SGCE;PEG10;SGCE	TSS1500;5'UTR;TSS1500;5'UTR;TSS1500	Island
cg23567562	11	75141735	KLHL35	TSS200	Island
cg26519659	10	99447038	AVPI1	TSS200	Island
cg17579113	1	6266036	LOC102724450;RNF207	TSS200;TSS200	Island
cg22135752	5	6583380	LOC255167;LOC255167	Body;TSS200	Island
cg02718654	19	40971802	SPTBN4;BLVRB	TSS1500;TSS200	Island
cg17588455	6	33048485	HLA-DPB1	Body	Island
cg03155027	3	49907692	CAMKV	TSS1500	S_Shore
cg21485895	2	200321016	SATB2	5'UTR	Island
cg14875171	2	50574196	NRXN1;NRXN1;NRXN1;NRXN1	Body;1stExon;5'UTR;Body	Island
cg04652957	2	54785375	SPTBN1;SPTBN1	TSS200;Body	Island
cg13957721	10	73533304	C10orf54;C10orf54;CDH23	5'UTR;1stExon;Body	Island
cg03634967	6	44187219	SLC29A1;SLC29A1;SLC29A1	TSS200;TSS200;TSS200	Island
cg03924566	8	143545478	BAI1;BAI1	5'UTR;1stExon	Island
cg16514543	11	126873139			Island
cg14510812	12	85306797	SLC6A15;SLC6A15;SLC6A15	TSS200;TSS200;TSS200	Island
cg25129384	15	41522922	CHP;EXD1	TSS1500;TSS200	Island
cg09183102	16	56691574	MT1F	TSS1500	N_Shore
cg13079047	1	116915511	ATP1A1;ATP1A1	TSS1500;TSS1500	Island
cg15605448	19	35634229	FXYD7;FXYD7	5'UTR;1stExon	Island
cg13861294	12	100750473	SLC17A8;SLC17A8	TSS1500;TSS1500
cg19865525	2	228029856	COL4A3;COL4A3;COL4A4;COL4A3;COL4A3	Body;Body;TSS1500;Body;Body	S_Shore
cg19384106	6	33289202	DAXX;DAXX;DAXX;DAXX	Body;Body;Body;Body	N_Shore
cg02098029	5	72746867			N_Shore
cg18161285	7	129414887	MIR183;MIR96	TSS200;TSS1500	N_Shelf
cg21756656	2	47169280	MCFD2;MCFD2;TTC7A;TTC7A;TTC7A;TTC7A	TSS1500;TSS1500;Body;5'UTR;Body;Body	S_Shore
cg14464464	11	17036337	PLEKHA7	TSS1500	Island
cg06177002	6	31370956	MICA	TSS1500	Island
cg14644001	6	32116653	PRRT1	3'UTR	Island
cg22642229	3	131100469	NUDT16;LOC339874;NUDT16;NUDT16;NUDT16	TSS200;TSS200;TSS200;TSS200;TSS200	Island
cg06736783	6	33180088	RING1	Body	N_Shore
cg21296676	6	133561660	EYA4;EYA4;EYA4	TSS1500;TSS1500;TSS1500	N_Shore
cg10523679	1	76189770	ACADM;ACADM	TSS1500;TSS1500	N_Shore
cg18772071	4	89618324	NAP1L5;HERC3;NAP1L5	1stExon;Body;3'UTR
cg08742288	5	141031147	FCHSD1	TSS200	Island
cg01411786	1	201709390	NAV1;NAV1	Body;Body	Island
cg11009335	2	166651299	GALNT3	TSS1500	S_Shore
cg18771857	5	138609219	MATR3;SNHG4	TSS1500;TSS1500	N_Shore
cg25247859	6	30095174			Island
cg26363634	1	110162485	AMPD2;AMPD2;AMPD2	1stExon;TSS1500;5'UTR	Island
cg08778598	5	1594579	SDHAP3	Body	Island
cg15249263	19	10541340	PDE4A;PDE4A;PDE4A	TSS200;Body;Body	N_Shore
cg09116932	22	31477245	SMTN;SMTN;SMTN	TSS200;TSS200;TSS200	Island
cg09957864	8	145728526	GPT	TSS1500	N_Shore
cg13065206	15	41062017	DNAJC17;C15orf62	Body;TSS200
cg22256974	7	151722623	GALNT11;GALNT11	TSS200;TSS200	Island
cg24888384	11	76382359	LRRC32;LRRC32	TSS1500;TSS1500	S_Shore
cg23021168	5	102201137	PAM;PAM;PAM;PAM	TSS1500;TSS1500;TSS1500;TSS1500	N_Shore
cg19041525	8	120885514	DEPTOR;DEPTOR	TSS1500;TSS1500	N_Shore
cg08194879	6	123317569	CLVS2	TSS200	Island
cg25185585	2	177052687	HOXD1	TSS1500	N_Shore
cg25660386	3	13009126	IQSEC1;IQSEC1	Body;TSS200	Island
cg08029281	1	67600428			Island
cg05583486	5	58295933	PDE4D;PDE4D;PDE4D;PDE4D;PDE4D;PDE4D;PDE4D;PDE4D;PDE4D	TSS200;Body;Body;Body;Body;Body;Body;Body;Body
cg23623622	6	30139880	TRIM15	Body	Island
cg22546686	4	82136823			S_Shore
cg02362970	6	136871947	MAP7	TSS200	Island
cg07216194	8	27182965	PTK2B;PTK2B;PTK2B;PTK2B	5'UTR;TSS200;5'UTR;TSS200	N_Shore
cg02800817	6	30153334	TRIM26	3'UTR
cg07809452	4	1004641	FGFRL1;FGFRL1	TSS1500;TSS1500	Island
cg15283950	11	10715217	MRVI1;MRVI1;MRVI1;MRVI1;MRVI1	1stExon;5'UTR;1stExon;5'UTR;TSS200
cg15316734	12	6657949	IFFO1;IFFO1;IFFO1	Body;1stExon;Body	Island
cg13610072	4	89619085	NAP1L5;HERC3	TSS200;Body
cg14237894	5	150400040	GPX3;GPX3	5'UTR;1stExon	Island
cg00103685	14	75536130	FAM164C;FAM164C	TSS200;TSS200	Island
cg19575351	6	49518575	C6orf141	1stExon	Island
cg10667970	1	11724057	FBXO6	TSS200	N_Shore
cg06914725	4	184930976	STOX2	Body
cg05577985	6	74020080	KHDC1;KHDC1	TSS200;Body	S_Shore
cg15203777	1	159140702	CADM3;CADM3	TSS1500;TSS1500	N_Shore
cg15692032	1	24195098	FUCA1	TSS1500	S_Shore
cg04790169	11	1673436	HCCA2	Body	N_Shore
cg12726110	3	87040452	VGLL3	TSS200	Island
cg14392804	13	95358151			N_Shore
cg05310920	2	150186634	LYPD6	TSS1500	Island
cg22238152	13	21635828	LATS2	TSS200	Island
cg20844262	20	62367372	ZGPAT;ZGPAT;LIME1;ZGPAT	3'UTR;3'UTR;TSS1500;3'UTR	N_Shore
cg08867464	6	29760681	HCG4	Body	Island
cg14765818	20	36148954	BLCAP;BLCAP;BLCAP;BLCAP;NNAT;NNAT;BLCAP	5'UTR;5'UTR;5'UTR;5'UTR;TSS1500;TSS1500;5'UTR	Island
cg23882545	2	202122653	CASP8;CASP8;CASP8;CASP8;CASP8	5'UTR;5'UTR;5'UTR;5'UTR;TSS200
cg26217483	13	113656010	MCF2L;MCF2L	TSS200;Body	N_Shore
cg12182991	3	187456464	BCL6	5'UTR	Island
cg00742603	16	90086301	DBNDD1	TSS1500	Island
cg05065989	7	27205200	HOXA9	TSS200	Island
cg25302957	6	17282284	RBM24;RBM24;RBM24	TSS1500;TSS200;Body	Island
cg00149585	11	47207601	PACSIN3;PACSIN3;PACSIN3	5'UTR;5'UTR;TSS200	Island
cg00106073	1	156084334	LMNA;LMNA;LMNA	TSS200;TSS200;TSS200	N_Shore
cg03228773	6	31627511	C6orf47	1stExon	N_Shore
cg05008027	17	63097370	LOC100507002	Body	S_Shore
cg12792931	14	77499162			Island
cg10431713	17	33760230	SLFN12	TSS1500
cg03493032	11	66024487	KLC2;KLC2;KLC2;KLC2	TSS1500;TSS1500;TSS1500;TSS1500	N_Shore
cg00727287	17	73506458	CASKIN2;CASKIN2	TSS1500;Body
cg11812906	14	75593930	NEK9	TSS200	Island
cg23622616	2	236444259	AGAP1;AGAP1	Body;Body	S_Shore
cg08227526	4	155663529			N_Shore
cg00025331	2	145147350	ZEB2;ZEB2	Body;Body	Island
cg19060733	8	1712560	CLN8	5'UTR	Island
cg05386493	3	138665654	FOXL2;C3orf72;FOXL2	1stExon;TSS1500;5'UTR	Island
cg01273354	3	35721398	ARPP21;ARPP21;ARPP21;ARPP21;ARPP21;ARPP21;ARPP21;ARPP21;ARPP21;ARPP21	TSS1500;1stExon;5'UTR;5'UTR;5'UTR;1stExon;5'UTR;5'UTR;5'UTR;5'UTR
cg19282714	1	17445929	PADI2;PADI2	5'UTR;1stExon	Island
cg13086606	15	69452796	MIR548H4;GLCE	Body;TSS200	Island
cg26516004	15	75019376	CYP1A1	TSS1500	S_Shore
cg18342425	13	25337983	RNF17;RNF17	TSS1500;TSS1500
cg05091570	1	201709336	NAV1;NAV1	Body;Body	Island
cg25310802	11	45773562
cg22783327	19	35633258	FXYD1;FXYD7;FXYD1	Body;TSS1500;Body	N_Shore
cg18113084	3	5019494			N_Shore
cg00470280	14	51411273	PYGL;PYGL	TSS200;TSS200	Island
cg10410239	19	54057888	ZNF331;ZNF331;ZNF331;ZNF331;ZNF331;ZNF331;ZNF331	TSS1500;TSS200;5'UTR;5'UTR;5'UTR;5'UTR;5'UTR	Island
cg20291645	19	1248079	MIDN	TSS1500	N_Shore
cg18027476	4	108745593	SGMS2	TSS200	N_Shore
cg01821854	4	154711347	SFRP2	TSS1500	N_Shore
cg14275842	17	4802813	CHRNE;C17orf107	Body;TSS200	Island
cg23722592	1	179556766			S_Shore
cg25482438	1	203155884	CHI3L1;CHI3L1	1stExon;5'UTR
cg16165903	3	32023351	ZNF860;ZNF860;OSBPL10	5'UTR;1stExon;TSS200	Island
cg08009669	6	31465202	MICB	TSS1500	N_Shore
cg25911245	6	143832390	FUCA2	Body	Island
cg27372898	21	27543410	APP;APP;APP;APP;APP	TSS1500;TSS1500;TSS1500;TSS1500;TSS1500	Island
cg14377596	1	201709135	NAV1;NAV1;NAV1	1stExon;Body;5'UTR	Island
cg09247193	17	47075095	IGF2BP1;IGF2BP1;IGF2BP1;IGF2BP1	5'UTR;5'UTR;1stExon;1stExon	Island
cg02355457	1	159895100	TAGLN2;TAGLN2	TSS1500;5'UTR	Island
cg07763483	12	70132354	RAB3IP;RAB3IP;RAB3IP;RAB3IP;RAB3IP;RAB3IP;LOC101928002	TSS1500;TSS1500;TSS1500;TSS200;TSS200;TSS200;TSS200	Island
cg07444932	1	117665224	TRIM45;TRIM45	TSS1500;TSS1500	S_Shore
cg10817887	17	72732964	RAB37;RAB37;RAB37;RAB37;RAB37	1stExon;TSS1500;Body;5'UTR;TSS1500	Island
cg19235339	10	90342899	RNLS;RNLS	1stExon;1stExon	Island
cg25548415	8	145016475	PLEC1;PLEC1;PLEC1;PLEC1;PLEC1;PLEC1;PLEC1	Body;Body;Body;Body;Body;Body;Body	Island
cg01315092	2	120980375	TMEM185B	Body	Island
cg11155735	8	19540479	CSGALNACT1;CSGALNACT1	TSS1500;TSS1500
cg08877617	16	68002838	SLC12A4;SLC12A4;SLC12A4	TSS1500;TSS1500;TSS1500	Island
cg17686885	17	52977769	TOM1L1	TSS1500	N_Shore
cg15854724	5	68710435	MARVELD2;MARVELD2;RAD17;RAD17;RAD17;RAD17;RAD17;RAD17;RAD17;RAD17;RAD17	TSS1500;TSS1500;3'UTR;3'UTR;3'UTR;3'UTR;3'UTR;3'UTR;3'UTR;3'UTR;3'UTR	N_Shore
cg27330627	7	72722760	NSUN5;NSUN5;NSUN5;NSUN5	1stExon;1stExon;1stExon;1stExon	Island
cg00790928	1	29213690	EPB41;EPB41;EPB41;EPB41;EPB41;EPB41;EPB41;EPB41;EPB41;EPB41	1stExon;5'UTR;5'UTR;1stExon;5'UTR;5'UTR;5'UTR;1stExon;1stExon;1stExon	Island
cg01116067	1	2461838	HES5	TSS200	Island
cg21134678	6	33264516	RGL2;RGL2	Body;Body	N_Shore
cg11495387	6	143999058	PHACTR2;PHACTR2;PHACTR2;PHACTR2	TSS200;Body;Body;TSS200	N_Shore
cg07329131	17	56769557	TEX14;RAD51C;TEX14;RAD51C	TSS200;TSS1500;TSS200;TSS1500	N_Shore
cg19220144	7	8482681	NXPH1	Body	Island
cg26051329	1	47488320	CYP4X1	TSS1500	N_Shore
cg03143886	18	22006473	IMPACT	TSS200	Island
cg14554511	1	182573666	RGS16	TSS200	Island
cg11452354	6	44187052	SLC29A1;SLC29A1	TSS200;TSS200	N_Shore
cg06059461	15	89960503			S_Shore
cg12865890	16	2286688	DNASE1L2;DNASE1L2	5'UTR;5'UTR	Island
cg23257604	6	32076144	TNXB	5'UTR
cg10530851	14	37051417	NKX2-8	Body	Island
cg03104765	7	129414868	MIR183;MIR96	TSS200;TSS1500	N_Shelf
cg17832805	6	79944547	HMGN3;HMGN3	TSS200;TSS200	Island
cg12566138	4	101111642	DDIT4L	TSS200	S_Shore
cg05050482	6	30710482	FLOT1	TSS200	Island
cg09462808	3	63263824	SYNPR	TSS200	N_Shore
cg02368874	1	41327831	CITED4;CITED4	5'UTR;1stExon	Island
cg23978242	10	530635	DIP2C	Body	N_Shore
cg11632675	3	111392677	PLCXD2;PLCXD2	TSS1500;TSS1500	N_Shore
cg08995368	7	5632251	FSCN1	TSS1500	N_Shore
cg06035815	6	26189597	HIST1H4D	TSS1500	S_Shore
cg01328892	6	133562332	EYA4;EYA4;EYA4	TSS200;TSS200;TSS200	Island
cg19714940	11	10326573	ADM	TSS200	Island
cg26145959	6	44310257	SPATS1	TSS200
cg20068365	2	220363128	GMPPA;GMPPA	TSS1500;TSS1500	Island
cg01464052	1	150255137	C1orf51	TSS200	S_Shore
cg08243524	19	6482011	DENND1C	TSS1500
cg18210226	6	123317714	CLVS2;CLVS2	5'UTR;1stExon	Island
cg04571321	19	38924347	RYR1;RYR1;RYR1;RYR1	1stExon;5'UTR;1stExon;5'UTR	Island
cg12447520	3	139396645	NMNAT3;NMNAT3;NMNAT3;NMNAT3	1stExon;1stExon;5'UTR;5'UTR	Island
cg02965180	7	94285784	SGCE;PEG10;PEG10;PEG10;SGCE;PEG10;SGCE	TSS1500;5'UTR;1stExon;1stExon;TSS1500;5'UTR;TSS1500	Island
cg22672830	6	31829093	NEU1	Body	N_Shore
cg17766007	19	51522921	KLK10;KLK10;KLK10;KLK10	5'UTR;5'UTR;1stExon;5'UTR	S_Shore
cg22420044	7	99691385	MCM7;MCM7;MIR25	Body;Body;TSS200
cg15395441	5	114938459	TMED7-TICAM2;TICAM2;TMED7-TICAM2	Body;TSS1500;Body	S_Shore
cg00856278	11	46402188	MDK;MDK;MDK;MDK;MDK;MDK;MDK	TSS1500;TSS1500;TSS1500;TSS1500;TSS1500;TSS1500;TSS200	N_Shore
cg12351433	2	48982957	LHCGR	TSS200	Island
cg22290117	20	57427173	GNAS;GNAS;GNAS;GNASAS	TSS1500;TSS1500;3'UTR;TSS1500	N_Shore
cg20695334	4	1005070	FGFRL1;FGFRL1;FGFRL1	TSS1500;TSS1500;TSS1500	Island
cg04811233	13	73632149	KLF5;KLF5	TSS1500;5'UTR	N_Shore
cg07587588	8	81083356	TPD52;TPD52	Body;Body	Island
cg11472279	10	11059733	CUGBP2;CUGBP2	Body;TSS200	Island
cg20200605	11	116706864	APOA1	Body	Island
cg16225405	11	67141422	LOC100130987;CLCF1;CLCF1	Body;TSS1500;5'UTR	S_Shore
cg02940164	11	3829971	PGAP2;PGAP2;PGAP2;PGAP2;PGAP2;PGAP2;PGAP2;PGAP2	Body;Body;5'UTR;Body;Body;Body;Body;Body	Island
cg22815181	19	54057812	ZNF331;ZNF331;ZNF331;ZNF331;ZNF331;ZNF331;ZNF331	TSS1500;TSS200;5'UTR;5'UTR;5'UTR;5'UTR;5'UTR	Island
cg01897594	2	63278180	OTX1	5'UTR	Island
cg03569748	17	37764220	NEUROD2	TSS200	Island
cg05068206	6	30095195			Island
cg20653075	8	65291682	MIR124-2	TSS200	S_Shore
cg01454528	17	49243444	NME2;NME2;NME1-NME2;NME2;NME2	TSS200;TSS1500;Body;5'UTR;TSS1500	N_Shore
cg08813062	2	175199576	SP9	TSS1500	Island
cg11013583	1	217263205	ESRRG;ESRRG;ESRRG;ESRRG;ESRRG;ESRRG;ESRRG	TSS1500;TSS1500;TSS1500;TSS200;5'UTR;5'UTR;5'UTR	Island
cg18670373	5	125931232	ALDH7A1	TSS200	S_Shore
cg11461808	7	1126579	GPER;GPER;C7orf50;GPER;GPER;C7orf50;C7orf50;GPER	1stExon;5'UTR;Body;1stExon;5'UTR;Body;Body;TSS1500	Island
cg24216596	3	55518142	WNT5A	Body	N_Shore
cg12965599	3	147125924	ZIC1	TSS1500	N_Shore
cg20195882	8	496128	TDRP;TDRP	TSS1500;TSS1500	S_Shore
cg04304561	3	49907481	CAMKV	TSS200	Island
cg09009380	1	201252974	PKP1;PKP1	1stExon;1stExon	Island
cg10661769	6	30881484	VARS2;VARS2;VARS2;GTF2H4	TSS1500;TSS1500;TSS1500;Body	N_Shore
cg20994660	2	162272299	TBR1	TSS1500	N_Shore
cg02918577	15	93633145	RGMA;RGMA	TSS1500;TSS1500	Island
cg03577460	14	24836084	NFATC4;NFATC4	TSS200;TSS1500	Island
cg15778089	3	35721037	ARPP-21;ARPP-21;ARPP-21;ARPP-21	5'UTR;TSS200;TSS1500;TSS200
cg17168828	2	219262891	CTDSP1	TSS200	N_Shore
cg16393156	1	179557438			S_Shore
cg10323688	10	11059183	CELF2;CELF2	TSS1500;Body	N_Shore
cg20080006	3	149376040	WWTR1;WWTR1;WWTR1	5'UTR;TSS200;TSS1500	Island
cg19009280	4	42154983	BEND4;BEND4	TSS200;TSS200	Island
cg02715546	15	55881162	PYGO1	TSS200	Island
cg11758861	19	13135514	NFIX	Body	Island
cg08009116	20	56285716	PMEPA1;PMEPA1;PMEPA1;PMEPA1	TSS200;TSS200;5'UTR;TSS1500	S_Shore
cg13951042	2	228029433	COL4A3;COL4A3;COL4A3;COL4A3;COL4A3;COL4A3;COL4A3;COL4A3;COL4A4	1stExon;1stExon;5'UTR;5'UTR;1stExon;5'UTR;5'UTR;1stExon;TSS200	Island
cg22081832	3	64670459	ADAMTS9	Body	N_Shore
cg22326239	22	24737899	SPECC1L;SPECC1L-ADORA2A;SPECC1L;SPECC1L;SPECC1L	TSS200;Body;Body;Body;Body
cg02346790	3	122296409	PARP15	TSS200	N_Shore
cg25289973	4	41362397	LIMCH1;LIMCH1;LIMCH1	TSS1500;TSS1500;TSS1500	Island
cg15234492	12	122019076	KDM2B;KDM2B	TSS200;TSS1500	S_Shore
cg03432716	1	6550858	PLEKHG5;PLEKHG5;PLEKHG5;PLEKHG5	5'UTR;Body;Body;TSS1500	Island
cg27032957	6	31165819	HCG27	Body	Island
cg02578944	6	28227392	NKAPL	1stExon	Island
cg21962901	19	18549134	ISYNA1;ISYNA1;ISYNA1	TSS200;TSS1500;TSS200	Island
cg02611085	7	128550410	KCP;KCP	Body;Body	Island
cg07028869	12	49741164	DNAJC22;DNAJC22	5'UTR;1stExon	S_Shore
cg12280050	17	72919355	OTOP2;USH1G	TSS1500;TSS200	Island
cg14664714	12	27397070	STK38L	TSS200	Island
cg20296668	14	31343697	COCH;COCH	TSS200;TSS200	Island
cg25538887	3	53880539	IL17RB;CHDH	TSS200;TSS200	Island
cg10001905	1	15498298	C1orf195;C1orf195;TMEM51;TMEM51;TMEM51;TMEM51	TSS200;TSS200;5'UTR;5'UTR;5'UTR;5'UTR
cg24847829	5	136834464	SPOCK1	5'UTR	Island
cg10316103	17	6617077	SLC13A5;SLC13A5;SLC13A5;SLC13A5	TSS1500;TSS1500;TSS1500;TSS1500	Island
cg17562433	17	72270155	DNAI2	TSS1500	N_Shore
cg17177632	2	131512961	FAM123C;FAM123C;FAM123C;FAM123C	TSS1500;TSS200;TSS1500;TSS1500	N_Shore
cg27062369	4	101111427	DDIT4L	5'UTR	Island
cg05501014	4	53618211	ERVMER34-1;ERVMER34-1	TSS1500;TSS1500	S_Shore
cg21606780	1	197881327	LHX9	TSS1500	Island
cg11685394	19	49631183	PPFIA3	Body	Island
cg12676149	6	30139634	TRIM15	Body	N_Shore
cg07520159	3	129693152	TRH	TSS200	Island
cg07703401	16	230341	HBQ1;HBQ1	1stExon;5'UTR	Island
cg04272011	14	79746359	NRXN3;NRXN3;NRXN3;NRXN3;NRXN3	Body;1stExon;1stExon;5'UTR;5'UTR	S_Shore
cg25401284	11	61582697	FADS1;MIR1908	Body;Body	Island
cg02532488	11	65343341	EHBP1L1	TSS200	Island
cg18245660	8	54793541	RGS20;RGS20;RGS20	Body;5'UTR;1stExon	Island
cg14499959	6	33288773	DAXX;DAXX;DAXX;DAXX	Body;Body;Body;Body	Island
cg10574499	16	67918754	NRN1L	TSS200	Island
cg06314761	3	63263832	SYNPR	TSS200	N_Shore
cg19758372	3	71180287	FOXP1;FOXP1;FOXP1;FOXP1;FOXP1;FOXP1;FOXP1	TSS200;Body;Body;Body;Body;Body;Body
cg10398993	16	809972	MSLN;MSLN	TSS1500;TSS1500
cg06492744	11	65406254	SIPA1;SIPA1	5'UTR;TSS1500	N_Shelf
cg06333957	20	50721551	ZFP64	Body	Island
cg19192159	5	140743798	PCDHGA5;PCDHGA5;PCDHGA1;PCDHGA2;PCDHGA3;PCDHGB1;PCDHGA4;PCDHGB2	TSS200;TSS200;Body;Body;Body;Body;Body;Body	N_Shore
cg02109381	11	118436844	C11orf60;C11orf60	TSS200;TSS200
cg21962025	6	168426201	KIF25;KIF25	5'UTR;5'UTR
cg06885583	11	10715445	MRVI1;MRVI1;MRVI1;MRVI1;MRVI1	TSS1500;1stExon;5'UTR;1stExon;5'UTR
cg12015854	2	45179312			N_Shore
cg09593400	11	66024489	KLC2;KLC2;KLC2;KLC2	TSS1500;TSS1500;TSS1500;TSS1500	N_Shore
cg11961618	11	2951844	PHLDA2	TSS1500	S_Shore
cg03780561	16	19897093	GPRC5B	TSS1500	Island
cg02449561	4	108745567	SGMS2	TSS200	N_Shore
cg08427573	4	140374830	RAB33B	TSS200	Island
cg04197199	19	1248289	MIDN	TSS1500	Island
cg06959514	6	29856141	HLA-H	Body	Island
cg26594398	12	123258554	CCDC62;CCDC62	TSS1500;TSS1500
cg03142554	6	82958230	IBTK	TSS1500	S_Shore
cg16661755	6	123317640	CLVS2;CLVS2	1stExon;5'UTR	Island
cg25422797	17	73506046	CASKIN2;CASKIN2	Body;TSS200
cg16179182	5	140090404	VTRNA1-1	TSS1500
cg27422496	10	89622319	PTEN;KILLIN;KILLIN	TSS1500;1stExon;5'UTR	Island
cg25034395	10	100997023	HPSE2;HPSE2;HPSE2;HPSE2	TSS1500;TSS1500;TSS1500;TSS1500	S_Shelf
cg08376864	3	192958726	MGC2889;HRASLS	TSS1500;TSS200	Island
cg01790367	1	205425637			Island
cg24728018	6	123317875	CLVS2;CLVS2	5'UTR;1stExon	S_Shore
cg11073255	6	31762455	VARS	Body	N_Shore
cg12307200	3	188664632			N_Shore
cg04059461	6	150285088	ULBP1	TSS200	Island
cg01554060	5	114938002	TMED7-TICAM2;TICAM2;TICAM2;TMED7-TICAM2	Body;1stExon;5'UTR;Body	Island
cg02845591	2	74730523	LOC151534;LBX2	Body;TSS200	Island
cg10400707	1	160369840	VANGL2	TSS1500	N_Shore
cg15575238	10	89418800	PAPSS2;PAPSS2	TSS1500;TSS1500	N_Shore
cg06456847	10	63808883	ARID5B;ARID5B	TSS200;Body
cg07364737	18	12658704	SPIRE1;SPIRE1;PSMG2	TSS1500;TSS1500;TSS200	Island
cg26839117	7	116166214	CAV1	Body	Island
cg08918274	10	17270300	VIM;VIM	5'UTR;1stExon	N_Shore
cg01919118	15	75018731	CYP1A1	TSS1500	Island
cg06819445	5	172199278	DUSP1	TSS1500	Island
cg08431704	5	121413143	LOX	1stExon	Island
cg00712841	5	37835548	GDNF;GDNF;GDNF;GDNF	5'UTR;TSS1500;5'UTR;1stExon	N_Shore
cg06705366	5	74162621	FAM169A	TSS200	Island
cg27290394	1	92950244	GFI1;GFI1;GFI1	5'UTR;5'UTR;TSS1500	Island
cg27052403	11	113185154	TTC12	TSS200	N_Shore
cg09945151	14	75594005	NEK9	TSS1500	Island
cg07870757	10	35415603	CREM;CREM;CREM;CREM;CREM;CREM	TSS200;TSS200;TSS1500;TSS200;TSS200;TSS1500	N_Shore
cg05773312	16	810292	MSLN;MSLN	TSS1500;TSS1500
cg09821032	17	77751135	CBX2;CBX2	TSS1500;TSS1500	N_Shore
cg05315334	13	113656212	MCF2L;MCF2L	Body;Body	Island
cg06860916	11	14380775	RRAS2;RRAS2	TSS200;TSS1500	S_Shore
cg15123881	1	41328133	CITED4	TSS200	Island
cg13586889	2	173293811	ITGA6;ITGA6	Body;Body	S_Shore
cg05628549	11	6341895	PRKCDBP	TSS200	Island
cg15255455	19	4534986	PLIN5	5'UTR	N_Shore
cg05201477	15	80696283	ARNT2	TSS1500	Island
cg10830219	10	1595940	ADARB2	Body	S_Shore
cg00182712	5	43397617	CCL28;CCL28;CCL28;CCL28	TSS1500;Body;Body;Body	S_Shore
cg17376960	17	7197987	YBX2	TSS200	Island
cg14512346	14	92788914	SLC24A4;SLC24A4;SLC24A4	TSS1500;TSS200;TSS1500	Island
cg22698904	3	35680387			N_Shore
cg21080336	6	10426657			S_Shore
cg09829636	14	102976856	ANKRD9	TSS1500	S_Shore
cg04509882	3	184038317	EIF4G1;EIF4G1;EIF4G1;EIF4G1;EIF4G1;EIF4G1	Body;Body;Body;Body;1stExon;5'UTR
cg20381560	1	36771493	SH3D21;SH3D21	TSS1500;TSS1500	N_Shore
cg14348540	8	22224272	SLC39A14;SLC39A14;SLC39A14;SLC39A14	TSS1500;TSS1500;TSS1500;TSS1500	N_Shore
cg03477080	3	46448920	CCRL2;CCRL2;CCRL2	5'UTR;1stExon;TSS200
cg14186937	11	101454765	TRPC6	TSS200	S_Shore
cg10249224	1	32828191	TSSK3;TSSK3;LOC100128071	1stExon;5'UTR;TSS1500	S_Shore
cg13836770	1	12226913	TNFRSF1B	TSS200	Island
cg25422351	11	119234844	USP2;USP2;USP2	1stExon;5'UTR;Body	Island
cg07104039	1	179558048			N_Shelf
cg22171829	7	95225520	PDK4	1stExon	Island
cg26502852	17	6659199	XAF1;XAF1;XAF1;XAF1	5'UTR;5'UTR;1stExon;1stExon
cg09656389	11	31839790	PAX6	TSS1500	Island
cg22217158	5	72595188			Island
cg21114334	6	29720137	IFITM4P	TSS1500	N_Shore
cg10043865	17	35294481	LHX1	TSS200	Island
cg04215475	10	135049991	VENTX	TSS1500	Island
cg00513205	5	134872649	NEUROG1	TSS1500	S_Shore
cg27323154	3	150421424	FAM194A	1stExon	Island
cg15316206	8	22422678	SORBS3;SORBS3	TSS1500;Body	Island
cg26141228	21	44495141	CBS	5'UTR	Island
cg18798289	5	72530245			S_Shore
cg12943520	14	73393286	DCAF4;DCAF4;DCAF4;DCAF4;DCAF4	5'UTR;5'UTR;5'UTR;5'UTR;5'UTR	Island
cg08693344	16	56691562	MT1F	TSS1500	N_Shore
cg21760666	15	89960644			S_Shore
cg25843346	6	31762555	VARS	Body	N_Shore
cg13442428	11	119234736	USP2;USP2;USP2	1stExon;5'UTR;Body	Island
cg27314569	11	122852461	BSX	TSS200	Island
cg05655671	1	184943630	FAM129A;FAM129A	1stExon;5'UTR	Island
cg03935055	3	27771905			Island
cg25509697	3	138666732	FOXL2;C3orf72	TSS1500;Body	N_Shore
cg27131953	7	150778881	FASTK;TMUB1;TMUB1;FASTK	TSS1500;Body;Body;TSS1500	Island
cg07849604	3	129693134	TRH	TSS200	Island
cg16184736	11	2923498	SLC22A18AS;SLC22A18;SLC22A18	5'UTR;5'UTR;TSS200	Island
cg00916884	16	56666334	MT1M	TSS200	Island
cg02753134	12	13133131	LOC100506314;HEBP1	Body;Body
cg20289949	2	43019614	HAAO	1stExon	N_Shore
cg12940439	1	67600707			Island
cg22961278	4	81107087	PRDM8	5'UTR	S_Shore
cg03785134	8	144418068	TOP1MT;TOP1MT;TOP1MT	TSS1500;5'UTR;5'UTR	S_Shore
cg25157615	6	31598379	BAT2	Body	N_Shore
cg22891868	2	223536069	MOGAT1	TSS1500	N_Shore
cg05857773	1	215178865	KCNK2	TSS200
cg17606996	2	171572472	LINC01124;LOC101926913;SP5	TSS1500;Body;Body	Island
cg23736307	8	27182930	PTK2B;PTK2B;PTK2B;PTK2B	5'UTR;TSS200;5'UTR;TSS200	N_Shore
cg00656387	3	40428638	ENTPD3	TSS200	N_Shore
cg12458171	4	128887694	MFSD8;C4orf29	TSS1500;5'UTR	S_Shore
cg04647790	13	52419265	FLJ37307;FLJ37307	Body;Body
cg22848676	7	73508200	LIMK1;LIMK1	Body;Body
cg09799633	5	172199460	DUSP1	TSS1500	Island
cg14824386	8	41167923	SFRP1	TSS1500	S_Shore
cg16022206	15	41062086	C15orf62;DNAJC17	TSS200;Body
cg09885086	9	79074210	GCNT1;GCNT1;GCNT1;GCNT1;GCNT1	5'UTR;1stExon;1stExon;5'UTR;5'UTR	Island
cg22675801	7	28998346	TRIL	TSS1500	Island
cg10341556	8	54792995	RGS20;RGS20	Body;TSS1500	Island
cg00055764	12	130961718	RIMBP2	Body
cg08341673	19	8408202	KANK3	TSS200	Island
cg22642909	5	140220943	PCDHA6;PCDHA2;PCDHA1;PCDHA7;PCDHA1;PCDHA8;PCDHA6;PCDHA5;PCDHA8;PCDHA3;PCDHA4	Body;Body;Body;Body;Body;1stExon;Body;Body;1stExon;Body;Body	N_Shore
cg13326172	17	34122745	MMP28;MMP28	TSS200;TSS200	Island
cg19976315	1	197881499	LHX9	TSS200	Island
cg15668468	10	118892869	VAX1;VAX1	3'UTR;Body	N_Shore
cg03613077	1	241520904	RGS7	TSS1500	S_Shore
cg15734706	12	53614080	RARG;RARG;RARG	1stExon;5'UTR;Body	Island
cg27428603	6	33163078	RXRB	Body	S_Shore
cg04705402	5	141030831	FCHSD1	Body	N_Shore
cg04002618	6	143999105	PHACTR2;PHACTR2;PHACTR2;PHACTR2;PHACTR2;PHACTR2	1stExon;Body;5'UTR;5'UTR;Body;1stExon	N_Shore
cg05823493	6	49518103	C6orf141	TSS200	N_Shore
cg17210938	1	59043173	TACSTD2	TSS200	Island
cg26867890	6	39692938	KIF6	Body	Island
cg11297107	19	38924319	RYR1;RYR1	TSS200;TSS200	Island
cg15161047	13	46961785	C13orf18	TSS200	S_Shore
cg19640589	20	57427973	GNAS;GNAS;GNAS	TSS200;TSS200;3'UTR	Island
cg14525688	15	40544855	PAK6;PAK6;C15orf56;PAK6	5'UTR;5'UTR;Body;5'UTR	Island
cg01800926	1	9884565	CLSTN1;CLSTN1	TSS200;TSS200	Island
cg05380127	6	32171823	NOTCH4	Body
cg02179652	11	122852429	BSX	TSS200	Island
cg19992633	14	96180576	TCL1A;TCL1A	TSS200;TSS200	Island
cg19759610	19	52207475	SPACA6P	Body	Island
cg17754805	12	42632306	YAF2;YAF2;YAF2;YAF2;YAF2	TSS200;TSS200;TSS200;TSS200;TSS1500	Island
cg02200456	11	2923436	SLC22A18AS;SLC22A18;SLC22A18	5'UTR;5'UTR;TSS200	Island
cg11959215	7	151722222	GALNT11;GALNT11	TSS1500;TSS1500	N_Shore
cg12350325	12	2800909	CACNA1C;CACNA1C;CACNA1C;CACNA1C;CACNA1C;CACNA1C;CACNA1C;CACNA1C;CACNA1C;CACNA1C;CACNA1C;CACNA1C;CACNA1C;CACNA1C;CACNA1C;CACNA1C;CACNA1C;CACNA1C;CACNA1C;CACNA1C;CACNA1C;CACNA1C;CACNA1C	3'UTR;3'UTR;3'UTR;3'UTR;3'UTR;3'UTR;3'UTR;3'UTR;3'UTR;3'UTR;3'UTR;3'UTR;3'UTR;3'UTR;3'UTR;3'UTR;3'UTR;3'UTR;3'UTR;3'UTR;3'UTR;3'UTR;3'UTR	Island
cg01488679	10	95326098	GPR120	TSS1500	N_Shore
cg23008404	3	137728997	CLDN18;CLDN18	TSS200;Body	Island
cg23676439	4	155663836	LRAT	TSS1500	Island
cg15120942	3	38071578	PLCD1	TSS1500	Island
cg23436391	2	230933731	SLC16A14	TSS200	S_Shore
cg14531663	6	32116933	PRRT1	3'UTR	Island
cg12060713	7	121945148	FEZF1;FEZF1	TSS1500;TSS1500	N_Shore
cg01685843	2	128615988	POLR2D	TSS1500	Island
cg02266714	12	13153273	HTR7P;HEBP1	TSS200;TSS200	N_Shore
cg09948076	15	99645088	SYNM;SYNM	TSS200;TSS200	Island
cg03342208	13	95358540			N_Shore
cg05565809	6	31740787	C6orf27	Body
cg01383840	14	55370355	GCH1;GCH1;GCH1;GCH1	TSS1500;TSS1500;TSS1500;TSS1500	S_Shore
cg15941449	2	172949738	DLX1;DLX1	TSS1500;TSS1500	Island
cg12612091	3	52279902	PPM1M;PPM1M	TSS1500;TSS1500	Island
cg04812615	15	40545326	PAK6;PAK6;PAK6;C15orf56	5'UTR;5'UTR;5'UTR;TSS1500	Island
cg14338916	6	108479394			Island
cg18097224	5	133451237	TCF7;TCF7;TCF7;TCF7;TCF7;TCF7;TCF7	TSS200;TSS1500;TSS1500;TSS200;Body;TSS200;TSS200	Island
cg12532343	11	94501369	AMOTL1	TSS200	Island
cg03162823	12	95941571	USP44;USP44	5'UTR;5'UTR	N_Shore
cg21739400	8	27472457	CLU	TSS200	Island
cg11537379	14	105714713	BRF1;BTBD6;BRF1;BRF1;BRF1;BRF1;BRF1	TSS1500;TSS200;Body;Body;Body;Body;5'UTR	Island
cg19916637	8	95961757	TP53INP1;TP53INP1	TSS200;TSS200	Island
cg10876429	8	22224039	SLC39A14;SLC39A14;SLC39A14;SLC39A14	TSS1500;TSS1500;TSS1500;TSS1500	N_Shore
cg11945839	11	3663773	ART5;ART5	TSS1500;TSS1500	Island
cg08700707	16	809679	MSLN;MSLN	TSS1500;TSS1500
cg17478534	8	136469209	KHDRBS3	TSS1500	Island
cg08421126	2	43019854	HAAO	TSS200	Island
cg12145552	21	43374218	C2CD2	TSS1500	S_Shore
cg19051105	6	42928407	GNMT	TSS200	Island
cg07875335	2	48844728	GTF2A1L;GTF2A1L;STON1-GTF2A1L	TSS1500;TSS1500;Body	N_Shore
cg21191810	6	118973309	C6orf204;C6orf204	TSS1500;TSS1500	S_Shore
cg09893068	1	46089593	CCDC17;CCDC17	5'UTR;1stExon	S_Shore
cg10196203	3	32024067	ZNF860;OSBPL10;OSBPL10	5'UTR;TSS1500;TSS1500	S_Shore
cg22105332	6	30043293	RNF39;RNF39	1stExon;1stExon	Island
cg06658364	9	34646683	GALT;GALT;GALT;GALT	5'UTR;1stExon;1stExon;5'UTR	Island
cg24015850	3	132440674	NPHP3;NCRNA00119	Body;TSS1500	N_Shore
cg09082095	18	33767457	MOCOS	TSS200	Island
cg01787644	21	37442148	CBR1;CBR1;LOC100133286	TSS200;TSS200;Body	Island
cg08536228	3	63264063	SYNPR;SYNPR	5'UTR;1stExon	Island
cg13913742	12	25102162	BCAT1;BCAT1;BCAT1;BCAT1;BCAT1;BCAT1	1stExon;1stExon;1stExon;5'UTR;5'UTR;5'UTR	S_Shore
cg19710814	6	33091596	HLA-DPB2	Body
cg09361491	1	47070176	MKNK1;MKNK1;MKNK1;MKNK1;MKNK1	TSS1500;TSS1500;TSS1500;TSS1500;TSS1500	Island
cg00309582	20	55841925	BMP7	TSS1500	S_Shore
cg13716933	12	57472580	TMEM194A;TMEM194A	TSS200;TSS200	Island
cg26084484	5	139927167	EIF4EBP3;ANKHD1-EIF4EBP3	TSS200;Body	Island
cg12299199	2	20212501	MATN3	TSS200	Island
cg12704854	6	30042919	RNF39;RNF39	Body;Body	Island
cg04105121	13	25670063	PABPC3	TSS1500	Island
cg10403849	10	70321959	TET1	5'UTR	S_Shore
cg19697239	12	752646	NINJ2	Body	Island
cg18497550	19	917654	KISS1R	1stExon	Island
cg20337093	10	89621678	KILLIN;KILLIN	1stExon;3'UTR	N_Shore
cg26604851	12	7341733	PEX5;PEX5;PEX5;PEX5;PEX5;PEX5	TSS1500;TSS1500;TSS1500;TSS1500;TSS1500;TSS200	N_Shore
cg18421949	6	136847359	MAP7	Body
cg02485597	17	35291560			N_Shore
cg03100639	16	31483137	TGFB1I1;TGFB1I1;TGFB1I1	TSS1500;TSS1500;TSS1500	N_Shore
cg15146621	5	135364568	TGFBI	TSS200	Island
cg05752819	10	49813265	ARHGAP22	TSS200	Island
cg03576234	3	187456447	BCL6	5'UTR	Island
cg24925929	3	122640935	SEMA5B	Body	Island
cg05882938	3	186857284	RPL39L	TSS200	Island
cg11208853	12	8395875	LOC653113	TSS1500	Island
cg24834899	1	24828870	RCAN3;RCAN3;RCAN3;RCAN3;RCAN3;RCAN3;RCAN3AS;RCAN3AS;RCAN3AS;RCAN3;RCAN3	TSS1500;TSS1500;TSS1500;TSS1500;1stExon;1stExon;TSS200;TSS200;TSS200;5'UTR;5'UTR	Island
cg18583910	13	25670176	PABPC3	TSS200	Island
cg05527869	17	35294476	LHX1	TSS200	Island
cg05412896	3	49377702	USP4;USP4	TSS200;TSS200	Island
cg14359052	6	106546744	PRDM1;PRDM1	Body;TSS200
cg12763671	20	17206723	PCSK2;PCSK2;PCSK2	TSS1500;TSS1500;TSS200	Island
cg17937101	8	1765066	MIR596	TSS1500	Island
cg17566118	10	8095797	FLJ45983;GATA3;GATA3;FLJ45983	TSS1500;TSS1500;TSS1500;TSS1500	Island
cg16297271	14	94984308	SERPINA12	TSS200
cg02057301	6	17102483	STMND1	TSS200	Island
cg20318726	4	13549621	LOC285548	TSS200	Island
cg03192775	13	27335151	GPR12	TSS1500	Island
cg20962746	11	118436826	C11orf60;C11orf60	TSS200;TSS200
cg02968741	4	47033423	GABRB1;GABRB1	1stExon;5'UTR	N_Shore
cg18238071	9	77567959	C9orf40;C9orf41-AS1	TSS200;Body	Island
cg06818777	17	48546620	CHAD;ACSF2	TSS1500;Body	Island
cg05579077	2	50574437	NRXN1;NRXN1;NRXN1;NRXN1	1stExon;5'UTR;Body;Body	Island
cg13077413	7	128578268	IRF5;IRF5;IRF5;IRF5	TSS200;5'UTR;5'UTR;5'UTR	Island
cg09547777	1	160160232	CASQ1	TSS200
cg07372602	7	95225681	PDK4;PDK4	1stExon;5'UTR	Island
cg21778743	2	24397871	FAM228A	TSS200	Island
cg15234168	11	8832742	ST5;ST5;ST5	TSS1500;5'UTR;5'UTR
cg25717182	11	76382149	LRRC32;LRRC32	TSS1500;TSS1500	Island
cg25886996	5	135701161	TRPC7;TRPC7;TRPC7;TRPC7;TRPC7;TRPC7	1stExon;1stExon;1stExon;5'UTR;5'UTR;5'UTR
cg05385513	2	56150478	EFEMP1;EFEMP1;EFEMP1	TSS200;5'UTR;5'UTR	Island
cg03335246	4	4860431	MSX1	TSS1500	N_Shore
cg08899786	6	30457711	HLA-E	Body	Island
cg08814105	5	172662130	NKX2-5;NKX2-5;NKX2-5;NKX2-5;NKX2-5;NKX2-5	5'UTR;1stExon;5'UTR;1stExon;5'UTR;1stExon	Island
cg04361199	1	151762906	TDRKH;TDRKH;TDRKH;TDRKH;TDRKH;TDRKH;TDRKH;TDRKH	5'UTR;5'UTR;5'UTR;5'UTR;1stExon;1stExon;1stExon;1stExon	Island
cg20544307	16	8961293	CARHSP1;CARHSP1;CARHSP1;CARHSP1;CARHSP1;CARHSP1	TSS200;5'UTR;5'UTR;5'UTR;5'UTR;5'UTR	N_Shore
cg19498147	6	31598777	BAT2	Body	N_Shore
cg02312409	6	125284241	STL	TSS200	Island
cg06707081	8	11560779	GATA4	TSS1500	Island
cg19592439	3	138665957	FOXL2;C3orf72;FOXL2	1stExon;TSS200;5'UTR	Island
cg09464206	2	202122309	CASP8;CASP8;CASP8;CASP8;CASP8	5'UTR;5'UTR;5'UTR;TSS1500;5'UTR
cg10916702	3	149376317	WWTR1;WWTR1;WWTR1	5'UTR;TSS1500;TSS1500	S_Shore
cg06784218	1	46089804	CCDC17	TSS200	S_Shore
cg02416424	17	39684825	KRT19	TSS200	S_Shore
cg13781853	17	6616867	SLC13A5;SLC13A5	TSS200;TSS200	Island
cg22381808	15	69452537	MIR548H4;GLCE	Body;TSS1500	Island
cg00256923	3	59035723	C3orf67	TSS200	Island
cg00959846	2	172949760	DLX1;DLX1	TSS1500;TSS1500	Island
cg00925722	16	67918030	EDC4;NRN1L	Body;TSS1500	N_Shore
cg20427865	16	57406353	CX3CL1	TSS200
cg03311684	10	119293360	EMX2OS	Body	N_Shore
cg01284869	22	31002946	TCN2	TSS1500
cg21294812	6	132722770	MOXD1	TSS200	Island
cg09788843	4	154711081	SFRP2	TSS1500	N_Shore
cg02761940	11	63439157	ATL3	TSS200	Island
cg22971398	5	96519117	RIOK2;RIOK2	TSS200;TSS200	N_Shore
cg24648947	1	15497931	C1orf195;C1orf195;TMEM51;TMEM51;TMEM51;TMEM51	5'UTR;5'UTR;5'UTR;5'UTR;5'UTR;5'UTR
cg08230059	6	83072774	TPBG;TPBG	TSS1500;TSS200	N_Shore
cg17585031	17	25798942	KSR1	TSS200
cg08095637	3	169530527	LRRC34	TSS1500	S_Shore
cg07382790	2	219157376	TMBIM1;PNKD	TSS200;Body	Island
cg00518417	2	219745097	WNT10A	TSS200	Island
cg19362196	1	26233615	STMN1;STMN1;STMN1;STMN1	TSS1500;TSS1500;TSS1500;TSS1500	Island
cg14395112	11	126173140	DCPS	TSS1500	N_Shore
cg24463073	6	118973353	C6orf204;C6orf204	TSS1500;TSS1500	S_Shore
cg19814518	1	162467080	UHMK1;UHMK1;UHMK1	TSS1500;TSS1500;1stExon	N_Shore
cg16822855	3	40428330	ENTPD3	TSS1500	N_Shore
cg09210278	3	184037979	EIF4G1;EIF4G1;EIF4G1;EIF4G1;EIF4G1;EIF4G1;EIF4G1;EIF4G1	TSS200;Body;Body;Body;Body;Body;Body;Body
cg24722451	6	43021795	CUL7;CUL7;MRPL2;MRPL2	TSS200;TSS200;3'UTR;3'UTR	S_Shore
cg23064465	4	183838739	DCTD;DCTD	TSS200;TSS200	Island
cg27344587	2	63275602	LOC100132215	TSS1500	Island
cg07139329	1	201708558	NAV1;NAV1	TSS1500;Body	N_Shore
cg15501023	17	26899065	PIGS	TSS200	S_Shore
cg13300939	1	202091868	GPR37L1	TSS200
cg17346745	1	65613044	AK4;AK4;AK4	TSS1500;TSS1500;TSS200	Island
cg26061304	8	136469480	KHDRBS3	TSS1500	Island
cg15032098	4	41258560	UCHL1	TSS1500	N_Shore
cg10326287	16	84853821	CRISPLD2	5'UTR	S_Shore
cg22627981	1	165204410	LMX1A	Body	N_Shore
cg17845761	1	175162550	KIAA0040;KIAA0040;KIAA0040;KIAA0040	TSS1500;TSS1500;TSS1500;TSS1500	S_Shore
cg10253847	6	28227085	NKAPL	TSS200	Island
cg20418754	8	90913880	OSGIN2;OSGIN2	TSS1500;TSS1500	N_Shore
cg22982236	6	74405406	LOC101928489;CD109;CD109;CD109	Body;TSS1500;TSS1500;TSS1500	N_Shore
cg02062744	10	46168586	ZFAND4;ZFAND4;ZFAND4;ZFAND4;ZFAND4	TSS1500;TSS1500;TSS1500;TSS1500;TSS1500	Island
cg00338116	13	43566313	EPSTI1;EPSTI1;EPSTI1;EPSTI1	5'UTR;5'UTR;1stExon;1stExon	Island
cg04838747	1	92950450	GFI1;GFI1;GFI1	5'UTR;5'UTR;TSS1500	Island
cg14173258	6	28832474			S_Shore
cg01971547	6	108436519			Island
cg23433430	4	41362520	LIMCH1;LIMCH1;LIMCH1;LIMCH1;LIMCH1	TSS1500;TSS1500;TSS1500;TSS1500;5'UTR	Island
cg04691425	12	96252524	SNRPF	TSS200	N_Shore
cg23816347	3	126113640	CCDC37	TSS200	Island
cg03270929	3	46735315	ALS2CL	TSS200	Island
cg16517394	1	173176362	TNFSF4;TNFSF4	5'UTR;1stExon
cg15237100	15	69755217
cg25594899	1	1182226	FAM132A	TSS200	Island
cg11041835	2	189156425	GULP1	TSS1500	Island
cg19099850	14	55595958	LGALS3;LGALS3	1stExon;5'UTR	Island
cg04463649	3	57743197	SLMAP;SLMAP;SLMAP;SLMAP;SLMAP;SLMAP	5'UTR;5'UTR;5'UTR;1stExon;1stExon;1stExon	S_Shore
cg23039660	4	1005884	FGFRL1;FGFRL1;FGFRL1	5'UTR;TSS1500;5'UTR	N_Shore
cg02396496	17	74534090	CYGB	TSS1500	Island
cg27323091	11	2721619	KCNQ1OT1;KCNQ1;KCNQ1	TSS1500;Body;Body	Island
cg14269973	13	46425904	SIAH3	TSS200
cg10112138	14	92788255	SLC24A4;SLC24A4	TSS1500;TSS1500	N_Shore
cg20142172	18	76738055			Island
cg24829665	6	136872402	MAP7;MAP7;MAP7	TSS1500;TSS1500;TSS1500	S_Shore
cg18457685	6	29760659	HCG4	Body	Island
cg09510269	6	30292743	HCG18;HCG18	Body;Body	N_Shore
cg10895922	5	172662315	NKX2-5;NKX2-5;NKX2-5	TSS200;TSS200;TSS200	N_Shore
cg18072802	4	54966247	GSX2;GSX2	5'UTR;1stExon	Island
cg18213979	17	29297873	RNF135;RNF135	TSS200;TSS200	N_Shore
cg17326095	15	89959989			Island
cg23687940	16	56623209	MT3	TSS200	Island
cg11518846	6	133562246	EYA4;EYA4;EYA4	TSS1500;TSS1500;TSS1500	Island
cg11397854	3	13008878	IQSEC1;IQSEC1	Body;Body	Island
cg17093638	6	29944505	HCG9	Body	Island
cg15645309	14	75988747	BATF	TSS200
cg04214430	13	50702707			N_Shore
cg13610622	10	11504551	USP6NL;USP6NL	Body;Body	N_Shore
cg08104501	4	40198486	RHOH;RHOH;RHOH;RHOH;RHOH;RHOH;RHOH;RHOH;RHOH;RHOH;RHOH;RHOH	TSS200;TSS200;TSS200;TSS200;TSS200;TSS200;5'UTR;5'UTR;5'UTR;5'UTR;5'UTR;5'UTR
cg06903818	14	105444575	AHNAK2;AHNAK2	5'UTR;1stExon	Island
cg22337605	1	12227417	TNFRSF1B	Body	Island
cg10667386	17	55162855	AKAP1	5'UTR	Island
cg18007957	6	152011666	ESR1;ESR1	1stExon;5'UTR
cg04927889	3	62360464	FEZF2	TSS1500	S_Shore
cg00252332	13	73633178	KLF5;KLF5	5'UTR;1stExon	Island
cg23130254	2	176964588	HOXD12	1stExon	Island
cg10559803	1	178693897	RALGPS2	TSS1500	N_Shore
cg16857104	6	33179659	RING1	Body	N_Shore
cg01031101	6	28227091	NKAPL	TSS200	Island
cg10865856	6	30043061	RNF39;RNF39	1stExon;1stExon	Island
cg23224451	9	93563784	SYK;SYK;SYK	TSS1500;TSS200;TSS200	Island
cg21164727	9	95858436	C9orf89	TSS200	Island
cg02594410	6	108436440			Island
cg14536096	20	58509298			Island
cg11823443	16	57406340	CX3CL1;CX3CL1	TSS200;TSS200
cg14454121	12	13043585	GPRC5A	TSS1500	N_Shore
cg02281334	7	29233875	CHN2;CHN2;CHN2;CHN2	TSS1500;TSS1500;TSS1500;Body	Island
cg20806725	13	76444850
cg19510472	19	14142205	IL27RA	TSS200	N_Shore
cg07323648	17	35291127			N_Shore
cg26747317	6	31829793	NEU1	Body	N_Shore
cg13879483	12	95942907	USP44;USP44	TSS1500;5'UTR	Island
cg04000140	20	43977046	SDC4;SDC4	1stExon;5'UTR	Island
cg14344712	16	57836634	KIFC3;KIFC3	TSS200;TSS200	Island
cg07524919	6	32063901	TNXB	Body	Island
cg12077319	8	81787141	ZNF704	TSS200	S_Shore
cg10022510	10	99446788	AVPI1;AVPI1	5'UTR;1stExon	Island
cg26358374	12	110252616	TRPV4;TRPV4	5'UTR;5'UTR
cg22404786	7	5821636	RNF216;RNF216	TSS1500;TSS1500	S_Shore
cg14095637	6	31371351	MICA	TSS200	Island
cg19522900	3	124303745	KALRN;KALRN	1stExon;Body	Island
cg24150051	1	223899998	CAPN2;CAPN2	TSS200;Body	Island
cg11374871	2	26785513	C2orf70	1stExon	Island
cg19173554	5	131705889	SLC22A5;SLC22A5;LOC553103	1stExon;1stExon;TSS1500	Island
cg01309395	6	33091795	HLA-DPB2	Body
cg26985289	1	9884622	CLSTN1;CLSTN1	TSS200;TSS200	Island
cg12131903	18	52495103	RAB27B	TSS1500	N_Shore
cg13133961	6	36355488	ETV7	TSS200	Island
cg17119387	17	2615431	KIAA0664	TSS1500	Island
cg24819835	4	15780011	CD38;CD38	1stExon;5'UTR	Island
cg10403100	12	70132519	RAB3IP;RAB3IP;RAB3IP;LOC101928002;RAB3IP;RAB3IP;RAB3IP;RAB3IP;RAB3IP	TSS1500;TSS1500;TSS1500;TSS200;1stExon;1stExon;5'UTR;5'UTR;Body	Island
cg22067891	5	95998008	CAST;CAST;CAST	5'UTR;1stExon;5'UTR	Island
cg23626733	1	2345398	PEX10;PEX10	TSS1500;TSS1500	N_Shore
cg22672717	11	57193703	SLC43A3;SLC43A3;SLC43A3;SLC43A3;SLC43A3	5'UTR;5'UTR;5'UTR;5'UTR;5'UTR	N_Shore
cg12060422	10	102821684	KAZALD1;KAZALD1	1stExon;5'UTR	Island
cg12203883	3	136538615	SLC35G2;SLC35G2;SLC35G2	5'UTR;5'UTR;5'UTR	Island
cg16938490	3	182971025	MCF2L2;B3GNT5	Body;TSS200	N_Shore
cg26036029	6	32552443	HLA-DRB1	Body	S_Shore
cg05264298	6	28832611			S_Shore
cg17772163	5	68787760	OCLN	TSS1500	N_Shore
cg09908474	7	128578023	IRF5;IRF5;IRF5;IRF5;IRF5;IRF5;IRF5;IRF5;IRF5;IRF5	5'UTR;1stExon;TSS1500;TSS1500;1stExon;1stExon;5'UTR;5'UTR;1stExon;5'UTR	Island
cg15593382	1	84630286	PRKACB;PRKACB;PRKACB;PRKACB;PRKACB;PRKACB;PRKACB;PRKACB;PRKACB;PRKACB;PRKACB	TSS200;TSS200;TSS200;Body;Body;Body;Body;Body;Body;Body;Body
cg08153752	1	2458258	PANK4	TSS1500	Island
cg12759215	19	14183018	LOC113230	TSS1500	Island
cg04120413	3	148804743	HLTF;HLTF	TSS1500;TSS1500	S_Shore
cg22951229	6	29910912	HLA-A	Body	Island
cg11504495	7	48128148	UPP1;UPP1;UPP1;UPP1;UPP1;UPP1	TSS1500;TSS1500;TSS1500;TSS1500;TSS200;TSS200	Island
cg01786828	11	9685521	SWAP70	TSS200	Island
cg10775424	11	65149911	SLC25A45;SLC25A45;SLC25A45;SLC25A45;SLC25A45	5'UTR;5'UTR;5'UTR;TSS200;TSS200	N_Shelf
cg18705408	2	20212524	MATN3	TSS200	Island
cg12177793	14	24837892	NFATC4;NFATC4	Body;Body	Island
cg23687971	20	32262772	NECAB3;NECAB3	TSS1500;TSS1500	N_Shore
cg18761994	6	24911326	FAM65B	TSS200	S_Shore
cg20318096	1	31846110	FABP3	TSS200
cg25434174	12	85306727	SLC6A15;SLC6A15;SLC6A15	TSS200;TSS200;TSS200	Island
cg07111678	18	60987770	BCL2;BCL2	TSS1500;TSS1500	Island
cg11170179	19	51522767	KLK10;KLK10;KLK10	5'UTR;5'UTR;5'UTR	Island
cg09392355	3	148805174	HLTF;HLTF	TSS1500;TSS1500	S_Shore
cg24466836	11	116706700	APOA1;APOA1-AS	Body;TSS200	Island
cg20869158	2	48982948	LHCGR;STON1-GTF2A1L	TSS200;Body	Island
cg25194720	11	128712417	KCNJ1;KCNJ1;KCNJ1;KCNJ1;KCNJ1	5'UTR;5'UTR;5'UTR;TSS200;5'UTR
cg13589218	7	4783964	FOXK1	Body	N_Shore
cg00804392	4	40198595	RHOH;RHOH	5'UTR;1stExon
cg02966153	19	1401767	GAMT;GAMT	TSS1500;TSS1500	Island
cg20497704	18	43913147	RNF165	TSS1500	N_Shore
cg15932013	6	21666659	FLJ22536	TSS200	Island
cg06756709	17	27045548	NARR;RAB34;RAB34;RAB34;RAB34;RAB34;RAB34;RAB34;RAB34;RPL23A	TSS1500;TSS1500;TSS1500;TSS1500;TSS1500;TSS1500;TSS1500;TSS1500;TSS1500;TSS1500	S_Shore
cg07252486	11	131533199	C11orf39;NTM	Body;Body
cg02925229	3	139258948	RBP1;RBP1;RBP1	TSS1500;TSS1500;TSS1500	S_Shore
cg07945221	16	810247	MSLN;MSLN	TSS1500;TSS1500
cg22924585	19	14183212	LOC113230	TSS1500	Island
cg11908570	1	175162044	KIAA0040;KIAA0040;KIAA0040;KIAA0040;KIAA0040;KIAA0040	1stExon;5'UTR;TSS200;5'UTR;TSS200;1stExon	Island
cg15906794	17	7197963	YBX2	TSS200	Island
cg11998141	8	1765309	MIR596	TSS200	S_Shore
cg24198493	7	72722948	NSUN5;NSUN5;NSUN5;NSUN5	TSS200;TSS200;TSS200;TSS200	Island
cg00189457	11	10326728	ADM;ADM	1stExon;5'UTR	S_Shore
cg26053358	11	2397576	CD81	TSS1500	N_Shore
cg06415087	7	12726571	ARL4A;ARL4A;ARL4A;ARL4A;ARL4A	1stExon;5'UTR;1stExon;TSS1500;5'UTR	Island
cg15395148	6	29720485			Island
cg05364759	1	21835945	ALPL;ALPL	5'UTR;1stExon	Island
cg06851240	1	145040886	PDE4DIP	Body	S_Shore
cg16167240	11	122852284	BSX	1stExon	N_Shore
cg06577045	6	105628022	POPDC3	TSS200	S_Shore
cg14018247	11	6586011	DNHD1	Body
cg26118047	2	29320360	CLIP4	TSS200
cg17389835	19	46147025	EML2;EML2	TSS200;Body	S_Shore
cg00554442	16	1021074	LMF1	TSS200	Island
cg15424250	7	30029808	SCRN1;SCRN1;SCRN1;SCRN1	1stExon;TSS1500;TSS200;TSS1500	Island
cg18650716	6	30711863	FLOT1;IER3	TSS1500;Body	Island
cg15120454	1	156339198	RHBG;RHBG	1stExon;Body	Island
cg21089667	3	148805262	HLTF;HLTF	TSS1500;TSS1500	S_Shore
cg05926269	20	57463906	GNAS;GNAS;GNAS;GNAS	3'UTR;3'UTR;TSS1500;Body	Island
cg03326912	16	21170814	TMEM159;TMEM159;TMEM159;TMEM159;TMEM159;TMEM159;DNAH3;TMEM159	5'UTR;5'UTR;5'UTR;5'UTR;5'UTR;5'UTR;TSS200;Body	S_Shore
cg09899173	8	1765336	MIR596	TSS200	S_Shore
cg11154666	6	31599532	BAT2	Body	Island
cg07348922	6	33244990	B3GALT4;B3GALT4	1stExon;5'UTR	Island
cg20749283	15	69755176
cg00131983	4	4867424			Island
cg10687604	6	29720687			Island
cg15631966	12	121163597	ACADS;ACADS	1stExon;5'UTR	Island
cg22541808	17	40687226	NAGLU	TSS1500	N_Shore
cg00126959	17	48712203	ABCC3;ABCC3	TSS200;TSS200	Island
cg20415811	2	74700246	CCDC142;MRPL53	3'UTR;TSS1500	S_Shore
cg07985687	16	56815581	NUP93;NUP93	TSS200;Body
cg06702808	19	14142421	IL27RA	TSS200	Island
cg01204606	11	116451788			Island
cg01698298	11	61062964	VWCE	TSS200	Island
cg20403873	10	13708147	FRMD4A	Body
cg07146354	9	77568001	C9orf40;C9orf41-AS1	TSS200;Body	Island
cg25907965	17	19881916	AKAP10	TSS1500	N_Shore
cg08913189	2	189155842	GULP1;GULP1;GULP1	TSS1500;TSS1500;TSS1500	N_Shore
cg14604529	16	2041802	SYNGR3	Body	S_Shore
cg15606135	12	55378169	TESPA1	5'UTR
cg02951344	11	85522279	SYTL2	TSS200	Island
cg13412433	15	30115098	TJP1;TJP1;TJP1;TJP1	TSS1500;TSS1500;TSS1500;Body	Island
cg00351930	10	31607699	ZEB1;ZEB1;ZEB1;ZEB1;LOC220930	TSS200;TSS1500;TSS200;Body;Body	Island
cg04928005	3	24536812	THRB;THRB;THRB	TSS1500;TSS1500;TSS1500	Island
cg14526204	19	44174404	PLAUR;PLAUR;PLAUR;PLAUR;PLAUR;PLAUR	5'UTR;1stExon;5'UTR;5'UTR;1stExon;1stExon	S_Shore
cg04828696	19	44174584	PLAUR;PLAUR;PLAUR;PLAUR	TSS200;TSS200;TSS200;TSS200	S_Shore
cg09805405	6	122931154	PKIB;PKIB;PKIB	5'UTR;TSS1500;TSS1500	Island
cg23167218	5	138609385	MATR3;SNHG4	TSS1500;TSS1500	Island
cg22297146	15	48470516	MYEF2;MYEF2	5'UTR;1stExon	Island
cg19580752	10	135050355	VENTX	TSS1500	Island
cg26458072	10	102279694	SEC31B	TSS200	Island
cg12309957	2	220118672	TUBA4A;TUBA4B	TSS200;Body	Island
cg19950455	21	44495595	CBS	5'UTR	Island
cg05602157	1	211500045	TRAF5;TRAF5	TSS200;5'UTR	N_Shore
cg24111342	9	86572266	C9orf64	TSS1500	S_Shore
cg07695519	4	140374179	RAB33B	TSS1500	N_Shore
cg20633339	19	10196919	C19orf66;C19orf66	5'UTR;1stExon	Island
cg24790628	19	34112376	CHST8;CHST8	TSS1500;TSS1500	Island
cg13120875	7	144533471	TPK1;TPK1	TSS1500;TSS1500	S_Shore
cg07648238	12	6493264	LTBR	TSS200	Island
cg16615348	5	140090765	VTRNA1-1	TSS200
cg22970435	6	44310228	SPATS1	TSS200
cg17132854	12	110253166	TRPV4;TRPV4;TRPV4;TRPV4;TRPV4	TSS1500;TSS1500;TSS1500;TSS1500;5'UTR
cg23491593	12	117036740
cg07902473	1	205425007			Island
cg12552232	12	123258746	CCDC62;CCDC62	TSS1500;TSS1500
cg21792150	3	101567884	NFKBIZ;NFKBIZ	5'UTR;TSS1500	N_Shore
cg11554650	6	30653191	KIAA1949;KIAA1949	Body;1stExon	N_Shore
cg15789055	6	33179772	RING1	Body	N_Shore
cg16638571	8	81083534	TPD52;TPD52	Body;Body	Island
cg21440776	12	6658378	IFFO1;IFFO1;IFFO1	Body;TSS200;Body	S_Shore
cg26467279	20	56287052	PMEPA1;PMEPA1;PMEPA1	TSS1500;TSS1500;TSS1500	S_Shore
cg14195684	8	74660125	STAU2;STAU2;STAU2;STAU2;STAU2;STAU2;STAU2	TSS1500;TSS1500;TSS200;TSS1500;TSS1500;TSS1500;TSS1500	S_Shore
cg05694847	12	57984904	PIP4K2C;PIP4K2C;PIP4K2C;PIP4K2C	TSS200;TSS200;TSS200;TSS200	Island
cg06282270	11	61062910	VWCE	TSS200	Island
cg03149970	12	107078552	RFX4;RFX4;RFX4;RFX4	Body;Body;5'UTR;1stExon
cg18888137	6	32945759	BRD2;BRD2	Body;Body
cg23359714	8	41168336	SFRP1	TSS1500	S_Shore
cg07810961	5	139927271	EIF4EBP3;EIF4EBP3;ANKHD1-EIF4EBP3	1stExon;5'UTR;Body	Island
cg00217298	6	74020052	KHDC1;KHDC1	TSS200;Body	Island
cg21753226	11	2890668	KCNQ1DN	TSS1500	Island
cg10671946	6	31740805	C6orf27	Body
cg00175901	12	113416290	OAS2;OAS2;OAS2;OAS2;OAS2;OAS2	1stExon;5'UTR;5'UTR;1stExon;1stExon;5'UTR
cg19986202	3	169379554	MECOM	Body	Island
cg24518247	6	33264210	RGL2;RGL2	Body;Body	N_Shelf
cg18809600	6	160389711	IGF2R	TSS1500	N_Shore
cg05667158	12	4381890	CCND2	TSS1500	Island
cg01062930	7	95226042	PDK4	TSS200	Island
cg15916166	3	138327519	FAIM;FAIM;FAIM;FAIM	TSS200;TSS200;TSS200;TSS1500	Island
cg08066497	7	95951707	SLC25A13;SLC25A13;SLC25A13	TSS1500;TSS1500;TSS1500	S_Shore
cg12228268	5	159798033	C1QTNF2	TSS1500	S_Shore
cg01068823	16	22012676	C16orf65	TSS1500
cg26418363	12	111284749	CCDC63;CCDC63;CCDC63	TSS200;TSS200;TSS200
cg24635257	1	12226947	TNFRSF1B	TSS200	Island
cg16319691	11	17566011	USH1C;USH1C	TSS200;TSS200	Island
cg16201841	8	71581439	XKR9;LACTB2;LACTB2;XKR9;XKR9;XKR9	TSS1500;1stExon;5'UTR;TSS200;TSS200;TSS200	Island
cg11656177	11	45392729
cg19924104	7	94285672	PEG10;PEG10;PEG10;SGCE;SGCE;SGCE;PEG10	5'UTR;1stExon;1stExon;TSS200;TSS200;TSS200;5'UTR	Island
cg14566578	16	21171470	TMEM159;TMEM159;TMEM159;TMEM159;TMEM159;TMEM159;DNAH3;TMEM159	5'UTR;5'UTR;5'UTR;5'UTR;5'UTR;5'UTR;TSS1500;Body	S_Shore
cg23906872	11	2722613	KCNQ1OT1;KCNQ1;KCNQ1	TSS1500;Body;Body	S_Shore
cg01676996	6	30619167	C6orf136;C6orf136;C6orf136	Body;Body;Body	S_Shelf
cg06205331	3	124303268	KALRN;KALRN	Body;TSS1500	N_Shore
cg12477716	17	47073436	IGF2BP1;IGF2BP1	TSS1500;TSS1500	Island
cg22320082	10	26222425	MYO3A;LOC101929073	TSS1500;Body	N_Shore
cg17217189	17	47074655	IGF2BP1;IGF2BP1	TSS200;TSS200	Island
cg05504685	17	33700513	SLFN11;SLFN11;SLFN11;SLFN11;SLFN11;SLFN11;SLFN11;SLFN11;SLFN11	5'UTR;5'UTR;5'UTR;5'UTR;1stExon;1stExon;1stExon;1stExon;5'UTR	Island
cg13859541	3	30647802	TGFBR2;TGFBR2	TSS200;TSS200	N_Shore
cg27653766	2	37899761	CDC42EP3;CDC42EP3;CDC42EP3;CDC42EP3	TSS1500;TSS1500;TSS1500;TSS200	Island
cg25640822	5	134871645	NEUROG1	TSS200	Island
cg02954262	18	3451750	TGIF1;TGIF1;TGIF1;TGIF1;TGIF1;TGIF1;TGIF1;TGIF1;TGIF1	5'UTR;Body;5'UTR;1stExon;5'UTR;5'UTR;Body;Body;1stExon	Island
cg16321228	10	3109625	PFKP	TSS200	Island
cg26011014	1	40783003	COL9A2	TSS200	Island
cg02870950	10	46168231	ANUBL1;ANUBL1;ANUBL1;ANUBL1	5'UTR;1stExon;1stExon;5'UTR	Island
cg12554483	10	135051351	VENTX	TSS200	Island
cg23273694	7	151137162	CRYGN	TSS200	Island
cg02216250	5	68788173	OCLN;OCLN	5'UTR;1stExon	Island
cg23729501	1	84629943	PRKACB;PRKACB;PRKACB;PRKACB;PRKACB;PRKACB;PRKACB;PRKACB;PRKACB;PRKACB;PRKACB;PRKACB;PRKACB;PRKACB;PRKACB	TSS1500;TSS1500;TSS1500;5'UTR;5'UTR;5'UTR;5'UTR;1stExon;1stExon;1stExon;1stExon;Body;Body;Body;Body
cg16561543	14	105714843	BRF1;BRF1;BTBD6	TSS1500;Body;TSS200	Island
cg09899215	16	75150799	LDHD;LDHD	TSS200;TSS200	S_Shore
cg01567634	1	114696671	SYT6	TSS200	Island
cg02236650	10	17269775	VIM	TSS1500	N_Shore
cg10071275	20	62795830	MYT1;MYT1	5'UTR;1stExon
cg24568347	2	150186421	LYPD6;LYPD6	TSS1500;TSS200	N_Shore
cg04437751	3	10206628	IRAK2;IRAK2	1stExon;5'UTR	Island
cg01768342	1	26517056	CATSPER4	TSS200
cg05886671	10	71333152	NEUROG3	TSS200	Island
cg26749853	6	30568703	PPP1R10	3'UTR
cg11390388	19	49929717	GFY	1stExon	N_Shore
cg24517501	1	92952702	GFI1;GFI1	TSS1500;TSS1500	S_Shore
cg14702215	10	13708110	FRMD4A	Body
cg17090968	12	46663694	SLC38A1;SLC38A1	TSS1500;TSS1500	S_Shore
cg19902228	5	177660012	PHYKPL;PHYKPL;PHYKPL;PHYKPL;PHYKPL	TSS200;TSS200;TSS200;TSS200;TSS200	S_Shore
cg25230532	9	34646550	GALT	TSS200	N_Shore
cg01309665	3	62304567	C3orf14;C3orf14;C3orf14;C3orf14;PTPRG-AS1;PTPRG-AS1;PTPRG-AS1	TSS200;TSS200;TSS200;TSS200;Body;Body;Body	Island
cg12420948	6	33358593	KIFC1	TSS1500	N_Shore
cg04475877	11	2951676	PHLDA2	TSS1500	Island
cg14263139	11	66104018	RIN1	TSS200	S_Shore
cg04626451	6	143998967	PHACTR2;PHACTR2;PHACTR2;PHACTR2	TSS200;Body;Body;TSS200	N_Shore
cg19995459	3	30647672	TGFBR2;TGFBR2	TSS1500;TSS1500	N_Shore
cg27345637	17	56297348	MKS1;MKS1	TSS1500;TSS1500	S_Shore
cg13193548	1	11724542	FBXO6	5'UTR	Island
cg06753439	6	33245488	B3GALT4	1stExon	Island
cg10726475	3	149375252	WWTR1;WWTR1;WWTR1	5'UTR;5'UTR;5'UTR	Island
cg03452174	17	27045113	RAB34;RAB34;RAB34;RAB34;RAB34;RAB34;RAB34	Body;Body;TSS1500;Body;TSS1500;Body;Body	N_Shore
cg26741503	1	112047187	TMIGD3;ADORA3;ADORA3;ADORA3;TMIGD3;TMIGD3	TSS1500;TSS1500;TSS1500;TSS1500;Body;Body
cg02781074	13	101241206	GGACT	TSS200	Island
cg07457613	1	205473559	CDK18;CDK18;CDK18	TSS200;TSS200;TSS200	N_Shore
cg14795752	1	91185441			Island
cg19456540	14	60976285	SIX6	1stExon	Island
cg05057777	12	104697631	EID3;TXNRD1;TXNRD1;TXNRD1;EID3;TXNRD1;TXNRD1	1stExon;5'UTR;5'UTR;Body;5'UTR;Body;5'UTR	Island
cg00560671	13	21635735	LATS2	TSS200	Island
cg11539674	7	127291444	SND1	TSS1500	N_Shore
cg27360206	16	57836950	KIFC3;KIFC3	TSS1500;TSS1500	Island
cg09122683	20	56285701	PMEPA1;PMEPA1;PMEPA1;PMEPA1	TSS200;TSS200;5'UTR;TSS1500	S_Shore
cg08524514	10	50969659	OGDHL;OGDHL;OGDHL	5'UTR;5'UTR;5'UTR	Island
cg17384889	6	28227068	NKAPL	TSS200	Island
cg16905126	19	17392497	ANKLE1;ANKLE1;ANKLE1;ANKLE1;ANKLE1;ANKLE1;ANKLE1;ANKLE1;ANKLE1	5'UTR;5'UTR;5'UTR;5'UTR;1stExon;1stExon;1stExon;1stExon;Body	Island
cg09982773	7	128550860	KCP;KCP	TSS200;TSS200	Island
cg20777956	18	60987812	BCL2;BCL2	TSS1500;TSS1500	Island
cg16124571	1	115212670	DENND2C;DENND2C	1stExon;5'UTR	Island
cg25837340	11	128712932	KCNJ1;KCNJ1;KCNJ1;KCNJ1;KCNJ1	5'UTR;5'UTR;5'UTR;TSS1500;5'UTR
cg05698069	8	22436246	PDLIM2	TSS1500	N_Shore
cg19560945	12	126467559	LINC00939	Body
cg15185794	1	17446087	PADI2	TSS200	Island
cg06673910	10	43904777	HNRNPF;HNRNPF;HNRNPF;HNRNPF	TSS200;TSS1500;TSS1500;TSS200	Island
cg06354205	9	79073930	GCNT1;GCNT1;GCNT1	TSS200;TSS200;5'UTR	Island
cg01723291	6	29855890	HLA-H	Body	Island
cg20426571	12	114843919	TBX5;TBX5;TBX5	TSS200;5'UTR;5'UTR	N_Shore
cg12470011	1	205473662	CDK18;CDK18;CDK18	TSS200;TSS200;TSS200	N_Shore
cg07537523	12	25102311	BCAT1	TSS200	S_Shore
cg11278602	6	29760757	HCG4	Body	Island
cg11466109	6	34482482	PACSIN1;PACSIN1	TSS200;5'UTR
cg02686351	5	132114059	SEPT8;SEPT8;SEPT8;SEPT8;SEPT8;SEPT8	TSS1500;TSS1500;TSS1500;TSS1500;TSS1500;TSS1500	S_Shore
cg00711351	22	50689941	HDAC10;HDAC10	TSS200;TSS200	Island
cg05679836	12	57472765	TMEM194A;TMEM194A	TSS200;TSS200	S_Shore
cg04770504	7	24797363	DFNA5;DFNA5;DFNA5;DFNA5;DFNA5	1stExon;TSS1500;1stExon;5'UTR;5'UTR	Island
cg23085666	3	125820924	SLC41A3	TSS1500
cg26647197	5	140800398	PCDHGA4;PCDHGA9;PCDHGA1;PCDHGA11;PCDHGB1;PCDHGB6;PCDHGA11;PCDHGB3;PCDHGB7;PCDHGA6;PCDHGA8;PCDHGA11;PCDHGA10;PCDHGA5;PCDHGB4;PCDHGA3;PCDHGA2;PCDHGA7;PCDHGB2;PCDHGB5	Body;Body;Body;TSS200;Body;Body;TSS200;Body;Body;Body;Body;TSS200;Body;Body;Body;Body;Body;Body;Body;Body	N_Shore
cg25906220	4	1006004	FGFRL1;FGFRL1;FGFRL1	5'UTR;TSS1500;5'UTR	Island
cg19575807	2	223185254			Island
cg14456207	1	114696491	SYT6;SYT6	TSS1500;TSS200	Island
cg16650717	1	19970334	NBL1;NBL1	TSS1500;Body	Island
cg24856064	13	31506963	C13orf26	Body
cg21914984	2	37899464	CDC42EP3	TSS200	Island
cg20069688	6	31941049	STK19;STK19;DOM3Z;STK19	Body;Body;TSS1500;Body	S_Shore
cg07928065	17	9694739	DHRS7C	TSS200
cg06941635	5	132113776	SEPT8;SEPT8;SEPT8;SEPT8	TSS1500;TSS1500;TSS1500;TSS1500	S_Shore
cg01015652	14	64761003	ESR2;ESR2;ESR2;ESR2;ESR2	1stExon;1stExon;5'UTR;5'UTR;5'UTR	Island
cg18086187	1	10057158	RBP7	TSS200	Island
cg26678516	12	107078680	RFX4;RFX4;RFX4	Body;Body;1stExon
cg25399158	1	156828821	INSRR;NTRK1	TSS200;Body	Island
cg11260904	5	134872029	NEUROG1	TSS1500	Island
cg25847484	1	47069653	MKNK1;MKNK1;MKNK1;MKNK1;MKNK1	Body;Body;5'UTR;5'UTR;5'UTR	Island
cg20240573	7	995187	ADAP1;ADAP1	TSS1500;TSS200	S_Shore
cg01904414	10	128077082	ADAM12;ADAM12;ADAM12;ADAM12;ADAM12;ADAM12;ADAM12;ADAM12;ADAM12;ADAM12	1stExon;1stExon;1stExon;1stExon;1stExon;5'UTR;5'UTR;5'UTR;5'UTR;5'UTR	Island
cg24155384	7	156811034			Island
cg12229523	18	12408304	SLMO1;SLMO1	Body;Body	S_Shore
cg26015683	6	29720519			Island
cg17670496	6	29759972	HCG4	Body	Island
cg00626368	11	6585958	DNHD1	Body
cg05839762	6	29911095	HLA-A	Body	Island
cg16944092	12	57634555	NDUFA4L2	TSS200	Island
cg10726517	11	368712	B4GALNT4	TSS1500
cg18694169	6	28227079	NKAPL	TSS200	Island
cg26365299	7	27205381	HOXA9	TSS1500	Island
cg00064840	7	4784485	FOXK1	Body	N_Shore
cg21663580	6	43044771	PTK7;PTK7;PTK7;PTK7	Body;Body;Body;Body	Island
cg17814457	4	1004609	FGFRL1;FGFRL1	TSS1500;TSS1500	Island
cg27600082	5	50265907	LOC100287592	Body	S_Shore
cg12379948	17	44896424	WNT3	TSS1500	Island
cg25457331	6	16238547	GMPR	TSS1500	N_Shore
cg23602832	6	32188021	NOTCH4	Body
cg25674286	1	112046915	ADORA3;ADORA3;ADORA3	Body;TSS200;TSS200
cg27420273	4	156129727	NPY2R	TSS200	Island
cg04410777	19	4558541	SEMA6B	TSS200	Island
cg17682432	11	368614	B4GALNT4	TSS1500
cg24624097	15	45493163	SHF;SHF	5'UTR;1stExon	S_Shore
cg15739955	19	14183651	LOC113230	TSS200	Island
cg08234415	10	2543891			Island
cg23881725	3	38080642	DLEC1;DLEC1	TSS200;TSS200	Island
cg12703371	4	103266563	SLC39A8;SLC39A8;SLC39A8;SLC39A8	TSS1500;TSS200;1stExon;5'UTR	Island
cg10243348	13	102105129	ITGBL1;ITGBL1	1stExon;5'UTR	N_Shore
cg05003666	11	8102717	TUB;TUB	TSS200;Body	Island
cg23318713	10	75670697	PLAU;C10orf55;PLAU	TSS200;3'UTR;TSS200	Island
cg17714030	16	229983	HBQ1	TSS1500	N_Shore
cg08735211	6	32920657	HLA-DMA	Body
cg22924867	7	94286834	SGCE;PEG10;SGCE;PEG10;SGCE	TSS1500;5'UTR;TSS1500;5'UTR;TSS1500	S_Shore
cg24368998	17	15467135	FAM18B2;FAM18B2	TSS200;TSS200	S_Shore
cg03918605	12	95942081	USP44;USP44;USP44	TSS200;5'UTR;5'UTR	Island
cg16055035	6	13487883	GFOD1;C6orf114	TSS200;TSS1500	Island
cg17398538	8	143781374	LY6K;LY6K;LY6K	TSS200;TSS200;TSS200	N_Shore
cg07469744	16	67695950	PARD6A;ACD;ACD;PARD6A;ACD	Body;TSS1500;TSS1500;Body;TSS1500	S_Shore
cg01565145	12	752862	NINJ2;NINJ2;LOC100049716	TSS200;Body;Body	S_Shore
cg16453926	6	28829764			N_Shore
cg02321112	7	156810523			N_Shore
cg25660791	1	26560080	CEP85;CEP85	TSS1500;TSS1500	N_Shore
cg17108838	11	10327138	ADM	5'UTR	Island
cg01490004	11	65149417	SLC25A45;SLC25A45	Body;5'UTR
cg08475446	5	172261146	ERGIC1	TSS200	Island
cg07081465	3	192958373	HRASLS;MGC2889	TSS1500;TSS1500	N_Shore
cg26753918	14	24540526	CPNE6;CPNE6	TSS200;Body
cg23246821	3	149095573	TM4SF1	TSS200
cg03867702	2	169104828	STK39	TSS1500	S_Shore
cg26510017	12	39299546	CPNE8	TSS200	Island
cg00746592	4	57396594	THEGL	TSS200	N_Shore
cg01093878	2	131512663	FAM123C;FAM123C;FAM123C;FAM123C	TSS1500;TSS1500;TSS1500;TSS1500	N_Shore
cg07336230	6	39693357	KIF6	TSS200	S_Shore
cg15368455	5	37835958	GDNF;GDNF;GDNF	TSS1500;5'UTR;TSS1500	N_Shore
cg18839746	20	61448150	COL9A3	TSS1500	Island
cg05256304	11	116969870	SIK3	TSS1500	S_Shore
cg01839030	3	127317009	MCM2;MCM2	TSS200;TSS200	Island
cg10881842	6	390933	IRF4;IRF4;IRF4	TSS1500;TSS1500;TSS1500	N_Shore
cg03048654	10	118893138	VAX1;VAX1	3'UTR;Body	N_Shore
cg20337720	14	24838122	NFATC4;NFATC4;NFATC4;NFATC4;NFATC4;NFATC4	Body;Body;TSS1500;Body;Body;TSS200	Island
cg22907891	14	89878733	FOXN3;FOXN3	Body;Body	N_Shelf
cg04689379	19	46171262	GIPR	TSS1500	N_Shelf
cg11201861	20	3662958	ADAM33;ADAM33;ADAM33	TSS200;TSS200;TSS200	Island
cg16401465	10	63809170	ARID5B	Body
cg21017569	17	7832769	KCNAB3	TSS200	Island
cg13857119	1	6580308	PLEKHG5	TSS1500
cg04864149	1	95006838	F3	Body	Island
cg18755942	3	138666719	FOXL2;C3orf72	TSS1500;Body	N_Shore
cg26049648	17	41607973	ETV4;ETV4;ETV4;ETV4;ETV4	TSS200;Body;Body;Body;Body
cg03689403	12	89749377			S_Shore
cg03148858	19	3047978	TLE2	TSS1500	S_Shore
cg13238350	3	52280037	PPM1M;PPM1M	TSS200;TSS200	Island
cg23491599	2	155554688	KCNJ3	TSS1500	Island
cg11429485	13	101241306	GGACT	TSS1500	S_Shore
cg07529754	2	50575098	NRXN1;NRXN1;NRXN1	Body;Body;TSS1500	S_Shore
cg09094393	6	146136749	FBXO30	TSS1500	S_Shore
cg15057442	1	3688916	LOC388588	TSS1500	Island
cg10433965	7	114562008	MDFIC;MDFIC;MDFIC	TSS200;TSS200;TSS200	N_Shore
cg18750738	5	72595322			Island
cg14415166	1	52195283	OSBPL9;OSBPL9;OSBPL9;OSBPL9;OSBPL9;OSBPL9;OSBPL9;OSBPL9	TSS1500;TSS1500;TSS1500;Body;Body;Body;Body;Body	Island
cg01325754	1	47070045	MKNK1;MKNK1;MKNK1;MKNK1;MKNK1	TSS200;TSS200;TSS200;TSS200;TSS200	Island
cg09144709	1	116915824	ATP1A1;ATP1A1;ATP1A1	TSS1500;5'UTR;1stExon	Island
cg09467607	2	36825704	FEZ2;FEZ2	TSS1500;TSS1500	S_Shore
cg25371129	6	31599646	BAT2	Body	Island
cg05344026	3	169530920	LRRC34;LRRC34;LRRC34	TSS1500;TSS1500;TSS1500	S_Shore
cg23493174	12	13043504	GPRC5A	TSS1500	N_Shore
cg19714059	15	99644950	SYNM;SYNM	TSS1500;TSS1500	N_Shore
cg03654058	11	2722539	KCNQ1OT1;KCNQ1;KCNQ1	TSS1500;Body;Body	S_Shore
cg09526205	1	6266023	LOC102724450;RNF207	TSS200;TSS200	Island
cg17710804	1	36771844	C1orf113;C1orf113	TSS1500;TSS200	Island
cg16956170	15	57209858	TCF12;TCF12;TCF12;TCF12;LOC145783	TSS1500;TSS1500;TSS1500;TSS1500;Body	N_Shore
cg07507918	6	144385806	PLAGL1;PLAGL1	TSS200;TSS200	Island
cg16435539	3	39851009	MYRIP	TSS1500	N_Shore
cg24813314	1	156338960	RHBG;RHBG;RHBG;RHBG	TSS200;TSS200;TSS200;TSS200	Island
cg09229918	16	2041916	SYNGR3	Body	Island
cg23105839	10	135050004	VENTX	TSS1500	Island
cg25042239	6	43021668	CUL7;CUL7;CUL7;CUL7	5'UTR;1stExon;1stExon;5'UTR	Island
cg11819342	4	47840683	CORIN	TSS1500	S_Shore
cg21878074	12	13153637	HTR7P;HEBP1	Body;TSS1500	Island
cg27652925	6	31740951	C6orf27	Body
cg03189821	4	184908351	STOX2	Body
cg11806445	2	74775979	DOK1;LOXL3;LOXL3;LOXL3	TSS200;Body;Body;5'UTR	N_Shore
cg20047489	8	65292217			S_Shore
cg12451436	20	388650	RBCK1;RBCK1	TSS200;TSS200	Island
cg06509641	20	44539769	PLTP;PLTP;PLTP;PLTP	TSS200;Body;Body;Body	Island
cg15746696	19	58400494	ZNF814	TSS200	S_Shore
cg04879391	20	50721406	ZFP64	Body	Island
cg05702851	4	110481083	CCDC109B	TSS1500	Island
cg24910532	13	46961498	KIAA0226L;KIAA0226L;KIAA0226L;KIAA0226L;KIAA0226L;KIAA0226L;KIAA0226L;KIAA0226L;KIAA0226L;KIAA0226L;KIAA0226L;KIAA0226L;KIAA0226L	1stExon;1stExon;1stExon;1stExon;1stExon;1stExon;5'UTR;5'UTR;5'UTR;5'UTR;5'UTR;5'UTR;5'UTR	Island
cg05254747	8	22223937	SLC39A14;SLC39A14;SLC39A14;SLC39A14	TSS1500;TSS1500;TSS1500;TSS1500	N_Shore
cg14784699	10	31607330	ZEB1;ZEB1;ZEB1;LOC220930;ZEB1	TSS1500;TSS200;TSS1500;Body;TSS1500	Island
cg25313930	2	225266783	FAM124B;FAM124B	TSS200;TSS200
cg24686610	3	147125782	ZIC4;ZIC1	TSS1500;TSS1500	N_Shore
cg11342277	1	116915598	ATP1A1;ATP1A1	TSS1500;TSS200	Island
cg01270709	11	57519364	BTBD18	TSS200	N_Shore
cg26351764	20	37554909	FAM83D	TSS200	Island
cg00690143	7	30810858	FAM188B	TSS200	N_Shore
cg14771954	2	20212597	MATN3	TSS200	Island
cg24954845	4	82136461	PRKG2;PRKG2	TSS200;TSS200	Island
cg11100798	4	109088317	LEF1;LOC641518;LEF1;LEF1;LEF1	TSS1500;TSS1500;Body;Body;Body	Island
cg17627829	6	30292258	HCG18;HCG18	Body;Body	N_Shore
cg21189054	11	112831901	NCAM1;NCAM1;NCAM1	TSS200;TSS200;TSS200	N_Shore
cg07551659	15	57669165	CGNL1	5'UTR	S_Shore
cg17359975	6	132273157	CTGF	TSS1500	S_Shore
cg14811608	4	156129762	NPY2R	TSS200	Island
cg04690395	2	19558507	OSR1	TSS200	S_Shore
cg20701646	11	31833953	PAX6;PAX6;PAX6;PAX6;PAX6;PAX6;PAX6;PAX6	TSS200;5'UTR;5'UTR;TSS1500;TSS1500;TSS1500;TSS1500;TSS1500	Island
cg11315754	15	74422935	ISLR2;ISLR2;LOC283731;ISLR2;ISLR2;ISLR2	5'UTR;5'UTR;TSS1500;1stExon;5'UTR;5'UTR	Island
cg07781162	17	74533951	CYGB	TSS200	Island
cg10995640	8	70404928	SULF1;SULF1;SULF1;SULF1	5'UTR;TSS200;TSS200;5'UTR
cg20823695	1	2345410	PEX10;PEX10	TSS1500;TSS1500	N_Shore
cg16661654	11	10326549	ADM	TSS200	Island
cg19662219	15	34260719	AVEN;CHRM5	Body;TSS1500
cg08439149	1	2004163	PRKCZ;PRKCZ	TSS1500;Body	N_Shore
cg10775273	2	219857927	CRYBA2;CRYBA2;CRYBA2;CRYBA2	5'UTR;5'UTR;5'UTR;1stExon	Island
cg23407396	6	26197481	HIST1H3D	5'UTR	Island
cg26690949	20	58508943			Island
cg15323252	8	22436420	PDLIM2	TSS1500	Island
cg08553816	6	31465710	MICB	TSS200	Island
cg12979844	13	46425929	SIAH3	TSS200
cg03405114	18	43652430	PSTPIP2	TSS200	Island
cg09535605	6	17281327	RBM24;RBM24	TSS1500;TSS1500	Island
cg05736393	2	74775957	LOXL3	Body	N_Shore
cg16648571	20	36149231	BLCAP;BLCAP;BLCAP;BLCAP;NNAT;NNAT;BLCAP	5'UTR;5'UTR;5'UTR;5'UTR;TSS1500;TSS1500;5'UTR	Island
cg06111454	14	24837836	NFATC4;NFATC4	Body;Body	N_Shore
cg13671930	11	2923438	SLC22A18AS;SLC22A18;SLC22A18	5'UTR;5'UTR;TSS200	Island
cg16761035	7	94285397	SGCE;PEG10;SGCE;PEG10;SGCE	1stExon;TSS1500;1stExon;TSS1500;1stExon	Island
cg21629350	11	111410878	LAYN;LAYN;LAYN	TSS1500;TSS1500;TSS1500	N_Shore
cg12989344	11	534232	HRAS;HRAS;HRAS	Body;Body;Body	N_Shore
cg06080793	6	1625457	GMDS	Body	Island
cg22062537	2	241076198	MYEOV2;MYEOV2	TSS1500;TSS1500	S_Shore
cg02394317	11	13983989	SPON1	TSS200	N_Shore
cg01528052	6	30095728			S_Shore
cg12325455	22	38092876	TRIOBP	TSS200
cg02372201	19	41725152	AXL;AXL;AXL;AXL	5'UTR;5'UTR;1stExon;1stExon
cg11663975	1	202936448	CYB5R1	TSS200	S_Shore
cg03456212	7	26904342	SKAP2	TSS200	Island
cg01326836	7	27224836	HOXA11-AS;HOXA11	TSS200;TSS200	S_Shore
cg06671340	1	197744787	DENND1B;DENND1B	TSS200;TSS200	Island
cg08548396	6	30095549			Island
cg19397765	6	30181764	TRIM26	TSS1500	Island
cg15069906	20	55841888	BMP7	TSS200	S_Shore
cg12861107	12	123258441	CCDC62;CCDC62	TSS1500;TSS1500
cg07750655	16	5121855	ALG1	1stExon	Island
cg26532320	16	85935911	IRF8	5'UTR	S_Shelf
cg00934624	14	74318234	PTGR2;PTGR2;PTGR2	TSS1500;TSS1500;TSS1500	N_Shore
cg04775710	6	30712022	IER3	Body	Island
cg07948243	11	65149916	SLC25A45;SLC25A45;SLC25A45;SLC25A45;SLC25A45	5'UTR;5'UTR;5'UTR;TSS200;TSS200	N_Shelf
cg13967521	8	99954881	STK3	TSS200	S_Shore
cg07035503	5	134871966	NEUROG1	TSS1500	Island
cg18798922	2	171572863	SP5	Body	Island
cg14373988	1	2345333	PEX10;PEX10	TSS1500;TSS1500	N_Shore
cg27006785	7	5821443	RNF216;RNF216	TSS200;TSS200	Island
cg16051002	5	140579160	PCDHB11	TSS200	N_Shore
cg01341301	8	81083577	TPD52;TPD52;TPD52;TPD52;TPD52;TPD52;TPD52	TSS200;TSS200;Body;Body;Body;Body;Body	Island
cg16189024	3	101568236	NFKBIZ;NFKBIZ	5'UTR;TSS200	Island
cg06758350	21	36259460	RUNX1;RUNX1;RUNX1;RUNX1;RUNX1	5'UTR;1stExon;5'UTR;1stExon;Body	Island
cg27304042	15	63674289	CA12;CA12;CA12;CA12;CA12;CA12	1stExon;1stExon;1stExon;5'UTR;5'UTR;5'UTR	S_Shore
cg19936912	4	152330012	FAM160A1	TSS1500	Island
cg01786314	1	92950123	GFI1;GFI1;GFI1	5'UTR;5'UTR;TSS1500	Island
cg13477806	1	63783576			Island
cg26210191	1	110161760	AMPD2;AMPD2;AMPD2	TSS1500;TSS1500;TSS1500	N_Shore
cg04212021	5	180231084	MGAT1;MGAT1;MGAT1;MGAT1;MGAT1	5'UTR;TSS200;TSS1500;5'UTR;TSS200	S_Shore
cg27147807	6	122931281	PKIB;PKIB;PKIB	TSS200;5'UTR;TSS200	Island
cg00231644	6	3158512	TUBB2A	TSS1500	S_Shore
cg11095122	8	19540734	CSGALNACT1;CSGALNACT1	TSS1500;TSS1500
cg26565465	6	132272982	CTGF	TSS1500	S_Shore
cg05754508	12	65672531	MSRB3;MSRB3;MSRB3;MSRB3	1stExon;5'UTR;1stExon;5'UTR	Island
cg10347335	1	59042971	TACSTD2;TACSTD2	5'UTR;1stExon	Island
cg18952506	20	19916087	RIN2	Body
cg20646846	11	1673604	HCCA2	Body	N_Shore
cg15402399	13	46189899	FAM194B	TSS200
cg06702880	4	155663094			N_Shore
cg13030296	12	52404777	GRASP;GRASP	Body;5'UTR	S_Shelf
cg13497563	6	29760435	HCG4	Body	Island
cg11693364	19	11998457	ZNF69	TSS1500	N_Shore
cg15591645	19	46147397	EML2;EML2	TSS1500;Body	S_Shore
cg00480749	6	143832855	FUCA2;FUCA2	5'UTR;1stExon	Island
cg27420922	13	31506773	C13orf26	TSS200
cg06288696	7	151137008	CRYGN;CRYGN	1stExon;5'UTR	Island
cg14531530	4	41362253	LIMCH1;LIMCH1;LIMCH1	TSS1500;TSS1500;TSS1500	Island
cg01595870	6	144386416	PLAGL1;PLAGL1	TSS1500;TSS1500	S_Shore
cg12534216	6	30095570			Island
cg17283506	1	151042883	GABPB2	TSS200	Island
cg19560781	5	140743464	PCDHGA5;PCDHGA5;PCDHGA1;PCDHGA2;PCDHGA3;PCDHGB1;PCDHGA4;PCDHGB2	TSS1500;TSS1500;Body;Body;Body;Body;Body;Body	N_Shore
cg05237641	10	128077307	ADAM12;ADAM12	TSS200;TSS200	Island
cg08845439	1	151512945	TUFT1;TUFT1	Body;Body	Island
cg21347053	6	1624978	GMDS	Body	Island
cg03870497	7	26903972	SKAP2	Body	Island
cg16540129	6	49517997	C6orf141	TSS200	N_Shore
cg21011229	11	9635945			Island
cg12150256	3	50359849	HYAL2;HYAL2	5'UTR;TSS1500	Island
cg05383783	11	2907819	CDKN1C;CDKN1C;CDKN1C	TSS1500;TSS1500;TSS1500	S_Shore
cg27097438	5	126409153	FLJ44606;FLJ44606;FLJ44606;FLJ44606	5'UTR;1stExon;5'UTR;1stExon	Island
cg14692377	17	28562685	SLC6A4;SLC6A4	1stExon;5'UTR	Island
cg12991365	3	53880853	CHDH;IL17RB	TSS1500;Body	S_Shore
cg05075112	2	29319945	CLIP4	TSS1500
cg15680624	2	219858132	CRYBA2;CRYBA2;CRYBA2	TSS200;TSS200;TSS200	Island
cg19524238	7	2802976	GNA12	Body	S_Shore
cg10530568	10	134150506	LRRC27;LRRC27;LRRC27;LRRC27;LRRC27	Body;TSS200;Body;Body;Body
cg17093267	10	111683654	XPNPEP1;XPNPEP1;XPNPEP1	TSS1500;TSS1500;TSS1500	S_Shore
cg03722052	6	83072781	TPBG;TPBG	TSS1500;TSS200	N_Shore
cg09292873	10	111683347	XPNPEP1;XPNPEP1;XPNPEP1	TSS200;TSS200;TSS200	Island
cg07017114	6	29855465	HLA-H	Body	Island
cg12586594	19	54372709	MYADM;MYADM;MYADM;MYADM;MYADM;MYADM	1stExon;TSS200;5'UTR;5'UTR;5'UTR;5'UTR	Island
cg25123470	10	103603722	KCNIP2;KCNIP2;KCNIP2;KCNIP2;KCNIP2;KCNIP2	TSS200;TSS200;TSS200;TSS200;TSS200;TSS200	S_Shore
cg15698171	20	62795464	MYT1	TSS1500
cg01620570	17	15165908	PMP22;PMP22	TSS200;5'UTR	Island
cg09424348	6	30881549	VARS2;VARS2;VARS2;GTF2H4	TSS1500;TSS1500;TSS1500;Body	Island
cg26616640	12	58013458	SLC26A10	TSS1500	Island
cg26088561	6	30619080	C6orf136;C6orf136;C6orf136	Body;Body;Body	S_Shelf
cg20082830	2	232395355	NMUR1	TSS200	S_Shore
cg15471953	22	44258572	SULT4A1	TSS200	Island
cg12275981	1	223316272	TLR5	5'UTR	Island
cg25521407	4	171011618	AADAT;AADAT;AADAT;AADAT	TSS1500;TSS200;TSS1500;TSS1500	S_Shore
cg22016654	1	63783524			Island
cg13027682	15	75018538	CYP1A1	TSS1500	Island
cg26069068	8	125741265	MTSS1	TSS1500	Island
cg15139596	19	36233380	TMEM149	TSS200	S_Shore
cg13981356	18	22006370	IMPACT	TSS1500	Island
cg18857062	6	43276478	CRIP3	Body	Island
cg01080924	22	46449550	C22orf26;LOC150381	Body;TSS200	N_Shore
cg12422844	4	8201125	SH3TC1;SH3TC1	1stExon;5'UTR
cg14459130	2	175199646	SP9	TSS200	Island
cg01548178	1	202679728	SYT2	TSS200	Island
cg05005113	20	25604805	NANP	TSS200	Island
cg09865015	4	1202509	LOC100130872;LOC100130872-SPON2	Body;Body	N_Shore
cg22630755	5	134871807	NEUROG1	TSS200	Island
cg00832101	20	37075243	SNHG11;SNORA39	TSS200;TSS1500	Island
cg04293460	14	81688339	GTF2A1;GTF2A1	TSS1500;TSS1500	S_Shore
cg24502682	10	22634192	SPAG6;SPAG6;SPAG6;SPAG6	TSS200;TSS200;TSS200;TSS200	Island
cg18430624	11	10326585	ADM	TSS200	Island
cg03917423	1	156339011	RHBG;RHBG;RHBG	1stExon;Body;5'UTR	Island
cg05317605	19	4558499	SEMA6B;SEMA6B	1stExon;5'UTR	Island
cg00001583	1	200011786	NR5A2;NR5A2	Body;Body	Island
cg02322203	16	67464610	HSD11B2	TSS1500	Island
cg22473727	5	172199667	DUSP1	TSS1500	S_Shore
cg17975763	19	45580180	ZNF296	TSS1500	S_Shore
cg16721977	10	116286841	ABLIM1;ABLIM1;ABLIM1;ABLIM1	Body;Body;Body;TSS200
cg03415883	10	102279908	SEC31B	TSS1500	S_Shore
cg15430661	12	52403817	GRASP	Body	S_Shelf
cg23079252	6	30095199			Island
cg25752797	13	25670228	PABPC3	TSS200	Island
cg23350889	12	133100618	FBRSL1	Body	N_Shore
cg08249097	6	31862388	EHMT2;EHMT2	Body;Body	N_Shelf
cg21949747	22	18593368	TUBA8	TSS200	Island
cg03686959	6	30520989	GNL1	Body	N_Shelf
cg26032119	6	27342738	ZNF204P	Body	Island
cg09927508	17	72733290	RAB37;RAB37;RAB37;RAB37	TSS200;Body;TSS200;Body	Island
cg20528838	20	57427730	GNAS;GNAS;GNAS	TSS1500;TSS1500;3'UTR	Island
cg23248150	4	166796183	TLL1	Body	S_Shore
cg01989461	14	81687754	GTF2A1;GTF2A1	TSS1500;TSS200	Island
cg04754315	4	57522801	HOPX;HOPX;HOPX;HOPX;HOPX	5'UTR;Body;Body;TSS200;TSS200	S_Shore
cg20350981	17	27917891	GIT1;GIT1	TSS1500;TSS1500	N_Shore
cg21627865	13	73632885	KLF5	TSS1500	Island
cg14117180	9	95858233	C9orf89	TSS1500	Island
cg14681055	10	104001261	PITX3	TSS200	Island
cg07441272	3	186857475	RPL39L	TSS1500	Island
cg08323075	4	5053504	STK32B	TSS200	Island
cg17269733	5	43041146	C5orf39;LOC153684	TSS1500;TSS1500	Island
cg22738139	11	31834613	PAX6;PAX6;PAX6;PAX6	5'UTR;5'UTR;TSS1500;TSS1500	Island
cg03641469	6	28830252			N_Shore
cg27635271	15	75941576	SNX33	1stExon	S_Shore
cg13443627	1	59043070	TACSTD2;TACSTD2	5'UTR;1stExon	Island
cg01657556	13	52419483	FLJ37307;FLJ37307	TSS200;TSS200
cg25455598	11	3829824	PGAP2;PGAP2;PGAP2;PGAP2;PGAP2;PGAP2;PGAP2;PGAP2;PGAP2	Body;Body;5'UTR;Body;Body;Body;Body;1stExon;Body	Island
cg08297751	4	174448705	HAND2	Body	Island
cg05009934	6	123317411	CLVS2	TSS200	Island
cg16142306	4	41258935	UCHL1;UCHL1	1stExon;5'UTR	Island
cg19134705	2	173293182	ITGA6;ITGA6	Body;Body	Island
cg13264741	12	14133426	GRIN2B	TSS1500	N_Shore
cg09232346	1	6741234	DNAJC11	Body
cg20364050	20	825240	FAM110A;FAM110A;FAM110A	TSS200;5'UTR;5'UTR	N_Shore
cg04713951	22	38966166	DMC1;DMC1	1stExon;5'UTR	Island
cg06120945	16	56622960	MT3	TSS1500	N_Shore
cg19995343	15	64443886	SNX22	TSS200	Island
cg10040836	15	96875689	NR2F2;NR2F2;NR2F2;MIR1469;NR2F2	TSS200;1stExon;Body;TSS1500;TSS1500	Island
cg21012647	2	201981814	CFLAR;CFLAR	5'UTR;5'UTR	N_Shore
cg04701034	14	52536175	NID2	TSS1500	Island
cg04363633	6	46655453	TDRD6;TDRD6	TSS200;TSS200	Island
cg20353496	20	825268	FAM110A;FAM110A;FAM110A	TSS200;5'UTR;5'UTR	Island
cg06437840	6	33048529	HLA-DPB1	Body	Island
cg22353206	1	15497963	C1orf195;C1orf195;TMEM51;TMEM51;TMEM51;TMEM51	5'UTR;5'UTR;5'UTR;5'UTR;5'UTR;5'UTR
cg27346528	17	44896212	WNT3	TSS200	Island
cg14919490	1	160160194	CASQ1	TSS200
cg24753760	6	101846767	GRIK2;GRIK2;GRIK2	TSS200;TSS200;TSS200	Island
cg04094275	15	75639874	NEIL1;NEIL1;NEIL1	5'UTR;TSS200;TSS200	Island
cg10659575	11	102188233	BIRC3;BIRC3;BIRC3;BIRC3	1stExon;5'UTR;5'UTR;1stExon	Island
cg16132351	20	61447823	COL9A3	TSS1500	Island
cg12998614	19	917068	KISS1R	TSS1500	Island
cg02829345	19	49977483	FLT3LG	TSS200
cg09295081	2	11810183	NTSR2	1stExon	Island
cg11709544	1	26233404	STMN1;STMN1;STMN1;STMN1	TSS1500;TSS1500;TSS1500;TSS200	Island
cg00156633	5	148034578	HTR4;HTR4;HTR4;HTR4;HTR4;HTR4;HTR4	TSS1500;TSS1500;TSS1500;TSS1500;TSS1500;TSS1500;TSS1500	S_Shore
cg25511429	6	6008125	NRN1	TSS1500	N_Shore
cg03551964	1	159894330	TAGLN2;TAGLN2;TAGLN2;TAGLN2	TSS1500;1stExon;5'UTR;5'UTR	Island
cg06045408	11	20385389	HTATIP2;HTATIP2;HTATIP2;HTATIP2;HTATIP2	1stExon;TSS1500;5'UTR;5'UTR;TSS200	Island
cg06532346	12	56109892	BLOC1S1;BLOC1S1	5'UTR;1stExon	Island
cg24105407	1	6615510	TAS1R1;TAS1R1;TAS1R1;NOL9;TAS1R1	1stExon;1stExon;1stExon;TSS1500;1stExon	S_Shore
cg03464573	7	27205504	HOXA9	TSS1500	Island
cg23553480	2	233925275	INPP5D;INPP5D	1stExon;1stExon	Island
cg26680502	20	37433765	PPP1R16B	TSS1500	N_Shore
cg10976706	14	89878584	FOXN3;FOXN3	Body;Body	N_Shelf
cg22905097	13	43566401	EPSTI1;EPSTI1	TSS200;TSS200	Island
cg15914589	3	10206523	IRAK2	TSS200	Island
cg09549237	4	5053370	STK32B;STK32B;STK32B;STK32B	5'UTR;1stExon;1stExon;5'UTR	Island
cg07811110	12	85307131	SLC6A15;SLC6A15;SLC6A15	TSS1500;TSS1500;TSS1500	S_Shore
cg26408888	13	111291316	CARKD	3'UTR	S_Shore
cg01807377	1	11919215	NPPB	TSS1500	Island
cg05624510	15	41245527	CHAC1;CHAC1	TSS200;TSS200	Island
cg21693930	20	17549991	DSTN;DSTN;BFSP1	TSS1500;TSS1500;TSS200	Island
cg24818562	6	31627714	C6orf47	1stExon	N_Shore
cg13164157	4	16085180	PROM1;PROM1	5'UTR;5'UTR	Island
cg25569480	2	48844892	GTF2A1L;STON1-GTF2A1L;GTF2A1L	TSS200;Body;TSS200	Island
cg02999108	11	20385518	HTATIP2;HTATIP2;HTATIP2;HTATIP2;HTATIP2;HTATIP2	Body;5'UTR;1stExon;5'UTR;5'UTR;TSS200	Island
cg25122395	18	49866002	DCC	TSS1500	N_Shelf
cg27218796	4	174448128	HAND2	3'UTR	N_Shore
cg24305663	10	35415515	CREM;CREM;CREM;CREM;CREM;CREM	TSS1500;TSS1500;TSS1500;TSS1500;TSS1500;TSS1500	N_Shore
cg18043157	6	150390308	ULBP3	TSS200	Island
cg13334727	5	132113601	SEPT8;SEPT8;SEPT8;SEPT8	TSS200;TSS1500;TSS1500;TSS1500	Island
cg19595750	12	133065939	FBRSL1	TSS1500	Island
cg24023097	4	152330337	FAM160A1	TSS200	Island
cg01106926	4	13539255			S_Shore
cg21515898	4	109088237	LEF1;LOC641518;LEF1;LEF1;LEF1	TSS1500;TSS1500;Body;Body;Body	Island
cg09241332	3	147126638	ZIC1	TSS1500	N_Shore
cg22978378	11	119294441	THY1	TSS200	S_Shore
cg08690482	15	83316359	CPEB1-AS1;CPEB1;CPEB1	TSS200;TSS200;Body	Island
cg14862260	6	31860279	EHMT2;EHMT2	Body;Body	S_Shelf
cg02245212	7	129414098
cg26275543	7	130130383	MESTIT1;MEST;MEST	Body;5'UTR;TSS1500	N_Shore
cg21665850	2	731073			N_Shore
cg02925367	6	32116905	PRRT1	3'UTR	Island
cg14686309	17	9548019	USP43	TSS1500	N_Shore
cg17162260	2	63276779	OTX1	TSS1500	Island
cg06482857	2	24397819	FAM228A	TSS200	Island
cg17509603	7	151107687	WDR86;WDR86;WDR86;WDR86;WDR86;WDR86;WDR86-AS1;WDR86-AS1;WDR86-AS1	TSS1500;TSS1500;1stExon;1stExon;5'UTR;5'UTR;Body;Body;Body	Island
cg09621423	6	28829528			N_Shelf
cg13022388	15	48470761	MYEF2;MYEF2;MYEF2	TSS1500;TSS1500;TSS1500	S_Shore
cg13115683	6	29943460	HCG9	Body	N_Shore
cg24663845	3	125820497	SLC41A3	TSS200
cg01054432	6	32166538	NOTCH4	Body	S_Shelf
cg03645783	1	156675730	CRABP2;CRABP2	TSS200;TSS1500	Island
cg21635870	6	101847058	GRIK2;GRIK2;GRIK2;GRIK2;GRIK2;GRIK2	1stExon;1stExon;5'UTR;1stExon;5'UTR;5'UTR	Island
cg21570988	6	32116841	PRRT1	3'UTR	Island
cg17353890	1	149908753	MTMR11;MTMR11;MTMR11	TSS1500;1stExon;5'UTR
cg05045210	15	30114829	TJP1;TJP1;TJP1;TJP1	TSS1500;TSS200;TSS200;Body	Island
cg25212381	8	81787160	ZNF704	TSS200	S_Shore
cg13898106	1	117665142	TRIM45;TRIM45	TSS1500;TSS1500	Island
cg21063758	15	74422761	ISLR2;ISLR2;LOC283731;ISLR2;ISLR2;ISLR2	5'UTR;5'UTR;TSS1500;1stExon;5'UTR;5'UTR	Island
cg08623215	16	19896644	GPRC5B	TSS1500	Island
cg19047942	12	8332810	FAM66C	Body	Island
cg11266074	16	68002714	SLC12A4;SLC12A4;SLC12A4	TSS200;TSS200;TSS200	S_Shore
cg27457941	3	139258754	RBP1;RBP1;RBP1	TSS200;TSS200;TSS200	S_Shore
cg17549917	4	57396596	THEGL	TSS200	N_Shore
cg26929513	15	69452810	GLCE;MIR548H4	TSS200;Body	Island
cg22291371	7	43909308	MRPS24	TSS200	Island
cg06509239	2	19558569	OSR1	TSS200	S_Shore
cg08517040	12	752834	NINJ2;NINJ2;NINJ2;LOC100049716	1stExon;Body;5'UTR;Body	S_Shore
cg05238386	8	12869722	C8orf79;C8orf79	TSS200;Body
cg03253737	17	35291480			N_Shore
cg26714230	13	43566642	EPSTI1;EPSTI1	TSS1500;TSS1500	S_Shore
cg15928956	19	54876503	LAIR1;LAIR1;LAIR1;LAIR1;LAIR1;LAIR1;LAIR1;LAIR1;LAIR1;LAIR1;LAIR1;LAIR1	1stExon;1stExon;1stExon;1stExon;5'UTR;5'UTR;5'UTR;5'UTR;Body;Body;Body;Body
cg02493604	10	54073445	DKK1	TSS1500	N_Shore
cg19695335	20	25604759	NANP	TSS200	Island
cg17693940	19	46147014	EML2;EML2	TSS200;Body	S_Shore
cg00677160	1	44456975	CCDC24	TSS1500	N_Shore
cg05474726	8	65291523	MIR124-2	TSS200	S_Shore
cg00966255	16	10479562			N_Shore
cg24453819	17	47073849	IGF2BP1;IGF2BP1	TSS1500;TSS1500	Island
cg19973884	9	131486216	ZDHHC12	Body	Island
cg08979191	5	132113734	SEPT8;SEPT8;SEPT8;SEPT8	TSS200;TSS1500;TSS1500;TSS1500	S_Shore
cg02100373	5	134367090	PITX1	Body	Island
cg03785696	7	27224460	HOXA11AS;HOXA11	TSS1500;1stExon	Island
cg02247356	6	150390274	ULBP3	TSS200	Island
cg26149032	3	158519514	MFSD1;MFSD1	TSS200;TSS200	Island
cg13919438	20	39995546	EMILIN3	TSS200	Island
cg01725383	21	36259797	RUNX1;RUNX1;RUNX1;RUNX1;RUNX1	5'UTR;1stExon;5'UTR;1stExon;Body	N_Shore
cg21266502	4	155663225			N_Shore
cg24678095	2	166650882	GALNT3	TSS200	Island
cg10485664	7	121946036	FEZF1;FEZF1	TSS1500;TSS1500	Island
cg03659048	7	151107958	WDR86;WDR86;WDR86;WDR86;WDR86-AS1;WDR86-AS1;WDR86-AS1	TSS1500;TSS1500;TSS200;TSS200;Body;Body;Body	S_Shore
cg07613364	5	72746811			N_Shore
cg27626331	5	74162602	FAM169A;FAM169A	1stExon;5'UTR	Island
cg00877329	10	100996579	HPSE2;HPSE2;HPSE2;HPSE2	TSS1500;TSS1500;TSS1500;TSS1500	S_Shelf
cg17337072	19	44009237	PHLDB3	TSS1500	S_Shore
cg24001278	8	27348659	EPHX2;EPHX2;EPHX2;EPHX2;EPHX2;EPHX2;EPHX2	TSS200;5'UTR;1stExon;1stExon;1stExon;5'UTR;5'UTR	Island
cg20381767	13	97646778	OXGR1	TSS200	S_Shore
cg11175683	7	94286420	SGCE;PEG10;SGCE;PEG10;SGCE	TSS1500;5'UTR;TSS1500;5'UTR;TSS1500	Island
cg18177979	4	16085367	PROM1;PROM1;PROM1	5'UTR;5'UTR;1stExon	Island
cg11226328	1	29213367	EPB41;EPB41;EPB41;EPB41;EPB41	TSS1500;TSS1500;TSS1500;TSS1500;TSS1500	N_Shore
cg09397044	6	33091751	HLA-DPB2	Body
cg03568041	16	1047623			Island
cg11688376	5	132082633	CCNI2	TSS1500	N_Shore
cg00482994	6	32945234	BRD2;BRD2	Body;Body
cg22710329	10	46168446	ANUBL1;ANUBL1	TSS200;TSS200	Island
cg22602910	9	100881386	TRIM14;TRIM14	1stExon;1stExon	Island
cg16822522	3	10182524	VHL;VHL	TSS1500;TSS1500	N_Shore
cg00188321	6	33358615	KIFC1	TSS1500	N_Shore
cg17515966	1	6265894	RNF207	TSS1500	Island
cg14961949	3	157824209	SHOX2;SHOX2;SHOX2	TSS1500;TSS1500;TSS1500	S_Shore
cg02657833	10	26222248	MYO3A	TSS1500	N_Shore
cg01770236	1	53164152	C1orf163	TSS200	Island
cg06643298	4	8582101	GPR78	TSS200	Island
cg09453116	7	112430366	TMEM168;TMEM168	1stExon;5'UTR	Island
cg22938308	19	54372927	MYADM;MYADM;MYADM;MYADM;MYADM;MYADM	5'UTR;5'UTR;5'UTR;5'UTR;1stExon;5'UTR	Island
[truncated: 13,281 more rows]

## Sheet: ChAMP DHMR Gene List
DHMR region gene list (ChAMP Analysis: IDH1 mt vs IDH1 wt)
A2BP1
A4GALT
AADAT
ABCC3
ABHD3
ABI1
ABLIM1
ABRACL
ACAA1
ACADM
ACADS
ACAT1
ACD
ACOT7
ACSF2
ACSL6
ACSS1
ACSS3
ACTA2
ACTC1
ACTN3
ACYP1
ADA
ADAM12
ADAM19
ADAM29
ADAM33
ADAMTS17
ADAMTS19
ADAMTS19-AS1
ADAMTS9
ADAMTS9-AS2
ADAMTSL4
ADAP1
ADAR
ADARB2
ADARB2-AS1
ADCYAP1
ADGRD1
ADGRG1
ADM
ADNP2
ADORA1
ADORA3
ADRA1A
AFF3
AGAP1
AGXT2L2
AHNAK2
AHRR
AIFM2
AK3L1
AK4
AK8
AKAP1
AKAP10
ALDH1A2
ALDH1A3
ALDH1L1
ALDH1L1-AS2
ALDH7A1
ALDOA
ALG1
ALPL
ALS2CL
ALX4
AMER3
AMMECR1
AMOTL1
AMPD2
ANG
ANKDD1A
ANKHD1-EIF4EBP3
ANKLE1
ANKRD9
ANO1
ANP32C
ANUBL1
ANXA4
AOX1
APH1B
APOA1
APOA1-AS
APP
AR
ARC
ARG2
ARHGAP22
ARHGAP24
ARHGAP25
ARHGAP29
ARHGAP36
ARHGEF2
ARHGEF4
ARID5B
ARL4A
ARMCX5-GPRASP2
ARNT2
ARPP-21
ARPP19
ARPP21
ARR3
ARSA
ARSG
ART5
ARX
ASB4
ATF7IP2
ATL3
ATP11A
ATP1A1
AVEN
AVPI1
AXL
B3GALNT1
B3GALT4
B3GNT5
B4GALNT4
B4GALT1
B4GALT1-AS1
B4GALT2
BAI1
BAIAP3
BAT1
BAT2
BATF
BCAR1
BCAR3
BCAT1
BCL2
BCL2L10
BCL6
BCYRN1
BEND4
BFSP1
BGN
BHLHB9
BHLHE40
BHLHE40-AS1
BIRC3
BLCAP
BLID
BLOC1S1
BLOC1S1-RDH5
BLVRB
BMP7
BMP8B
BRAF
BRD2
BRF1
BSX
BTBD18
BTBD6
BTN3A2
C10orf107
C10orf140
C10orf32
C10orf32-ASMT
C10orf41
C10orf54
C10orf55
C11orf39
C11orf52
C11orf60
C11orf63
C11orf87
C11orf90
C11orf92
C11orf93
C13orf18
C13orf26
C13orf31
C14orf159
C14orf167
C14orf181
C14orf43
C15orf37
C15orf56
C15orf62
C16orf65
C17orf107
C17orf57
C18orf32
C18orf34
C19orf66
C1orf113
C1orf141
C1orf163
C1orf194
C1orf195
C1orf216
C1orf230
C1orf51
C1orf65
C1orf74
C1orf94
C1QTNF2
C20orf26
C21orf63
C22orf26
C22orf45
C2CD2
C2CD4A
C2orf3
C2orf39
C2orf70
C2orf84
C3orf14
C3orf67
C3orf72
C4BPA
C4orf29
C5orf32
C5orf35
C5orf39
C5orf49
C5orf58
C6orf114
C6orf115
C6orf136
C6orf141
C6orf147
C6orf204
C6orf27
C6orf47
C7orf31
C7orf50
C7orf58
C8orf42
C8orf45
C8orf79
C9orf40
C9orf41-AS1
C9orf47
C9orf64
C9orf68
C9orf89
C9orf9
C9orf98
CA12
CA5B
CA8
CABLES1
CABP1
CACNA1C
CADM3
CAMK4
CAMKK2
CAMKV
CAPN2
CAPS2
CARD10
CARHSP1
CARKD
CASKIN2
CASP6
CASP8
CASQ1
CAST
CATSPER4
CAV1
CBR1
CBS
CBX2
CCDC109B
CCDC114
CCDC122
CCDC142
CCDC160
CCDC17
CCDC178
CCDC185
CCDC21
CCDC24
CCDC37
CCDC37-AS1
CCDC46
CCDC62
CCDC63
CCDC79
CCDC88B
CCDC88C
CCL28
CCND2
CCNI2
CCR2
CCRL2
CD109
CD2AP
CD38
CD40LG
CD81
CDC14B
CDC42EP3
CDH23
CDH3
CDK18
CDKL2
CDKN1C
CEBPZOS
CELF2
CEP112
CEP85
CEP85L
CFAP61
CFB
CFLAR
CGNL1
CHAC1
CHAD
CHCHD10
CHDH
CHI3L1
CHN2
CHP
CHP1
CHRD
CHRM5
CHRNE
CHST15
CHST8
CIART
CIITA
CITED4
CLCF1
CLCN4
CLDN1
CLDN18
CLEC11A
CLEC2D
CLIP4
CLN8
CLSTN1
CLU
CLUH
CLVS2
CNNM4
CNTD2
CNTN2
CNTROB
COA7
COCH
COL11A2
COL13A1
COL22A1
COL4A1
COL4A3
COL4A4
COL9A1
COL9A2
COL9A3
COPS5
CORIN
CPEB1
CPEB1-AS1
CPED1
CPNE6
CPNE8
CPPED1
CRABP2
CREM
CRIP3
CRISPLD2
CRNKL1
CRP
CRYBA2
CRYGN
CSGALNACT1
CSNK1E
CSPP1
CSRP1
CTDSP1
CTGF
CUGBP2
CUL7
CUX1
CX3CL1
CXCL12
CXCR2
CXCR4
CYB5R1
CYFIP1
CYGB
CYP1A1
CYP4X1
CYR61
CYSTM1
CYTSB
CYYR1
D2HGDH
DARS
DARS-AS1
DAXX
DAZAP1
DBNDD1
DBX2
DCAF4
DCAF4L2
DCC
DCPS
DCTD
DDIT4L
DDR1
DDX26B
DDX26B-AS1
DEDD2
DENND1B
DENND1C
DENND2C
DENND2D
DEPDC6
DEPTOR
DERL3
DFNA5
DGKZ
DHRS4
DHRS4-AS1
DHRS4L2
DHRS7C
DHX36
DIAPH2
DIP2C
DIRC3
DKK1
DKK3
DLEC1
DLEU2L
DLGAP2
DLGAP4-AS1
DLX1
DLX5
DLX6-AS1
DLX6AS
DMC1
DNAH3
DNAI2
DNAJC11
DNAJC17
DNAJC22
DNASE1L2
DNHD1
DNMT3A
DOK1
DOM3Z
DPCR1
DPP4
DPPA5
DRGX
DSTN
DTX1
DUSP1
DYDC1
DYDC2
DYNLL1
EBAG9
EDC4
EFCAB13
EFCAB7
EFEMP1
EFEMP2
EGLN3
EGR2
EHBP1L1
EHMT2
EID3
EIF4EBP3
EIF4G1
ELAVL4
ELL3
ELMSAN1
ELOVL3
EMILIN1
EMILIN3
EML2
EMX1
EMX2
EMX2OS
ENTPD3
EPB41
EPHX2
EPPK1
EPSTI1
ERBB2
ERGIC1
ERICH6
ERICH6-AS1
ERICH6B
ERMN
ERVMER34-1
ESR1
ESR2
ESRRG
ETV4
ETV7
EVA1C
EXD1
EXOC3L
EXOC3L1
EYA4
EZR
EZR-AS1
F13A1
F3
FABP3
FADS1
FAIM
FAM107B
FAM110A
FAM118A
FAM123C
FAM124B
FAM129A
FAM132A
FAM150B
FAM160A1
FAM164C
FAM169A
FAM180A
FAM188B
FAM18B2
FAM194A
FAM194B
FAM198A
FAM217B
FAM228A
FAM228B
FAM46D
FAM53B
FAM59A
FAM65B
FAM66C
FAM82B
FAM83D
FAM83E
FAM86FP
FAR2
FAS
FASTK
FBLN2
FBLN5
FBN1
FBRSL1
FBXO17
FBXO27
FBXO30
FBXO6
FCHSD1
FEZ2
FEZF1
FEZF1-AS1
FEZF2
FFAR4
FGFR2
FGFR4
FGFRL1
FGR
FHL2
FKBP11
FKBP9
FLJ22536
FLJ30058
FLJ37307
FLJ44606
FLJ44817
FLJ45983
FLOT1
FLT3LG
FMN1
FMNL1
FOXJ3
FOXK1
FOXL2
FOXN3
FOXP1
FRMD4A
FSCN1
FSCN2
FSTL4
FUCA1
FUCA2
FXR1
FXYD1
FXYD3
FXYD6
FXYD6-FXYD2
FXYD7
FZD2
FZD4
G0S2
GAB3
GABBR1
GABPB2
GABRA1
GABRB1
GABRB2
GADD45B
GALC
GALM
GALNT11
GALNT14
GALNT16
GALNT3
GALNTL1
GALR1
GALT
GAMT
GANC
GAPDHS
GAS2L3
GAS5
GAS8
GATA3
GATA4
GATM
GBE1
GCH1
GCLC
GCNT1
GDNF
GEFT
GFI1
GFOD1
GFY
GGACT
GHDC
GIPR
GIT1
GLA
GLB1L
GLB1L3
GLCE
GLIPR1L1
GLIS3
GLT8D2
GLTPD2
GMDS
GMPPA
GMPR
GNA12
GNAS
GNASAS
GNG4
GNL1
GNMT
GNPNAT1
GORASP2
GPER
GPER1
GPR12
GPR120
GPR133
GPR137B
GPR143
GPR17
GPR19
GPR37L1
GPR56
GPR63
GPR75
GPR75-ASB3
GPR78
GPRASP1
GPRC5A
GPRC5B
GPT
GPX3
GRAMD4
GRASP
GRB10
GREB1
GREB1L
GRIK2
GRIN2B
GRM7
GRP
GSE1
GSX2
GTDC1
GTF2A1
GTF2A1L
GTF2B
GTF2H4
GULP1
HAAO
HAGLR
HAMP
HAND2
HAPLN4
HAS3
HAUS7
HBQ1
HCCA2
HCFC1
HCG18
HCG27
HCG4
HCG9
HDAC10
HDAC11
HDAC4
HDDC3
HEBP1
HELT
HERC3
HES5
HEXB
HHAT
HIST1H2BI
HIST1H3A
HIST1H3D
HIST1H3G
HIST1H3I
HIST1H4A
HIST1H4D
HIST1H4L
HLA-A
HLA-B
HLA-DMA
HLA-DMB
HLA-DPB1
HLA-DPB2
HLA-DRB1
HLA-E
HLA-G
HLA-H
HLTF
HLTF-AS1
HLX
HLX-AS1
HMGA1
HMGN3
HMGN3-AS1
HMGN5
HNMT
HNRNPF
HNRNPH2
HOPX
HORMAD2
HORMAD2-AS1
HOXA11
HOXA11-AS
HOXA11AS
HOXA9
HOXD1
HOXD12
HPDL
HPSE2
HRAS
HRASLS
HSBP1
HSD11B2
HSF4
HSPA1B
HSPB2-C11orf52
HTATIP2
HTR4
HTR7P
HTR7P1
HYAL2
IBTK
IER3
IFFO1
IFITM4P
IFNGR2
IGF2
IGF2-AS
IGF2AS
IGF2BP1
IGF2BP3
IGF2R
IGFLR1
IL17RB
IL18R1
IL27RA
IMPACT
INGX
INHA
INMT-FAM188B
INPP5D
INPP5F
INS-IGF2
INSRR
IPO9-AS1
IQCJ-SCHIP1
IQSEC1
IRAK2
IRF4
IRF5
IRF7
IRF8
ISLR2
ISYNA1
ITGA3
ITGA4
ITGA6
ITGBL1
ITPR2
KALRN
KANK3
KAZALD1
KCNA6
KCNAB3
KCNC4
KCNE4
KCNIP2
KCNJ1
KCNJ3
KCNK10
KCNK15
KCNK2
KCNQ1
KCNQ1DN
KCNQ1OT1
KCNS3
KCNU1
KCNV1
KCP
KCTD19
KDELC2
KDM2B
KDM3B
KHDC1
KHDRBS3
KIAA0040
KIAA0182
KIAA0226L
KIAA0495
KIAA0664
KIAA0748
KIAA0895L
KIAA1210
KIAA1324
KIAA1456
KIAA1671
KIAA1949
KIF25
KIF6
KIFC1
KIFC3
KILLIN
KIRREL3-AS3
KISS1R
KLC2
KLF5
KLHDC8A
KLHL14
KLHL35
KLK10
KRT19
KSR1
KY
L3MBTL1
LACC1
LACTB2
LAIR1
LATS2
LAYN
LBX2
LBX2-AS1
LBXCOR1
LDHA
LDHD
LEF1
LEF1-AS1
LGALS1
LGALS3
LHCGR
LHX1
LHX6
LHX9
LIMCH1
LIME1
LIMK1
LIMS2
LIN28
LIN7A
LINC00282
LINC00466
LINC00506
LINC00939
LINC01124
LINC01201
LMF1
LMNA
LMO3
LMO7DN
LMX1A
LNX2
LOC100049716
LOC100128071
LOC100128239
LOC100129175
LOC100129203
LOC100130370
LOC100130872
LOC100130872-SPON2
LOC100130987
LOC100132215
LOC100133286
LOC100133991
LOC100287592
LOC100287944
LOC100302652
LOC100505978
LOC100506100
LOC100506314
LOC100507002
LOC100507291
LOC100507557
LOC101926913
LOC101927100
LOC101927179
LOC101927583
LOC101928002
LOC101928174
LOC101928489
LOC101928847
LOC101929073
LOC101929353
LOC101929657
LOC101929710
LOC102467147
LOC102724297
LOC102724450
LOC113230
LOC145663
LOC145783
LOC150381
LOC151534
LOC153684
LOC220930
LOC253039
LOC255167
LOC283731
LOC284080
LOC285548
LOC285830
LOC339874
LOC388588
LOC388796
LOC399886
LOC399959
LOC400931
LOC401286
LOC440925
LOC553103
LOC641518
LOC648987
LOC653113
LOC729375
LONRF1
LOX
LOXL1
LOXL3
LPCAT1
LPGAT1
LPL
LRAT
LRIG3
LRRC27
LRRC32
LRRC34
LRRC36
LTB
LTBP4
LTBR
LTF
LY6H
LY6K
LYNX1
LYPD1
LYPD6
LYSMD4
LZTS2
MAB21L1
MAFF
MAK
MAL
MAP1LC3B2
MAP3K11
MAP3K7IP2
MAP3K8
MAP3K9
MAP7
MARC1
MARC2
MARCH1
MARVELD2
MATN3
MATR3
MAZ
MBP
MCCD1
MCF2L
MCF2L2
MCFD2
MCM2
MCM7
MCMDC2
MCOLN3
MDFIC
MDK
MECOM
MEGF10
MEIS1
MEST
MESTIT1
MFNG
MFSD1
MFSD5
MFSD8
MGAT1
MGC2889
MGST2
MICA
MICB
MIDN
MINOS1-NBL1
MIR100HG
MIR106B
MIR1199
MIR124-2
MIR1258
MIR1469
MIR1539
MIR183
MIR1908
MIR25
MIR3166
MIR375
MIR3912
MIR3917
MIR495
MIR5095
MIR5096
MIR548AE2
MIR548AZ
MIR548F5
MIR548H4
MIR596
MIR6717
MIR7515
MIR7515HG
MIR7704
MIR7846
MIR886
MIR93
MIR96
MIRLET7BHG
MKNK1
MKS1
MMAA
MMP28
MOCOS
MOGAT1
MOSC1
MOSC2
MOXD1
MRPL2
MRPL53
MRPS24
MRVI1
MSC
MSC-AS1
MSLN
MSLNL
MSN
MSRB3
MST1
MSX1
MT1F
MT1M
MT1X
MT3
MTHFS
MTMR11
MTSS1
MTUS1
MTX1
MUC4
MUM1
MYADM
MYCBPAP
MYD88
MYEF2
MYEOV2
MYH2
MYHAS
MYL12A
MYO3A
MYRIP
MYT1
NAGLU
NAGS
NANP
NAP1L5
NARR
NAV1
NAV2
NBEA
NBL1
NBPF10
NBPF20
NBPF9
NBR1
NCAM1
NCRNA00085
NCRNA00119
NDRG2
NDUFA4L2
NEAT1
NECAB3
NEFH
NEFM
NEIL1
NEK5
NEK9
NEMP1
NEU1
NEU4
NEUROD2
NEUROD6
NEUROG1
NEUROG3
NFATC4
NFIX
NFKBIZ
NHEDC2
NID2
NINJ2
NIPSNAP3B
NKAPL
NKILA
NKIRAS2
NKX2-5
NKX2-8
NME1-NME2
NME2
NMNAT3
NMUR1
NNAT
NOL3
NOL9
NOTCH4
NPHP3
NPHP3-ACAD11
NPHP3-AS1
NPM1
NPM2
NPPB
NPY2R
NQO2
NR2C1
NR2F2
NR2F2-AS1
NR4A1
NR5A2
NRAV
NRN1
NRN1L
NRP2
NRSN1
NRXN1
NRXN3
NSMCE4A
NSUN5
NT5C
NT5E
NTM
NTRK1
NTSR2
NUDT16
NUP93
NXPH1
NXPH3
OAS2
OBSL1
OCLN
ODF3L2
OGDHL
OGT
OLFML2A
OLFML3
OOEP
OPCML
OPRM1
OR2B11
OSBPL10
OSBPL1A
OSBPL9
OSGIN2
OSR1
OTOP2
OTX1
OXCT1
OXCT1-AS1
OXGR1
OXTR
P4HA2
PABPC3
PACSIN1
PACSIN3
PADI2
PAK6
PAM
PAMR1
PANK4
PAPSS2
PARD6A
PARP1
PARP14
PARP15
PARVA
PAX6
PAX9
PBX2
PCBD1
PCDHA1
PCDHA2
PCDHA3
PCDHA4
PCDHA5
PCDHA6
PCDHA7
PCDHA8
PCDHB11
PCDHB12
PCDHGA1
PCDHGA10
PCDHGA11
PCDHGA12
PCDHGA2
PCDHGA3
PCDHGA4
PCDHGA5
PCDHGA6
PCDHGA7
PCDHGA8
PCDHGA9
PCDHGB1
PCDHGB2
PCDHGB3
PCDHGB4
PCDHGB5
PCDHGB6
PCDHGB7
PCDHGC3
PCDHGC4
PCK2
PCP4
PCSK1
PCSK2
PDE4A
PDE4D
PDE4DIP
PDE8A
PDGFD
PDK1
PDK4
PDLIM2
PDZD9
PDZRN4
PEG10
PELI3
PEMT
PES1
PEX10
PEX5
PFKP
PGAP2
PGBD2
PGGT1B
PGPEP1
PHACTR2
PHF1
PHKA2
PHLDA2
PHLDB3
PHYKPL
PICK1
PIGS
PIP4K2C
PITX1
PITX3
PKIB
PKP1
PLA2G7
PLAGL1
PLAU
PLAUR
PLCD1
PLCXD2
PLD1
PLEC
PLEC1
PLEKHA7
PLEKHG5
PLIN5
PLLP
PLS1
PLTP
PMEPA1
PMP22
PNKD
PNMAL2
PNMT
PODN
POLE2
POLR1D
POLR2D
PON3
POPDC3
POU2AF1
PPCS
PPFIA3
PPM1M
PPP1R10
PPP1R16B
PPP1R9A
PPP2R2B
PPP5D1
PRCD
PRDM1
PRDM16
PRDM5
PRDM8
PRIMA1
PRKACB
PRKCDBP
PRKCZ
PRKD2
PRKG1-AS1
PRKG2
PRLR
PROCA1
PROM1
PROX1-AS1
PRR15
PRR36
PRRT1
PRSS50
PSEN2
PSMB10
PSMD5
PSMD5-AS1
PSMG2
PSTPIP2
PTBP2
PTEN
PTGR2
PTH2R
PTK2B
PTK7
PTP4A3
PTPN14
PTPRG-AS1
PTPRN2
PTRF
PYCARD
PYCARD-AS1
PYGL
PYGO1
PYY
RAB27B
RAB33B
RAB34
RAB37
RAB38
RAB3IP
RAB41
RAD17
RAD50
RAD51C
RAET1K
RALGPS2
RANBP17
RANBP3
RAPGEF3
RARG
RASAL1
RASGRP2
RASSF1
RASSF10
RBCK1
RBFOX1
RBFOX2
RBM20
RBM24
RBM8A
RBM9
RBP1
RBP7
RCAN3
RCAN3AS
RCSD1
REG4
REPIN1
RFTN1
RFX4
RFX6
RGAG1
RGL2
RGMA
RGNEF
RGS12
RGS16
RGS20
RGS7
RGS9
RHBDF2
RHBG
RHOH
RIIAD1
RIMBP2
RIN1
RIN2
RING1
RIOK2
RMDN1
RNASE4
RNASET2
RNF123
RNF135
RNF165
RNF17
RNF2
RNF207
RNF216
RNF39
RNLS
RPL10A
RPL17
RPL17-C18orf32
RPL23A
RPL36A-HNRNPH2
RPL39L
RPP25
RPRM
RPS6KA2
RRAD
RRAS2
RTBDN
RTN2
RUNX1
RUNX3
RXRB
RYR1
S1PR3
SALL3
SAMD11
SATB2
SCHIP1
SCLY
SCO2
SCRN1
SCUBE2
SDC4
SDHAP3
SDK1
SEC31B
SEMA4G
SEMA5B
SEMA6B
SEMA6D
SEPT6
SEPT8
SERF2
SERPINA12
SESN3
SETBP1
SETD9
SFRP1
SFRP2
SGCE
SGMS2
SH2D4A
SH3BGRL
SH3D21
SH3RF2
SH3TC1
SHF
SHOX2
SHROOM3
SIAH1
SIAH3
SIK3
SIPA1
SIX6
SKAP2
SKIDA1
SKOR1
SLC10A5
SLC11A2
SLC12A4
SLC12A6
SLC13A5
SLC16A14
SLC17A8
SLC22A12
SLC22A18
SLC22A18AS
SLC22A5
SLC24A4
SLC25A13
SLC25A20
SLC25A34
SLC25A45
SLC26A10
SLC29A1
SLC35G2
SLC38A1
SLC39A14
SLC39A8
SLC40A1
SLC41A3
SLC43A3
SLC44A4
SLC45A3
SLC6A1
SLC6A1-AS1
SLC6A15
SLC6A4
SLC9B2
SLCO3A1
SLCO5A1
SLFN11
SLFN12
SLMAP
SLMO1
SMIM1
SMS
SMTN
SND1
SNHG11
SNHG4
SNORA39
SNORA71D
SNORD44
SNORD58A
SNORD58B
SNORD74
SNORD75
SNORD76
SNORD77
SNRPF
SNTA1
SNX22
SNX31
SNX33
SORBS3
SORL1
SP5
SP9
SPACA4
SPACA6P
SPAG1
SPAG6
SPATA6L
SPATS1
SPECC1
SPECC1L
SPECC1L-ADORA2A
SPG11
SPIRE1
SPOCK1
SPOCK2
SPON1
SPON2
SPTB
SPTBN1
SPTBN4
SQRDL
SRC
SRPK3
ST20
ST20-AS1
ST20-MTHFS
ST5
ST7
ST7-AS1
ST7-OT4
ST7OT1
ST7OT4
STAP2
STAU2
STEAP2
STEAP2-AS1
STK19
STK3
STK32B
STK38L
STK39
STL
STMN1
STMND1
STON1-GTF2A1L
STOX2
STPG1
STRADB
SULF1
SULT4A1
SUMO4
SWAP70
SYCP2
SYCP2L
SYK
SYN1
SYN3
SYNE1
SYNGAP1
SYNGR3
SYNM
SYNPR
SYT2
SYT6
SYTL2
TAB2
TACSTD2
TAF1
TAGLN2
TAPBP
TAS1R1
TATDN2
TBR1
TBX2
TBX5
TCEA2
TCEA3
TCEAL3
TCF12
TCF24
TCF4
TCF7
TCL1A
TCN2
TDRD1
TDRD6
TDRKH
TDRP
TEF
TESPA1
TET1
TET2
TEX14
TEX26
TEX26-AS1
TEX28
TGFB1I1
TGFB2
TGFB2-AS1
TGFBI
TGFBR2
TGFBR3
TGIF1
TGIF2
TGIF2-C20orf24
TGM2
THBS1
THBS3
THCAT158
THEGL
THPO
THRB
THY1
TICAM2
TIMP1
TJP1
TKTL1
TLE2
TLL1
TLR5
TM4SF1
TM4SF1-AS1
TMBIM1
TMED7-TICAM2
TMEM106A
TMEM149
TMEM150C
TMEM159
TMEM168
TMEM185B
TMEM194A
TMEM22
TMEM26
TMEM26-AS1
TMEM51
TMEM63A
TMEM87A
TMIGD3
TMSB4X
TMSL3
TMUB1
TNFAIP8L1
TNFRSF11B
TNFRSF19
TNFRSF1B
TNFSF13B
TNFSF4
TNK1
TNS3
TNXB
TOLLIP
TOM1L1
TOP1MT
TP53I13
TP53I3
TP53INP1
TPBG
TPD52
TPK1
TPM2
TPM4
TPPP3
TRAF5
TRAK2
TRAM2
TRAPPC1
TRH
TRIL
TRIM14
TRIM15
TRIM26
TRIM27
TRIM36
TRIM39
TRIM45
TRIOBP
TRPC6
TRPC7
TRPV4
TSPO
TSSK3
TTC12
TTC7A
TUB
TUBA4A
TUBA4B
TUBA8
TUBB2A
TUFT1
TVP23C
TVP23C-CDRT4
TXNDC15
TXNRD1
TYMP
U2AF1L4
UBE2E1
UBE2F-SCLY
UBXN10
UBXN10-AS1
UCHL1
UCHL1-AS1
UGP2
UHMK1
ULBP1
ULBP3
UNC45A
UPB1
UPP1
URGCP-MRPS24
USH1C
USH1G
USP10
USP2
USP2-AS1
USP4
USP43
USP44
USP6NL
USP7
VANGL2
VARS
VARS2
VAX1
VAX2
VENTX
VEPH1
VGLL3
VGLL4
VHL
VIM
VIM-AS1
VMO1
VSTM5
VTRNA1-1
VWCE
WDFY4
WDR33
WDR86
WDR86-AS1
WISP2
WNT10A
WNT3
WNT5A
WTAP
WWTR1
WWTR1-AS1
XAF1
XKR9
XPNPEP1
YAF2
YBX2
YWHAZ
ZAK
ZBTB22
ZBTB37
ZBTB9
ZC2HC1C
ZCCHC13
ZDHHC1
ZDHHC12
ZDHHC24
ZEB1
ZEB1-AS1
ZEB2
ZFAND4
ZFP36L1
ZFP64
ZGPAT
ZIC1
ZIC2
ZIC4
ZKSCAN7
ZMYND10
ZMYND12
ZNF167
ZNF204P
ZNF264
ZNF296
ZNF331
ZNF337-AS1
ZNF354A
ZNF385B
ZNF396
ZNF492
ZNF503-AS2
ZNF518A
ZNF532
ZNF542
ZNF542P
ZNF589
ZNF620
ZNF662
ZNF69
ZNF704
ZNF705A
ZNF814
ZNF833
ZNF860
ZSCAN1
