# Supplementary material for: 5-Hydroxymethylcytosine preferentially targets genes upregulated in isocitrate dehydrogenase 1 mutant high-grade glioma
Source: Acta Neuropathol. 2018 Feb 10;135(4):617–34. doi: 10.1007/s00401-018-1821-3 (PMC5978937; doi:10.1007/s00401-018-1821-3)
Supplement: Supplementary file 10 — Supplementary material 10 (XLSX 14 kb) [file 401_2018_1821_MOESM10_ESM.xlsx]

## Sheet: Top 1% Probes
Supplemental Table 5: Top 1% probe and DHMR probe pathway enrichment and gene-ontology (biologic processes) enrichment analysis:
Top 1% Probe (IDH1 mt and IDH1 wt) Pathway Analysis: GeneAnalytics
Pathways:	IDH1 mutant Score	IDH1 mutant Matched Genes (Total Genes)	IDH1 wt Score	IDH1 wt Matched Genes (Total Genes)
Common b/w IDH1 mutant and IDH1 wt
Pathways in cancer	32.46 (high)	124 (395)	39.73 (high)	129 (395)
ERK signaling	39.92 (high)	303 (1177)	38.13 (high)	294 (1177)
RET signaling	30.17 (high)	246 (974)	28.39 (high)	238 (974)
Dopamine D2 receptor transactivation of EGFR	27.41 (high)	63 (164)	27.52 (high)	62 (164)
Unique to IDH1 mutant
NFAT and cardiac hypertrophy	30.71 (high)	303 (326)
Beta-adrenergic signaling	31.00 (high)	102 (308)
HGF signaling	26.73 (high)	80 (234)	N/A	N/A
Endometrial cancer	26.36 (high)	51 (122)
TGF-beta receptor signaling	27.71 (high)	55 (133)
Apoptotic pathways in synovial fibroblasts	29.95 (high)	193 (725)
Unique to IDH1 wt
Wnt/Hedgehog/Notch			25.99 (high)	65 (181)
G protein signaling regulatino of P38 and JNK			22.97 (high)	40 (91)
Ras signaling	N/A	N/A	23.99 (high)	96 (322)
Angiotensin activation of ERK			25.25 (high)	75 (225)
Tyrosine Kinases/Adaptors			24.57 (high)	54 (142)
Axon guidance			24.24 (high)	62 (175)
Score represents -log2 transformation of p-value
"high" represents corrected p-value less than or equal to 0.0001
"medium" represents corrected p-value less than or equal to 0.05, but greater than 0.0001
Top 1% Probe (IDH1 mt and IDH1 wt) Gene Ontology - Biologic Processes Analysis: GeneAnalytics
GO-BP	IDH1 mutant Score	IDH1 mutant Matched Genes (Total Genes)	IDH1 wt Score	IDH1 wt Matched Genes (Total Genes)
Common b/w IDH1 mutant and IDH1 wt
Phosphorylation	40.40 (high)	202 (700)	30.28 (high)	185 (700)
Intracellular signal transduction	33.78 (high)	142 (467)	32.65 (high)	138 (467)
Positive regulation of GTPase activity	27.31 (high)	164 (603)	34.58 (high)	170 (603)
Protein phosphorylation	31.33 (high)	175 (629)	30.20 (high)	170 (629)
Actin cytoskeleton organization	30.39 (high)	60 (144)	21.53 (high)	52 (144)
Axon guidance	26.90 (high)	70 (193)	19.60 (high)	62 (193)
Regulation of Rho protein signal transduction	17.79 (high)	34 (83)	17.79 (high)	34 (83)
Unique to IDH1 mutant
Cell migration	33.78 (high)	76 (194)
Protein autophosphorylation	25.83 (high)	64 (173)	N/A	N/A
TGF-beta receptor signaling pathway	18.21 (high)	37 (83)
Unique to IDH1 wt
Angiogenesis			19.77 (high)	70 (227)
Positive regulation of transcription (DNA-templated)	N/A	N/A	21.53 (high)	151 (596)
Negative regulation of transcription from RNA pol II promoter			17.55 (high)	170 (724)
Score represents -log2 transformation of p-value
"high" represents corrected p-value less than or equal to 0.0001
"medium" represents corrected p-value less than or equal to 0.05, but greater than 0.0001

## Sheet: DHMR Probes
Supplemental Table 5: Top 1% probe and DHMR probe pathway enrichment and gene-ontology (biologic processes) enrichment analysis:
DHMR Probe Pathway Analysis: GeneAnalytics
Pathways:	Score	Matched Genes (Total Genes)
ERK signaling	19.69 (high)	134 (1177)
Phospholipase C pathway	15.05 (high)	64 (498)
Wnt/Hedgehog/Notch	12.70 (medium)	29 (181)
Apoptotic pathways in synovial fibroblasts	12.47 (medium)	82 (725)
Validated targets of C-MYC transcriptional repression	11.86 (medium)	14 (61)
Adhesion	11.59 (medium)	20 (110)
GPCR pathway	11.51 (medium)	79 (708)
Elastic fibre formation	11.27 (medium)	11 (42)
NCAM1 interactions	10.76 (medium)	10 (37)
Human embryonic stem cell pluripotency	9.87 (medium)	27 (186)
Score represents -log2 transformation of p-value
"high" represents corrected p-value less than or equal to 0.0001
"medium" represents corrected p-value less than or equal to 0.05, but greater than 0.0001
DHMR Probe Gene Ontology - Biologic Processes Analysis: GeneAnalytics
GO-BP:	Score	Matched Genes (Total Genes)
Nervous system development	26.84 (high)	80 (535)
Extracellular matrix organization	18.32 (high)	36 (203)
Multicellular organism development	18.22 (high)	127 (1124)
Uterus development	17.76 (high)	9 (16)
Cell differentiation	17.09 (high)	101 (859)
Response to hypoxia	16.53 (high)	31 (172)
Response to drug	15.70 (high)	47 (323)
Positive regulation of neuron differentiation	14.62 (high)	19 (86)
Positive regulation of extrinsic apoptotic signaling pathway	14.36 (high)	10 (27)
Negative regulation of cell proliferation	14.00 (high)	55 (419)
Score represents -log2 transformation of p-value
"high" represents corrected p-value less than or equal to 0.0001
"medium" represents corrected p-value less than or equal to 0.05, but greater than 0.0001
