# Supplementary material for: 5-Hydroxymethylcytosine preferentially targets genes upregulated in isocitrate dehydrogenase 1 mutant high-grade glioma
Source: Acta Neuropathol. 2018 Feb 10;135(4):617–34. doi: 10.1007/s00401-018-1821-3 (PMC5978937; doi:10.1007/s00401-018-1821-3)
Supplement: Supplementary file 12 — Supplementary material 12 (XLSX 13 kb) [file 401_2018_1821_MOESM12_ESM.xlsx]

## Sheet: Top 1% Enhancer Probes
Supplemental Table 6: Top 1% and DHMR enhancer-related probe pathway enrichment and gene-ontology (biologic processes) enrichment analysis:
Top 1% Enhancer Probe (IDH1 mutant and IDH1 wt) Pathway Analysis: GeneAnalytics
Pathways:	IDH1 mutant Score	IDH1 mutant Matched Genes (Total Genes)	IDH1 wt Score	IDH1 wt Matched Genes (Total Genes)
Common b/w IDH1 mutant and IDH1 wt
Pathways in cancer	31.13 (high)	59 (395)	44.76 (high)	69 (395)
ERK signaling	44.28 (high)	139 (1177)	44.10 (high)	141 (1177)
RET signaling	27.61 (high)	106 (974)	26.95 (high)	107 (974)
Tyrosine kinases/adaptors	27.16 (high)	30 (142)	32.25 (high)	33 (142)
Adherens junction	29.66 (high)	22 (72)	26.75 (high)	21 (72)
Unique to IDH1 mutant
NFAT and cardiac hypertrophy	29.35 (high)	51 (326)
Integrin pathway	25.25 (high)	70 (568)
Vascular Smooth Muscle Contraction	31.70 (high)	53 (330)	N/A	N/A
Focal Adhesion	25.37 (high)	44 (283)
Actin nucleation by ARP-WASP complex	25.88 (high)	50 (341)
Unique to IDH1 wt
Dopamine D2 receptor transactivation of EGFR			25.46 (high)	32 (164)
Hippo signaling			27.53 (high)	32 (154)
DAG and IP3 signaling	N/A	N/A	25.27 (high)	42 (258)
Cytoskeletal signaling			25.79 (high)	47 (304)
Pak Signaling			25.31 (high)	81 (682)
Score represents -log2 transformation of p-value
"high" represents corrected p-value less than or equal to 0.0001
"medium" represents corrected p-value less than or equal to 0.05, but greater than 0.0001
Top 1% Enhancer Probe (IDH1 mutant and IDH1 wt) Gene Ontology - Biologic Processes Analysis: GeneAnalytics
GO-BP	IDH1 mutant Score	IDH1 mutant Matched Genes (Total Genes)	IDH1 wt Score	IDH1 wt Matched Genes (Total Genes)
Common b/w IDH1 mutant and IDH1 wt
Phosphorylation	35.00 (high)	90 (700)	23.76 (high)	78 (700)
Intracellular signal transduction	27.54 (high)	63 (467)	27.63 (high)	64 (467)
Positive regulation of GTPase activity	33.34 (high)	80 (603)	34.34 (high)	82 (603)
Protein phosphorylation	31.76 (high)	81 (629)	26.99 (high)	78 (629)
Actin cytoskeleton organization	28.60 (high)	31 (144)	29.80 (high)	31 (144)
Axon guidance	32.78 (high)	39 (193)	20.35 (high)	32 (193)
Nervous system development	18.68 (high)	61 (535)	18.68 (high)	61 (535)
Negative regulation of cell proliferation	18.46 (high)	51 (419)	19.80 (high)	53 (419)
Unique to IDH1 mutant
Negative regulation of transcription from RNA pol II promoter	24.05 (high)	82 (724)	N/A	N/A
Positive regulation of transcription from RNA pol II promoter	19.54 (high)	100 (1016)
Unique to IDH1 wt
Cytoskeletal organization	N/A	N/A	21.58 (high)	31 (176)
Regulation of small GTPase mediated signal transduction			19.64 (high)	26 (141)
Score represents -log2 transformation of p-value
"high" represents corrected p-value less than or equal to 0.0001
"medium" represents corrected p-value less than or equal to 0.05, but greater than 0.0001

## Sheet: DHMR Enhancer Probes
Supplemental Table 6: Top 1% and DHMR enhancer-related probe pathway enrichment and gene-ontology (biologic processes) enrichment analysis:
DHMR Enhancer Probe (IDH1 mutant and IDH1 wt) Pathway Analysis: GeneAnalytics
Pathways:	Score	Matched Genes (Total Genes)
ERK signaling	16.73 (high)	71 (1177)
Adhesion	14.28 (high)	14 (110)
Focal adhesion	13.33 (high)	24 (283)
Actin nucleation by ARP-WASP complex	14.41 (high)	28 (341)
Human embryonic stem cell pluripotency	11.19 (medium)	17 (186)
Cytoskeleton remodeling regulation of Actin cytoskeleton by Rho GTPases	11.11 (medium)	17 (186)
Phospholipase C pathway	10.92 (medium)	33 (498)
Integrin pathway	10.59 (medium)	36 (568)
Allograft rejection	10.48 (medium)	20 (249)
Transcription androgen receptor nuclear signaling	10.17 (medium)	11 (98)
Score represents -log2 transformation of p-value
"high" represents corrected p-value less than or equal to 0.0001
"medium" represents corrected p-value less than or equal to 0.05, but greater than 0.0001
DHMR Enhancer Probe (IDH1 mutant and IDH1 wt) Gene Ontology - Biologic Processes Analysis: GeneAnalytics
GO-BP:	Score	Matched Genes (Total Genes)
Response to hypoxia	15.81 (high)	19 (172)
Multicellular organism development	15.35 (high)	67 (1124)
Nervous system development	15.40 (high)	39 (535)
Sensory perception of sound	14.69 (high)	16 (136)
Response to drug	14.39 (high)	27 (323)
Extracellular matrix organization	14.25 (high)	20 (203)
Positive regulation of gene expression	14.06 (high)	28 (346)
Regulation of transcription from RNA polymerase II promoter	14.06 (high)	38 (539)
Cell differentiation	13.72 (high)	53 (859)
Neuronal projection extension	13.05 (medium)	6 (21)
Score represents -log2 transformation of p-value
"high" represents corrected p-value less than or equal to 0.0001
"medium" represents corrected p-value less than or equal to 0.05, but greater than 0.0001
