# Supplementary material for: 5-Hydroxymethylcytosine preferentially targets genes upregulated in isocitrate dehydrogenase 1 mutant high-grade glioma
Source: Acta Neuropathol. 2018 Feb 10;135(4):617–34. doi: 10.1007/s00401-018-1821-3 (PMC5978937; doi:10.1007/s00401-018-1821-3)
Supplement: Supplementary file 15 — Supplementary material 15 (XLSX 84 kb) [file 401_2018_1821_MOESM15_ESM.xlsx]

## Sheet: 1Pos_vs_3neg_FC2_P0.05_NoAdj
Supplemental Table 7: Comparison of Differential Gene Expression between 5hmC Clusters
Column ID	p-value(1_Pos vs. 3_Neg)	Fold-Change(1_Pos vs. 3_Neg)	Fold-Change(1_Pos vs. 3_Neg) (Description)	Mean_difference (1_Pos vs. 3_Neg)
CMYA5	1.01315e-06	-3.16668	1_Pos down vs 3_Neg	-1.66297
FKBP9	6.18025e-07	-3.09817	1_Pos down vs 3_Neg	-1.63141
ZC3HAV1L	8.74711e-07	-3.68514	1_Pos down vs 3_Neg	-1.88172
GSAP	1.44961e-05	-2.61672	1_Pos down vs 3_Neg	-1.38776
CHI3L1	5.5571e-06	-16.5566	1_Pos down vs 3_Neg	-4.04934
PCDH11X	5.08837e-06	8.5688	1_Pos up vs 3_Neg	3.09909
SMOC1	5.98923e-06	7.8233	1_Pos up vs 3_Neg	2.96778
FBXO17	6.59098e-06	-3.50863	1_Pos down vs 3_Neg	-1.81091
DPYD	4.1996e-06	-5.76589	1_Pos down vs 3_Neg	-2.52754
TRAF5	8.58572e-06	-2.49223	1_Pos down vs 3_Neg	-1.31744
NSUN5	1.18334e-05	-2.12146	1_Pos down vs 3_Neg	-1.08506
RPL39L	4.74849e-06	-2.9716	1_Pos down vs 3_Neg	-1.57124
NSUN7	8.16093e-06	-3.77588	1_Pos down vs 3_Neg	-1.91681
LOC100505806	7.14249e-06	-2.42228	1_Pos down vs 3_Neg	-1.27636
SNORA12	1.2948e-05	2.20227	1_Pos up vs 3_Neg	1.13899
BCAT1	1.92572e-05	-4.3501	1_Pos down vs 3_Neg	-2.12105
LGALS8	1.43536e-05	-2.19834	1_Pos down vs 3_Neg	-1.13642
F3	4.15083e-05	-4.68039	1_Pos down vs 3_Neg	-2.22663
CCDC109B	1.25488e-05	-4.39188	1_Pos down vs 3_Neg	-2.13484
VAV3	8.48798e-05	-4.51738	1_Pos down vs 3_Neg	-2.17549
CENPV	2.4059e-05	-5.2799	1_Pos down vs 3_Neg	-2.40051
DCTD	3.0091e-05	-2.08672	1_Pos down vs 3_Neg	-1.06124
DIRAS3	6.84663e-05	-2.60541	1_Pos down vs 3_Neg	-1.38151
DLL1	1.71368e-05	4.21786	1_Pos up vs 3_Neg	2.07651
GDPD1	3.33678e-05	2.66121	1_Pos up vs 3_Neg	1.41208
CALCRL	2.26951e-05	5.2679	1_Pos up vs 3_Neg	2.39723
PCDH11Y	5.08351e-05	3.91096	1_Pos up vs 3_Neg	1.96752
CLGN	0.000246226	2.35259	1_Pos up vs 3_Neg	1.23425
GALNT13	6.00157e-05	10.1986	1_Pos up vs 3_Neg	3.35029
TP73-AS1	3.00515e-05	-2.48804	1_Pos down vs 3_Neg	-1.31501
RICTOR	5.91429e-05	2.08933	1_Pos up vs 3_Neg	1.06304
FAM20C	2.29709e-05	-3.08919	1_Pos down vs 3_Neg	-1.62723
PPAPDC1A	5.11092e-05	3.59351	1_Pos up vs 3_Neg	1.84539
PHYHIPL	2.65902e-05	4.22804	1_Pos up vs 3_Neg	2.07999
TOM1L1	8.67827e-05	-4.44305	1_Pos down vs 3_Neg	-2.15155
KDELR2	2.52822e-05	-2.01787	1_Pos down vs 3_Neg	-1.01283
LRP2BP	4.8373e-05	2.76629	1_Pos up vs 3_Neg	1.46795
TMEM51	5.45001e-05	-2.13146	1_Pos down vs 3_Neg	-1.09184
MSN	4.15864e-05	-3.85551	1_Pos down vs 3_Neg	-1.94692
LDHA	3.03172e-05	-2.83871	1_Pos down vs 3_Neg	-1.50524
HIST1H4D	3.67603e-05	-7.96737	1_Pos down vs 3_Neg	-2.9941
ARSD	0.000122503	-3.10043	1_Pos down vs 3_Neg	-1.63247
SNORD13	4.32242e-05	2.25324	1_Pos up vs 3_Neg	1.172
PDPN	4.75924e-05	-5.34058	1_Pos down vs 3_Neg	-2.417
GREB1L	5.03363e-05	4.64871	1_Pos up vs 3_Neg	2.21683
SEC24D	4.81847e-05	-2.47359	1_Pos down vs 3_Neg	-1.3066
NEAT1	8.27276e-05	-3.69437	1_Pos down vs 3_Neg	-1.88533
ARL3	8.41502e-05	2.02301	1_Pos up vs 3_Neg	1.0165
PRPS2	0.000167713	-2.35927	1_Pos down vs 3_Neg	-1.23834
ACSS3	0.000231398	-5.98424	1_Pos down vs 3_Neg	-2.58117
2017-03-08	9.48882e-05	2.25235	1_Pos up vs 3_Neg	1.17143
SLC25A24	7.33581e-05	-3.21871	1_Pos down vs 3_Neg	-1.68648
LINC00893	0.000458531	-2.19545	1_Pos down vs 3_Neg	-1.13452
KIAA0226L	0.000136762	-3.51159	1_Pos down vs 3_Neg	-1.81212
TRIP4	0.00018061	-2.47048	1_Pos down vs 3_Neg	-1.30479
PDCD4	0.000134576	2.07191	1_Pos up vs 3_Neg	1.05096
CRB1	0.00058439	2.07813	1_Pos up vs 3_Neg	1.05529
EMILIN2	8.38443e-05	-3.72472	1_Pos down vs 3_Neg	-1.89713
PVT1	0.000135422	-2.39614	1_Pos down vs 3_Neg	-1.26071
LINC00669	8.54609e-05	-4.14068	1_Pos down vs 3_Neg	-2.04987
OTTHUMG00000167762	9.15046e-05	-2.61291	1_Pos down vs 3_Neg	-1.38566
CHI3L2	0.000124433	-4.26557	1_Pos down vs 3_Neg	-2.09274
PLOD2	0.000173034	-3.0072	1_Pos down vs 3_Neg	-1.58842
ULBP1	0.000116905	-3.66883	1_Pos down vs 3_Neg	-1.87532
ROR1	0.000260153	-3.39129	1_Pos down vs 3_Neg	-1.76183
OPHN1	0.000347247	2.65602	1_Pos up vs 3_Neg	1.40926
ATOH8	0.000219296	2.2421	1_Pos up vs 3_Neg	1.16485
ADAM12	0.000223592	-4.18905	1_Pos down vs 3_Neg	-2.06662
C9orf64	0.000198163	-2.46269	1_Pos down vs 3_Neg	-1.30023
DHRS13	0.000222092	-2.07586	1_Pos down vs 3_Neg	-1.05371
FAM221A	0.00102986	-2.86295	1_Pos down vs 3_Neg	-1.5175
USP54	0.000155822	2.60493	1_Pos up vs 3_Neg	1.38125
GRIK4	0.000195033	2.25515	1_Pos up vs 3_Neg	1.17322
PNPLA4	0.00201903	-2.08281	1_Pos down vs 3_Neg	-1.05853
GLRA3	0.00024741	13.7175	1_Pos up vs 3_Neg	3.77794
MT1M	0.000779621	-3.59049	1_Pos down vs 3_Neg	-1.84418
MYL12A	0.000210863	-2.3505	1_Pos down vs 3_Neg	-1.23296
PTGFRN	0.000351928	-3.47189	1_Pos down vs 3_Neg	-1.79572
SLC2A10	0.000472182	-2.69273	1_Pos down vs 3_Neg	-1.42907
PDIA4	0.000184863	-2.53288	1_Pos down vs 3_Neg	-1.34078
FUCA2	0.000329984	-2.73951	1_Pos down vs 3_Neg	-1.45392
CASP4	0.000202859	-2.57468	1_Pos down vs 3_Neg	-1.36439
HIST1H3G	0.000209605	-8.85319	1_Pos down vs 3_Neg	-3.1462
UST	0.00129843	2.24749	1_Pos up vs 3_Neg	1.16831
SEC31B	0.000208532	2.34328	1_Pos up vs 3_Neg	1.22853
LGALS3	0.000428392	-2.86985	1_Pos down vs 3_Neg	-1.52098
PPCS	0.000572368	-2.04172	1_Pos down vs 3_Neg	-1.02978
SGMS1	0.000285166	2.21647	1_Pos up vs 3_Neg	1.14826
MXRA5	0.000224187	-7.9102	1_Pos down vs 3_Neg	-2.98371
OTTHUMG00000153849	0.000698651	3.49297	1_Pos up vs 3_Neg	1.80445
APOL2	0.000590731	-2.03751	1_Pos down vs 3_Neg	-1.02681
LINC00152	0.000312362	-2.68238	1_Pos down vs 3_Neg	-1.42351
LINC00689	0.00105761	4.53919	1_Pos up vs 3_Neg	2.18244
SOD2	0.000317187	-3.33639	1_Pos down vs 3_Neg	-1.73829
DPP10	0.000293305	6.85996	1_Pos up vs 3_Neg	2.7782
FLNC	0.000804994	-3.83718	1_Pos down vs 3_Neg	-1.94005
IFI44	0.000242881	-2.53551	1_Pos down vs 3_Neg	-1.34227
MIR1206	0.000563297	-7.21737	1_Pos down vs 3_Neg	-2.85147
PSRC1	0.000710565	-2.1791	1_Pos down vs 3_Neg	-1.12373
KCNIP3	0.000266441	3.92198	1_Pos up vs 3_Neg	1.97158
MDK	0.00030483	-2.38203	1_Pos down vs 3_Neg	-1.25219
ANXA2	0.000277051	-3.15106	1_Pos down vs 3_Neg	-1.65584
KDELC2	0.000338476	-2.47284	1_Pos down vs 3_Neg	-1.30617
CBR1	0.00138893	-2.67295	1_Pos down vs 3_Neg	-1.41844
TCEAL2	0.000276315	2.07776	1_Pos up vs 3_Neg	1.05503
RGS22	0.000289261	-3.1832	1_Pos down vs 3_Neg	-1.67048
MARVELD1	0.000305889	-2.0257	1_Pos down vs 3_Neg	-1.01842
AHR	0.000293873	-3.35241	1_Pos down vs 3_Neg	-1.7452
RPRM	0.000667377	2.20056	1_Pos up vs 3_Neg	1.13787
CPPED1	0.000377178	-2.44441	1_Pos down vs 3_Neg	-1.28948
HRH1	0.000316127	-2.31017	1_Pos down vs 3_Neg	-1.208
PYGL	0.000490797	-3.5064	1_Pos down vs 3_Neg	-1.80999
LOC100128130	0.00116777	-2.51673	1_Pos down vs 3_Neg	-1.33155
WDR11-AS1	0.000428635	2.54914	1_Pos up vs 3_Neg	1.35001
KCNE4	0.000456876	-2.85881	1_Pos down vs 3_Neg	-1.51542
ANXA2P2	0.00033901	-3.99195	1_Pos down vs 3_Neg	-1.99709
LOC100873065	0.00062738	-3.02683	1_Pos down vs 3_Neg	-1.59781
FAM126A	0.000391822	-3.51899	1_Pos down vs 3_Neg	-1.81516
NTRK2	0.000363657	3.85844	1_Pos up vs 3_Neg	1.94802
ADAMTS9-AS2	0.000838051	-2.40423	1_Pos down vs 3_Neg	-1.26558
C2orf66	0.000384824	-2.65331	1_Pos down vs 3_Neg	-1.40779
CEP112	0.00113472	-2.43311	1_Pos down vs 3_Neg	-1.2828
HSPB6	0.00250713	-4.56007	1_Pos down vs 3_Neg	-2.18906
ARAP3	0.00188104	-2.09524	1_Pos down vs 3_Neg	-1.06711
HOXD13	0.000614287	-2.57607	1_Pos down vs 3_Neg	-1.36517
HP	0.000409188	-2.93727	1_Pos down vs 3_Neg	-1.55447
C2orf27A	0.000606844	3.01018	1_Pos up vs 3_Neg	1.58985
MAPT	0.000411179	2.24872	1_Pos up vs 3_Neg	1.1691
PCSK5	0.000882095	-2.10925	1_Pos down vs 3_Neg	-1.07673
MEOX2	0.000717015	-11.7387	1_Pos down vs 3_Neg	-3.5532
STK32B	0.000427495	-2.51235	1_Pos down vs 3_Neg	-1.32904
GRID1	0.000444038	2.41432	1_Pos up vs 3_Neg	1.27162
C21orf88	0.000489105	-2.09467	1_Pos down vs 3_Neg	-1.06672
TGFBI	0.00046658	-3.21514	1_Pos down vs 3_Neg	-1.68488
SLC25A27	0.000828387	2.95551	1_Pos up vs 3_Neg	1.56341
CLEC5A	0.00129813	-3.52508	1_Pos down vs 3_Neg	-1.81766
E2F7	0.000468249	-2.83795	1_Pos down vs 3_Neg	-1.50485
RFC2	0.000482637	-2.16513	1_Pos down vs 3_Neg	-1.11445
EFEMP2	0.000899613	-2.6345	1_Pos down vs 3_Neg	-1.39753
OTTHUMG00000171373	0.000483771	-2.2599	1_Pos down vs 3_Neg	-1.17626
OTTHUMG00000015939	0.000938827	-3.43322	1_Pos down vs 3_Neg	-1.77956
CDHR1	0.00107332	3.09203	1_Pos up vs 3_Neg	1.62855
PDGFA	0.00133092	-3.10729	1_Pos down vs 3_Neg	-1.63566
LINC00693	0.00074355	2.10185	1_Pos up vs 3_Neg	1.07166
OTTHUMG00000169447	0.00864426	-6.39266	1_Pos down vs 3_Neg	-2.67642
PDE1C	0.00350804	-2.30583	1_Pos down vs 3_Neg	-1.20528
VIPR2	0.000795827	3.14909	1_Pos up vs 3_Neg	1.65493
IQGAP1	0.000873721	-2.34183	1_Pos down vs 3_Neg	-1.22764
ARL4C	0.00100388	-2.89056	1_Pos down vs 3_Neg	-1.53135
TIMP1	0.000666538	-4.96587	1_Pos down vs 3_Neg	-2.31205
DYNLT3	0.00182982	-2.59338	1_Pos down vs 3_Neg	-1.37483
RNF135	0.000601825	-2.00361	1_Pos down vs 3_Neg	-1.0026
SEMA4G	0.000823283	2.1601	1_Pos up vs 3_Neg	1.1111
TUBB6	0.00059968	-2.57082	1_Pos down vs 3_Neg	-1.36223
SGCD	0.000736107	2.56326	1_Pos up vs 3_Neg	1.35798
WHAMMP1	0.00121744	-2.04863	1_Pos down vs 3_Neg	-1.03466
SNORA14B	0.000638707	3.07067	1_Pos up vs 3_Neg	1.61856
FREM3	0.0011866	3.84642	1_Pos up vs 3_Neg	1.94352
ZNF217	0.000716848	-2.14471	1_Pos down vs 3_Neg	-1.10078
PROM1	0.000641808	-3.46732	1_Pos down vs 3_Neg	-1.79382
LOC100127983	0.00114343	-3.3542	1_Pos down vs 3_Neg	-1.74597
RANBP17	0.00122621	3.86396	1_Pos up vs 3_Neg	1.95008
PABPC1L	0.00185344	-2.01232	1_Pos down vs 3_Neg	-1.00886
CDH6	0.00145494	-3.43864	1_Pos down vs 3_Neg	-1.78184
ENO1-IT1	0.00125795	-2.07348	1_Pos down vs 3_Neg	-1.05205
EYA4	0.0275409	-2.747	1_Pos down vs 3_Neg	-1.45786
ACAA2	0.0013844	-2.51586	1_Pos down vs 3_Neg	-1.33105
SOCS1	0.000751058	-2.07632	1_Pos down vs 3_Neg	-1.05403
TMEM194B	0.001164	-2.00702	1_Pos down vs 3_Neg	-1.00505
TWSG1	0.000837853	-2.30202	1_Pos down vs 3_Neg	-1.2029
IGFBP3	0.00100352	-2.80421	1_Pos down vs 3_Neg	-1.48759
FAM133A	0.00118591	2.27699	1_Pos up vs 3_Neg	1.18713
CHGB	0.00168048	2.23941	1_Pos up vs 3_Neg	1.16312
FAM13C	0.00184027	2.25371	1_Pos up vs 3_Neg	1.1723
HIF1A-AS2	0.000919875	-2.55484	1_Pos down vs 3_Neg	-1.35323
FAM171B	0.000911896	2.1617	1_Pos up vs 3_Neg	1.11217
NRP1	0.000898869	-2.76893	1_Pos down vs 3_Neg	-1.46933
LOC440040	0.00115801	3.303	1_Pos up vs 3_Neg	1.72378
SLC43A3	0.000945179	-3.00315	1_Pos down vs 3_Neg	-1.58648
FOSL2	0.000915366	-2.41109	1_Pos down vs 3_Neg	-1.26969
HOXA7	0.001103	-3.6906	1_Pos down vs 3_Neg	-1.88385
LOC100506474	0.00150805	-5.85865	1_Pos down vs 3_Neg	-2.55057
FMOD	0.000984359	-7.47686	1_Pos down vs 3_Neg	-2.90243
HOXB2	0.00164597	-4.12965	1_Pos down vs 3_Neg	-2.04602
OSBPL3	0.00469096	-2.53913	1_Pos down vs 3_Neg	-1.34434
PID1	0.00135719	2.47851	1_Pos up vs 3_Neg	1.30947
NET1	0.00101867	2.3508	1_Pos up vs 3_Neg	1.23315
RNU6-51	0.00387963	-3.02383	1_Pos down vs 3_Neg	-1.59637
FAM155A	0.000987963	3.70808	1_Pos up vs 3_Neg	1.89067
TRANK1	0.00254231	-2.13027	1_Pos down vs 3_Neg	-1.09104
TRIP6	0.00331177	-2.06663	1_Pos down vs 3_Neg	-1.04728
SNX22	0.00292545	2.51472	1_Pos up vs 3_Neg	1.3304
IBSP	0.00132481	-9.20048	1_Pos down vs 3_Neg	-3.20171
2017-03-02	0.00468983	-2.13942	1_Pos down vs 3_Neg	-1.09722
TMEM100	0.00413435	3.16257	1_Pos up vs 3_Neg	1.6611
CMTM5	0.00118771	2.49897	1_Pos up vs 3_Neg	1.32133
MAPT-AS1	0.00113046	4.70281	1_Pos up vs 3_Neg	2.23352
CD101	0.00146008	-2.09274	1_Pos down vs 3_Neg	-1.06539
LGALS1	0.00174534	-2.12559	1_Pos down vs 3_Neg	-1.08787
MMP14	0.00125557	-3.43468	1_Pos down vs 3_Neg	-1.78018
MAOB	0.00898137	-3.29863	1_Pos down vs 3_Neg	-1.72187
NAMPT	0.00116731	-4.65826	1_Pos down vs 3_Neg	-2.21979
OTTHUMG00000058148	0.00342101	2.18704	1_Pos up vs 3_Neg	1.12898
OTTHUMG00000058669	0.00342101	2.18704	1_Pos up vs 3_Neg	1.12898
CXXC4	0.00206417	2.46385	1_Pos up vs 3_Neg	1.30092
MIR27B	0.00154642	-2.37597	1_Pos down vs 3_Neg	-1.24852
SRPX2	0.00128601	-5.05389	1_Pos down vs 3_Neg	-2.33739
SNAP91	0.00160609	6.66756	1_Pos up vs 3_Neg	2.73716
TFRC	0.00217942	-2.08166	1_Pos down vs 3_Neg	-1.05774
FNDC3B	0.00199535	-2.13456	1_Pos down vs 3_Neg	-1.09394
ZC3H12B	0.00146403	2.37911	1_Pos up vs 3_Neg	1.25042
CDCA7L	0.00138386	-3.01627	1_Pos down vs 3_Neg	-1.59277
DDB2	0.00163454	-2.69711	1_Pos down vs 3_Neg	-1.43142
STEAP3	0.00160621	-3.15389	1_Pos down vs 3_Neg	-1.65713
KIAA1161	0.00126372	2.20803	1_Pos up vs 3_Neg	1.14276
GDPD2	0.00932566	-2.0116	1_Pos down vs 3_Neg	-1.00835
LINC00844	0.00129374	3.78728	1_Pos up vs 3_Neg	1.92116
SKINTL	0.00175798	-2.81867	1_Pos down vs 3_Neg	-1.49502
LITAF	0.00145201	-2.1298	1_Pos down vs 3_Neg	-1.09072
SNORD56B	0.00158184	-3.47855	1_Pos down vs 3_Neg	-1.79849
MIR15B	0.00132681	-2.32532	1_Pos down vs 3_Neg	-1.21743
CTSK	0.00147019	-2.49282	1_Pos down vs 3_Neg	-1.31778
GPNMB	0.00132863	-3.90172	1_Pos down vs 3_Neg	-1.96411
CD97	0.00270381	-2.97498	1_Pos down vs 3_Neg	-1.57288
ALCAM	0.00313306	2.08122	1_Pos up vs 3_Neg	1.05743
F11R	0.00359183	-2.3856	1_Pos down vs 3_Neg	-1.25435
SLC25A20	0.00218029	-2.38146	1_Pos down vs 3_Neg	-1.25185
SCG3	0.0017629	3.80516	1_Pos up vs 3_Neg	1.92796
HMOX1	0.00191856	-2.56766	1_Pos down vs 3_Neg	-1.36045
OTTHUMG00000155365	0.00424913	2.81935	1_Pos up vs 3_Neg	1.49536
EML5	0.00141477	2.00661	1_Pos up vs 3_Neg	1.00476
CSMD3	0.00345498	7.06179	1_Pos up vs 3_Neg	2.82003
GRIA1	0.0018939	3.85789	1_Pos up vs 3_Neg	1.94781
TPTE2P1	0.00192155	5.95957	1_Pos up vs 3_Neg	2.57521
PCOLCE2	0.0019671	-2.28948	1_Pos down vs 3_Neg	-1.19502
C1QL1	0.0158859	2.62043	1_Pos up vs 3_Neg	1.3898
OTTHUMG00000181983	0.00333156	2.51729	1_Pos up vs 3_Neg	1.33187
LINC00925	0.00571578	2.4958	1_Pos up vs 3_Neg	1.3195
NARR	0.00837254	-2.0415	1_Pos down vs 3_Neg	-1.02963
CHL1-AS1	0.0205127	-2.19209	1_Pos down vs 3_Neg	-1.13231
CPEB3	0.00164254	2.51493	1_Pos up vs 3_Neg	1.33052
CHL1	0.0142295	-3.10738	1_Pos down vs 3_Neg	-1.6357
TCF7L2	0.00167056	2.02136	1_Pos up vs 3_Neg	1.01532
ONECUT1	0.00164382	-2.92015	1_Pos down vs 3_Neg	-1.54604
HSF2BP	0.00247823	2.31952	1_Pos up vs 3_Neg	1.21382
CNTN3	0.00184594	6.1153	1_Pos up vs 3_Neg	2.61242
VTRNA2-1	0.0140689	-3.78296	1_Pos down vs 3_Neg	-1.91951
SOX6	0.00763914	2.10752	1_Pos up vs 3_Neg	1.07555
LOC100507507	0.00501158	-2.22433	1_Pos down vs 3_Neg	-1.15337
SMYD2	0.00351329	-2.25615	1_Pos down vs 3_Neg	-1.17387
OTTHUMG00000166987	0.00263405	2.42315	1_Pos up vs 3_Neg	1.27688
TNR	0.00180523	6.75705	1_Pos up vs 3_Neg	2.75639
HOXD9	0.00216234	-2.39039	1_Pos down vs 3_Neg	-1.25725
SNORA76	0.00178471	2.13393	1_Pos up vs 3_Neg	1.09351
ECHDC2	0.0138903	-2.05127	1_Pos down vs 3_Neg	-1.03651
TMTC2	0.00174861	-2.09741	1_Pos down vs 3_Neg	-1.06861
PAIP2B	0.00208375	3.41011	1_Pos up vs 3_Neg	1.76982
SATB1	0.00316025	2.1748	1_Pos up vs 3_Neg	1.12088
CD24	0.00429566	4.85758	1_Pos up vs 3_Neg	2.28024
PPFIBP1	0.00534794	-2.09642	1_Pos down vs 3_Neg	-1.06793
FAR2	0.00477711	-2.13564	1_Pos down vs 3_Neg	-1.09467
HOXA5	0.00283482	-4.50534	1_Pos down vs 3_Neg	-2.17163
MBNL3	0.00201605	-2.40606	1_Pos down vs 3_Neg	-1.26667
PLAUR	0.00186675	-3.13199	1_Pos down vs 3_Neg	-1.64708
NKD1	0.00274576	2.29306	1_Pos up vs 3_Neg	1.19727
PLSCR1	0.00191416	-2.56109	1_Pos down vs 3_Neg	-1.35676
DPRXP4	0.00196935	-2.42463	1_Pos down vs 3_Neg	-1.27777
NUDT9P1	0.00346575	2.00853	1_Pos up vs 3_Neg	1.00614
S100A16	0.00408838	-2.075	1_Pos down vs 3_Neg	-1.05311
BACE2-IT1	0.00343111	-2.66179	1_Pos down vs 3_Neg	-1.4124
SPHKAP	0.0039701	6.02145	1_Pos up vs 3_Neg	2.59011
HIST1H3F	0.00212935	-6.61979	1_Pos down vs 3_Neg	-2.72678
EYA1	0.005328	4.58166	1_Pos up vs 3_Neg	2.19587
NEBL	0.00440871	2.21093	1_Pos up vs 3_Neg	1.14465
SCARNA6	0.00236656	2.12707	1_Pos up vs 3_Neg	1.08887
LOC145474	0.00320331	-2.50014	1_Pos down vs 3_Neg	-1.32201
DSCAML1	0.00514438	2.79863	1_Pos up vs 3_Neg	1.48472
FERMT1	0.00463953	4.41018	1_Pos up vs 3_Neg	2.14084
CD163	0.00319995	-4.3053	1_Pos down vs 3_Neg	-2.10611
PLP2	0.00296934	-3.27871	1_Pos down vs 3_Neg	-1.71313
LOC100507474	0.00623862	2.17384	1_Pos up vs 3_Neg	1.12025
GAS2L3	0.00225819	-3.47147	1_Pos down vs 3_Neg	-1.79555
LOC100132707	0.00565262	-2.32129	1_Pos down vs 3_Neg	-1.21493
OTTHUMG00000040659	0.00469185	-2.66584	1_Pos down vs 3_Neg	-1.41459
GPR82	0.00229636	-2.00647	1_Pos down vs 3_Neg	-1.00466
SNORD123	0.00259775	-2.39626	1_Pos down vs 3_Neg	-1.26078
BEX1	0.00267851	3.01166	1_Pos up vs 3_Neg	1.59056
TBX15	0.00285208	-2.72627	1_Pos down vs 3_Neg	-1.44693
ADAMTS3	0.0128054	-2.47489	1_Pos down vs 3_Neg	-1.30736
KHDRBS2	0.00242304	4.00562	1_Pos up vs 3_Neg	2.00202
HOXA4	0.00314186	-7.8889	1_Pos down vs 3_Neg	-2.97982
KCNJ10	0.00305212	2.81441	1_Pos up vs 3_Neg	1.49283
OTTHUMG00000168333	0.00254823	3.61021	1_Pos up vs 3_Neg	1.85208
NAP1L5	0.0030701	2.28663	1_Pos up vs 3_Neg	1.19322
CXCL11	0.00246731	-2.64243	1_Pos down vs 3_Neg	-1.40187
IGFBP2	0.00331699	-5.40578	1_Pos down vs 3_Neg	-2.4345
OTTHUMG00000130102	0.0104628	-3.98891	1_Pos down vs 3_Neg	-1.99599
SPATA6	0.0052258	-3.47967	1_Pos down vs 3_Neg	-1.79895
FABP7	0.00310137	-2.52601	1_Pos down vs 3_Neg	-1.33686
OCIAD2	0.00471603	-2.75972	1_Pos down vs 3_Neg	-1.46452
NR2E1	0.00422901	-2.31731	1_Pos down vs 3_Neg	-1.21245
RPS6KA5	0.00329692	2.46181	1_Pos up vs 3_Neg	1.29972
PTPN14	0.00741369	-2.03393	1_Pos down vs 3_Neg	-1.02427
TMEM220	0.00280476	-2.0994	1_Pos down vs 3_Neg	-1.06998
ADAM22	0.00434307	2.38367	1_Pos up vs 3_Neg	1.25319
MS4A4E	0.00264751	-4.39061	1_Pos down vs 3_Neg	-2.13442
GRIA2	0.0141513	2.5097	1_Pos up vs 3_Neg	1.32752
OR4K2	0.00848948	2.23628	1_Pos up vs 3_Neg	1.1611
PLAU	0.00276108	-2.44168	1_Pos down vs 3_Neg	-1.28787
SERPING1	0.00622793	-2.43901	1_Pos down vs 3_Neg	-1.2863
PLAT	0.00511168	-3.12357	1_Pos down vs 3_Neg	-1.6432
GBP1	0.00428719	-3.27733	1_Pos down vs 3_Neg	-1.71252
MIR323A	0.00568474	-2.46062	1_Pos down vs 3_Neg	-1.29902
SPRY2	0.0143448	-2.13615	1_Pos down vs 3_Neg	-1.09502
VIM	0.00354714	-2.03938	1_Pos down vs 3_Neg	-1.02813
NTNG1	0.0032725	-3.08059	1_Pos down vs 3_Neg	-1.6232
TAGLN2	0.00429528	-2.40051	1_Pos down vs 3_Neg	-1.26334
NNMT	0.00292371	-2.97106	1_Pos down vs 3_Neg	-1.57098
HOXA6	0.00334485	-2.8758	1_Pos down vs 3_Neg	-1.52396
PDE8B	0.00866104	2.06792	1_Pos up vs 3_Neg	1.04818
LTF	0.00744471	-10.5367	1_Pos down vs 3_Neg	-3.39735
SERPINH1	0.00310636	-2.41295	1_Pos down vs 3_Neg	-1.2708
OSMR	0.00452927	-3.55821	1_Pos down vs 3_Neg	-1.83115
NXPH1	0.0151309	2.5879	1_Pos up vs 3_Neg	1.37178
IL1RAP	0.00344329	-2.9078	1_Pos down vs 3_Neg	-1.53993
HOXD10	0.00429671	-4.90516	1_Pos down vs 3_Neg	-2.2943
ANTXR2	0.00362802	-2.03097	1_Pos down vs 3_Neg	-1.02217
LINC00340	0.00418204	-2.93413	1_Pos down vs 3_Neg	-1.55293
FSTL1	0.00506879	-2.34422	1_Pos down vs 3_Neg	-1.2291
KCNB1	0.0032015	2.68449	1_Pos up vs 3_Neg	1.42465
GNG12	0.00371055	-2.58962	1_Pos down vs 3_Neg	-1.37274
EN1	0.0124212	-2.02421	1_Pos down vs 3_Neg	-1.01736
TMEFF2	0.00603197	3.50662	1_Pos up vs 3_Neg	1.81008
CDCP1	0.00341882	-2.09705	1_Pos down vs 3_Neg	-1.06836
UCP2	0.00628108	-2.01808	1_Pos down vs 3_Neg	-1.01298
OTTHUMG00000165313	0.0033412	2.95141	1_Pos up vs 3_Neg	1.5614
ST8SIA5	0.00505413	-3.63604	1_Pos down vs 3_Neg	-1.86237
IFI30	0.00445817	-3.00585	1_Pos down vs 3_Neg	-1.58777
THRA	0.00396722	2.19895	1_Pos up vs 3_Neg	1.13682
BATF3	0.00346033	-2.21069	1_Pos down vs 3_Neg	-1.1445
TSPYL2	0.00331061	2.34619	1_Pos up vs 3_Neg	1.23032
PABPC5	0.0134045	2.02481	1_Pos up vs 3_Neg	1.01779
CD63	0.0033261	-2.00231	1_Pos down vs 3_Neg	-1.00167
LOC154761	0.003338	-3.6728	1_Pos down vs 3_Neg	-1.87688
TSTD1	0.00578989	-2.41492	1_Pos down vs 3_Neg	-1.27197
RIMS2	0.00627317	4.28009	1_Pos up vs 3_Neg	2.09764
CD180	0.00509508	-2.4102	1_Pos down vs 3_Neg	-1.26915
ALOX5AP	0.00491125	-2.57879	1_Pos down vs 3_Neg	-1.3667
CADM3	0.0044981	3.15793	1_Pos up vs 3_Neg	1.65898
SNORD115-1	0.00349538	4.0032	1_Pos up vs 3_Neg	2.00116
TC2N	0.0127485	-3.69347	1_Pos down vs 3_Neg	-1.88498
TNFRSF19	0.00898183	-2.35562	1_Pos down vs 3_Neg	-1.23611
NUP210	0.00535197	-2.20786	1_Pos down vs 3_Neg	-1.14265
ADCY2	0.00505475	3.0315	1_Pos up vs 3_Neg	1.60003
TNFAIP6	0.00443313	-3.77697	1_Pos down vs 3_Neg	-1.91723
CEBPD	0.00384198	-2.22521	1_Pos down vs 3_Neg	-1.15394
SOX8	0.00680362	2.6649	1_Pos up vs 3_Neg	1.41408
SLC10A4	0.00370386	-3.51835	1_Pos down vs 3_Neg	-1.8149
HES1	0.012138	-2.01406	1_Pos down vs 3_Neg	-1.01011
SEL1L3	0.00371647	-2.75724	1_Pos down vs 3_Neg	-1.46322
INA	0.00986476	5.85614	1_Pos up vs 3_Neg	2.54995
RUNDC3A	0.00386986	3.9216	1_Pos up vs 3_Neg	1.97144
UNC79	0.00682745	4.36981	1_Pos up vs 3_Neg	2.12757
TUSC3	0.00400687	2.50464	1_Pos up vs 3_Neg	1.3246
CXCL10	0.0038308	-5.80045	1_Pos down vs 3_Neg	-2.53616
USP43	0.00423354	2.15174	1_Pos up vs 3_Neg	1.10551
LINC00263	0.00393853	2.07689	1_Pos up vs 3_Neg	1.05443
SNORA71C	0.00387448	-2.03229	1_Pos down vs 3_Neg	-1.0231
SH3GL2	0.00431766	3.60549	1_Pos up vs 3_Neg	1.85019
SNORD115-42	0.00393369	4.56255	1_Pos up vs 3_Neg	2.18984
SHD	0.00584212	2.88611	1_Pos up vs 3_Neg	1.52912
XAF1	0.00595052	-2.40756	1_Pos down vs 3_Neg	-1.26757
CDK2	0.00548688	-2.07661	1_Pos down vs 3_Neg	-1.05423
HOXA2	0.00550932	-7.967	1_Pos down vs 3_Neg	-2.99404
METTL7B	0.00591985	-5.34668	1_Pos down vs 3_Neg	-2.41864
LOC375295	0.00429091	-3.19487	1_Pos down vs 3_Neg	-1.67576
ITGA7	0.00793104	-2.47912	1_Pos down vs 3_Neg	-1.30983
CTHRC1	0.00431126	-2.05983	1_Pos down vs 3_Neg	-1.04252
PMP22	0.00771656	-2.03249	1_Pos down vs 3_Neg	-1.02325
ITGA5	0.00474976	-2.49674	1_Pos down vs 3_Neg	-1.32004
DSCAM-IT1	0.00571771	3.83731	1_Pos up vs 3_Neg	1.9401
LAMC1	0.00479114	-3.01967	1_Pos down vs 3_Neg	-1.59439
RCAN1	0.00438694	-2.23634	1_Pos down vs 3_Neg	-1.16114
MYBL2	0.00427694	-2.8294	1_Pos down vs 3_Neg	-1.5005
MIR181B1	0.0060834	-2.2938	1_Pos down vs 3_Neg	-1.19774
PDLIM4	0.0178991	-2.00729	1_Pos down vs 3_Neg	-1.00525
ADAMDEC1	0.0044855	-3.41849	1_Pos down vs 3_Neg	-1.77336
GRIA4	0.0178163	3.12993	1_Pos up vs 3_Neg	1.64613
TOX3	0.0266739	3.09921	1_Pos up vs 3_Neg	1.6319
GPR17	0.00683506	2.44996	1_Pos up vs 3_Neg	1.29276
DNM3	0.00817253	2.17521	1_Pos up vs 3_Neg	1.12116
GADD45A	0.00683114	-2.17813	1_Pos down vs 3_Neg	-1.12309
OTTHUMG00000032013	0.0273505	2.01884	1_Pos up vs 3_Neg	1.01353
REPS2	0.00485918	3.87077	1_Pos up vs 3_Neg	1.95262
FLJ16779	0.00876882	2.13669	1_Pos up vs 3_Neg	1.09537
SFRP2	0.00580436	8.56649	1_Pos up vs 3_Neg	3.0987
ANXA5	0.00529049	-2.04529	1_Pos down vs 3_Neg	-1.03231
SNORD115-39	0.00484515	3.82076	1_Pos up vs 3_Neg	1.93386
CRTAC1	0.00662512	2.45081	1_Pos up vs 3_Neg	1.29326
RANBP3L	0.0102949	3.90614	1_Pos up vs 3_Neg	1.96574
MCF2L2	0.00676857	3.4092	1_Pos up vs 3_Neg	1.76943
EYA2	0.0196368	-2.28969	1_Pos down vs 3_Neg	-1.19515
GDAP1L1	0.00859234	2.01062	1_Pos up vs 3_Neg	1.00764
LOC729987	0.0164433	-2.02125	1_Pos down vs 3_Neg	-1.01524
SNORD115-44	0.0051137	4.35181	1_Pos up vs 3_Neg	2.12162
MIR4477A	0.0260716	2.344	1_Pos up vs 3_Neg	1.22898
GCLM	0.00543375	-2.16554	1_Pos down vs 3_Neg	-1.11473
FAM114A1	0.00518798	-2.33516	1_Pos down vs 3_Neg	-1.22352
NRG3	0.00523278	4.8211	1_Pos up vs 3_Neg	2.26936
SNORD115-3	0.00681511	2.65528	1_Pos up vs 3_Neg	1.40887
GSTT1	0.0108711	2.06885	1_Pos up vs 3_Neg	1.04883
SORCS3	0.00637112	3.6001	1_Pos up vs 3_Neg	1.84804
STOX1	0.00533872	5.15331	1_Pos up vs 3_Neg	2.3655
SPOCK2	0.00579504	2.1469	1_Pos up vs 3_Neg	1.10226
PHACTR3	0.00660128	2.28703	1_Pos up vs 3_Neg	1.19348
TPTEP1	0.0136146	5.71805	1_Pos up vs 3_Neg	2.51552
FLNA	0.00635891	-2.3625	1_Pos down vs 3_Neg	-1.24032
CPVL	0.00578232	-2.1014	1_Pos down vs 3_Neg	-1.07135
TGFB2	0.0066641	-4.10781	1_Pos down vs 3_Neg	-2.03837
MIPOL1	0.0106365	2.83721	1_Pos up vs 3_Neg	1.50447
DACH2	0.00562989	2.12112	1_Pos up vs 3_Neg	1.08483
CACNG2	0.00850015	4.94449	1_Pos up vs 3_Neg	2.30582
SNORD115-22	0.00564421	4.15761	1_Pos up vs 3_Neg	2.05576
GAP43	0.00707519	-2.26486	1_Pos down vs 3_Neg	-1.17942
RHOJ	0.0160161	-2.78871	1_Pos down vs 3_Neg	-1.4796
DAAM2	0.0058917	4.67553	1_Pos up vs 3_Neg	2.22513
HPSE2	0.00718142	5.47722	1_Pos up vs 3_Neg	2.45345
OTTHUMG00000162808	0.00917615	-2.19829	1_Pos down vs 3_Neg	-1.13638
PTX3	0.00745023	-3.08167	1_Pos down vs 3_Neg	-1.62371
SNORD115-32	0.00633533	3.14946	1_Pos up vs 3_Neg	1.6551
ZDHHC22	0.00712335	2.09637	1_Pos up vs 3_Neg	1.06789
SPTBN2	0.00676299	2.02758	1_Pos up vs 3_Neg	1.01976
SNORD115-31	0.00628735	3.89597	1_Pos up vs 3_Neg	1.96198
MGAT4C	0.00624412	3.92416	1_Pos up vs 3_Neg	1.97238
FLJ45671	0.00692467	-2.37507	1_Pos down vs 3_Neg	-1.24797
OTUD1	0.00623143	2.03269	1_Pos up vs 3_Neg	1.02339
KCNN2	0.00874611	2.47989	1_Pos up vs 3_Neg	1.31028
KLRC2	0.0116979	4.29087	1_Pos up vs 3_Neg	2.10127
PTGDS	0.0106559	2.44835	1_Pos up vs 3_Neg	1.29181
SCRT1	0.00650899	2.60543	1_Pos up vs 3_Neg	1.38152
LOC100507460	0.00940134	3.14523	1_Pos up vs 3_Neg	1.65317
MET	0.0459394	-2.38999	1_Pos down vs 3_Neg	-1.257
PLBD1	0.00722031	-2.21666	1_Pos down vs 3_Neg	-1.14838
LAMA2	0.0327882	-2.22214	1_Pos down vs 3_Neg	-1.15195
CAMSAP3	0.00659269	2.34113	1_Pos up vs 3_Neg	1.22721
SLC47A1	0.0142754	-2.1599	1_Pos down vs 3_Neg	-1.11096
ADAM19	0.0153335	-2.32104	1_Pos down vs 3_Neg	-1.21477
STEAP2	0.0177726	2.76942	1_Pos up vs 3_Neg	1.46959
SNORD115-11	0.00659143	4.09476	1_Pos up vs 3_Neg	2.03378
SNORD115-12	0.00659143	4.09476	1_Pos up vs 3_Neg	2.03378
TMEM255A	0.0104664	-2.31756	1_Pos down vs 3_Neg	-1.21261
SNORD115-17	0.00662594	3.8794	1_Pos up vs 3_Neg	1.95583
COL5A2	0.014594	-2.08133	1_Pos down vs 3_Neg	-1.05751
JAG1	0.0118348	-2.37848	1_Pos down vs 3_Neg	-1.25004
CENPE	0.00735427	-3.66576	1_Pos down vs 3_Neg	-1.87411
LOC440905	0.00718169	-2.15443	1_Pos down vs 3_Neg	-1.1073
EPHB1	0.00863852	2.5048	1_Pos up vs 3_Neg	1.32469
FAM129A	0.00753097	-2.71166	1_Pos down vs 3_Neg	-1.43917
OTTHUMG00000162592	0.0392657	3.37534	1_Pos up vs 3_Neg	1.75503
OTTHUMG00000175982	0.00883278	2.26949	1_Pos up vs 3_Neg	1.18237
DUSP26	0.00947676	2.38255	1_Pos up vs 3_Neg	1.2525
VEGFA	0.00704757	-4.95556	1_Pos down vs 3_Neg	-2.30905
SSTR2	0.0080323	2.41719	1_Pos up vs 3_Neg	1.27333
GABBR2	0.00742668	4.38933	1_Pos up vs 3_Neg	2.134
FAP	0.011667	-2.02594	1_Pos down vs 3_Neg	-1.01859
ETNPPL	0.010202	7.27092	1_Pos up vs 3_Neg	2.86214
ANO3	0.0074385	2.28546	1_Pos up vs 3_Neg	1.19249
EGR3	0.00763746	2.00003	1_Pos up vs 3_Neg	1.00002
ABCC3	0.0109096	-4.70959	1_Pos down vs 3_Neg	-2.2356
MDGA2	0.0134516	3.87373	1_Pos up vs 3_Neg	1.95372
HIST1H4L	0.00796554	-3.35126	1_Pos down vs 3_Neg	-1.74471
GLIPR1	0.00766817	-2.08101	1_Pos down vs 3_Neg	-1.05728
RBP1	0.00880343	-2.15723	1_Pos down vs 3_Neg	-1.10918
FAM83D	0.00791478	-2.28672	1_Pos down vs 3_Neg	-1.19328
SCD	0.00747313	2.15732	1_Pos up vs 3_Neg	1.10924
STAC	0.0223055	-3.25297	1_Pos down vs 3_Neg	-1.70176
CRLF1	0.0101867	4.35698	1_Pos up vs 3_Neg	2.12333
GPR65	0.00777545	-2.55907	1_Pos down vs 3_Neg	-1.35562
LOX	0.00796026	-3.15448	1_Pos down vs 3_Neg	-1.6574
CALU	0.00801972	-2.22707	1_Pos down vs 3_Neg	-1.15515
KLHL4	0.0336217	-2.89616	1_Pos down vs 3_Neg	-1.53414
NAP1L2	0.00954286	2.8017	1_Pos up vs 3_Neg	1.4863
CDH20	0.00963121	2.69458	1_Pos up vs 3_Neg	1.43006
MDM4	0.012767	-2.63583	1_Pos down vs 3_Neg	-1.39826
STIL	0.00837767	-2.44666	1_Pos down vs 3_Neg	-1.29081
GRIN2A	0.019826	2.09169	1_Pos up vs 3_Neg	1.06467
ZNF483	0.00925396	2.21506	1_Pos up vs 3_Neg	1.14735
ANXA1	0.0116716	-3.12936	1_Pos down vs 3_Neg	-1.64587
DNAJA4	0.0166909	-2.0118	1_Pos down vs 3_Neg	-1.00849
T1560	0.0248831	4.08953	1_Pos up vs 3_Neg	2.03194
PARM1	0.0084381	3.30457	1_Pos up vs 3_Neg	1.72446
KIAA1107	0.00869789	3.0037	1_Pos up vs 3_Neg	1.58674
CA11	0.0202248	2.57691	1_Pos up vs 3_Neg	1.36564
MLIP	0.00949187	2.21355	1_Pos up vs 3_Neg	1.14636
SNAI2	0.00876683	-2.91783	1_Pos down vs 3_Neg	-1.5449
RAMP2-AS1	0.0137291	2.30455	1_Pos up vs 3_Neg	1.20449
BMP2	0.047257	2.43684	1_Pos up vs 3_Neg	1.28501
CACNA2D3	0.00881676	3.81636	1_Pos up vs 3_Neg	1.9322
LPAR4	0.0102753	3.23043	1_Pos up vs 3_Neg	1.69173
SNORD115-25	0.00890998	3.10422	1_Pos up vs 3_Neg	1.63423
ATRNL1	0.0366902	3.65369	1_Pos up vs 3_Neg	1.86935
SH3GL3	0.00907973	3.14022	1_Pos up vs 3_Neg	1.65087
FLRT1	0.00979492	2.37277	1_Pos up vs 3_Neg	1.24657
SULT1C4	0.00907772	2.19008	1_Pos up vs 3_Neg	1.13098
PCSK2	0.00954628	3.46261	1_Pos up vs 3_Neg	1.79186
TENM1	0.0113294	-3.12177	1_Pos down vs 3_Neg	-1.64237
SNORD115-20	0.00937156	3.87719	1_Pos up vs 3_Neg	1.95501
STAB1	0.00971771	-2.16574	1_Pos down vs 3_Neg	-1.11486
CXXC11	0.0145536	2.15814	1_Pos up vs 3_Neg	1.10979
MIR553	0.00980383	-2.14196	1_Pos down vs 3_Neg	-1.09893
OTTHUMG00000019462	0.0103846	-3.85976	1_Pos down vs 3_Neg	-1.94851
FAM115C	0.00971845	-2.1543	1_Pos down vs 3_Neg	-1.10722
DEPDC1	0.0112863	-2.21802	1_Pos down vs 3_Neg	-1.14927
GFRA1	0.0351093	2.69498	1_Pos up vs 3_Neg	1.43028
GBP2	0.0120911	-3.27516	1_Pos down vs 3_Neg	-1.71156
MIR221	0.0292165	-2.56582	1_Pos down vs 3_Neg	-1.35942
SNORD115-30	0.0106947	2.65109	1_Pos up vs 3_Neg	1.40659
NETO1	0.0145442	5.81699	1_Pos up vs 3_Neg	2.54027
HTATIP2	0.0121749	-2.05068	1_Pos down vs 3_Neg	-1.0361
LOC100132832	0.013748	-2.02613	1_Pos down vs 3_Neg	-1.01873
SNORD109A	0.00997306	2.28097	1_Pos up vs 3_Neg	1.18964
LOC100996552	0.011159	2.22181	1_Pos up vs 3_Neg	1.15174
RNY4P23	0.00994876	-4.44203	1_Pos down vs 3_Neg	-2.15122
DUSP10	0.0396453	-2.05249	1_Pos down vs 3_Neg	-1.03738
LOC441666	0.01006	2.05269	1_Pos up vs 3_Neg	1.03752
PARPBP	0.0106867	-2.03416	1_Pos down vs 3_Neg	-1.02443
PIPOX	0.0372779	-2.0146	1_Pos down vs 3_Neg	-1.01049
ZAK	0.0116933	-2.05825	1_Pos down vs 3_Neg	-1.04142
ARHGAP18	0.0176127	-2.15369	1_Pos down vs 3_Neg	-1.10681
NMNAT2	0.0109041	3.17423	1_Pos up vs 3_Neg	1.66641
LHFPL1	0.0102817	2.69986	1_Pos up vs 3_Neg	1.43288
RPS6KA6	0.0182434	2.10552	1_Pos up vs 3_Neg	1.07418
NECAB2	0.0125933	2.59203	1_Pos up vs 3_Neg	1.37408
ENPEP	0.0109545	-2.3558	1_Pos down vs 3_Neg	-1.23622
PLEKHG1	0.0177257	-2.60612	1_Pos down vs 3_Neg	-1.3819
PTCHD1	0.0187598	-2.23917	1_Pos down vs 3_Neg	-1.16297
NKAIN4	0.010862	2.13107	1_Pos up vs 3_Neg	1.09158
BTBD17	0.0108181	2.27712	1_Pos up vs 3_Neg	1.18721
SNORD114-29	0.0110033	-2.69988	1_Pos down vs 3_Neg	-1.4329
VSTM2A	0.0165853	4.1045	1_Pos up vs 3_Neg	2.03721
CRNDE	0.0232174	-2.53942	1_Pos down vs 3_Neg	-1.3445
SLC8A2	0.0109944	2.37735	1_Pos up vs 3_Neg	1.24935
FGF12	0.0120134	2.44463	1_Pos up vs 3_Neg	1.28962
C21orf62	0.0169906	-2.7049	1_Pos down vs 3_Neg	-1.43557
MT1A	0.016613	-2.9427	1_Pos down vs 3_Neg	-1.55714
FAM46A	0.0111983	-2.43941	1_Pos down vs 3_Neg	-1.28653
GPX8	0.0157856	-2.41324	1_Pos down vs 3_Neg	-1.27097
DPP4	0.0133665	-3.26193	1_Pos down vs 3_Neg	-1.70572
HOTAIRM1	0.0127771	-3.3322	1_Pos down vs 3_Neg	-1.73648
GDF15	0.0129621	-2.15887	1_Pos down vs 3_Neg	-1.11027
MX1	0.0115623	-2.15539	1_Pos down vs 3_Neg	-1.10795
MKX	0.0117596	2.35058	1_Pos up vs 3_Neg	1.23302
DOK6	0.011697	2.91089	1_Pos up vs 3_Neg	1.54146
MIRLET7C	0.0121324	-2.30082	1_Pos down vs 3_Neg	-1.20215
CA10	0.0145804	4.0156	1_Pos up vs 3_Neg	2.00562
KIF2C	0.0163309	-2.20878	1_Pos down vs 3_Neg	-1.14325
KIAA1377	0.012254	3.2489	1_Pos up vs 3_Neg	1.69995
APLN	0.0117138	-2.4384	1_Pos down vs 3_Neg	-1.28594
ITGA1	0.0151598	-2.11818	1_Pos down vs 3_Neg	-1.08282
NCR3LG1	0.013874	2.03094	1_Pos up vs 3_Neg	1.02214
PPP1R15B	0.0199529	-2.58081	1_Pos down vs 3_Neg	-1.36782
LHFPL4	0.0123798	2.11331	1_Pos up vs 3_Neg	1.07951
CD44	0.0124284	-2.49724	1_Pos down vs 3_Neg	-1.32034
ST8SIA3	0.0198235	5.23095	1_Pos up vs 3_Neg	2.38707
FLJ22184	0.0124489	2.03869	1_Pos up vs 3_Neg	1.02764
FSTL5	0.0120938	3.18525	1_Pos up vs 3_Neg	1.67141
C1R	0.0131696	-2.13485	1_Pos down vs 3_Neg	-1.09414
LOC100505875	0.0217138	4.63225	1_Pos up vs 3_Neg	2.21171
LOC400756	0.0166254	-2.816	1_Pos down vs 3_Neg	-1.49365
HILPDA	0.0128671	-3.59862	1_Pos down vs 3_Neg	-1.84745
HIST1H2BM	0.0209596	-3.4185	1_Pos down vs 3_Neg	-1.77336
KIAA0513	0.0204342	2.15175	1_Pos up vs 3_Neg	1.10551
CRISPLD1	0.0188869	-2.78201	1_Pos down vs 3_Neg	-1.47613
LPPR1	0.0277882	3.77929	1_Pos up vs 3_Neg	1.91811
AK4	0.020182	-2.05909	1_Pos down vs 3_Neg	-1.04201
SKA1	0.0125494	-3.3251	1_Pos down vs 3_Neg	-1.7334
CXCR4	0.0134159	-2.09198	1_Pos down vs 3_Neg	-1.06487
SNORD114-18	0.0175176	-2.2244	1_Pos down vs 3_Neg	-1.15342
OTTHUMG00000162626	0.0127972	2.54741	1_Pos up vs 3_Neg	1.34903
FGF14	0.0264962	3.04691	1_Pos up vs 3_Neg	1.60735
ALDOC	0.0244204	2.37551	1_Pos up vs 3_Neg	1.24824
PDE2A	0.0128873	2.20474	1_Pos up vs 3_Neg	1.14061
RNA5SP125	0.0130164	3.25696	1_Pos up vs 3_Neg	1.70353
CPNE5	0.0147177	2.3055	1_Pos up vs 3_Neg	1.20508
ARRDC4	0.0254308	-2.02573	1_Pos down vs 3_Neg	-1.01844
OTTHUMG00000170566	0.0161259	2.37226	1_Pos up vs 3_Neg	1.24626
FCGBP	0.0132686	-3.34228	1_Pos down vs 3_Neg	-1.74083
OTTHUMG00000152143	0.0142806	2.34528	1_Pos up vs 3_Neg	1.22976
ARHGEF26-AS1	0.0156126	2.38423	1_Pos up vs 3_Neg	1.25353
GPR162	0.0132727	2.14001	1_Pos up vs 3_Neg	1.09762
ARPP21	0.0172954	2.87634	1_Pos up vs 3_Neg	1.52423
POSTN	0.030243	-7.82891	1_Pos down vs 3_Neg	-2.96881
OTTHUMG00000144164	0.0243628	2.46774	1_Pos up vs 3_Neg	1.30319
ZNF727	0.0209271	2.91383	1_Pos up vs 3_Neg	1.54292
BHLHE40	0.0165317	-2.00828	1_Pos down vs 3_Neg	-1.00596
MMP9	0.0170665	-2.89384	1_Pos down vs 3_Neg	-1.53298
GABRG1	0.0166804	6.7025	1_Pos up vs 3_Neg	2.7447
ATP1A3	0.0203806	2.25274	1_Pos up vs 3_Neg	1.17168
GPR3	0.0257531	-2.02374	1_Pos down vs 3_Neg	-1.01702
MS4A6A	0.014062	-2.53296	1_Pos down vs 3_Neg	-1.34082
PAK7	0.0231254	3.04644	1_Pos up vs 3_Neg	1.60712
BLM	0.0138843	-2.73552	1_Pos down vs 3_Neg	-1.45181
MT1L	0.0238452	-2.37026	1_Pos down vs 3_Neg	-1.24504
ATCAY	0.0235117	2.55203	1_Pos up vs 3_Neg	1.35164
CCNB1	0.0160647	-2.4438	1_Pos down vs 3_Neg	-1.28913
CNTNAP2	0.0163471	4.54448	1_Pos up vs 3_Neg	2.18412
H19	0.0205363	-3.24586	1_Pos down vs 3_Neg	-1.6986
SLC1A1	0.0182144	2.46238	1_Pos up vs 3_Neg	1.30006
CDR1	0.0197915	2.64423	1_Pos up vs 3_Neg	1.40285
PPP4R4	0.0155566	3.41563	1_Pos up vs 3_Neg	1.77215
SNORA57	0.014796	2.0132	1_Pos up vs 3_Neg	1.00949
NID1	0.0170875	-2.0393	1_Pos down vs 3_Neg	-1.02807
RDH10	0.0148822	-2.98456	1_Pos down vs 3_Neg	-1.57752
CCDC80	0.0168999	-2.01887	1_Pos down vs 3_Neg	-1.01355
STX1B	0.0151556	2.47559	1_Pos up vs 3_Neg	1.30777
ANKRD62P1-PARP4P3	0.0274162	3.19984	1_Pos up vs 3_Neg	1.678
ENPP5	0.033006	2.89231	1_Pos up vs 3_Neg	1.53222
WASF1	0.0175958	2.05647	1_Pos up vs 3_Neg	1.04017
KIF14	0.0145441	-3.02572	1_Pos down vs 3_Neg	-1.59728
FBXL16	0.0145086	3.13303	1_Pos up vs 3_Neg	1.64756
FZD6	0.0162223	-2.25604	1_Pos down vs 3_Neg	-1.17379
SNORD115-38	0.0145062	2.54678	1_Pos up vs 3_Neg	1.34867
IKBIP	0.014589	-2.18623	1_Pos down vs 3_Neg	-1.12844
ZNF804A	0.0252546	2.17908	1_Pos up vs 3_Neg	1.12372
SNORD115-27	0.0146457	3.43384	1_Pos up vs 3_Neg	1.77982
H2AFY2	0.0174426	2.95939	1_Pos up vs 3_Neg	1.5653
OIP5	0.0186419	-2.19266	1_Pos down vs 3_Neg	-1.13268
RGCC	0.0150015	2.0025	1_Pos up vs 3_Neg	1.0018
LAMB1	0.0174609	-2.84471	1_Pos down vs 3_Neg	-1.50828
TNFRSF12A	0.021384	-2.36826	1_Pos down vs 3_Neg	-1.24383
MRC2	0.0164698	-2.25551	1_Pos down vs 3_Neg	-1.17346
SERPINF1	0.0159592	-2.64471	1_Pos down vs 3_Neg	-1.40311
PCDH15	0.0297545	5.0934	1_Pos up vs 3_Neg	2.34863
RELN	0.017087	2.7931	1_Pos up vs 3_Neg	1.48187
LINC00599	0.0220379	3.92002	1_Pos up vs 3_Neg	1.97086
SPRY4	0.0198907	-3.73582	1_Pos down vs 3_Neg	-1.90142
GNG5	0.0158294	-2.02932	1_Pos down vs 3_Neg	-1.02099
CDK6	0.0168899	-3.21662	1_Pos down vs 3_Neg	-1.68555
ZNF676	0.0187347	3.64353	1_Pos up vs 3_Neg	1.86534
OTTHUMG00000158577	0.0159655	-2.95341	1_Pos down vs 3_Neg	-1.56238
IGF2BP3	0.0168723	-3.07399	1_Pos down vs 3_Neg	-1.62011
TPM4	0.017951	-2.06969	1_Pos down vs 3_Neg	-1.04942
LRRC4C	0.0183074	2.25883	1_Pos up vs 3_Neg	1.17558
NAP1L3	0.0162102	2.54289	1_Pos up vs 3_Neg	1.34647
MAST1	0.0182706	2.19839	1_Pos up vs 3_Neg	1.13645
CDKN2C	0.0167706	-2.02684	1_Pos down vs 3_Neg	-1.01923
SUSD5	0.0272531	2.2395	1_Pos up vs 3_Neg	1.16318
NRSN1	0.0266355	2.43667	1_Pos up vs 3_Neg	1.28491
SSTR1	0.0183768	2.02192	1_Pos up vs 3_Neg	1.01572
CKMT1B	0.0205738	2.97411	1_Pos up vs 3_Neg	1.57246
JPH3	0.0179349	2.07836	1_Pos up vs 3_Neg	1.05545
BACE2	0.0214698	-2.16881	1_Pos down vs 3_Neg	-1.1169
MEDAG	0.0185494	-2.31904	1_Pos down vs 3_Neg	-1.21353
IGSF21	0.0171141	2.89522	1_Pos up vs 3_Neg	1.53367
FN1	0.0179331	-2.41809	1_Pos down vs 3_Neg	-1.27387
TNR-IT1	0.0218923	2.80137	1_Pos up vs 3_Neg	1.48613
PARP12	0.017072	-2.16916	1_Pos down vs 3_Neg	-1.11714
RAPGEF4	0.0174867	2.1227	1_Pos up vs 3_Neg	1.0859
OTTHUMG00000153648	0.0360908	3.98836	1_Pos up vs 3_Neg	1.9958
CDH19	0.0209645	-2.73406	1_Pos down vs 3_Neg	-1.45104
GPRC5A	0.0200325	-2.06239	1_Pos down vs 3_Neg	-1.04432
SOCS3	0.0176166	-2.69356	1_Pos down vs 3_Neg	-1.42951
LINC00609	0.0222991	2.92802	1_Pos up vs 3_Neg	1.54993
AMOT	0.018903	2.47022	1_Pos up vs 3_Neg	1.30464
KLRC3	0.0183811	8.46296	1_Pos up vs 3_Neg	3.08116
SLIT1	0.0231273	2.21615	1_Pos up vs 3_Neg	1.14805
SLC7A14	0.0271495	2.94136	1_Pos up vs 3_Neg	1.55648
CDC20	0.0220879	-2.71701	1_Pos down vs 3_Neg	-1.44202
SPDYA	0.018578	-2.20761	1_Pos down vs 3_Neg	-1.14248
MYO1B	0.0257551	-2.37095	1_Pos down vs 3_Neg	-1.24547
LUM	0.0183853	-4.06899	1_Pos down vs 3_Neg	-2.02467
RGS9	0.0181149	2.27046	1_Pos up vs 3_Neg	1.18298
ARSJ	0.0387783	-2.30734	1_Pos down vs 3_Neg	-1.20623
CCDC178	0.0198101	2.17156	1_Pos up vs 3_Neg	1.11873
HOXA3	0.0198021	-2.46253	1_Pos down vs 3_Neg	-1.30014
CENPI	0.0182739	-2.79619	1_Pos down vs 3_Neg	-1.48346
PLCB1	0.0424998	2.61196	1_Pos up vs 3_Neg	1.38513
SPOCD1	0.0242291	-2.44719	1_Pos down vs 3_Neg	-1.29112
MIR21	0.0190142	-4.46849	1_Pos down vs 3_Neg	-2.15979
OTTHUMG00000018330	0.0275772	-3.08016	1_Pos down vs 3_Neg	-1.623
DCBLD2	0.0250033	-2.06028	1_Pos down vs 3_Neg	-1.04284
GABRD	0.0198001	2.02483	1_Pos up vs 3_Neg	1.0178
SPRY1	0.0283629	-2.5668	1_Pos down vs 3_Neg	-1.35997
IL13RA2	0.0440594	-4.20897	1_Pos down vs 3_Neg	-2.07347
MAP7D3	0.0198935	-2.017	1_Pos down vs 3_Neg	-1.01221
SHCBP1	0.0186524	-2.41613	1_Pos down vs 3_Neg	-1.2727
PRLHR	0.0268241	3.41799	1_Pos up vs 3_Neg	1.77315
ITGA2	0.0263912	-2.35898	1_Pos down vs 3_Neg	-1.23816
SNORD114-11	0.0186976	-2.4351	1_Pos down vs 3_Neg	-1.28398
OTTHUMG00000162673	0.0200826	2.34224	1_Pos up vs 3_Neg	1.22789
RNA5SP143	0.0188772	2.16797	1_Pos up vs 3_Neg	1.11635
SAMD9L	0.0216244	-2.26382	1_Pos down vs 3_Neg	-1.17876
BGN	0.0207915	-2.92375	1_Pos down vs 3_Neg	-1.54782
NEFL	0.0318223	4.86483	1_Pos up vs 3_Neg	2.28239
IGFBP5	0.0246961	-2.67186	1_Pos down vs 3_Neg	-1.41784
STXBP1	0.019391	2.24927	1_Pos up vs 3_Neg	1.16946
GNAO1	0.0190908	2.43904	1_Pos up vs 3_Neg	1.28631
RTN1	0.0196876	2.29078	1_Pos up vs 3_Neg	1.19584
RNASE2	0.0193366	-3.25282	1_Pos down vs 3_Neg	-1.70169
NDN	0.0298311	2.13451	1_Pos up vs 3_Neg	1.0939
MMP19	0.0195885	-2.17338	1_Pos down vs 3_Neg	-1.11994
DNAPTP3	0.0215049	-2.07641	1_Pos down vs 3_Neg	-1.05409
EMR2	0.0244918	-2.05029	1_Pos down vs 3_Neg	-1.03583
CDCA8	0.028893	-2.04277	1_Pos down vs 3_Neg	-1.03053
RGR	0.0258835	3.54017	1_Pos up vs 3_Neg	1.82382
MYO16	0.0215921	2.25981	1_Pos up vs 3_Neg	1.1762
GPR158	0.0211408	2.43583	1_Pos up vs 3_Neg	1.28441
SERPINE1	0.0383063	-3.36143	1_Pos down vs 3_Neg	-1.74907
PDLIM1	0.0208573	-2.25883	1_Pos down vs 3_Neg	-1.17557
USH1C	0.0251047	2.09029	1_Pos up vs 3_Neg	1.0637
LEF1	0.0309484	-2.12222	1_Pos down vs 3_Neg	-1.08558
NYAP2	0.0222025	2.60379	1_Pos up vs 3_Neg	1.38061
NALCN	0.0211442	2.76369	1_Pos up vs 3_Neg	1.4666
TNC	0.0221647	-2.49915	1_Pos down vs 3_Neg	-1.32144
SPP1	0.0246791	-2.62356	1_Pos down vs 3_Neg	-1.39153
CYP4X1	0.0297261	2.21577	1_Pos up vs 3_Neg	1.14781
DNAJC12	0.026764	2.1776	1_Pos up vs 3_Neg	1.12274
KIF23	0.0227655	-2.19271	1_Pos down vs 3_Neg	-1.13272
KLHDC8A	0.0232807	-2.78667	1_Pos down vs 3_Neg	-1.47854
HK2	0.0224604	-2.38573	1_Pos down vs 3_Neg	-1.25443
PDK1	0.0228625	-2.63955	1_Pos down vs 3_Neg	-1.40029
SLITRK1	0.0242956	3.67581	1_Pos up vs 3_Neg	1.87806
LOC100505835	0.0254955	3.18197	1_Pos up vs 3_Neg	1.66992
POLE2	0.0277195	-2.02578	1_Pos down vs 3_Neg	-1.01848
ASCL1	0.0334742	2.46908	1_Pos up vs 3_Neg	1.30397
ANGPT1	0.0374936	-2.28167	1_Pos down vs 3_Neg	-1.19009
RASGRP3	0.0264959	-2.2055	1_Pos down vs 3_Neg	-1.14111
MELK	0.0284431	-3.0902	1_Pos down vs 3_Neg	-1.6277
ABCC8	0.0229946	2.07008	1_Pos up vs 3_Neg	1.04968
EMR1	0.0246464	-2.30971	1_Pos down vs 3_Neg	-1.20771
HJURP	0.0348135	-2.1808	1_Pos down vs 3_Neg	-1.12486
AQP9	0.0235546	-2.94158	1_Pos down vs 3_Neg	-1.55659
COL4A1	0.026279	-2.76156	1_Pos down vs 3_Neg	-1.46548
ATP2B2	0.0333319	2.1733	1_Pos up vs 3_Neg	1.11989
DLL3	0.028044	3.88442	1_Pos up vs 3_Neg	1.9577
TM4SF1	0.0257579	-2.70696	1_Pos down vs 3_Neg	-1.43668
NDC80	0.0346345	-2.95557	1_Pos down vs 3_Neg	-1.56344
S100A9	0.0245563	-2.05134	1_Pos down vs 3_Neg	-1.03657
SEMA3D	0.0253529	2.97775	1_Pos up vs 3_Neg	1.57422
MOXD1	0.044344	-3.7285	1_Pos down vs 3_Neg	-1.89859
SGSM1	0.0284464	2.02432	1_Pos up vs 3_Neg	1.01744
RNF219-AS1	0.0279415	3.34635	1_Pos up vs 3_Neg	1.74259
COL4A2	0.0407173	-2.21832	1_Pos down vs 3_Neg	-1.14947
CNGA3	0.0420269	-2.04274	1_Pos down vs 3_Neg	-1.0305
REEP6	0.0257083	2.0144	1_Pos up vs 3_Neg	1.01035
OTTHUMG00000169604	0.0267822	2.15117	1_Pos up vs 3_Neg	1.10512
KCNC2	0.0258646	5.69832	1_Pos up vs 3_Neg	2.51054
ID4	0.027597	2.12711	1_Pos up vs 3_Neg	1.0889
P2RY1	0.0469112	-2.42858	1_Pos down vs 3_Neg	-1.28011
OTTHUMG00000161717	0.0339428	-2.80917	1_Pos down vs 3_Neg	-1.49014
ADM	0.0291217	-2.71323	1_Pos down vs 3_Neg	-1.44001
ADRA1A	0.0281487	2.01806	1_Pos up vs 3_Neg	1.01297
COL1A2	0.028026	-2.50914	1_Pos down vs 3_Neg	-1.3272
LOC100216479	0.0347584	-2.56109	1_Pos down vs 3_Neg	-1.35676
FZD7	0.0408097	-2.66191	1_Pos down vs 3_Neg	-1.41246
SCN3B	0.0484256	2.49243	1_Pos up vs 3_Neg	1.31755
AJAP1	0.0285455	2.56534	1_Pos up vs 3_Neg	1.35915
ARHGAP11B	0.0302355	-3.39641	1_Pos down vs 3_Neg	-1.76401
SPON1	0.0275262	3.36253	1_Pos up vs 3_Neg	1.74955
PTCHD2	0.0283606	2.1153	1_Pos up vs 3_Neg	1.08087
HLF	0.0304907	2.39373	1_Pos up vs 3_Neg	1.25926
JUN	0.0387206	-2.09444	1_Pos down vs 3_Neg	-1.06656
CNNM1	0.037708	2.07315	1_Pos up vs 3_Neg	1.05183
PPP1R1A	0.0284859	2.61879	1_Pos up vs 3_Neg	1.3889
SNORD115-40	0.0355637	2.14679	1_Pos up vs 3_Neg	1.10218
BAI1	0.0319876	2.32702	1_Pos up vs 3_Neg	1.21848
HOPX	0.0443215	-2.62871	1_Pos down vs 3_Neg	-1.39436
DUSP6	0.0305396	-2.75497	1_Pos down vs 3_Neg	-1.46204
SHOX2	0.0405727	-2.09754	1_Pos down vs 3_Neg	-1.0687
VRK2	0.0291555	-2.03359	1_Pos down vs 3_Neg	-1.02403
ERC2	0.0389484	2.1344	1_Pos up vs 3_Neg	1.09383
ERBB4	0.0425146	2.39076	1_Pos up vs 3_Neg	1.25747
KIF20A	0.0381784	-2.47694	1_Pos down vs 3_Neg	-1.30856
POLQ	0.0295513	-2.44398	1_Pos down vs 3_Neg	-1.28923
CDH18	0.0295254	2.76129	1_Pos up vs 3_Neg	1.46534
STC1	0.0396276	-2.7172	1_Pos down vs 3_Neg	-1.44212
CDKN3	0.0301542	-2.12741	1_Pos down vs 3_Neg	-1.0891
MIR4534	0.0325777	2.01841	1_Pos up vs 3_Neg	1.01322
ATP8A2	0.0333716	3.51655	1_Pos up vs 3_Neg	1.81416
CA2	0.0331974	-2.28569	1_Pos down vs 3_Neg	-1.19263
NES	0.0309477	-2.21654	1_Pos down vs 3_Neg	-1.14831
GABRG2	0.0306715	5.35579	1_Pos up vs 3_Neg	2.4211
HOXA1	0.0315705	-2.2234	1_Pos down vs 3_Neg	-1.15277
LINC00632	0.0457685	4.10349	1_Pos up vs 3_Neg	2.03685
TMEM81	0.0405556	-2.32204	1_Pos down vs 3_Neg	-1.21539
NCAM2	0.0364699	2.28656	1_Pos up vs 3_Neg	1.19318
SMC4	0.0325336	-2.63243	1_Pos down vs 3_Neg	-1.39639
C3	0.0333191	-2.23878	1_Pos down vs 3_Neg	-1.16271
CDC6	0.032969	-2.06591	1_Pos down vs 3_Neg	-1.04678
IGF2BP2	0.0373251	-2.60833	1_Pos down vs 3_Neg	-1.38313
AGAP2-AS1	0.0458289	-2.39566	1_Pos down vs 3_Neg	-1.26042
MMP24	0.0331854	2.06095	1_Pos up vs 3_Neg	1.04331
CABLES1	0.0386784	2.34223	1_Pos up vs 3_Neg	1.22788
AVIL	0.0357516	-2.58271	1_Pos down vs 3_Neg	-1.36889
VSTM2B	0.0326016	2.28349	1_Pos up vs 3_Neg	1.19124
HIST1H3E	0.0395883	-3.0559	1_Pos down vs 3_Neg	-1.6116
CCL3L3	0.032818	2.34846	1_Pos up vs 3_Neg	1.23171
BMP5	0.0448512	-2.86588	1_Pos down vs 3_Neg	-1.51898
ASPM	0.037275	-3.08487	1_Pos down vs 3_Neg	-1.62521
PRKG2	0.0341791	2.00504	1_Pos up vs 3_Neg	1.00363
RNA5SP191	0.0421586	-2.40428	1_Pos down vs 3_Neg	-1.2656
GRM5	0.0380156	3.26117	1_Pos up vs 3_Neg	1.70539
SLC16A10	0.0354846	-2.10611	1_Pos down vs 3_Neg	-1.07458
SHISA7	0.0412195	2.17374	1_Pos up vs 3_Neg	1.12018
ZNF208	0.04452	2.63382	1_Pos up vs 3_Neg	1.39715
SRRM4	0.0359371	2.31236	1_Pos up vs 3_Neg	1.20937
EXO1	0.0368378	-2.0869	1_Pos down vs 3_Neg	-1.06136
WEE1	0.0366856	-2.71217	1_Pos down vs 3_Neg	-1.43945
ANGPT2	0.0386901	-3.71774	1_Pos down vs 3_Neg	-1.89442
KIF5A	0.039198	2.64001	1_Pos up vs 3_Neg	1.40054
CHEK1	0.0457098	-2.14257	1_Pos down vs 3_Neg	-1.09934
BUB1	0.0397362	-3.3069	1_Pos down vs 3_Neg	-1.72548
CKAP2L	0.0396665	-3.03797	1_Pos down vs 3_Neg	-1.60311
SLC11A1	0.038592	-2.03448	1_Pos down vs 3_Neg	-1.02466
HIST1H2AI	0.0424961	-2.7945	1_Pos down vs 3_Neg	-1.48259
ADAMTS9	0.0404911	-2.7549	1_Pos down vs 3_Neg	-1.462
TPX2	0.0393014	-3.54534	1_Pos down vs 3_Neg	-1.82592
IQGAP2	0.0394412	-2.01944	1_Pos down vs 3_Neg	-1.01395
FAIM2	0.0397077	2.30524	1_Pos up vs 3_Neg	1.20492
FPR3	0.0403591	-2.24518	1_Pos down vs 3_Neg	-1.16683
TYMS	0.0446843	-3.06937	1_Pos down vs 3_Neg	-1.61794
NCAPG	0.0411033	-3.09495	1_Pos down vs 3_Neg	-1.62991
MS4A4A	0.0430313	-2.31486	1_Pos down vs 3_Neg	-1.21093
CACNG3	0.0443408	3.49583	1_Pos up vs 3_Neg	1.80563
GRIN1	0.0423393	3.00537	1_Pos up vs 3_Neg	1.58754
VLDLR	0.0407555	-2.06041	1_Pos down vs 3_Neg	-1.04293
CDCA2	0.0447267	-2.47445	1_Pos down vs 3_Neg	-1.30711
KRBOX1	0.0411321	-2.07466	1_Pos down vs 3_Neg	-1.05287
CALB1	0.0413065	2.33057	1_Pos up vs 3_Neg	1.22068
DBC1	0.0436325	3.05421	1_Pos up vs 3_Neg	1.6108
HRH3	0.0435889	2.03346	1_Pos up vs 3_Neg	1.02394
GNAL	0.0451598	2.38825	1_Pos up vs 3_Neg	1.25596
MIRLET7A2	0.0464415	-3.35859	1_Pos down vs 3_Neg	-1.74786
IL8	0.044814	-2.59611	1_Pos down vs 3_Neg	-1.37635
RGS16	0.0448534	-2.10604	1_Pos down vs 3_Neg	-1.07453
SELL	0.0490692	3.05265	1_Pos up vs 3_Neg	1.61006
SNAP25	0.0496601	2.64537	1_Pos up vs 3_Neg	1.40347
LYZ	0.0483113	-2.78533	1_Pos down vs 3_Neg	-1.47785
GINS1	0.0498963	-2.01561	1_Pos down vs 3_Neg	-1.01122

## Sheet: 1Pos_vs_3neg_FC2_P0.05_Adj0.05
Supplemental Table 7: Comparison of Differential Gene Expression between 5hmC Clusters
Column ID	p-value(1_Pos vs. 3_Neg)	Fold-Change(1_Pos vs. 3_Neg)	Fold-Change(1_Pos vs. 3_Neg) (Description)	Mean_difference (1_Pos vs. 3_Neg)
CMYA5	1.01315e-06	-3.16668	1_Pos down vs 3_Neg	-1.66297
FKBP9	6.18025e-07	-3.09817	1_Pos down vs 3_Neg	-1.63141
ZC3HAV1L	8.74711e-07	-3.68514	1_Pos down vs 3_Neg	-1.88172
GSAP	1.44961e-05	-2.61672	1_Pos down vs 3_Neg	-1.38776
CHI3L1	5.5571e-06	-16.5566	1_Pos down vs 3_Neg	-4.04934
PCDH11X	5.08837e-06	8.5688	1_Pos up vs 3_Neg	3.09909
SMOC1	5.98923e-06	7.8233	1_Pos up vs 3_Neg	2.96778
FBXO17	6.59098e-06	-3.50863	1_Pos down vs 3_Neg	-1.81091
DPYD	4.1996e-06	-5.76589	1_Pos down vs 3_Neg	-2.52754
TRAF5	8.58572e-06	-2.49223	1_Pos down vs 3_Neg	-1.31744
NSUN5	1.18334e-05	-2.12146	1_Pos down vs 3_Neg	-1.08506
RPL39L	4.74849e-06	-2.9716	1_Pos down vs 3_Neg	-1.57124
NSUN7	8.16093e-06	-3.77588	1_Pos down vs 3_Neg	-1.91681
LOC100505806	7.14249e-06	-2.42228	1_Pos down vs 3_Neg	-1.27636
SNORA12	1.2948e-05	2.20227	1_Pos up vs 3_Neg	1.13899
BCAT1	1.92572e-05	-4.3501	1_Pos down vs 3_Neg	-2.12105
LGALS8	1.43536e-05	-2.19834	1_Pos down vs 3_Neg	-1.13642
F3	4.15083e-05	-4.68039	1_Pos down vs 3_Neg	-2.22663
CCDC109B	1.25488e-05	-4.39188	1_Pos down vs 3_Neg	-2.13484
VAV3	8.48798e-05	-4.51738	1_Pos down vs 3_Neg	-2.17549
CENPV	2.4059e-05	-5.2799	1_Pos down vs 3_Neg	-2.40051
DCTD	3.0091e-05	-2.08672	1_Pos down vs 3_Neg	-1.06124
DIRAS3	6.84663e-05	-2.60541	1_Pos down vs 3_Neg	-1.38151
DLL1	1.71368e-05	4.21786	1_Pos up vs 3_Neg	2.07651
GDPD1	3.33678e-05	2.66121	1_Pos up vs 3_Neg	1.41208
CALCRL	2.26951e-05	5.2679	1_Pos up vs 3_Neg	2.39723
PCDH11Y	5.08351e-05	3.91096	1_Pos up vs 3_Neg	1.96752
GALNT13	6.00157e-05	10.1986	1_Pos up vs 3_Neg	3.35029
TP73-AS1	3.00515e-05	-2.48804	1_Pos down vs 3_Neg	-1.31501
RICTOR	5.91429e-05	2.08933	1_Pos up vs 3_Neg	1.06304
FAM20C	2.29709e-05	-3.08919	1_Pos down vs 3_Neg	-1.62723
PPAPDC1A	5.11092e-05	3.59351	1_Pos up vs 3_Neg	1.84539
PHYHIPL	2.65902e-05	4.22804	1_Pos up vs 3_Neg	2.07999
TOM1L1	8.67827e-05	-4.44305	1_Pos down vs 3_Neg	-2.15155
KDELR2	2.52822e-05	-2.01787	1_Pos down vs 3_Neg	-1.01283
LRP2BP	4.8373e-05	2.76629	1_Pos up vs 3_Neg	1.46795
TMEM51	5.45001e-05	-2.13146	1_Pos down vs 3_Neg	-1.09184
MSN	4.15864e-05	-3.85551	1_Pos down vs 3_Neg	-1.94692
LDHA	3.03172e-05	-2.83871	1_Pos down vs 3_Neg	-1.50524
HIST1H4D	3.67603e-05	-7.96737	1_Pos down vs 3_Neg	-2.9941
ARSD	0.000122503	-3.10043	1_Pos down vs 3_Neg	-1.63247
SNORD13	4.32242e-05	2.25324	1_Pos up vs 3_Neg	1.172
PDPN	4.75924e-05	-5.34058	1_Pos down vs 3_Neg	-2.417
GREB1L	5.03363e-05	4.64871	1_Pos up vs 3_Neg	2.21683
SEC24D	4.81847e-05	-2.47359	1_Pos down vs 3_Neg	-1.3066
NEAT1	8.27276e-05	-3.69437	1_Pos down vs 3_Neg	-1.88533
ARL3	8.41502e-05	2.02301	1_Pos up vs 3_Neg	1.0165
PRPS2	0.000167713	-2.35927	1_Pos down vs 3_Neg	-1.23834
ACSS3	0.000231398	-5.98424	1_Pos down vs 3_Neg	-2.58117
2017-03-08	9.48882e-05	2.25235	1_Pos up vs 3_Neg	1.17143
SLC25A24	7.33581e-05	-3.21871	1_Pos down vs 3_Neg	-1.68648
KIAA0226L	0.000136762	-3.51159	1_Pos down vs 3_Neg	-1.81212
TRIP4	0.00018061	-2.47048	1_Pos down vs 3_Neg	-1.30479
PDCD4	0.000134576	2.07191	1_Pos up vs 3_Neg	1.05096
EMILIN2	8.38443e-05	-3.72472	1_Pos down vs 3_Neg	-1.89713
PVT1	0.000135422	-2.39614	1_Pos down vs 3_Neg	-1.26071
LINC00669	8.54609e-05	-4.14068	1_Pos down vs 3_Neg	-2.04987
OTTHUMG00000167762	9.15046e-05	-2.61291	1_Pos down vs 3_Neg	-1.38566
CHI3L2	0.000124433	-4.26557	1_Pos down vs 3_Neg	-2.09274
PLOD2	0.000173034	-3.0072	1_Pos down vs 3_Neg	-1.58842
ULBP1	0.000116905	-3.66883	1_Pos down vs 3_Neg	-1.87532
ATOH8	0.000219296	2.2421	1_Pos up vs 3_Neg	1.16485
ADAM12	0.000223592	-4.18905	1_Pos down vs 3_Neg	-2.06662
C9orf64	0.000198163	-2.46269	1_Pos down vs 3_Neg	-1.30023
DHRS13	0.000222092	-2.07586	1_Pos down vs 3_Neg	-1.05371
USP54	0.000155822	2.60493	1_Pos up vs 3_Neg	1.38125
GRIK4	0.000195033	2.25515	1_Pos up vs 3_Neg	1.17322
MYL12A	0.000210863	-2.3505	1_Pos down vs 3_Neg	-1.23296
PDIA4	0.000184863	-2.53288	1_Pos down vs 3_Neg	-1.34078
CASP4	0.000202859	-2.57468	1_Pos down vs 3_Neg	-1.36439
HIST1H3G	0.000209605	-8.85319	1_Pos down vs 3_Neg	-3.1462
SEC31B	0.000208532	2.34328	1_Pos up vs 3_Neg	1.22853
MXRA5	0.000224187	-7.9102	1_Pos down vs 3_Neg	-2.98371

## Sheet: 1Pos_vs_2Mix_FC2_P0.05_NoAdj
Supplemental Table 7: Comparison of Differential Gene Expression between 5hmC Clusters
Column ID	p-value(1Pos vs. 2Mix)	Fold-Change(1Pos vs. 2Mix)	Fold-Change(1Pos vs. 2Mix) (Description)	Mean_difference(1Pos vs. 2Mix)
CMYA5	9.89052e-06	-2.76913	1Pos down vs 2Mix	-1.46943
FKBP9	5.96644e-05	-2.27786	1Pos down vs 2Mix	-1.18768
GSAP	2.62177e-05	-2.63124	1Pos down vs 2Mix	-1.39574
CHI3L1	0.000240379	-8.31768	1Pos down vs 2Mix	-3.05618
PCDH11X	0.000440616	4.53239	1Pos up vs 2Mix	2.18027
SMOC1	0.000669743	4.05865	1Pos up vs 2Mix	2.021
FBXO17	0.000661054	-2.3696	1Pos down vs 2Mix	-1.24464
DPYD	0.00885632	-2.2833	1Pos down vs 2Mix	-1.19112
NSUN7	0.000563002	-2.57521	1Pos down vs 2Mix	-1.36469
BCAT1	0.000346913	-3.27048	1Pos down vs 2Mix	-1.7095
F3	0.00012785	-4.35396	1Pos down vs 2Mix	-2.12233
CCDC109B	0.00146393	-2.65916	1Pos down vs 2Mix	-1.41097
VAV3	0.000102132	-4.79793	1Pos down vs 2Mix	-2.26241
DIRAS3	0.000181327	-2.51724	1Pos down vs 2Mix	-1.33184
DLL1	0.00388406	2.36493	1Pos up vs 2Mix	1.2418
GDPD1	0.000747677	2.14119	1Pos up vs 2Mix	1.09841
CALCRL	0.00298794	2.87178	1Pos up vs 2Mix	1.52195
PCDH11Y	0.000513757	3.15301	1Pos up vs 2Mix	1.65673
CLGN	8.34262e-05	2.73531	1Pos up vs 2Mix	1.4517
GALNT13	0.000509738	7.29345	1Pos up vs 2Mix	2.8666
PPAPDC1A	0.000933032	2.74004	1Pos up vs 2Mix	1.4542
PHYHIPL	0.0095363	2.18846	1Pos up vs 2Mix	1.12992
TOM1L1	0.000439345	-3.82603	1Pos down vs 2Mix	-1.93585
LRP2BP	0.00135158	2.14624	1Pos up vs 2Mix	1.10181
CPEB2	0.000138387	-2.01257	1Pos down vs 2Mix	-1.00904
MSN	0.00392537	-2.38886	1Pos down vs 2Mix	-1.25632
ARSD	0.000650041	-2.74026	1Pos down vs 2Mix	-1.45431
PDPN	0.00867371	-2.64605	1Pos down vs 2Mix	-1.40384
GREB1L	0.0074659	2.50504	1Pos up vs 2Mix	1.32483
MTHFD2	4.68145e-05	2.23824	1Pos up vs 2Mix	1.16236
NEAT1	0.00273794	-2.56757	1Pos down vs 2Mix	-1.3604
PRPS2	0.00077501	-2.16638	1Pos down vs 2Mix	-1.11528
ACSS3	0.000514401	-5.70519	1Pos down vs 2Mix	-2.51228
SLC25A24	0.00715046	-2.07096	1Pos down vs 2Mix	-1.0503
LINC00893	0.000413176	-2.31997	1Pos down vs 2Mix	-1.21411
KIAA0226L	0.00242666	-2.62737	1Pos down vs 2Mix	-1.39362
TRIP4	0.00145945	-2.14226	1Pos down vs 2Mix	-1.09914
CRB1	0.000363355	2.25851	1Pos up vs 2Mix	1.17537
LINC00669	0.0168406	-2.178	1Pos down vs 2Mix	-1.123
CHI3L2	0.00662064	-2.61409	1Pos down vs 2Mix	-1.38631
PLOD2	0.00428791	-2.23093	1Pos down vs 2Mix	-1.15765
ROR1	0.00309856	-2.63678	1Pos down vs 2Mix	-1.39878
OPHN1	0.00199126	2.33113	1Pos up vs 2Mix	1.22103
ADAM12	0.00652645	-2.73895	1Pos down vs 2Mix	-1.45362
FAM221A	0.000761671	-3.16581	1Pos down vs 2Mix	-1.66258
PNPLA4	0.00048642	-2.50088	1Pos down vs 2Mix	-1.32243
GLRA3	0.00785169	6.10425	1Pos up vs 2Mix	2.60981
MT1M	0.00114147	-3.64907	1Pos down vs 2Mix	-1.86753
TEX26	0.000174206	-2.70816	1Pos down vs 2Mix	-1.43731
PTGFRN	0.00405791	-2.67164	1Pos down vs 2Mix	-1.41773
SLC2A10	0.0027401	-2.34193	1Pos down vs 2Mix	-1.2277
FUCA2	0.00597424	-2.11181	1Pos down vs 2Mix	-1.07848
UST	0.0010134	2.41692	1Pos up vs 2Mix	1.27317
LGALS3	0.00514078	-2.2745	1Pos down vs 2Mix	-1.18555
OTTHUMG00000153849	0.00255491	3.10216	1Pos up vs 2Mix	1.63327
LINC00689	0.00157448	4.60172	1Pos up vs 2Mix	2.20217
SOD2	0.0141633	-2.17015	1Pos down vs 2Mix	-1.1178
DPP10	0.0192716	3.19554	1Pos up vs 2Mix	1.67606
FLNC	0.0022619	-3.51288	1Pos down vs 2Mix	-1.81265
MIR1206	0.00417536	-5.12753	1Pos down vs 2Mix	-2.35826
CBR1	0.00153604	-2.79506	1Pos down vs 2Mix	-1.48288
LATS2	0.00157574	-2.05227	1Pos down vs 2Mix	-1.03722
PYGL	0.0104451	-2.43439	1Pos down vs 2Mix	-1.28356
LOC100128130	0.00240004	-2.44371	1Pos down vs 2Mix	-1.28908
KCNE4	0.0131137	-2.03694	1Pos down vs 2Mix	-1.0264
PALM2-AKAP2	0.000470879	-2.5398	1Pos down vs 2Mix	-1.34472
LOC100873065	0.00748218	-2.34147	1Pos down vs 2Mix	-1.22741
FAM126A	0.0304782	-2.04289	1Pos down vs 2Mix	-1.03061
ADAMTS9-AS2	0.00480415	-2.10336	1Pos down vs 2Mix	-1.0727
CEP112	0.00329212	-2.27681	1Pos down vs 2Mix	-1.18701
HSPB6	0.00146189	-5.57593	1Pos down vs 2Mix	-2.47921
ARAP3	0.00199032	-2.17548	1Pos down vs 2Mix	-1.12133
C2orf27A	0.0134586	2.15198	1Pos up vs 2Mix	1.10567
MEOX2	0.0099473	-6.26929	1Pos down vs 2Mix	-2.6483
CLEC5A	0.00443627	-3.11666	1Pos down vs 2Mix	-1.64
EFEMP2	0.00890059	-2.12597	1Pos down vs 2Mix	-1.08812
OTTHUMG00000015939	0.0083281	-2.65209	1Pos down vs 2Mix	-1.40713
SPATA6L	0.000886119	-2.36064	1Pos down vs 2Mix	-1.23918
CDHR1	0.00655868	2.56142	1Pos up vs 2Mix	1.35695
PDGFA	0.00511722	-2.73264	1Pos down vs 2Mix	-1.45029
OTTHUMG00000169447	0.00099874	-13.7951	1Pos down vs 2Mix	-3.78608
PDE1C	0.0018358	-2.61721	1Pos down vs 2Mix	-1.38803
VIPR2	0.0158063	2.22423	1Pos up vs 2Mix	1.15331
ARL4C	0.0109759	-2.2456	1Pos down vs 2Mix	-1.1671
TIMP1	0.0399812	-2.4803	1Pos down vs 2Mix	-1.31052
DYNLT3	0.00450032	-2.44704	1Pos down vs 2Mix	-1.29104
FREM3	0.00952334	2.92027	1Pos up vs 2Mix	1.5461
LOC100127983	0.0127126	-2.49345	1Pos down vs 2Mix	-1.31814
RANBP17	0.0118387	2.83339	1Pos up vs 2Mix	1.50253
CDH6	0.00917904	-2.75341	1Pos down vs 2Mix	-1.46122
EYA4	0.000936316	-5.88664	1Pos down vs 2Mix	-2.55744
ACAA2	0.0111501	-2.07209	1Pos down vs 2Mix	-1.05109
OSBPL1A	0.00152269	-2.00615	1Pos down vs 2Mix	-1.00443
ZNF300P1	0.00161236	2.51564	1Pos up vs 2Mix	1.33093
SLC27A3	0.00234157	-2.05041	1Pos down vs 2Mix	-1.03591
LYST-AS1	0.0010065	-2.21802	1Pos down vs 2Mix	-1.14927
LOC440040	0.0308415	2.14648	1Pos up vs 2Mix	1.10197
HOXA7	0.0387292	-2.20284	1Pos down vs 2Mix	-1.13936
LOC100506474	0.0164864	-3.73669	1Pos down vs 2Mix	-1.90176
HOXB2	0.0141342	-2.99961	1Pos down vs 2Mix	-1.58477
OSBPL3	0.00354402	-2.78853	1Pos down vs 2Mix	-1.4795
RNU6-51	0.00457512	-3.1401	1Pos down vs 2Mix	-1.65081
TRIP6	0.00582484	-2.03262	1Pos down vs 2Mix	-1.02334
SNX22	0.00705591	2.36567	1Pos up vs 2Mix	1.24225
IBSP	0.03308	-4.13824	1Pos down vs 2Mix	-2.04902
2017-03-02	0.00438716	-2.2536	1Pos down vs 2Mix	-1.17223
TMEM100	0.00509536	3.26361	1Pos up vs 2Mix	1.70647
MAOB	0.00285007	-4.44454	1Pos down vs 2Mix	-2.15203
OTTHUMG00000058148	0.00718581	2.10467	1Pos up vs 2Mix	1.07359
OTTHUMG00000058669	0.00718581	2.10467	1Pos up vs 2Mix	1.07359
CXXC4	0.0168257	2.0068	1Pos up vs 2Mix	1.0049
VOPP1	0.00148364	-3.57812	1Pos down vs 2Mix	-1.8392
SNAP91	0.031721	3.50486	1Pos up vs 2Mix	1.80936
RPL21P28	0.00198272	2.2407	1Pos up vs 2Mix	1.16395
STEAP3	0.0360107	-2.09322	1Pos down vs 2Mix	-1.06572
GDPD2	0.00321922	-2.37413	1Pos down vs 2Mix	-1.2474
SKINTL	0.0309944	-2.00595	1Pos down vs 2Mix	-1.00428
SNORD56B	0.0434265	-2.1531	1Pos down vs 2Mix	-1.10641
CD97	0.0138192	-2.46716	1Pos down vs 2Mix	-1.30285
F11R	0.00905918	-2.23152	1Pos down vs 2Mix	-1.15803
SCG3	0.0365425	2.37872	1Pos up vs 2Mix	1.25019
OTTHUMG00000155365	0.00759773	2.73724	1Pos up vs 2Mix	1.45272
CSMD3	0.0100296	5.84635	1Pos up vs 2Mix	2.54754
TPTE2P1	0.0344876	3.2707	1Pos up vs 2Mix	1.7096
C1QL1	0.00277214	3.78339	1Pos up vs 2Mix	1.91968
OTTHUMG00000181983	0.0128001	2.21834	1Pos up vs 2Mix	1.14948
LINC00925	0.00653672	2.58254	1Pos up vs 2Mix	1.36879
NARR	0.00463237	-2.28238	1Pos down vs 2Mix	-1.19054
CHL1-AS1	0.00266494	-3.13418	1Pos down vs 2Mix	-1.64809
CHL1	0.00334756	-4.47072	1Pos down vs 2Mix	-2.16051
MYO5C	0.00167059	-2.93038	1Pos down vs 2Mix	-1.55109
VTRNA2-1	0.00354241	-5.69994	1Pos down vs 2Mix	-2.51095
GAS7	0.00520089	-2.33927	1Pos down vs 2Mix	-1.22606
SOX6	0.00571076	2.28053	1Pos up vs 2Mix	1.18937
LOC100507507	0.00888123	-2.17249	1Pos down vs 2Mix	-1.11935
ECHDC2	0.00373399	-2.537	1Pos down vs 2Mix	-1.34312
PAIP2B	0.0494252	2.13263	1Pos up vs 2Mix	1.09264
CD24	0.011913	4.17928	1Pos up vs 2Mix	2.06325
PPFIBP1	0.00913723	-2.05836	1Pos down vs 2Mix	-1.04149
KIF16B	0.0023257	-2.10731	1Pos down vs 2Mix	-1.0754
GRB10	0.00304416	-2.42126	1Pos down vs 2Mix	-1.27576
FAR2	0.0109443	-2.02778	1Pos down vs 2Mix	-1.0199
HOXA5	0.0264695	-3.03666	1Pos down vs 2Mix	-1.60249
ERRFI1	0.00314072	-2.06254	1Pos down vs 2Mix	-1.04442
RNU7-73P	0.00200453	2.1172	1Pos up vs 2Mix	1.08216
ASS1	0.00240786	-2.27562	1Pos down vs 2Mix	-1.18626
BACE2-IT1	0.0227384	-2.14661	1Pos down vs 2Mix	-1.10206
SPHKAP	0.0184007	4.42786	1Pos up vs 2Mix	2.14661
EYA1	0.0120514	4.12707	1Pos up vs 2Mix	2.04512
DSCAML1	0.0143107	2.52397	1Pos up vs 2Mix	1.3357
FERMT1	0.0169518	3.58284	1Pos up vs 2Mix	1.8411
CD163	0.0340511	-2.8249	1Pos down vs 2Mix	-1.4982
ACACB	0.00222001	-2.1723	1Pos down vs 2Mix	-1.11922
PLP2	0.0415592	-2.22516	1Pos down vs 2Mix	-1.15391
LOC100507474	0.0115457	2.10766	1Pos up vs 2Mix	1.07564
LOC100132707	0.0133565	-2.17571	1Pos down vs 2Mix	-1.12148
OTTHUMG00000040659	0.0175323	-2.31501	1Pos down vs 2Mix	-1.21102
MIR548I3	0.00307349	-2.74462	1Pos down vs 2Mix	-1.4566
ADAMTS3	0.00616624	-2.93762	1Pos down vs 2Mix	-1.55465
HOXA4	0.0462305	-3.92444	1Pos down vs 2Mix	-1.97249
FAHD2CP	0.00475764	-2.01028	1Pos down vs 2Mix	-1.0074
COL8A1	0.00273249	-4.24961	1Pos down vs 2Mix	-2.08733
IGFBP2	0.0428713	-3.14364	1Pos down vs 2Mix	-1.65243
OTTHUMG00000130102	0.00811257	-4.59577	1Pos down vs 2Mix	-2.20031
SPATA6	0.0184506	-2.92712	1Pos down vs 2Mix	-1.54948
OCIAD2	0.0218979	-2.30263	1Pos down vs 2Mix	-1.20328
PTPN14	0.0122068	-2.00021	1Pos down vs 2Mix	-1.00015
GRIA2	0.00676476	2.99783	1Pos up vs 2Mix	1.58392
OR4K2	0.0111414	2.25926	1Pos up vs 2Mix	1.17585
HSBP1L1	0.00300085	-2.2099	1Pos down vs 2Mix	-1.14398
FAM110B	0.00339489	2.37931	1Pos up vs 2Mix	1.25054
SERPING1	0.0173206	-2.21948	1Pos down vs 2Mix	-1.15022
SNORD93	0.00279278	-2.681	1Pos down vs 2Mix	-1.42277
PLAT	0.0235431	-2.54322	1Pos down vs 2Mix	-1.34666
GBP1	0.0337699	-2.4125	1Pos down vs 2Mix	-1.27053
MIR323A	0.0204257	-2.16042	1Pos down vs 2Mix	-1.11131
SPRY2	0.00735543	-2.45035	1Pos down vs 2Mix	-1.29299
WISP1	0.0035406	-4.73735	1Pos down vs 2Mix	-2.24408
PDE8B	0.013215	2.04846	1Pos up vs 2Mix	1.03454
LTF	0.0158924	-9.00253	1Pos down vs 2Mix	-3.17033
OSMR	0.0365473	-2.54139	1Pos down vs 2Mix	-1.34562
NXPH1	0.00788195	3.06884	1Pos up vs 2Mix	1.61769
HOXD10	0.0432611	-3.05355	1Pos down vs 2Mix	-1.61049
LINC00340	0.0480733	-2.08365	1Pos down vs 2Mix	-1.05911
EN1	0.00989412	-2.17068	1Pos down vs 2Mix	-1.11815
TMEFF2	0.0246705	2.83994	1Pos up vs 2Mix	1.50586
ST8SIA5	0.0348906	-2.6472	1Pos down vs 2Mix	-1.40447
PABPC5	0.00989717	2.19355	1Pos up vs 2Mix	1.13327
TSTD1	0.028662	-2.02828	1Pos down vs 2Mix	-1.02026
RIMS2	0.0251232	3.36118	1Pos up vs 2Mix	1.74897
CHL1-AS2	0.00769967	-2.24815	1Pos down vs 2Mix	-1.16874
VCAN	0.00367561	2.04197	1Pos up vs 2Mix	1.02996
TC2N	0.0112603	-4.10423	1Pos down vs 2Mix	-2.03711
TNFRSF19	0.0165354	-2.265	1Pos down vs 2Mix	-1.17951
TRAJ30	0.00478767	-2.26416	1Pos down vs 2Mix	-1.17897
DLC1	0.00663801	-2.26409	1Pos down vs 2Mix	-1.17893
LRRC2	0.00467107	-2.52251	1Pos down vs 2Mix	-1.33486
SOX8	0.0265564	2.2662	1Pos up vs 2Mix	1.18028
HES1	0.0127159	-2.08577	1Pos down vs 2Mix	-1.06058
INA	0.0160131	5.5965	1Pos up vs 2Mix	2.48453
UNC79	0.0278411	3.38624	1Pos up vs 2Mix	1.75968
GGT8P	0.0106832	-2.05464	1Pos down vs 2Mix	-1.03888
SHD	0.0428384	2.18035	1Pos up vs 2Mix	1.12456
METTL7B	0.0449613	-3.39199	1Pos down vs 2Mix	-1.76213
ITGA7	0.0267385	-2.17014	1Pos down vs 2Mix	-1.11779
LCTL	0.00669714	-2.04517	1Pos down vs 2Mix	-1.03222
PAM	0.0114261	-2.00686	1Pos down vs 2Mix	-1.00494
PDLIM4	0.0113991	-2.2213	1Pos down vs 2Mix	-1.15141
TMEM71	0.00551331	-2.6915	1Pos down vs 2Mix	-1.42841
GRIA4	0.0117893	3.66361	1Pos up vs 2Mix	1.87327
TOX3	0.00868329	4.31811	1Pos up vs 2Mix	2.1104
OTTHUMG00000032013	0.00874576	2.48961	1Pos up vs 2Mix	1.31592
FAM110C	0.0048813	-2.22772	1Pos down vs 2Mix	-1.15557
EYA2	0.0133572	-2.55929	1Pos down vs 2Mix	-1.35574
DNER	0.00720474	2.32987	1Pos up vs 2Mix	1.22025
MIR4477A	0.0109545	2.87493	1Pos up vs 2Mix	1.52353
OTTHUMG00000156067	0.0121336	-2.00522	1Pos down vs 2Mix	-1.00376
TPTEP1	0.0220653	5.41528	1Pos up vs 2Mix	2.43704
MIPOL1	0.0318071	2.45887	1Pos up vs 2Mix	1.298
THSD1	0.0116613	-2.00776	1Pos down vs 2Mix	-1.00559
CACNG2	0.0473205	3.37289	1Pos up vs 2Mix	1.75399
RHOJ	0.0197883	-2.84044	1Pos down vs 2Mix	-1.50611
ZDHHC23	0.00622852	-2.35896	1Pos down vs 2Mix	-1.23815
KLRC2	0.0348063	3.49755	1Pos up vs 2Mix	1.80635
MET	0.0102479	-3.44217	1Pos down vs 2Mix	-1.78332
LAMA2	0.0127846	-2.74992	1Pos down vs 2Mix	-1.45939
OTTHUMG00000153047	0.0119331	2.24201	1Pos up vs 2Mix	1.16479
SLC47A1	0.0286976	-2.04148	1Pos down vs 2Mix	-1.02962
ADAM19	0.0263713	-2.23461	1Pos down vs 2Mix	-1.16003
JAG1	0.0394686	-2.06619	1Pos down vs 2Mix	-1.04698
MAN1C1	0.011533	-2.19042	1Pos down vs 2Mix	-1.13121
OTTHUMG00000162592	0.0123804	5.01528	1Pos up vs 2Mix	2.32633
MDGA2	0.0388533	3.20084	1Pos up vs 2Mix	1.67845
MIR329-1	0.013943	-2.02589	1Pos down vs 2Mix	-1.01856
STAC	0.0225209	-3.47644	1Pos down vs 2Mix	-1.79761
GGT5	0.00791311	-2.53017	1Pos down vs 2Mix	-1.33923
ROBO2	0.00981859	-2.63818	1Pos down vs 2Mix	-1.39954
LANCL2	0.0142429	-2.74786	1Pos down vs 2Mix	-1.45831
KLHL4	0.0170688	-3.62248	1Pos down vs 2Mix	-1.85698
LOC730102	0.0164701	-2.22584	1Pos down vs 2Mix	-1.15435
T1560	0.0236049	4.50956	1Pos up vs 2Mix	2.17299
BMP2	0.0151462	3.28821	1Pos up vs 2Mix	1.7173
ATRNL1	0.0184243	4.83764	1Pos up vs 2Mix	2.2743
GFRA1	0.0210312	3.20623	1Pos up vs 2Mix	1.68088
CSRP1	0.00963705	-2.13783	1Pos down vs 2Mix	-1.09615
MIR221	0.0251185	-2.79669	1Pos down vs 2Mix	-1.48372
DUSP10	0.0200284	-2.40215	1Pos down vs 2Mix	-1.26433
SNX10	0.0213056	-2.19294	1Pos down vs 2Mix	-1.13287
PIPOX	0.021824	-2.28922	1Pos down vs 2Mix	-1.19486
PTCHD1	0.0488349	-2.00733	1Pos down vs 2Mix	-1.00528
LOC286178	0.0156181	4.63708	1Pos up vs 2Mix	2.21322
FREM1	0.0160801	-2.4875	1Pos down vs 2Mix	-1.3147
NOS2	0.0133463	-3.22466	1Pos down vs 2Mix	-1.68915
ELOVL2	0.0157809	-3.95977	1Pos down vs 2Mix	-1.98542
TEAD2	0.0193064	-2.20035	1Pos down vs 2Mix	-1.13773
SLCO5A1	0.014862	2.67214	1Pos up vs 2Mix	1.41799
TSHZ2	0.0184149	-2.72251	1Pos down vs 2Mix	-1.44494
CRNDE	0.0392038	-2.419	1Pos down vs 2Mix	-1.27441
AQP1	0.01573	-4.19641	1Pos down vs 2Mix	-2.06916
UNC5C	0.0150202	-2.97072	1Pos down vs 2Mix	-1.57081
NIPAL2	0.0136871	-2.5701	1Pos down vs 2Mix	-1.36183
EMILIN3	0.015572	-2.35699	1Pos down vs 2Mix	-1.23694
MIR487B	0.0321616	-2.00604	1Pos down vs 2Mix	-1.00435
LPPR1	0.0393536	3.689	1Pos up vs 2Mix	1.88323
FGF14	0.0444408	2.86711	1Pos up vs 2Mix	1.5196
STAC2	0.0131274	-2.28982	1Pos down vs 2Mix	-1.19523
POSTN	0.0406197	-7.70185	1Pos down vs 2Mix	-2.9452
ABCD2	0.0161929	-2.77272	1Pos down vs 2Mix	-1.4713
KCNMB4	0.0157776	-2.18862	1Pos down vs 2Mix	-1.13002
MIR154	0.0235296	-2.21901	1Pos down vs 2Mix	-1.14992
OTTHUMG00000171822	0.0172037	-2.46039	1Pos down vs 2Mix	-1.29888
NKAIN1	0.0253595	2.04226	1Pos up vs 2Mix	1.03016
PDZD2	0.0156353	-2.5166	1Pos down vs 2Mix	-1.33147
ARC	0.020192	-2.62132	1Pos down vs 2Mix	-1.3903
MYT1	0.0243899	2.36775	1Pos up vs 2Mix	1.24351
CADM2	0.0348002	2.77209	1Pos up vs 2Mix	1.47097
SEMA3E	0.0173982	-3.9933	1Pos down vs 2Mix	-1.99758
MOG	0.0217139	-2.3959	1Pos down vs 2Mix	-1.26057
KRTAP21-1	0.0218422	-2.65029	1Pos down vs 2Mix	-1.40615
PLCB1	0.0470753	2.69626	1Pos up vs 2Mix	1.43096
IL13RA2	0.0458242	-4.51303	1Pos down vs 2Mix	-2.1741
LOC100507447	0.0305504	-2.67888	1Pos down vs 2Mix	-1.42163
SCN7A	0.0210464	-3.27355	1Pos down vs 2Mix	-1.71086
LPHN2	0.0445976	-2.15657	1Pos down vs 2Mix	-1.10874
SCN3A	0.0211796	3.5048	1Pos up vs 2Mix	1.80933
HOXB3	0.0244725	-2.78001	1Pos down vs 2Mix	-1.47509
SEC61G	0.0382061	-2.90086	1Pos down vs 2Mix	-1.53648
FLJ25917	0.0266466	-2.20304	1Pos down vs 2Mix	-1.1395
KCNJ6	0.0244382	-2.70728	1Pos down vs 2Mix	-1.43684
OTTHUMG00000150605	0.0390901	2.15726	1Pos up vs 2Mix	1.1092
NRXN1	0.0346298	2.3622	1Pos up vs 2Mix	1.24013
B3GALTL	0.0250375	-2.00371	1Pos down vs 2Mix	-1.00267
SMIM18	0.0369056	2.99264	1Pos up vs 2Mix	1.58142
LRRTM4	0.0482522	2.66249	1Pos up vs 2Mix	1.41277
ABCA5	0.027548	-2.6882	1Pos down vs 2Mix	-1.42664
RLBP1	0.0304345	-2.22685	1Pos down vs 2Mix	-1.155
TFAP2A	0.0481478	2.05674	1Pos up vs 2Mix	1.04036
CPNE4	0.0267607	-3.73227	1Pos down vs 2Mix	-1.90005
PIFO	0.0305568	-2.53889	1Pos down vs 2Mix	-1.3442
MT3	0.0279571	-2.71736	1Pos down vs 2Mix	-1.44221
SLC6A9	0.0339226	-2.13827	1Pos down vs 2Mix	-1.09644
TEKT4P2	0.0336874	2.19284	1Pos up vs 2Mix	1.1328
ZNF681	0.0288522	2.86899	1Pos up vs 2Mix	1.52054
AGMO	0.0295958	-2.15412	1Pos down vs 2Mix	-1.1071
FAM5C	0.03211	3.78791	1Pos up vs 2Mix	1.9214
LOC389906	0.0357414	2.27077	1Pos up vs 2Mix	1.18318
RAB33A	0.0446211	2.34164	1Pos up vs 2Mix	1.22752
DLGAP1	0.039141	2.08777	1Pos up vs 2Mix	1.06196
GMPR	0.0402557	-2.25934	1Pos down vs 2Mix	-1.1759
TXLNB	0.0350245	-2.2551	1Pos down vs 2Mix	-1.17319
IGHG4	0.0353003	-2.11857	1Pos down vs 2Mix	-1.08309
IGDCC4	0.0413296	-2.07265	1Pos down vs 2Mix	-1.05148
MIR543	0.0406284	-2.50194	1Pos down vs 2Mix	-1.32305
PLA2G16	0.0377238	-2.00511	1Pos down vs 2Mix	-1.00368
GSTM5	0.0386475	-2.7978	1Pos down vs 2Mix	-1.48429
PDGFRA	0.0458106	3.46082	1Pos up vs 2Mix	1.79111

## Sheet: 1Pos_vs_2Mix_FC2_P0.05_Adj-0Pas
Supplemental Table 7: Comparison of Differential Gene Expression between 5hmC Clusters
0 pass

## Sheet: 3Neg_vs_2Mix_FC2_P0.05_NoAdj
Supplemental Table 7: Comparison of Differential Gene Expression between 5hmC Clusters
Column ID	p-value(3Neg vs. 2Pos)	Fold-Change(3Neg vs. 2Pos)	Fold-Change(3Neg vs. 2Pos) (Description)	Mean_difference(3Neg vs. 2Pos)
ZC3HAV1L	0.000365809	2.42502	3Neg up vs 2Pos	1.278
DPYD	0.00717055	2.52525	3Neg up vs 2Pos	1.33643
RPL39L	0.000975606	2.13211	3Neg up vs 2Pos	1.09228
CENPV	0.000177809	4.89741	3Neg up vs 2Pos	2.29202
HIST1H4D	0.00552248	3.9339	3Neg up vs 2Pos	1.97596
EMILIN2	0.00289324	2.78404	3Neg up vs 2Pos	1.47718
TEX26	0.00571243	-2.04457	3Neg down vs 2Pos	-1.0318
HIST1H3G	0.0127789	4.41724	3Neg up vs 2Pos	2.14315
MXRA5	0.0244157	3.52226	3Neg up vs 2Pos	1.8165
KCNIP3	0.0194503	-2.42229	3Neg down vs 2Pos	-1.27637
ANXA2	0.0174767	2.14032	3Neg up vs 2Pos	1.09783
RGS22	0.0264549	2.03796	3Neg up vs 2Pos	1.02713
AHR	0.0242355	2.13445	3Neg up vs 2Pos	1.09386
ANXA2P2	0.0371594	2.23682	3Neg up vs 2Pos	1.16145
TGFBI	0.0214614	2.19681	3Neg up vs 2Pos	1.13541
SLC25A27	0.00329372	-2.85631	3Neg down vs 2Pos	-1.51415
SNORA14B	0.0220387	-2.17805	3Neg down vs 2Pos	-1.12303
PROM1	0.0324343	2.22093	3Neg up vs 2Pos	1.15116
SLC43A3	0.0268865	2.15282	3Neg up vs 2Pos	1.10623
FAM155A	0.0397302	-2.32697	3Neg down vs 2Pos	-1.21845
NAMPT	0.0409948	2.72907	3Neg up vs 2Pos	1.44841
VOPP1	0.00921287	-2.92809	3Neg down vs 2Pos	-1.54996
TMEM232	0.00143425	-2.24973	3Neg down vs 2Pos	-1.16975
LINC00844	0.041129	-2.40835	3Neg down vs 2Pos	-1.26805
CTSK	0.0220034	2.01049	3Neg up vs 2Pos	1.00754
GPNMB	0.047945	2.38576	3Neg up vs 2Pos	1.25445
HMOX1	0.0115401	2.30883	3Neg up vs 2Pos	1.20716
GRIA1	0.0134338	-3.20761	3Neg down vs 2Pos	-1.6815
PCOLCE2	0.0131466	2.05685	3Neg up vs 2Pos	1.04043
MYO5C	0.0263144	-2.14161	3Neg down vs 2Pos	-1.0987
GAS7	0.00316224	-2.68839	3Neg down vs 2Pos	-1.42674
HIST1H3F	0.0434234	3.70656	3Neg up vs 2Pos	1.89008
NEBL	0.00750402	-2.32276	3Neg down vs 2Pos	-1.21584
MIR548I3	0.011632	-2.45633	3Neg down vs 2Pos	-1.29651
BEX1	0.0270914	-2.39287	3Neg down vs 2Pos	-1.25874
KANSL1-AS1	0.00269047	2.11094	3Neg up vs 2Pos	1.07789
KCNJ10	0.0214793	-2.39256	3Neg down vs 2Pos	-1.25855
NAP1L5	0.0218027	-2.00536	3Neg down vs 2Pos	-1.00386
NTNG1	0.0329492	2.40546	3Neg up vs 2Pos	1.26631
UCP2	0.0114669	2.08234	3Neg up vs 2Pos	1.0582
IFI30	0.0206717	2.67695	3Neg up vs 2Pos	1.42059
CD180	0.0177159	2.28359	3Neg up vs 2Pos	1.1913
KIAA1211L	0.00657952	-2.18815	3Neg down vs 2Pos	-1.12971
CADM3	0.0245243	-2.70865	3Neg down vs 2Pos	-1.43757
ADCY2	0.020575	-2.74877	3Neg down vs 2Pos	-1.45879
DNAH6	0.00729028	-2.37534	3Neg down vs 2Pos	-1.24813
MIR181B1	0.0224532	2.14856	3Neg up vs 2Pos	1.10337
SNN	0.0134652	-2.07639	3Neg down vs 2Pos	-1.05408
TRIM59	0.00462555	-2.18297	3Neg down vs 2Pos	-1.12629
FLJ16779	0.0154509	-2.21029	3Neg down vs 2Pos	-1.14423
MAFB	0.0140817	2.07976	3Neg up vs 2Pos	1.05642
RANBP3L	0.0140314	-4.41786	3Neg down vs 2Pos	-2.14335
OTTHUMG00000162675	0.00821097	-2.01153	3Neg down vs 2Pos	-1.00829
LOC729987	0.00946891	2.43085	3Neg up vs 2Pos	1.28146
SNORD115-3	0.030984	-2.35674	3Neg down vs 2Pos	-1.23679
GSTT1	0.0147386	-2.2099	3Neg down vs 2Pos	-1.14398
OTTHUMG00000156067	0.0105605	-2.16632	3Neg down vs 2Pos	-1.11524
PRODH	0.00721852	-2.10853	3Neg down vs 2Pos	-1.07624
KCNN2	0.0287761	-2.32028	3Neg down vs 2Pos	-1.2143
PTGDS	0.021705	-2.47546	3Neg down vs 2Pos	-1.3077
STEAP2	0.0130297	-3.44412	3Neg down vs 2Pos	-1.78413
TMEM255A	0.0242472	2.29372	3Neg up vs 2Pos	1.19769
ETNPPL	0.031189	-6.38018	3Neg down vs 2Pos	-2.6736
CRLF1	0.0371991	-3.75415	3Neg down vs 2Pos	-1.90848
LANCL2	0.0175775	-2.87714	3Neg down vs 2Pos	-1.52463
MDM4	0.0284607	2.60678	3Neg up vs 2Pos	1.38227
GRIN2A	0.0170352	-2.39178	3Neg down vs 2Pos	-1.25809
CA11	0.0178714	-3.04338	3Neg down vs 2Pos	-1.60567
VWA3A	0.0104564	-2.8639	3Neg down vs 2Pos	-1.51798
VSTM2A	0.0353356	-4.03846	3Neg down vs 2Pos	-2.01381
FAM135B	0.0121297	-2.29211	3Neg down vs 2Pos	-1.19668
LRRC37A	0.0116395	2.08085	3Neg up vs 2Pos	1.05717
KIF2C	0.0422543	2.11761	3Neg up vs 2Pos	1.08244
PPP1R15B	0.0326904	2.68133	3Neg up vs 2Pos	1.42295
UNC5C	0.0395701	-2.64903	3Neg down vs 2Pos	-1.40547
LOC100505875	0.0302894	-5.19266	3Neg down vs 2Pos	-2.37647
HIST1H2BM	0.032332	3.64664	3Neg up vs 2Pos	1.86657
KIAA0513	0.0334823	-2.2181	3Neg down vs 2Pos	-1.14932
ALDOC	0.0293914	-2.60462	3Neg down vs 2Pos	-1.38107
FRMPD2	0.0146414	-2.05154	3Neg down vs 2Pos	-1.0367
LGI4	0.0142893	-2.44593	3Neg down vs 2Pos	-1.29038
H19	0.0441464	3.16212	3Neg up vs 2Pos	1.66089
NDRG2	0.0305127	-2.1683	3Neg down vs 2Pos	-1.11657
ENPP5	0.0258816	-3.60955	3Neg down vs 2Pos	-1.85182
ASPA	0.0164715	-3.38429	3Neg down vs 2Pos	-1.75885
FXYD1	0.0163245	-4.0767	3Neg down vs 2Pos	-2.0274
CDS1	0.0253647	-2.22514	3Neg down vs 2Pos	-1.15389
EMX2	0.0202136	-2.83163	3Neg down vs 2Pos	-1.50163
TUBGCP3	0.0258781	-2.17304	3Neg down vs 2Pos	-1.11971
BAIAP3	0.0189776	-2.20913	3Neg down vs 2Pos	-1.14348
NEFL	0.0440371	-5.42134	3Neg down vs 2Pos	-2.43865
HSPB8	0.0256464	-2.48462	3Neg down vs 2Pos	-1.31303
SNTA1	0.0256598	-2.20466	3Neg down vs 2Pos	-1.14056
SLC39A12	0.0268534	-3.47864	3Neg down vs 2Pos	-1.79852
LOC100144602	0.0373475	2.2205	3Neg up vs 2Pos	1.15088
OTTHUMG00000154733	0.0289228	-2.21076	3Neg down vs 2Pos	-1.14454
SLC13A5	0.033102	-2.16625	3Neg down vs 2Pos	-1.1152
TIMELESS	0.0448225	2.04163	3Neg up vs 2Pos	1.02972
PTPRR	0.0426832	-2.15461	3Neg down vs 2Pos	-1.10743
LOC440894	0.0366057	-2.75674	3Neg down vs 2Pos	-1.46296
SLC14A1	0.0348668	-7.42779	3Neg down vs 2Pos	-2.89293
TAAR3	0.0350673	-3.91122	3Neg down vs 2Pos	-1.96762
COX7A1	0.0363133	-2.06483	3Neg down vs 2Pos	-1.04602
TRIL	0.0423328	-2.74116	3Neg down vs 2Pos	-1.45479
DMTN	0.0466719	-2.07944	3Neg down vs 2Pos	-1.05619
LRRC6	0.0432895	-2.22582	3Neg down vs 2Pos	-1.15434
FOSB	0.0406238	-2.22073	3Neg down vs 2Pos	-1.15103
OMD	0.0461981	-2.10372	3Neg down vs 2Pos	-1.07294
PPP1R1B	0.0464752	-2.09451	3Neg down vs 2Pos	-1.06661

## Sheet: 3Neg_vs_2Mix_FC2_P0.05_Adj-0Pas
Supplemental Table 7: Comparison of Differential Gene Expression between 5hmC Clusters
0 Pass
