# Supplementary material for: 5-Hydroxymethylcytosine preferentially targets genes upregulated in isocitrate dehydrogenase 1 mutant high-grade glioma
Source: Acta Neuropathol. 2018 Feb 10;135(4):617–34. doi: 10.1007/s00401-018-1821-3 (PMC5978937; doi:10.1007/s00401-018-1821-3)
Supplement: Supplementary file 16 — Supplementary material 16 (XLSX 125 kb) [file 401_2018_1821_MOESM16_ESM.xlsx]

## Sheet: 5hmC contribution G-CIMP mC
Supplemental Table 8: 5hmC contribution to overall methylation (mC) for G-CIMP signature genes
	2165	IDH1 mutant			4166	IDH1 mutant			3734	IDH1 mutant			2475	IDH1 mutant			3690	IDH1 mutant			4235	IDH1 mutant			3797	IDH1 mutant			4122	IDH1 mutant			4167	IDH1 mutant			1730	IDH1 mutant			4238	IDH1 mutant			3921	IDH1 mutant
Gene Name	Avg mC (BS data)	Avg 5hmC	% contribution to mC from 5hmC		Avg mC (BS data)	Avg 5hmC	% contribution to mC from 5hmC		Avg mC (BS data)	Avg 5hmC	% contribution to mC from 5hmC		Avg mC (BS data)	Avg 5hmC	% contribution to mC from 5hmC		Avg mC (BS data)	Avg 5hmC	% contribution to mC from 5hmC		Avg mC (BS data)	Avg 5hmC	% contribution to mC from 5hmC		Avg mC (BS data)	Avg 5hmC	% contribution to mC from 5hmC		Avg mC (BS data)	Avg 5hmC	% contribution to mC from 5hmC		Avg mC (BS data)	Avg 5hmC	% contribution to mC from 5hmC		Avg mC (BS data)	Avg 5hmC	% contribution to mC from 5hmC		Avg mC (BS data)	Avg 5hmC	% contribution to mC from 5hmC		Avg mC (BS data)	Avg 5hmC	% contribution to mC from 5hmC
MARC2	0.0597234	0.0248046	41.5325		0.0246416	0.00718635	29.1635		0.424555	0.0183687	4.32657		0.204783	0.0319479	15.6009		0.0446025	1e-07	0.000224203		0.0306708	0.00470924	15.3541		0.390019	0.0517251	13.2622		0.538656	1e-07	1.85647e-05		0.291515	1e-07	3.43036e-05		0.0372915	0.00739543	19.8314		0.509081	0.0382569	7.5149		0.260467	1e-07	3.83926e-05
ACSS3	0.56412	0.0592021	10.4946		0.37044	0.0384721	10.3855		0.52619	0.0578366	10.9916		0.51709	0.080681	15.6029		0.426589	0.0300573	7.04596		0.412279	0.0408108	9.89883		0.537465	0.04854	9.0313		0.55655	0.0469964	8.44424		0.513718	0.0353786	6.88677		0.567535	0.0716978	12.6332		0.320194	0.0270473	8.44715		0.539734	0.0634191	11.7501
AQP5	0.491771	0.0716344	14.5666		0.479186	0.0617868	12.8941		0.436852	0.0354539	8.11575		0.466438	0.0973226	20.8651		0.448897	0.0981662	21.8683		0.395621	0.0815289	20.6078		0.388175	0.0425686	10.9663		0.488945	0.0709546	14.5118		0.370277	0.0734657	19.8408		0.539687	0.154372	28.604		0.38928	0.0448974	11.5334		0.461963	0.0278281	6.02387
ARMC3	0.633879	0.0518558	8.18071		0.526574	0.0313734	5.95803		0.576278	0.0334747	5.80877		0.613052	0.0539309	8.79713		0.564574	0.0292705	5.18452		0.502619	0.0420292	8.36203		0.611638	0.0342812	5.60482		0.676448	0.0528271	7.80949		0.600174	0.0377034	6.28208		0.612615	0.0709478	11.5811		0.540972	0.0133112	2.4606		0.619803	0.0458026	7.38986
B3GNT5	0.684219	0.0465319	6.80073		0.549941	0.0748	13.6015		0.64503	0.0298965	4.63491		0.665595	0.0399747	6.00586		0.60987	0.072822	11.9406		0.437462	0.0279726	6.3943		0.630172	0.0296423	4.70384		0.582004	0.0300735	5.16722		0.743825	0.0315197	4.23752		0.541245	0.134677	24.8828		0.36797	0.0352949	9.5918		0.671038	0.0341791	5.09347
BIRC3	0.596615	0.0769655	12.9004		0.434151	0.0402442	9.26962		0.665264	0.0473181	7.11267		0.570312	0.0798841	14.0071		0.474998	0.038896	8.18865		0.413327	0.0287865	6.96459		0.57258	0.0603479	10.5396		0.638355	0.0573997	8.99182		0.717132	0.0809661	11.2903		0.606655	0.0925158	15.2502		0.386602	0.0329803	8.5308		0.586568	0.0305855	5.21431
C10orf107	0.629159	0.0880519	13.9952		0.515499	0.0401008	7.77903		0.608949	0.0676871	11.1154		0.670347	0.1323	19.736		0.540321	0.0316706	5.86145		0.456676	0.0303378	6.64318		0.575857	0.0287974	5.00078		0.733993	0.0713348	9.71874		0.668161	0.0482656	7.22365		0.698826	0.0768768	11.0009		0.443926	0.0329811	7.42941		0.711353	0.0825662	11.6069
C11orf63	0.723957	0.0728156	10.058		0.613569	0.0583755	9.51408		0.733437	0.0498928	6.8026		0.700041	0.0845228	12.074		0.622133	0.02797	4.49582		0.532373	0.0300172	5.63837		0.673562	0.0305302	4.53265		0.705727	0.063103	8.94155		0.75165	0.0465392	6.1916		0.705018	0.119901	17.0068		0.504432	0.0353701	7.01187		0.685523	0.0477606	6.96703
CA3	0.549514	0.052194	9.49821		0.313972	0.0445114	14.1769		0.445594	0.045149	10.1323		0.38603	0.070868	18.3582		0.349124	0.035203	10.0832		0.346979	0.0457174	13.1758		0.536824	0.0627852	11.6957		0.509568	0.0422359	8.28857		0.53844	0.0227988	4.23423		0.464057	0.0968053	20.8607		0.225737	0.0216501	9.59086		0.354106	0.0338378	9.55585
CBR1	0.509561	0.0505693	9.9241		0.339434	0.0620979	18.2946		0.526676	0.0385523	7.31993		0.505164	0.0818468	16.202		0.394407	0.0690093	17.497		0.297618	0.0194898	6.54861		0.639205	0.0793297	12.4107		0.539966	0.0463099	8.57645		0.457391	0.0582654	12.7387		0.461268	0.136727	29.6415		0.417029	0.0476027	11.4147		0.51254	0.0459579	8.9667
CCNA1	0.419489	0.040465	9.64626		0.287173	0.0382786	13.3295		0.486602	0.0274043	5.63178		0.398858	0.0402351	10.0876		0.307305	0.0389017	12.659		0.298576	0.0373368	12.5049		0.496093	0.0383915	7.73878		0.477519	0.0323666	6.77808		0.371813	0.0321468	8.64596		0.323991	0.0522185	16.1173		0.361938	0.0289158	7.98916		0.402746	0.0268157	6.65821
CHI3L1	0.717934	0.074419	10.3657		0.708207	0.0858484	12.1219		0.684364	0.0419507	6.12988		0.666772	0.0872705	13.0885		0.681525	0.0988846	14.5093		0.63896	0.0682595	10.6829		0.734245	0.0980079	13.3481		0.773852	0.0980996	12.6768		0.599361	0.0406777	6.78684		0.571194	0.120645	21.1215		0.606803	0.0418687	6.89988		0.75888	0.0593992	7.82722
CHRDL2	0.772956	0.0360884	4.66888		0.706601	0.0750931	10.6274		0.721235	0.0297241	4.12128		0.732048	0.0514474	7.02788		0.712926	0.0475018	6.66294		0.649602	0.0475316	7.31703		0.726825	0.0369712	5.08668		0.736978	0.0302483	4.10436		0.684542	0.0350632	5.12214		0.729985	0.0746171	10.2217		0.669472	0.0639624	9.55416		0.744427	0.0250452	3.36436
CHST6	0.678743	0.0458362	6.7531		0.673514	0.0533856	7.92643		0.667678	0.0263324	3.94387		0.698988	0.053435	7.64463		0.647237	0.0313864	4.8493		0.563024	0.02915	5.17741		0.691928	0.0392352	5.67042		0.685	0.0302348	4.41384		0.679534	0.0322133	4.7405		0.658029	0.110309	16.7635		0.622972	0.0423283	6.79458		0.686078	0.0337855	4.92444
CRYGD	0.725209	0.0383427	5.28713		0.524972	0.0294996	5.61928		0.737511	0.032624	4.42353		0.697708	0.0480599	6.88825		0.609666	0.00762555	1.25078		0.504351	0.0613552	12.1652		0.670995	0.0406241	6.0543		0.741084	0.0403217	5.44091		0.78736	0.0166136	2.11003		0.652193	0.0517032	7.9276		0.587399	0.0349674	5.95293		0.656275	0.0327871	4.99593
CTHRC1	0.631687	0.0449438	7.11489		0.505836	0.049787	9.84253		0.625687	0.0168149	2.68743		0.634873	0.0558497	8.797		0.551484	0.0234657	4.25502		0.487526	0.0299823	6.1499		0.623411	0.0905071	14.518		0.617265	0.036646	5.93683		0.679312	0.0497271	7.32022		0.574964	0.0901433	15.6781		0.407615	0.0754658	18.514		0.619683	0.0448654	7.24005
EPHX2	0.511155	0.0606614	11.8675		0.609135	0.0903847	14.8382		0.526245	0.0528166	10.0365		0.454813	0.0641371	14.1019		0.566213	0.0912735	16.12		0.457001	0.074295	16.2571		0.660422	0.089543	13.5584		0.647042	0.0485008	7.49577		0.553431	0.042587	7.6951		0.548646	0.154487	28.1579		0.509144	0.0641737	12.6042		0.63237	0.0767639	12.1391
F3	0.397872	0.0760187	19.1063		0.288044	0.0647672	22.4852		0.338795	0.0355921	10.5055		0.340746	0.0781615	22.9383		0.300446	0.0468116	15.5807		0.194486	0.0345081	17.7432		0.356671	0.0543534	15.2391		0.333901	0.0588674	17.6302		0.378457	0.0396722	10.4826		0.231711	0.0660015	28.4843		0.163362	0.0196728	12.0425		0.391348	0.0457735	11.6964
FABP5	0.597874	0.0459255	7.68146		0.4507	0.0713063	15.8213		0.596412	0.048442	8.12222		0.593162	0.131768	22.2146		0.4996	0.0394063	7.88757		0.35991	0.0164482	4.57008		0.545091	0.0423761	7.77413		0.561928	0.0600598	10.6882		0.623294	0.0783635	12.5725		0.534573	0.21672	40.5407		0.358449	0.0256376	7.15236		0.604046	0.0359517	5.95181
FAM221A	0.645404	0.0697815	10.8121		0.514519	0.0646389	12.563		0.472149	0.0665802	14.1015		0.4306	0.0687304	15.9616		0.427448	0.0342414	8.01065		0.398994	0.0292146	7.32205		0.446144	0.0549693	12.321		0.572068	0.0491851	8.59778		0.482373	0.046728	9.68712		0.483517	0.0616593	12.7523		0.293142	0.0432993	14.7708		0.593293	0.0421394	7.10263
FKBP5	0.647558	0.0681796	10.5287		0.573748	0.0747987	13.0369		0.630553	0.0498768	7.91		0.634138	0.107477	16.9485		0.609845	0.0578388	9.48418		0.520039	0.0476855	9.16961		0.592894	0.0854657	14.415		0.675576	0.0830771	12.2972		0.62936	0.0529398	8.41169		0.590591	0.118664	20.0924		0.520525	0.0471487	9.0579		0.645228	0.0541343	8.38995
FLNC	0.738521	0.0241193	3.26589		0.727601	0.0403556	5.5464		0.705665	0.0227833	3.22863		0.738254	0.0332643	4.50581		0.716046	0.0202747	2.83148		0.65161	0.0508736	7.80738		0.727347	0.0437657	6.01717		0.741768	0.0331715	4.47195		0.719268	0.0267973	3.72563		0.735067	0.059793	8.13435		0.682858	0.041496	6.07681		0.743372	0.0215545	2.89955
FMOD	0.777812	0.048772	6.27041		0.752066	0.0484412	6.44109		0.737391	0.0244874	3.32082		0.805528	0.047785	5.93214		0.783683	0.0457734	5.8408		0.704027	0.0714595	10.1501		0.755805	0.0737285	9.75496		0.783308	0.0582046	7.43061		0.789964	0.0471397	5.96732		0.765502	0.133951	17.4985		0.735847	0.0520338	7.07128		0.7927	0.0344241	4.34264
FZD6	0.599178	0.0644493	10.7563		0.462263	0.0939638	20.3269		0.615285	0.0381762	6.20464		0.573418	0.0928632	16.1947		0.426305	0.0268406	6.2961		0.327714	0.0089217	2.72241		0.532451	0.102353	19.2231		0.622803	0.0805291	12.9301		0.613936	0.0620069	10.0999		0.566079	0.0842307	14.8797		0.396562	0.0680597	17.1624		0.555641	0.0268204	4.82693
G0S2	0.570267	0.0752085	13.1883		0.554258	0.168351	30.3742		0.56999	0.0375295	6.58423		0.557909	0.0304127	5.45118		0.495359	0.0212035	4.28044		0.345235	0.031113	9.01214		0.526531	0.0435401	8.26923		0.464268	0.0187697	4.04286		0.662175	0.0559582	8.45066		0.555147	0.106243	19.1378		0.440639	0.0249167	5.65468		0.619985	0.0730112	11.7763
GJB2	0.474632	0.0414008	8.72272		0.438536	0.0638389	14.5573		0.573617	0.0245524	4.28028		0.468483	0.0468717	10.005		0.443606	0.0316032	7.12416		0.401077	0.0383162	9.55333		0.504964	0.0317025	6.27816		0.525266	0.0218303	4.15605		0.513022	0.0150285	2.92942		0.48091	0.160552	33.385		0.454274	0.0504207	11.0992		0.476675	0.0186293	3.90818
ITGBL1	0.732174	0.0805272	10.9984		0.562584	0.0505113	8.97844		0.632518	0.06531	10.3254		0.699671	0.1109	15.8503		0.583777	0.0340175	5.82713		0.514418	0.0276904	5.38286		0.570169	0.0428354	7.51275		0.754364	0.075881	10.0589		0.68209	0.0545035	7.99067		0.649245	0.101712	15.6663		0.552282	0.0270593	4.89954		0.699493	0.068288	9.76251
LDHA	0.318361	0.0401645	12.616		0.286483	0.0430585	15.0301		0.469329	0.0240851	5.13182		0.33138	0.0440987	13.3076		0.309936	0.0393168	12.6855		0.295225	0.0198992	6.74036		0.4944	0.0320464	6.48188		0.43615	0.0549992	12.6101		0.453496	0.0466437	10.2854		0.440445	0.0948625	21.5379		0.229786	0.0277294	12.0675		0.338588	0.0306184	9.04296
LECT1	0.666052	0.0681452	10.2312		0.512195	0.0464422	9.0673		0.564436	0.066641	11.8067		0.659411	0.110413	16.7442		0.535201	0.0629844	11.7684		0.458869	0.0352291	7.67739		0.586731	0.0384893	6.55996		0.644285	0.108527	16.8445		0.692841	0.0564393	8.14607		0.531011	0.0826148	15.558		0.500803	0.0247798	4.94801		0.656532	0.0704523	10.731
LGALS3	0.562505	0.0403061	7.16546		0.457081	0.0920869	20.1467		0.539319	0.0411309	7.62646		0.519121	0.0755572	14.5548		0.458267	0.0389739	8.50463		0.432448	0.0629248	14.5508		0.536168	0.06421	11.9757		0.555141	0.0718498	12.9426		0.57551	0.0279891	4.86336		0.486581	0.115379	23.7121		0.447684	0.0732523	16.3625		0.52305	0.0445699	8.52116
LGALS8	0.705128	0.0818011	11.6009		0.611285	0.0607855	9.94389		0.725803	0.0473106	6.51838		0.701876	0.0766695	10.9235		0.618095	0.0329776	5.33536		0.568448	0.0318794	5.60815		0.659319	0.0470583	7.13741		0.702385	0.0612705	8.72321		0.682108	0.0556051	8.15195		0.67177	0.0916864	13.6485		0.608873	0.060829	9.99043		0.703084	0.0633857	9.01538
MMP9	0.505111	0.0158016	3.12835		0.433704	0.0402204	9.27371		0.472231	0.0161977	3.43005		0.49648	0.0440852	8.87955		0.437156	0.0216524	4.95302		0.333765	0.0243025	7.28131		0.514641	0.0212681	4.1326		0.485376	0.018697	3.85206		0.439117	0.0305527	6.95777		0.44073	0.0590087	13.3888		0.350254	0.0264156	7.54183		0.359372	0.0201471	5.60621
NMNAT3	0.683658	0.0470451	6.88137		0.663207	0.0495199	7.46673		0.645408	0.0361463	5.60054		0.678862	0.0637956	9.39743		0.602795	0.0579666	9.6163		0.576637	0.0494144	8.56942		0.704371	0.0450688	6.39845		0.732074	0.0429546	5.86753		0.725299	0.0401289	5.53274		0.670988	0.111265	16.5822		0.55786	0.0304264	5.45412		0.726546	0.0363353	5.0011
OCIAD2	0.734638	0.0403272	5.4894		0.624295	0.0440857	7.06168		0.735767	0.035678	4.84909		0.696675	0.0471657	6.77011		0.615251	0.00823687	1.33878		0.574486	0.0290207	5.0516		0.719261	0.0363664	5.05609		0.70269	0.0374814	5.33399		0.727943	0.0278424	3.8248		0.639928	0.0290783	4.54399		0.59866	0.0329159	5.49825		0.66531	0.0333608	5.01432
PAMR1	0.634792	0.0454991	7.16756		0.653915	0.0667221	10.2035		0.690038	0.031377	4.54713		0.687433	0.0972546	14.1475		0.632122	0.0523916	8.28822		0.536789	0.0521077	9.7073		0.647544	0.0423717	6.54345		0.688474	0.0403383	5.85909		0.687931	0.0398445	5.79194		0.570174	0.120181	21.078		0.489685	0.0423926	8.65711		0.716327	0.055416	7.73613
PDPN	0.645195	0.0495899	7.68604		0.55221	0.147306	26.6758		0.600268	0.0452558	7.53927		0.606946	0.0518663	8.54546		0.574476	0.0634434	11.0437		0.428828	0.0319797	7.45747		0.576803	0.0534068	9.25911		0.540679	0.0564675	10.4438		0.588493	0.0713258	12.1201		0.545337	0.123366	22.6219		0.506958	0.0136193	2.68648		0.571233	0.0230261	4.03095
RAB36	0.721425	0.0324052	4.49183		0.596931	0.0491689	8.23696		0.607758	0.025139	4.13634		0.619906	0.0655244	10.5701		0.641679	0.0677154	10.5529		0.556078	0.0627519	11.2847		0.674661	0.0561523	8.32304		0.638744	0.0424172	6.64073		0.593699	0.0325035	5.47475		0.63353	0.106101	16.7475		0.574208	0.0433427	7.54825		0.681142	0.0325469	4.77828
RARRES1	0.683748	0.0294562	4.30805		0.530588	0.0363235	6.84591		0.685115	0.0301115	4.3951		0.651915	0.0793848	12.1772		0.611628	0.0345852	5.6546		0.506449	0.036757	7.25779		0.652295	0.0551194	8.45007		0.670231	0.0395782	5.90516		0.696891	0.0537385	7.71118		0.572377	0.0984284	17.1964		0.483049	0.0311468	6.44796		0.701076	0.0319696	4.56007
RARRES2	0.718641	0.0204355	2.84363		0.658898	0.0410024	6.22287		0.682599	0.0142179	2.08291		0.725748	0.044284	6.10184		0.694624	0.0487705	7.02114		0.59006	0.0405265	6.86821		0.72105	0.0423555	5.87415		0.688389	0.0244013	3.54469		0.728078	0.0398953	5.47953		0.706657	0.0609324	8.62263		0.631092	0.0455041	7.21037		0.726027	0.0288769	3.97738
RBP1	0.742072	0.0637338	8.58863		0.693166	0.0901132	13.0002		0.673629	0.0326098	4.84092		0.698227	0.0812925	11.6427		0.631898	0.0372836	5.90026		0.453559	0.0512105	11.2908		0.70473	0.0552159	7.83505		0.619528	0.0340714	5.49957		0.714388	0.0304862	4.26745		0.660326	0.157008	23.7774		0.582613	0.0712159	12.2235		0.737219	0.0546946	7.41905
SEL1L3	0.740569	0.0612911	8.27622		0.698027	0.0789031	11.3037		0.711245	0.05839	8.20955		0.730031	0.0685758	9.39355		0.699131	0.047475	6.79058		0.60789	0.0436735	7.18445		0.725821	0.0574261	7.91188		0.749989	0.0418458	5.57953		0.736401	0.0433599	5.88808		0.744541	0.101555	13.6399		0.634542	0.0487895	7.68892		0.724877	0.0352685	4.86544
SEMA3E	0.621956	0.0683231	10.9852		0.471143	0.0519154	11.019		0.661967	0.0495962	7.49225		0.698299	0.0813365	11.6478		0.518268	0.0182232	3.51617		0.425126	0.0221736	5.21576		0.46762	0.0365304	7.81198		0.566456	0.0467056	8.24522		0.604041	0.0340674	5.63992		0.599866	0.0902382	15.0431		0.50361	0.0321047	6.37491		0.655732	0.0712377	10.8638
SLC25A20	0.734037	0.0455834	6.20996		0.666052	0.0878393	13.1881		0.670436	0.0717548	10.7027		0.720964	0.0830589	11.5205		0.704683	0.0340868	4.83718		0.595152	0.0640521	10.7623		0.713277	0.0489981	6.86943		0.689199	0.0522064	7.57494		0.714805	0.0336035	4.70108		0.660208	0.0670101	10.1499		0.577945	0.0625363	10.8205		0.699337	0.0477549	6.8286
SLC35G2	0.604449	0.0756063	12.5083		0.446771	0.0751107	16.8119		0.440512	0.0781489	17.7405		0.540723	0.134398	24.8552		0.485939	0.117127	24.1032		0.385419	0.0510468	13.2445		0.576376	0.0555501	9.63783		0.577367	0.0666174	11.5381		0.547472	0.0554543	10.1292		0.494685	0.202685	40.9726		0.303925	0.0534354	17.5818		0.50863	0.0531969	10.4589
SLC39A12	0.724524	0.0882857	12.1853		0.566806	0.0400118	7.05916		0.706873	0.0641775	9.07908		0.725838	0.0944132	13.0075		0.653393	0.0419721	6.42372		0.607569	0.0330724	5.4434		0.622802	0.0347837	5.58503		0.785784	0.0738918	9.40358		0.69715	0.04758	6.82493		0.697861	0.105255	15.0826		0.68842	0.0189669	2.75513		0.713964	0.0791191	11.0817
SPON2	0.656848	0.0479499	7.3		0.586111	0.0530458	9.05048		0.613313	0.0382603	6.23829		0.638823	0.0861825	13.4908		0.625924	0.0672102	10.7378		0.531124	0.0487385	9.17648		0.653407	0.0535499	8.19549		0.658538	0.0515196	7.82332		0.58644	0.0372972	6.35993		0.633104	0.124841	19.7189		0.501205	0.0445222	8.88303		0.63701	0.0293636	4.60959
TCTEX1D1	0.522206	0.0535798	10.2603		0.409225	0.0468659	11.4524		0.525104	0.0477226	9.08823		0.598225	0.0946029	15.8139		0.542769	0.0610472	11.2474		0.38712	0.0349702	9.03343		0.464894	0.0387774	8.34112		0.570532	0.0597516	10.473		0.639476	0.05008	7.83141		0.503131	0.0768915	15.2826		0.382038	0.00817261	2.13921		0.514707	0.0376618	7.31714
TOM1L1	0.669128	0.0581468	8.68994		0.552899	0.0495917	8.9694		0.648389	0.0414916	6.39918		0.656723	0.0727875	11.0834		0.565354	0.0313871	5.55176		0.47746	0.0254753	5.33559		0.613928	0.0453094	7.38025		0.615096	0.0508031	8.25938		0.64891	0.0329824	5.08274		0.621345	0.0659893	10.6204		0.50384	0.0197893	3.92769		0.656462	0.0387141	5.89738
TRIP4	0.684052	0.0591658	8.64932		0.516094	0.0554288	10.7401		0.633306	0.0462646	7.30526		0.585848	0.0553844	9.4537		0.538568	0.0471313	8.75122		0.491841	0.0267454	5.43781		0.459197	0.0435537	9.48474		0.579702	0.0529138	9.12776		0.737514	0.036099	4.89468		0.507905	0.0721269	14.2009		0.574787	0.0723673	12.5903		0.608821	0.0453013	7.44081
TTC12	0.743715	0.0470964	6.33258		0.656803	0.065036	9.9019		0.704399	0.0322673	4.58082		0.71217	0.0625473	8.78263		0.670783	0.0472296	7.04096		0.551973	0.0233732	4.23449		0.714788	0.0604268	8.45381		0.692577	0.0457062	6.59944		0.714429	0.0406854	5.69481		0.707201	0.0624724	8.83376		0.557801	0.0459543	8.23848		0.715641	0.0298827	4.17566
	% mC from 5hmC for genes with >0.30 mC				% mC from 5hmC for genes with >0.30 mC				% mC from 5hmC for genes with >0.30 mC				% mC from 5hmC for genes with >0.30 mC				% mC from 5hmC for genes with >0.30 mC				% mC from 5hmC for genes with >0.30 mC				% mC from 5hmC for genes with >0.30 mC				% mC from 5hmC for genes with >0.30 mC				% mC from 5hmC for genes with >0.30 mC				% mC from 5hmC for genes with >0.30 mC				% mC from 5hmC for genes with >0.30 mC				% mC from 5hmC for genes with >0.30 mC
		low	2.84			low	5.55			low	2.08			low	4.51			low	1.34			low	2.72			low	4.13			low	0			low	2.11			low	4.54			low	2.14			low	2.9
		high	19.11			high	30.37			high	17.74			high	24.86			high	24.1			high	20.61			high	19.22			high	17.63			high	19.84			high	40.97			high	18.51			high	12.14
		avg	8.91935			avg	11.6116			avg	6.99861			avg	12.4101			avg	8.51628			avg	8.46492			avg	8.68451			avg	8.16584			avg	7.21056			avg	17.752			avg	8.39101			avg	7.12954
	% mC from 5hmC for genes with >0.60 mC				% mC from 5hmC for genes with >0.60 mC				% mC from 5hmC for genes with >0.60 mC				% mC from 5hmC for genes with >0.60 mC				% mC from 5hmC for genes with >0.60 mC				% mC from 5hmC for genes with >0.60 mC				% mC from 5hmC for genes with >0.60 mC				% mC from 5hmC for genes with >0.60 mC				% mC from 5hmC for genes with >0.60 mC				% mC from 5hmC for genes with >0.60 mC				% mC from 5hmC for genes with >0.60 mC				% mC from 5hmC for genes with >0.60 mC
		low	2.84			low	5.55			low	2.08			low	4.51			low	1.34			low	5.44			low	4.53			low	3.54			low	2.11			low	4.54			low	2.75			low	2.9
		high	14			high	14.84			high	11.12			high	16.95			high	11.94			high	10.68			high	14.52			high	16.84			high	12.57			high	23.78			high	9.99			high	12.14
		avg	8.04622			avg	9.70675			avg	6.01542			avg	10.6414			avg	7.1501			avg	8.09754			avg	7.7413			avg	7.73925			avg	6.41126			avg	13.319			avg	7.11573			avg	6.90408
b-values represent avg b-value for all probes per gene
	b-value 0.3 or greater
	b-value 0.6 or greater
