# Supplementary material for: 5-Hydroxymethylcytosine preferentially targets genes upregulated in isocitrate dehydrogenase 1 mutant high-grade glioma
Source: Acta Neuropathol. 2018 Feb 10;135(4):617–34. doi: 10.1007/s00401-018-1821-3 (PMC5978937; doi:10.1007/s00401-018-1821-3)
Supplement: Supplementary file 17 — Supplementary material 17 (XLSX 35 kb) [file 401_2018_1821_MOESM17_ESM.xlsx]

## Sheet: Sheet1
Supplemental Table 9: 5hmC vs Gene expression by gene region
Top 1% 5hmC probes IDH1 mutant:
All Probes
	Top 20% Gene Expression (% deviation)	Bottom 80% Gene Expression (% deviation)		Pearson Chi Square Value:	1342.72
Top 1% probes- all (n = 8221)	3134 (76.6%)	5087 (-21.1%)		p-value:	< 0.0001
Bottom 99% probes - all (n= 808759)	173173 (-0.8%)	635586 (0.2%)		Odds Ratio	2.2612
				95% Confidence Interval:	2.162 - 2.3648
Body Probes
	Top 20% Gene Expression (% deviation)	Bottom 80% Gene Expression (% deviation)		Pearson Chi Square Value:	697.99
Top 1% probes - body (n = 3981)	2051 (60.5%)	1930 (-28.6%)		p-value:	<0.0001
Bottom 99% probes - body (n = 296934)	94545 (-0.8%)	202389 (0.4%)		Odds Ratio	2.2749
				95% Confidence Interval:	2.1368 - 2.4219
TSS200 + 1st Exon Probes
	Top 20% Gene Expression (% deviation)	Bottom 80% Gene Expression (% deviation)		Pearson Chi Square Value:	10.89
Top 1% probes - TSS200 +1st Ex (n = 173)	28 (-39.8%)	145 (15.0%)		p-value:	0.001
Bottom 99% probes - TSS200+1st Ex (n = 86391)	23653 (0.1%)	62738 (0%)		Odds Ratio	0.5122
				95% Confidence Interval:	0.3417 - 0.7678
Top 1% 5hmC probes IDH1 wild type:
All Probes
	Top 20% Gene Expression (% deviation)	Bottom 80% Gene Expression (% deviation)		Pearson Chi Square Value:	802.01
Top 1% probes- all (n = 8189)	2737 (60.8%)	5452 (-15.9%)		p-value:	<0.0001
Bottom 99% probes - all (n= 808791)	166970 (-0.6%)	641227 (0.2%)		Odds Ratio	1.9279
				95% Confidence Interval:	1.8408 - 2.0192
Body Probes
	Top 20% Gene Expression (% deviation)	Bottom 80% Gene Expression (% deviation)		Pearson Chi Square Value:	556.33
Top 1% probes - body (n = 4061)	1911 (55.9%)	2150 (-24.2%)		p-value:	<0.0001
Bottom 99% probes - body (n = 296854)	88911 (-0.8%)	207943 (0.3%)		Odds Ratio	2.0788
				95% Confidence Interval:	1.9536 - 2.212
TSS200 + 1st Exon Probes
	Top 20% Gene Expression (% deviation)	Bottom 80% Gene Expression (% deviation)		Pearson Chi Square Value:	6.31
Top 1% probes - TSS200+1st Ex (n = 135)	24 (-33.8%)	111 (12.8%)		p-value:	0.012
Bottom 99% probes - TSS200+1st Ex (n = 86429)	23706 (0.1%)	62723 (0%)		Odds Ratio	0.5721
				95% Confidence Interval:	0.3679 - 0.8896
