# Supplementary material for: 5-Hydroxymethylcytosine preferentially targets genes upregulated in isocitrate dehydrogenase 1 mutant high-grade glioma
Source: Acta Neuropathol. 2018 Feb 10;135(4):617–34. doi: 10.1007/s00401-018-1821-3 (PMC5978937; doi:10.1007/s00401-018-1821-3)
Supplement: Supplementary file 19 — Supplementary material 19 (XLSX 15 kb) [file 401_2018_1821_MOESM19_ESM.xlsx]

## Sheet: IDH1 mutant
Supplemental Table 10: 5mC vs Gene expression by gene region
OxBS (5mC) vs Gene Expression in IDH1 mutant
All Probes
	Top 20% Gene Expression (% deviation)	Bottom 80% Gene Expression (% deviation)		Pearson Chi Square Value:	3934.35
OxBS probe beta-value >= 0.7 (n = 335848)	61194 (-15.8%)	274654 (4.4%)		p-value:	<0.0001
Remaining probes beta-value < 0.7 (n = 481132)	115611 (11.0%)	365521 (-3.0%)		Odds Ratio:	0.7044
				95% Confidence Interval:	0.6967 - 0.7122
	Top 20% Gene Expression (% deviation)	Bottom 80% Gene Expression (% deviation)		Pearson Chi Square Value:	9882.03
OxBS probe beta-value <= 0.3 (n = 207757)	61074 (35.8%)	146683 (-9.9%)		p-value:	<0.0001
Remaining probes beta-value > 0.3 (n = 609223)	115731 (-12.2%)	493492 (3.4%)		Odds Ratio:	1.7754
				95% Confidence Interval:	1.7553 - 1.7958
TSS200 and 1st Exon Probes
	Top 80% Gene Expression (% deviation)	Bottom 20% Gene Expression (% deviation)		Pearson Chi Square Value:	3438.79
TSS200+1st Ex probe beta-value >=0.7 (n = 10457)	8500 (-13.5%)	1957 (213.3%)		p-value:	<0.0001
Remaining TSS200+1st Ex probe beta-value < 0.7 (n = 76107)	72894 (1.9%)	3213 (-29.3%)		Odds Ratio:	5.2234
				95% Confidence Interval:	4.9166 - 5.5493
	Top 20% Gene Expression (% deviation)	Bottom 80% Gene Expression (% deviation)		Pearson Chi Square Value:	2665.77
TSS200+1st Ex probe beta-value >=0.7 (n = 10457)	660 (-77.0%)	9797 (29.1%)		p-value:	<0.0001
Remaining TSS200+1st Ex probe beta-value < 0.7 (n = 76107)	23089 (10.6%)	53018 (-4.0%)		Odds Ratio:	0.1547
				95% Confidence Interval:	0.1428 - 0.1676
	Top 80% Gene Expression (% deviation)	Bottom 20% Gene Expression (% deviation)		Pearson Chi Square Value:	6242.94
TSS200+1st Ex probe beta-value <=0.3 (n = 63231)	61899 (4.1%)	1332 (-64.7%)		p-value:	<0.0001
Remaining TSS200+1st Ex probe beta-value >0.3 (n = 23333)	19495 (-11.1%)	3838(175.4%)		Odds Ratio:	0.1093
				95% Confidence Interval:	0.1025 - 0.1166
	Top 20% Gene Expression (% deviation)	Bottom 80% Gene Expression (% deviation)		Pearson Chi Square Value:	5866.18
TSS200+1st Ex probe beta-value <=0.3 (n = 63231)	21809 (25.7%)	41422 (-9.7%)		p-value:	<0.0001
Remaining TSS200+1st Ex probe beta-value >0.3 (n = 23333)	1940 (-69.7%)	21393 (26.3%)		Odds Ratio:	5.806
				95% Confidence Interval:	5.5268 - 6.0993
Body Probes
	Top 80% Gene Expression (% deviation)	Bottom 20% Gene Expression (% deviation)		Pearson Chi Square Value:	86.33
Body probe beta-value >=0.7 (n = 153374)	148725 (0.3%)	4649 (-8.9%)		p-value:	<0.0001
Remaining Body probe beta-value < 0.7 (n = 147541)	142172 (-0.3%)	5369 (9.3%)		Odds Ratio:	0.8277
				95% Confidence Interval:	0.7953 - 0.8615
	Top 20% Gene Expression (% deviation)	Bottom 80% Gene Expression (% deviation)		Pearson Chi Square Value:	520.95
Body probe beta-value >=0.7 (n = 153374)	46427 (-5.9%)	106947 (2.8%)		p-value:	<0.0001
Remaining Body probe beta-value < 0.7 (n = 147541)	50398 (6.2%)	97143 (-2.9%)		Odds Ratio:	0.8368
				95% Confidence Interval:	0.824 - 0.8497
	Top 80% Gene Expression (% deviation)	Bottom 20% Gene Expression (% deviation)		Pearson Chi Square Value:	156.81
Body probe beta-value <=0.3 (n = 41131)	40185 (1.1%)	946 (-30.9%)		p-value:	<0.0001
Remaining Body probe beta-value >0.3 (n = 259784)	250712 (-0.2%)	9072 (4.9%)		Odds Ratio:	0.6506
				95% Confidence Interval:	0.6079 - 0.6962
	Top 20% Gene Expression (% deviation)	Bottom 80% Gene Expression (% deviation)		Pearson Chi Square Value:	76.58
Body probe beta-value <=0.3 (n = 41131)	14005 (5.8%)	27126 (-2.8%)		p-value:	<0.0001
Remaining Body probe beta-value >0.3 (n = 259784)	82820 ( -0.9%)	176964 (0.4%)		Odds Ratio:	1.1032
				95% Confidence Interval:	1.0792 - 1.1277
	Top 20% Gene Expression (% deviation)	Bottom 80% Gene Expression (% deviation)		Pearson Chi Square Value:	308.99
Body probe beta-value between 0.3 - 0.7 (n = 106410)	36393 (6.3%)	70017 (-3.0%)		p-value:	<0.0001
Remaining Body probes (n = 194505)	60432 (-3.4%)	134073 (1.6%)		Odds Ratio:	1.1532
				95% Confidence Interval:	1.135-1.1716

## Sheet: IDH1 wild type
Supplemental Table 10: 5mC vs Gene expression by gene region
OxBS (5mC) vs Gene Expression in IDH1 wild type
All Probes
	Top 20% Gene Expression (% deviation)	Bottom 80% Gene Expression (% deviation)		Pearson Chi Square Value:	0.13
OxBS probe beta-value >= 0.7 (n = 231556)	48041 (%)	183515 (%)		p-value:	0.7184
Remaining probes beta-value < 0.7 (n = 585424)	121666 (%)	463758 (%)		Odds Ratio:	0.9978
				95% Confidence Interval:	0.9861 - 1.0098
	Top 20% Gene Expression (% deviation)	Bottom 80% Gene Expression (% deviation)		Pearson Chi Square Value:	6093.17
OxBS probe beta-value <= 0.3 (n = 257135)	66706 (24.9%)	190429 (-6.5%)		p-value:	<0.0001
Remaining probes beta-value > 0.3 (n = 559845)	103001 (-11.4%)	456844 (3%)		Odds Ratio:	1.5537
				95% Confidence Interval:	1.5365 - 1.571
TSS200 and 1st Exon Probes
	Top 80% Gene Expression (% deviation)	Bottom 20% Gene Expression (% deviation)		Pearson Chi Square Value:	1583.74
TSS200+1st Ex probe beta-value >=0.7 (n = 6046)	4961 (-12.6%)	1085 (193.2%)		p-value:	<0.0001
Remaining TSS200+1st Ex probe beta-value < 0.7 (n = 80518)	76308 (0.9%)	4210 (-14.5%)		Odds Ratio:	3.9641
				95% Confidence Interval:	3.6864 - 4.2628
	Top 20% Gene Expression (% deviation)	Bottom 80% Gene Expression (% deviation)		Pearson Chi Square Value:	1344.08
TSS200+1st Ex probe beta-value >=0.7 (n = 6046)	431 (-74.0%)	5615 (27.9%)		p-value:	<0.0001
Remaining TSS200+1st Ex probe beta-value < 0.7 (n = 80518)	23299 (5.6%)	57219 (-2.1%)		Odds Ratio:	0.1885
				95% Confidence Interval:	0.1707 - 0.2082
	Top 80% Gene Expression (% deviation)	Bottom 20% Gene Expression (% deviation)		Pearson Chi Square Value:	6403.09
TSS200+1st Ex probe beta-value <=0.3 (n = 67463)	65676 (3.7%)	1787 (-56.7%)		p-value:	<0.0001
Remaining TSS200+1st Ex probe beta-value >0.3 (n =19101 )	15593 (-13.0%)	3508 (200.2%)		Odds Ratio:	0.1209
				95% Confidence Interval:	0.1139 - 0.1284
	Top 20% Gene Expression (% deviation)	Bottom 80% Gene Expression (% deviation)		Pearson Chi Square Value:	4750.5
TSS200+1st Ex probe beta-value <=0.3 (n = 67463)	22245 (20.3%)	45218 (-7.7%)		p-value:	<0.0001
Remaining TSS200+1st Ex probe beta-value >0.3 (n = 19101)	1485 (-71.6%)	17616 (27.1%)		Odds Ratio:	5.8358
				95% Confidence Interval:	5.5216 - 6.1679
Body Probes
	Top 80% Gene Expression (% deviation)	Bottom 20% Gene Expression (% deviation)		Pearson Chi Square Value:	813.91
Body probe beta-value >=0.7 (n = 115086)	112479 (1.3%)	2607 (-34.8%)		p-value:	<0.0001
Remaining Body probe beta-value < 0.7 (n = 185829)	177977 (-0.8%)	7852 (21.6%)		Odds Ratio:	0.5254
				95% Confidence Interval:	0.5023 - 0.5495
	Top 20% Gene Expression (% deviation)	Bottom 80% Gene Expression (% deviation)		Pearson Chi Square Value:	206.08
Body probe beta-value >=0.7 (n = 115086)	36492 (5.1%)	78594 (-2.2%)		p-value:	<0.0001
Remaining Body probe beta-value < 0.7 (n = 185829)	54330 (-3.1%)	131499 (1.4%)		Odds Ratio:	1.1238
				95% Confidence Interval:	1.106 - 1.1419
	Top 80% Gene Expression (% deviation)	Bottom 20% Gene Expression (% deviation)		Pearson Chi Square Value:	25.76
Body probe beta-value <=0.3 (n = 56241)	54485 (0.4%)	1756 (-10.1%)		p-value:	<0.0001
Remaining Body probe beta-value >0.3 (n = 244674)	235971 (-0.1%)	8703 (2.3%)		Odds Ratio:	0.8739
				95% Confidence Interval:	0.8295 - 0.9206
	Top 20% Gene Expression (% deviation)	Bottom 80% Gene Expression (% deviation)		Pearson Chi Square Value:	0.66
Body probe beta-value <=0.3 (n = 56241)	16895 (-0.5%)	39346 (0.2%)		p-value:	0.4166
Remaining Body probe beta-value >0.3 (n = 244674)	73927 (0.1%)	170747 (0%)		Odds Ratio:	0.9918
				95% Confidence Interval:	0.9721 - 1.0118
	Top 20% Gene Expression (% deviation)	Bottom 80% Gene Expression (% deviation)		Pearson Chi Square Value:	180.92
Body probe beta-value between 0.3 - 0.7 (n = 129588)	37435 (-4.3%)	92153 (1.9%)		p-value:	<0.0001
Remaining Body probes (n = 171327)	53387 (3.2%)	117940 (-1.4%)		Odds Ratio:	0.8974
				95% Confidence Interval:	0.8834 - 0.9117
