# Supplementary material for: 5-Hydroxymethylcytosine preferentially targets genes upregulated in isocitrate dehydrogenase 1 mutant high-grade glioma
Source: Acta Neuropathol. 2018 Feb 10;135(4):617–34. doi: 10.1007/s00401-018-1821-3 (PMC5978937; doi:10.1007/s00401-018-1821-3)
Supplement: Supplementary file 20 — Supplementary material 20 (XLSX 151 kb) [file 401_2018_1821_MOESM20_ESM.xlsx]

## Sheet: Top 1% and DHMR Spearman
Supplemental Table 11: Top 1% and DHMR probes with significant 5hmC Spearman correlation coefficient with gene expression for differentially expressed genes
Top 1% Probes (IDH1 mutant or IDH1 wt) with 5hmC Spearman 0.5 or greater, or -0.5 or less, targeting differentially expressed genes
Gene Name	Illumina Probe ID	UCSC_RefGene_Group	Mean 5hmC b-value for IDH1 mutant Tumors	Mean 5hmC b-value for IDH1 wt tumors	5hmC Spearman Rho	5hmC Spearman p-value	Mean 5mC b-value for IDH1 mutant tumors	Mean 5mC b-value for IDH1 wt tumors	5mC Spearman Rho	5mC Spearman p-value	Inc exp in:	Fold D Expression (IDH1mt vs IDH1wt)	Diff exp p-value
ABAT	cg07336964	5'UTR, TSS1500	0.207797	0.113629	0.500752	0.02452	0.465007	0.529202	-0.0240602	0.921499	IDH1 mutant	2.57211	0.000155514
ATP2B2	cg09326219	5'UTR	0.163792	0.14682	0.521249	0.01843	0.548499	0.537477	-0.177444	0.452508	IDH1 mutant	2.70543	9.974e-06
CADM3	cg15203777	TSS1500	0.185376	0.0746647	0.736842	0.00021	0.661096	0.462477	0.282707	0.226335	IDH1 mutant	2.85608	5.31115e-05
CNTFR	cg02825887	TSS1500	0.28964	0.0990032	0.566917	0.00915	0.36863	0.404731	0.0781955	0.743102	IDH1 mutant	2.29692	0.000388934
CNTNAP5	cg07416325	Body	0.197042	0.0991818	0.518073	0.01929	0.529483	0.557226	-0.0857143	0.71911	IDH1 mutant	3.29705	0.000223008
CPEB3	cg10754794	Body	0.208147	0.0841568	0.51019	0.02154	0.497329	0.510156	0.0887218	0.709584	IDH1 mutant	2.41866	7.52888e-10
CRTAC1	cg17432155	Body	0.179624	0.0776804	0.714286	0.0004	0.491371	0.378429	0.523308	0.0193447	IDH1 mutant	2.64243	5.73153e-06
CRTAC1	cg11946630	Body	0.210824	0.119896	0.637594	0.00311567	0.589853	0.62124	-0.221053	0.347374	IDH1 mutant	2.64243	5.73153e-06
CRTAC1	cg26476182	Body	0.165548	0.10296	0.619549	0.00433693	0.605058	0.457488	0.598496	0.0062353	IDH1 mutant	2.64243	5.73153e-06
CRTAC1	cg19479373	Body	0.282941	0.127627	0.571644	0.00845876	0.465843	0.516643	-0.33985	0.142825	IDH1 mutant	2.64243	5.73153e-06
CRTAC1	cg14422315	Body	0.211808	0.0961036	0.55188	0.0129274	0.499342	0.49515	0.112782	0.635011	IDH1 mutant	2.64243	5.73153e-06
DNAJC6	cg06864398	Body	0.21183	0.0533481	0.716059	0.00038	0.444911	0.376731	-0.407519	0.0756779	IDH1 mutant	3.12794	1.84874e-05
DSCAML1	cg14249078	Body	0.0359124	0.146151	-0.50153	0.02426	0.108875	0.509671	-0.709774	0.000654853	IDH1 mutant	3.53251	7.72812e-09
EPHB1	cg06395942	Body	0.177414	0.0507815	0.543061	0.0133455	0.65404	0.770205	-0.377444	0.101666	IDH1 mutant	2.77713	2.21625e-06
ERC2	cg16718760	Body	0.192922	0.00425281	0.547651	0.01244	0.511949	0.230805	0.294737	0.206522	IDH1 mutant	2.86198	8.20399e-09
FAM13C	cg00690901	Body	0.184525	0.135652	0.535338	0.015	0.535927	0.572385	-0.502256	0.0255532	IDH1 mutant	2.73974	3.55068e-07
FAM155A	cg23026106	Body	0.192197	0.0641808	0.509037	0.02189	0.373712	0.298447	0.300752	0.197072	IDH1 mutant	2.61926	4.17792e-05
FAM171B	cg22900206	TSS1500	0.171899	0.0767149	0.804814	2e-05	0.632146	0.577343	0.0285714	0.906366	IDH1 mutant	2.20757	4.79676e-08
FREM3	cg02779731	TSS1500	0.164074	0.0230303	0.728307	0.00027	0.513811	0.19246	0.449624	0.0481889	IDH1 mutant	2.72157	5.59797e-05
FRY	cg22708087	Body	0.285601	0.114915	0.696241	0.00065	0.462726	0.546201	-0.279699	0.23148	IDH1 mutant	2.48342	5.3195e-07
GNAO1	cg27350478	Body	0.184963	0.0828853	0.714554	0.0004	0.601575	0.629666	-0.345865	0.135545	IDH1 mutant	4.21632	3.21864e-07
GRAMD1B	cg13680613	Body	0.205198	0.129819	0.511278	0.02122	0.519542	0.551069	-0.403008	0.079214	IDH1 mutant	2.39127	6.47065e-07
GRID1	cg05660251	Body	0.211815	0.0298602	0.769062	7e-05	0.363714	0.326121	0.368421	0.110623	IDH1 mutant	2.30527	1.34909e-08
GRIK4	cg25608079	Body	0.212737	0.114633	0.606928	0.00454	0.52877	0.32082	0.512782	0.0222752	IDH1 mutant	2.45184	6.3275e-08
GRIK4	cg08852332	Body	0.189554	0.0786999	0.587439	0.00645994	0.562748	0.396454	0.493233	0.0286611	IDH1 mutant	2.45184	6.3275e-08
HCN2	cg09853898	Body	0.189541	0.0330963	0.607292	0.00451	0.328389	0.247291	0.0541353	0.821361	IDH1 mutant	2.62375	8.45057e-06
KCNB1	cg11131532	TSS200	0.189582	0.00359954	0.766567	8e-05	0.332505	0.0266974	0.604511	0.00563412	IDH1 mutant	2.6966	5.9657e-09
KCNIP3	cg19592720	Body	0.241823	0.0789014	0.616541	0.00379	0.464907	0.505013	-0.0165414	0.946778	IDH1 mutant	3.13048	1.03631e-07
KCNN3	cg00560093	Body	0.190639	0.137157	0.530827	0.01604	0.551367	0.46617	-0.111278	0.63958	IDH1 mutant	2.88272	0.000506466
KIF1A	cg06354589	Body	0.161968	0.10928	0.566917	0.00915	0.513144	0.583025	-0.494737	0.0281232	IDH1 mutant	2.39945	2.80628e-05
KIF5A	cg05024573	Body	0.189777	0.0812499	0.625564	0.00318	0.630762	0.740745	-0.718797	0.000519903	IDH1 mutant	3.8221	4.54232e-05
LGR5	cg23900866	Body	0.171589	0.0344344	0.703014	0.00055	0.359627	0.1569	0.203008	0.388971	IDH1 mutant	2.41484	0.00650477
MAPT	cg15476265	5'UTR	0.181627	0.086504	0.774436	6e-05	0.636325	0.709728	-0.691729	0.00100994	IDH1 mutant	2.93561	8.99335e-09
MXI1	cg27175851	Body	0.180181	0.0678343	0.548193	0.01233	0.544511	0.374868	0.518797	0.0205599	IDH1 mutant	2.11809	6.31389e-10
OPCML	cg20051420	Body, Body	0.23707	0.173306	0.506767	0.02259	0.536789	0.432152	-0.0240602	0.921499	IDH1 mutant	3.02998	2.35989e-05
PHACTR3	cg09854029	Body	0.207237	0.123401	0.616541	0.00379	0.604031	0.648072	-0.267669	0.252834	IDH1 mutant	2.82714	9.54787e-08
PLEKHH1	cg00117224	Body	0.152769	0.138462	0.58346	0.00692	0.629959	0.621757	-0.596992	0.00639357	IDH1 mutant	2.34479	0.000417593
RANBP17	cg07018367	Body	0.190753	0.0621132	0.649868	0.00193	0.532767	0.374212	0.302256	0.194757	IDH1 mutant	3.90502	9.29385e-08
RANBP17	cg02091185	TSS1500	0.178694	0.0578043	0.569061	0.00882905	0.302899	0.634091	-0.679699	0.00132389	IDH1 mutant	3.90502	9.29385e-08
SCN1A	cg09500364	5'UTR	0.179647	0.0946879	0.50226	0.02402	0.543325	0.556027	-0.251128	0.284231	IDH1 mutant	2.53755	0.00256582
SLC6A1	cg07577799	3'UTR	0.181642	0.0701916	0.67218	0.00117	0.525695	0.505982	0.0285714	0.906366	IDH1 mutant	2.94511	0.000122094
SLC6A1	cg16581922	5'UTR	0.20159	0.144025	0.62406	0.00399988	0.638329	0.685906	-0.466165	0.0398311	IDH1 mutant	2.94511	0.000122094
SLC6A1	cg17643412	5'UTR	0.178961	0.162353	0.511278	0.0227216	0.552672	0.553422	-0.326316	0.160224	IDH1 mutant	2.94511	0.000122094
SMOC1	cg26731627	Body	0.176153	0.0999161	0.57594	0.00787	0.410925	0.473646	-0.180451	0.44476	IDH1 mutant	6.7637	1.81228e-07
STXBP1	cg13181797	Body	0.190975	0.0777878	0.625564	0.00318	0.586881	0.652955	-0.332331	0.152316	IDH1 mutant	2.32603	2.15947e-06
STXBP1	cg01401232	TSS1500	0.209376	0.101124	0.584338	0.00681819	0.583728	0.558694	0.00902256	0.972108	IDH1 mutant	2.32603	2.15947e-06
THRA	cg26470467	TSS200/TSS1500	0.251559	0.134996	0.654135	0.00176	0.558932	0.609536	-0.53985	0.0153757	IDH1 mutant	2.20926	1.15647e-07
TNR	cg20283505	5'UTR	0.235934	0.155383	0.58947	0.00623	0.565824	0.558319	-0.166917	0.48018	IDH1 mutant	10.7524	5.60793e-08
UST	cg09524613	Body	0.212542	0.11357	0.569666	0.00702	0.514471	0.333668	0.524812	0.0189528	IDH1 mutant	2.23661	0.000171258
WASF3	cg14326855	5'UTR	0.186283	0.129337	0.62354	0.00331	0.661694	0.506775	-0.290226	0.213809	IDH1 mutant	2.70933	8.6933e-05
WDR11-AS1	cg07991335	Body	0.173086	0.0169002	0.61304	0.00405	0.447965	0.261472	0.523308	0.0193447	IDH1 mutant	2.5561	1.43748e-07
ACTN1	cg04696407	Body	0.177402	0.00340976	-0.5034	0.02365	0.241825	0.0346883	-0.715789	0.000562121	IDH1 wt	-2.26128	1.99151e-07
ANXA2	cg22581200	Body	0.208824	0.120148	-0.508271	0.0212	0.341498	0.277758	0.0150376	0.951841	IDH1 wt	-3.03561	2.92604e-11
CD63	cg00575846	Body	0.197022	0.0210081	-0.72604	0.00029	0.592568	0.124178	-0.596992	0.00639357	IDH1 wt	-2.06145	2.64142e-08
CHI3L1	cg19081101	TSS1500	0.195333	0.106828	-0.521805	0.01828	0.344957	0.170834	-0.395489	0.0853843	IDH1 wt	-14.8823	5.33963e-12
CHSY1	cg09530217	Body	0.201738	0.0979479	-0.59488	0.00566	0.474391	0.383428	-0.103759	0.662617	IDH1 wt	-2.11787	7.63361e-08
COL4A2	cg16872841	Body	0.178374	0.107571	-0.601504	0.00502	0.422999	0.159083	-0.371429	0.107575	IDH1 wt	-4.29548	1.10367e-07
CPQ	cg18544592	Body	0.179548	0.082873	-0.597969	0.00536	0.629231	0.668802	0.433083	0.057859	IDH1 wt	-2.21111	7.84296e-07
CTSK	cg00253735	5'UTR	0.173904	0.0193352	-0.537362	0.01455	0.387069	0.287042	-0.645113	0.00269874	IDH1 wt	-3.71466	1.1556e-06
DLC1	cg04478985	Body	0.0678382	0.154818	0.530275	0.01617	0.73268	0.355863	-0.437594	0.0550843	IDH1 wt	-2.41157	1.77719e-05
FAM20C	cg09630706	Body	0.207894	0.0175268	-0.634722	0.00264	0.396734	0.0661184	-0.66015	0.00200192	IDH1 wt	-2.97506	2.13421e-10
FKBP9	cg02151150	Body	0.222818	0.150781	-0.508271	0.02212	0.500085	0.344749	-0.42406	0.0637317	IDH1 wt	-3.58313	3.26108e-12
FSTL1	cg16534289	Body	0.199248	0.00252925	-0.748845	0.00015	0.451574	0.219622	-0.621053	0.00422208	IDH1 wt	-3.85977	3.52811e-11
HOXB3	cg09952002	5'UTR	0.0324754	0.151978	0.560759	0.01011	0.404232	0.345227	0.126316	0.594489	IDH1 wt	-2.85858	7.75569e-06
HSPB6	cg05368740	Body	0.226541	0.0504971	-0.621053	0.00347	0.297148	0.202615	-0.574436	0.00919321	IDH1 wt	-4.26253	1.28922e-05
IGFBP5	cg23075688	TSS1500	0.175233	0.0216489	-0.63302	0.00274	0.403133	0.274658	-0.562406	0.0110552	IDH1 wt	-3.5039	8.80897e-07
ITGA7	cg24725263	1st exon, Body	0.172729	0.00557717	-0.597217	0.00543	0.277732	0.028776	-0.515789	0.0214037	IDH1 wt	-2.39409	4.18604e-05
LOX	cg07233159	TSS1500	0.18332	0.0348628	-0.589438	0.00624	0.368383	0.128085	-0.491729	0.0292073	IDH1 wt	-4.89619	1.11264e-07
MIR487B	cg01078903	TSS1500	0.115141	0.136959	0.505263	0.02306	0.664885	0.619944	-0.505263	0.0245795	IDH1 wt	-2.29381	0.00335944
MYH9	cg24099140	Body	0.0538752	0.202478	0.54244	0.01347	0.767872	0.432199	-0.590977	0.00706009	IDH1 wt	-2.40912	2.57767e-07
NARR	cg04146591	5'UTR, 1st exon	0.151597	0.0120883	-0.590977	0.00706009	0.305163	0.0306409	-0.83609	0	IDH1 wt	-2.73813	3.45217e-10
NARR	cg02850487	5'UTR, 1st exon	0.165123	0.0123188	-0.606995	0.00454	0.214868	0.0277335	-0.816541	9.03085e-06	IDH1 wt	-2.73813	3.45217e-10
OSBPL3	cg15389995	Body	0.0401468	0.191335	0.727341	0.00028	0.858312	0.414514	-0.789474	4.82234e-05	IDH1 wt	-2.27739	7.0455e-06
PDE7B	cg20351187	TSS1500	0.11579	0.191069	0.665664	0.00136	0.711225	0.464033	-0.654135	0.00226023	IDH1 wt	-2.67696	0.000508314
PLAUR	cg17168630	TSS1500	0.193381	0.0649812	-0.68973	0.00077	0.564708	0.484236	-0.0616541	0.796687	IDH1 wt	-3.20461	1.42278e-07
PTPN14	cg06623333	Body	0.177928	0.0186259	-0.556077	0.0109	0.482498	0.212079	-0.497744	0.0270715	IDH1 wt	-2.46381	1.85921e-08
PXDN	cg06599209	Body	0.199203	0.00256763	-0.500616	0.02456	0.35741	0.05249	-0.36391	0.115314	IDH1 wt	-2.2743	0.000105318
RBMS1	cg02761839	Body	0.0985616	0.164141	0.541557	0.01366	0.606099	0.552393	-0.347368	0.133767	IDH1 wt	-2.52406	2.98344e-07
SNORD123	cg18334392	TSS1500	0.183681	0.066177	-0.5912	0.00605	0.482221	0.161996	-0.548872	0.0135073	IDH1 wt	-3.39238	4.34499e-06
SWAP70	cg05952163	Body	0.16755	0.0127207	-0.583266	0.00876	0.25719	0.163795	0.123308	0.603397	IDH1 wt	-2.1897	1.07074e-07
TAGLN2	cg20406235	TSS1500, TSS200, 5'UTR	0.181933	0.00199136	-0.66825	0.00128	0.44071	0.0311992	-0.703759	0.000759583	IDH1 wt	-2.90488	1.02257e-09
TM4SF1	cg17314034	1st exon	0.176693	0.0223085	-0.542368	0.01349	0.384604	0.114886	-0.463158	0.0412588	IDH1 wt	-2.73155	0.00108593
TRAF5	cg10380585	5'UTR	0.18178	0.0213946	-0.84639	0	0.441589	0.198869	-0.642105	0.00285961	IDH1 wt	-2.29517	1.25811e-09
TRAM2	cg02976309	Body	0.214524	0.0375784	-0.595476	0.0056	0.435099	0.0994102	-0.580451	0.00836368	IDH1 wt	-2.37769	2.22346e-06
VIM	cg23821329	TSS1500	0.18053	0.0237761	-0.581136	0.00721	0.45653	0.210409	-0.639098	0.0030283	IDH1 wt	-2.40871	1.16045e-05
DHMR Gene Probes with 5hmC Spearman 0.5 or greater, or -0.5 or less, targeting differentially expressed genes
Gene Name	Illumina Probe ID	UCSC_RefGene_Group	Average 5hmC b-value for IDH1 mutant Tumors	Average 5hmC b-value for IDH1 wt tumors	5hmC Spearman Rho	5hmC Spearman p-value	Average 5mC b-value for IDH1 mutant tumors	Average 5mC b-value for IDH1 wt tumors	5mC Spearman Rho	5mC Spearman p-value	Inc exp in: (Fold change 2x, FDR <0.05)	Fold Change Expression (IDH1mt vs IDH1wt)	Diff exp p-value
ABI1	cg18825419	TSS1500	0.140645	0.0191145	0.683722	0.000887762	0.449054	0.239068	0.293233	0.208932	IDH1 mutant	2.01484	1.77319e-07
ABI1	cg06960024	TSS1500	0.141921	0.0349633	0.616773	0.00377271	0.500493	0.32119	0.652632	0.00232893	IDH1 mutant	2.01484	1.77319e-07
ABI1	cg07407658	TSS1500	0.0225431	0.00621712	0.552465	0.0115358	0.272489	0.223884	0.075188	0.752766	IDH1 mutant	2.01484	1.77319e-07
BAI1	cg27039312	3UTR	0.027399	0.0608433	-0.510807	0.0213604	0.873617	0.654881	0.482707	0.0326611	IDH1 mutant	2.02654	0.0024179
CADM3	cg15203777	TSS1500	0.185376	0.0746647	0.736842	0.000316639	0.661096	0.462477	0.282707	0.226335	IDH1 mutant	2.85608	5.31115e-05
CADM3	cg10902304	Body	0.14663	0.0220819	0.581835	0.00711911	0.647483	0.184456	0.455639	0.0450045	IDH1 mutant	2.85608	5.31115e-05
CADM3	cg10544564	Body	0.00582481	0.0022154	0.500616	0.0245644	0.0229848	0.0349665	-0.359398	0.12015	IDH1 mutant	2.85608	5.31115e-05
CAMKV	cg03755535	TSS200	0.108926	0.0426278	0.59774	0.00537892	0.385173	0.360847	-0.344361	0.137339	IDH1 mutant	2.08881	0.000597957
CCDC178	cg07027528	Body	0.0949118	0.0152571	0.522742	0.01804	0.545879	0.294589	0.445113	0.0506908	IDH1 mutant	2.52644	0.000561704
CD38	cg00400760	Body	0.0384581	0.0380449	0.534686	0.0151439	0.832959	0.660717	0.123308	0.603397	IDH1 mutant	2.41469	0.00422909
ELAVL4	cg26301690	Body	0.038479	0.010097	0.665284	0.00136931	0.128534	0.253517	-0.693233	0.000975399	IDH1 mutant	2.45671	3.1877e-05
ELAVL4	cg00322486	Body	0.0387857	0.0255914	0.540925	0.013787	0.832211	0.664287	0.273684	0.242002	IDH1 mutant	2.45671	3.1877e-05
ELAVL4	cg27609967	5UTR	0.0237694	0.037545	-0.627103	0.00308275	0.0769013	0.17584	-0.445113	0.0506908	IDH1 mutant	2.45671	3.1877e-05
ELAVL4	cg03462926	5UTR	0.013782	0.0276422	-0.816096	1.15e-05	0.0380394	0.0718945	-0.557895	0.0118283	IDH1 mutant	2.45671	3.1877e-05
FAM169A	cg06705366	TSS200	0.141616	0.0022854	0.59891	0.00526616	0.173187	0.0265458	0.0917293	0.700101	IDH1 mutant	2.19903	2.17224e-05
FAM169A	cg17625951	Body	0.0578387	0.0087678	0.553192	0.0114047	0.8229	0.857873	-0.557895	0.0118283	IDH1 mutant	2.19903	2.17224e-05
FAM169A	cg06460691	TSS1500	0.0789743	0.0322789	0.55005	0.0119804	0.631262	0.54386	-0.102256	0.667262	IDH1 mutant	2.19903	2.17224e-05
FAM169A	cg23934927	TSS200	0.0871969	0.000861622	0.545441	0.0128673	0.161865	0.0177073	0.112782	0.635011	IDH1 mutant	2.19903	2.17224e-05
FAM169A	cg26674645	3UTR	0.0586166	0.0565617	-0.528803	0.0165197	0.588645	0.6003	-0.075188	0.752766	IDH1 mutant	2.19903	2.17224e-05
GABRB2	cg03199791	Body	0.104011	0.033032	0.779993	5e-05	0.527611	0.148295	0.291729	0.211361	IDH1 mutant	2.27091	0.00348199
GABRB2	cg25986202	Body	0.0712147	0.0101597	0.677379	0.00103395	0.614118	0.267172	0.23609	0.314828	IDH1 mutant	2.27091	0.00348199
GABRB2	cg18794976	Body	0.0828579	0.00681958	0.592788	0.00587832	0.498618	0.230536	0.451128	0.0473768	IDH1 mutant	2.27091	0.00348199
GREB1L	cg03959369	5UTR	0.126863	0.0497383	0.622264	0.00339163	0.470976	0.38594	0.418045	0.0678948	IDH1 mutant	4.07599	2.00431e-08
GREB1L	cg20575845	5UTR	0.120994	0.0477935	0.581891	0.00711225	0.472325	0.32674	0.834586	0	IDH1 mutant	4.07599	2.00431e-08
GREB1L	cg17066575	Body	0.0577216	0.0307193	0.57594	0.00897977	0.816355	0.838775	-0.275188	0.239343	IDH1 mutant	4.07599	2.00431e-08
GREB1L	cg26518100	5UTR	0.119687	0.0229986	0.520427	0.0186495	0.37491	0.305663	0.330827	0.154266	IDH1 mutant	4.07599	2.00431e-08
GREB1L	cg03403107	5UTR	0.0191778	0.0630995	-0.551797	0.0116574	0.65778	0.422242	0.613534	0.00482246	IDH1 mutant	4.07599	2.00431e-08
GRIK2	cg16400154	Body	0.0143234	0.0536422	-0.551797	0.0116574	0.888743	0.804439	0.562406	0.0110552	IDH1 mutant	4.42191	2.7345e-06
GRIN2B	cg12580582	Body	0.00694658	0.0116563	-0.540761	0.0138212	0.826707	0.662892	0.461654	0.0419875	IDH1 mutant	3.18983	0.000347024
HPSE2	cg00612625	Body	0.106287	0.0217248	0.634654	0.00264774	0.648476	0.223577	0.452632	0.0465754	IDH1 mutant	4.08433	7.51146e-05
HPSE2	cg13861461	Body	0.0887676	0.0256397	0.518073	0.019286	0.35664	0.306965	0.499248	0.0265576	IDH1 mutant	4.08433	7.51146e-05
HPSE2	cg27283246	Body	0.0267718	0.0113162	0.502045	0.0240935	0.480974	0.399072	0.44812	0.0490119	IDH1 mutant	4.08433	7.51146e-05
INPP5F	cg27613076	TSS1500	0.0219892	0.00125847	0.636932	0.00252707	0.039747	0.03083	-0.159398	0.500462	IDH1 mutant	2.023	3.62517e-05
INPP5F	cg15922976	Body	0.0709264	0.0207741	0.525761	0.0172694	0.329672	0.0738061	0.17594	0.456409	IDH1 mutant	2.023	3.62517e-05
KCNJ3	cg23491599	TSS1500	0.0132831	0.00182592	0.729323	0.000391689	0.046357	0.0464032	-0.569925	0.00985866	IDH1 mutant	2.62432	0.000170305
KCNJ3	cg24693368	TSS1500	0.0479613	0.00349963	0.655099	0.0017186	0.264362	0.0529611	0.494737	0.0281232	IDH1 mutant	2.62432	0.000170305
KCNJ3	cg11030481	5UTR	0.0959086	0.00217089	0.542991	0.0133599	0.274096	0.0527754	0.431579	0.0588075	IDH1 mutant	2.62432	0.000170305
MCF2L2	cg21478177	TSS1500	0.0806348	0.00583591	0.81366	1.28e-05	0.320907	0.0687315	0.643609	0.00277821	IDH1 mutant	4.39154	3.24916e-09
MCF2L2	cg15580355	Body	0.0624452	0.00398563	0.736385	0.000213733	0.163285	0.0520187	0.234586	0.317995	IDH1 mutant	4.39154	3.24916e-09
MCF2L2	cg09101692	Body	0.0972652	0.0383311	0.628808	0.0029797	0.765755	0.753983	-0.115789	0.625911	IDH1 mutant	4.39154	3.24916e-09
MCF2L2	cg23523139	Body	0.0910179	0.0264635	0.557764	0.0106072	0.735183	0.499068	0.634586	0.00329667	IDH1 mutant	4.39154	3.24916e-09
MCF2L2	cg07431069	Body	0.0926442	1e-07	0.552465	0.0115358	0.233982	0.132459	0.16391	0.488242	IDH1 mutant	4.39154	3.24916e-09
MCF2L2	cg15025099	Body	0.105644	0.0595128	0.531833	0.015799	0.667431	0.302867	0.581955	0.0081662	IDH1 mutant	4.39154	3.24916e-09
MCF2L2	cg18881768	Body	0.0479767	0.0371491	0.530318	0.0161561	0.66747	0.141014	0.43609	0.0559975	IDH1 mutant	4.39154	3.24916e-09
MCF2L2	cg06170203	Body	0.073285	0.040314	0.52877	0.0165276	0.456061	0.313351	0.368421	0.110623	IDH1 mutant	4.39154	3.24916e-09
MCF2L2	cg01720186	Body	0.072526	0.0273923	0.51774	0.0193775	0.41946	0.0289671	0.781955	6.72e-05	IDH1 mutant	4.39154	3.24916e-09
MCF2L2	cg11102611	Body	0.0567607	0.00154237	0.50456	0.0232822	0.136823	0.0106597	0.509774	0.0231751	IDH1 mutant	4.39154	3.24916e-09
MCF2L2	cg04468081	Body	0.138227	0.0443273	0.50153	0.0242625	0.574294	0.199991	0.4	0.0816402	IDH1 mutant	4.39154	3.24916e-09
MCF2L2	cg17614995	Body	0.0251385	0.0589555	-0.506118	0.0227905	0.290228	0.533625	-0.583459	0.00797257	IDH1 mutant	4.39154	3.24916e-09
MYT1	cg16772207	TSS200	0.00281386	0.019803	-0.513547	0.0205583	0.175556	0.440289	-0.409023	0.0745263	IDH1 mutant	2.20547	0.000705241
MYT1	cg21406518	TSS1500	0.0114663	0.0565192	-0.531613	0.0158505	0.103196	0.248301	-0.470677	0.037763	IDH1 mutant	2.20547	0.000705241
MYT1	cg10451752	3UTR	0.00512431	0.0312604	-0.571179	0.00852442	0.883116	0.802032	0.403008	0.079214	IDH1 mutant	2.20547	0.000705241
MYT1	cg23856293	TSS1500	0.0115601	0.0280874	-0.619392	0.00358675	0.24233	0.634781	-0.497744	0.0270715	IDH1 mutant	2.20547	0.000705241
NCAM1	cg24366126	Body	0.0711684	0.0355077	0.538117	0.014385	0.745042	0.738074	-0.356391	0.123455	IDH1 mutant	2.37194	7.82108e-05
NCAM1	cg23872513	Body	0.112083	0.0546181	0.512782	0.0222752	0.470156	0.366291	0.275188	0.239343	IDH1 mutant	2.37194	7.82108e-05
NCAM1	cg20783319	TSS1500	0.140853	0.0801307	0.512049	0.0209938	0.484788	0.332048	0.136842	0.563763	IDH1 mutant	2.37194	7.82108e-05
NDRG2	cg07682136	Body	0.0688531	0.0325064	0.74518	0.000163167	0.639398	0.743238	-0.569925	0.00985866	IDH1 mutant	2.19499	2.93319e-05
NDRG2	cg14030359	TSS200	0.00697777	0.00223473	0.609026	0.00437026	0.1212	0.127728	-0.583459	0.00797257	IDH1 mutant	2.19499	2.93319e-05
NDRG2	cg27362818	Body	0.117913	0.0214457	0.533349	0.0154482	0.77474	0.871697	-0.357895	0.121794	IDH1 mutant	2.19499	2.93319e-05
NDRG2	cg07196414	Body	0.0647706	0.0242713	0.521249	0.0184314	0.803931	0.866244	-0.350376	0.130263	IDH1 mutant	2.19499	2.93319e-05
NRXN1	cg23631211	Body	0.145912	0.0513604	0.665663	0.00135756	0.563357	0.492265	-0.0616541	0.796687	IDH1 mutant	4.85271	9.7867e-07
NRXN1	cg12566378	Body	0.0490112	0.030758	0.560806	0.0101021	0.429897	0.309113	0.153383	0.516989	IDH1 mutant	4.85271	9.7867e-07
NRXN1	cg08189280	Body	0.0802562	0.0267242	0.548193	0.0123315	0.733112	0.790099	-0.154887	0.512833	IDH1 mutant	4.85271	9.7867e-07
NRXN1	cg13608961	Body	0.0401122	0.0109389	0.53057	0.0160963	0.839843	0.857696	-0.114286	0.630454	IDH1 mutant	4.85271	9.7867e-07
NRXN1	cg04595505	Body	0.0844161	0.0284638	0.515061	0.0201255	0.739263	0.57738	0.421053	0.0657879	IDH1 mutant	4.85271	9.7867e-07
NTSR2	cg17186168	TSS200	0.0731916	0.00523296	0.700382	0.00058424	0.49992	0.0214218	0.245113	0.296235	IDH1 mutant	3.35838	0.00030245
NTSR2	cg09295081	1stExon	0.0430466	0.00397733	0.601958	0.00498159	0.280698	0.0372851	0.180451	0.44476	IDH1 mutant	3.35838	0.00030245
NTSR2	cg17916490	1stExon	0.0531103	0.00188521	0.579099	0.00746035	0.224102	0.0218892	0.284211	0.223792	IDH1 mutant	3.35838	0.00030245
NTSR2	cg24421094	TSS1500	0.107295	0.0156464	0.557002	0.0107369	0.748023	0.817478	-0.517293	0.0209784	IDH1 mutant	3.35838	0.00030245
NXPH1	cg22287800	Body	0.0632058	0.00821555	0.629946	0.0029125	0.765298	0.769024	-0.652632	0.00232893	IDH1 mutant	3.61869	0.000128933
OPCML	cg25325126	Body	0.0646419	0.0389189	0.674722	0.00110096	0.784413	0.741336	0.0857143	0.71911	IDH1 mutant	3.02998	2.35989e-05
OPCML	cg12697833	Body	0.0431297	0.0207532	0.600017	0.00516131	0.862299	0.859835	-0.0571429	0.81147	IDH1 mutant	3.02998	2.35989e-05
OPCML	cg00738841	TSS200	0.0208751	0.00376121	0.598144	0.00533976	0.0603289	0.0527155	-0.637594	0.00311567	IDH1 mutant	3.02998	2.35989e-05
OPCML	cg11747462	Body	0.099481	0.0188228	0.561574	0.00997769	0.564974	0.309275	0.299248	0.199406	IDH1 mutant	3.02998	2.35989e-05
OPCML	cg05035315	Body	0.140465	0.117767	0.534639	0.0151544	0.612611	0.422781	0.396992	0.0841222	IDH1 mutant	3.02998	2.35989e-05
OPCML	cg11349423	Body	0.0972436	0.0556993	0.532531	0.0156367	0.696637	0.664476	0.141353	0.550819	IDH1 mutant	3.02998	2.35989e-05
OPCML	cg13974487	Body	0.0265928	0.0399674	0.530318	0.0161561	0.853953	0.811639	0.0857143	0.71911	IDH1 mutant	3.02998	2.35989e-05
OPCML	cg17142091	Body	0.122832	0.0749886	0.522753	0.0180373	0.620654	0.661234	-0.482707	0.0326611	IDH1 mutant	3.02998	2.35989e-05
OPCML	cg20051420	Body	0.23707	0.173306	0.506767	0.024104	0.536789	0.432152	-0.0240601	0.921499	IDH1 mutant	3.02998	2.35989e-05
PCSK2	cg23875663	Body	0.119023	0.0209604	0.704566	0.000523701	0.476165	0.250925	0.645113	0.00269874	IDH1 mutant	3.31026	3.65603e-06
PCSK2	cg23052560	TSS1500	0.137889	0.00950744	0.56441	0.0095291	0.415918	0.445648	0.0195489	0.936659	IDH1 mutant	3.31026	3.65603e-06
PCSK2	cg13854035	Body	0.0197259	0.0778218	-0.524999	0.0174614	0.857284	0.380362	0.781955	6.72e-05	IDH1 mutant	3.31026	3.65603e-06
RAB27B	cg14744537	TSS200	0.118463	0.00286281	0.524812	0.0189528	0.492692	0.0217618	0.219549	0.350735	IDH1 mutant	2.67485	0.00377167
RAB27B	cg06958567	TSS1500	0.120404	0.0111325	0.513966	0.0204377	0.394129	0.0458328	0.195489	0.407106	IDH1 mutant	2.67485	0.00377167
RANBP17	cg00367499	Body	0.109971	0.0304359	0.734345	0.000227207	0.377838	0.259978	0.733835	0.000345147	IDH1 mutant	3.90502	9.29385e-08
RANBP17	cg07018367	Body	0.190753	0.0621132	0.649868	0.00192519	0.532767	0.374212	0.302256	0.194757	IDH1 mutant	3.90502	9.29385e-08
RANBP17	cg00871487	TSS200	0.105208	0.0439071	0.615169	0.00389052	0.423999	0.649776	-0.598496	0.0062353	IDH1 mutant	3.90502	9.29385e-08
RANBP17	cg15399131	Body	0.0500568	0.0168917	0.582437	0.00704571	0.73274	0.394181	0.708271	0.000679865	IDH1 mutant	3.90502	9.29385e-08
RANBP17	cg07317705	Body	0.0388126	0.0162013	0.572241	0.00837489	0.165482	0.162763	-0.106767	0.653365	IDH1 mutant	3.90502	9.29385e-08
RANBP17	cg02091185	TSS1500	0.178694	0.0578043	0.569061	0.00882905	0.302899	0.634091	-0.679699	0.00132389	IDH1 mutant	3.90502	9.29385e-08
RANBP17	cg08025156	Body	0.0894035	0.0293661	0.523931	0.0177334	0.455263	0.34431	0.712782	0.000607059	IDH1 mutant	3.90502	9.29385e-08
RBFOX1	cg02690700	5UTR	0.0674391	0.00740649	0.603482	0.00484414	0.566846	0.251223	0.502256	0.0255532	IDH1 mutant	2.53299	0.00015963
RBFOX1	cg14781001	Body	0.0632575	0.0162281	0.543955	0.0131643	0.756009	0.446477	0.58797	0.00741417	IDH1 mutant	2.53299	0.00015963
RBFOX1	cg08859379	TSS1500	0.0958753	0.0192955	0.530318	0.0161561	0.349743	0.274443	0.542857	0.0147309	IDH1 mutant	2.53299	0.00015963
RGS7	cg04221159	5UTR	0.116198	0.068544	0.503197	0.0237192	0.652433	0.717669	-0.228571	0.330859	IDH1 mutant	3.06839	3.10859e-05
RGS9	cg02745045	Body	0.0248959	0.0143757	0.695784	0.000657535	0.903995	0.881224	-0.359398	0.12015	IDH1 mutant	2.38512	1.79822e-05
RGS9	cg24727320	Body	0.0764436	0.0608725	0.586466	0.00759661	0.812567	0.741047	-0.210526	0.371305	IDH1 mutant	2.38512	1.79822e-05
RGS9	cg15595739	Body	0.0511243	0.0268772	0.57982	0.00736917	0.820946	0.767166	-0.266165	0.255591	IDH1 mutant	2.38512	1.79822e-05
RNF165	cg25856611	Body	0.0112989	0.0710448	-0.598148	0.00533935	0.053666	0.154017	-0.254135	0.278347	IDH1 mutant	2.15136	0.000249825
SEC31B	cg03415883	TSS1500	0.0828534	0.0244094	0.511702	0.0210957	0.49004	0.180266	0.515789	0.0214037	IDH1 mutant	2.07005	5.60909e-09
SLC6A1	cg15972506	3UTR	0.142793	0.0729954	0.67469	0.00110179	0.148755	0.16433	-0.0240601	0.921499	IDH1 mutant	2.94511	0.000122094
SLC6A1	cg07577799	3UTR	0.181642	0.0701916	0.67218	0.00155777	0.525695	0.505982	0.0285714	0.906366	IDH1 mutant	2.94511	0.000122094
SLC6A1	cg16581922	5UTR	0.20159	0.144025	0.62406	0.00399988	0.638329	0.685906	-0.466165	0.0398311	IDH1 mutant	2.94511	0.000122094
SLC6A1	cg00019082	5UTR	0.0498741	0.0339863	0.621053	0.00422208	0.863802	0.865957	-0.461654	0.0419875	IDH1 mutant	2.94511	0.000122094
SLC6A1	cg24042313	3UTR	0.131253	0.059156	0.6	0.00608027	0.475498	0.480257	0.0736842	0.757612	IDH1 mutant	2.94511	0.000122094
SLC6A1	cg21267754	5UTR	0.0671573	0.0488383	0.595476	0.00560273	0.41745	0.363186	0.166917	0.48018	IDH1 mutant	2.94511	0.000122094
SLC6A1	cg10903281	5UTR	0.0801257	0.0359076	0.578314	0.00756072	0.791742	0.824135	-0.342857	0.139151	IDH1 mutant	2.94511	0.000122094
SLC6A1	cg27082881	Body	0.0812567	0.0440614	0.552839	0.0114682	0.578277	0.547854	-0.296241	0.204132	IDH1 mutant	2.94511	0.000122094
SLC6A1	cg12296552	5UTR	0.0364708	0.0139004	0.517113	0.0195505	0.91406	0.898668	-0.228571	0.330859	IDH1 mutant	2.94511	0.000122094
SLC6A1	cg17643412	5UTR	0.178961	0.162353	0.511278	0.0227216	0.552672	0.553422	-0.326316	0.160224	IDH1 mutant	2.94511	0.000122094
SLC6A1	cg05124321	Body	0.0200835	0.00748973	0.506118	0.0227905	0.879456	0.88263	0.0150376	0.951841	IDH1 mutant	2.94511	0.000122094
SLCO5A1	cg22004795	Body	0.116048	0.0594153	0.635543	0.0026001	0.514198	0.387946	0.342857	0.139151	IDH1 mutant	2.3984	4.55724e-05
SLCO5A1	cg08935267	Body	0.0360326	0.0272536	0.609972	0.00429331	0.777864	0.747321	0.0390977	0.871187	IDH1 mutant	2.3984	4.55724e-05
SLCO5A1	cg06190032	1stExon	0.0484713	0.00215683	0.582701	0.00701375	0.0674468	0.0446227	0.16391	0.488242	IDH1 mutant	2.3984	4.55724e-05
SLCO5A1	cg03451212	5UTR	0.0704201	0.0114406	0.511278	0.0227216	0.0694248	0.0393687	0.409023	0.0745263	IDH1 mutant	2.3984	4.55724e-05
SNX22	cg01556457	TSS200	0.0479498	0.00327105	0.622225	0.00339418	0.0958014	0.067203	-0.168421	0.476175	IDH1 mutant	2.2483	1.56367e-05
SNX22	cg00810473	TSS1500	0.0584876	0.00703641	0.565287	0.00939371	0.0969679	0.0510871	0.0962406	0.685959	IDH1 mutant	2.2483	1.56367e-05
SPON1	cg22627091	Body	0.1354	0.0607088	0.682211	0.000920884	0.629943	0.526967	0.24812	0.290194	IDH1 mutant	2.82342	0.00060837
SPON1	cg18328891	Body	0.0480673	0.0148611	0.633961	0.00268541	0.852078	0.808244	0.0255639	0.916451	IDH1 mutant	2.82342	0.00060837
SPON1	cg05427984	Body	0.0387705	0.0355835	0.623401	0.00331685	0.825031	0.805779	-0.166917	0.48018	IDH1 mutant	2.82342	0.00060837
SPON1	cg22805485	TSS200	0.0458024	0.0174623	0.595862	0.00556398	0.890175	0.869104	0.0390977	0.871187	IDH1 mutant	2.82342	0.00060837
SPON1	cg04547675	Body	0.0901317	0.0122493	0.500884	0.0244755	0.449572	0.105257	0.410526	0.0733881	IDH1 mutant	2.82342	0.00060837
SPON1	cg01192040	TSS200	0.00712961	0.0435883	-0.607292	0.00451414	0.0764509	0.104847	-0.27218	0.244681	IDH1 mutant	2.82342	0.00060837
USH1C	cg24943435	Body	0.0761452	0.0313528	0.645113	0.00269874	0.822215	0.850062	-0.353383	0.126826	IDH1 mutant	2.29326	0.000139564
USH1C	cg21534666	Body	0.0927105	0.0528401	0.62426	0.00326122	0.610994	0.364002	0.386466	0.0932592	IDH1 mutant	2.29326	0.000139564
USH1C	cg25130993	TSS200	0.0371217	0.00401116	0.531857	0.0157935	0.121225	0.163506	-0.345865	0.135545	IDH1 mutant	2.29326	0.000139564
USH1C	cg02800711	Body	0.033641	0.00769135	0.502445	0.0239631	0.86121	0.897164	-0.233083	0.321182	IDH1 mutant	2.29326	0.000139564
USP43	cg23766918	Body	0.105827	0.0424133	0.701535	0.000566992	0.687549	0.642997	-0.15188	0.521162	IDH1 mutant	2.18444	2.89502e-08
USP43	cg24822247	Body	0.140205	0.0410225	0.671231	0.00119451	0.514223	0.424346	0.0496241	0.836247	IDH1 mutant	2.18444	2.89502e-08
USP43	cg22697684	Body	0.0461799	0.0240829	0.624556	0.00324229	0.0834978	0.476625	-0.82406	3.84e-06	IDH1 mutant	2.18444	2.89502e-08
USP43	cg20606301	Body	0.0948128	0.0584135	0.577444	0.0087704	0.68839	0.647624	-0.0917293	0.700101	IDH1 mutant	2.18444	2.89502e-08
USP43	cg05332306	TSS1500	0.0352628	0.00785762	0.553123	0.011417	0.232202	0.113981	0.554887	0.0123679	IDH1 mutant	2.18444	2.89502e-08
USP43	cg13856812	Body	0.0325407	0.00656647	0.537553	0.0145076	0.822085	0.771634	0.276692	0.236703	IDH1 mutant	2.18444	2.89502e-08
USP43	cg17454486	Body	0.100746	0.0527592	0.51824	0.0192402	0.727957	0.660336	0.218045	0.354116	IDH1 mutant	2.18444	2.89502e-08
ACSS3	cg08314603	TSS1500	0.076136	0.0247168	-0.500001	0.0247694	0.279719	0.0976168	-0.83609	0	IDH1 wt	-4.32439	3.411e-07
ACSS3	cg05143887	1stExon	0.0228063	0.000975148	-0.637049	0.00252098	0.0656973	0.0158975	-0.434586	0.0569223	IDH1 wt	-4.32439	3.411e-07
ACTA2	cg22248562	TSS1500	0.0353048	0.0782209	0.615099	0.00389576	0.825385	0.74115	-0.639098	0.0030283	IDH1 wt	-2.2998	0.000226522
ADAM12	cg16558923	Body	0.0267984	0.0819377	0.669425	0.0012455	0.834333	0.749449	-0.323308	0.164286	IDH1 wt	-5.19745	1.0532e-11
ADAM12	cg16766099	Body	0.0499555	0.0974237	0.536292	0.0147847	0.74113	0.657855	-0.413534	0.0711515	IDH1 wt	-5.19745	1.0532e-11
ADAM12	cg14065941	Body	0.0637646	0.00117699	-0.501347	0.0243225	0.291583	0.037457	-0.62406	0.00399988	IDH1 wt	-5.19745	1.0532e-11
ADAM12	cg01466361	Body	0.109881	0.0713741	-0.504701	0.0232373	0.499851	0.44593	-0.153383	0.516989	IDH1 wt	-5.19745	1.0532e-11
ADAM12	cg07244202	Body	0.0988578	0.0326139	-0.516736	0.0196552	0.565892	0.282199	-0.724812	0.0004431	IDH1 wt	-5.19745	1.0532e-11
ADAM12	cg04892170	1stExon	0.0466012	0.00343184	-0.584347	0.00681709	0.149931	0.0481461	-0.378947	0.100227	IDH1 wt	-5.19745	1.0532e-11
ADAM12	cg14157644	Body	0.097037	0.00121958	-0.588864	0.00630053	0.506969	0.344576	-0.100752	0.671918	IDH1 wt	-5.19745	1.0532e-11
ADAM12	cg01904414	1stExon	0.102454	0.00120364	-0.6182	0.00367046	0.223164	0.0158258	-0.616541	0.00457439	IDH1 wt	-5.19745	1.0532e-11
ADAM12	cg11668923	1stExon	0.0861895	0.00429852	-0.647677	0.00201774	0.287849	0.104562	-0.580451	0.00836368	IDH1 wt	-5.19745	1.0532e-11
ADAM19	cg25077558	Body	0.118808	0.0406737	-0.564532	0.00951009	0.587247	0.231353	-0.580451	0.00836368	IDH1 wt	-2.51918	1.4082e-05
ADAMTS9	cg25121125	TSS1500	0.0112893	0.00446513	-0.530333	0.0161526	0.0531882	0.0377094	0.126316	0.594489	IDH1 wt	-3.25246	2.93204e-05
ADAMTS9	cg13978436	Body	0.0459907	0.00873761	-0.539157	0.014161	0.307882	0.0783211	-0.529323	0.0178155	IDH1 wt	-3.25246	2.93204e-05
ADAMTS9	cg26061177	Body	0.114375	0.0258567	-0.668672	0.00126727	0.391511	0.0872512	-0.511278	0.0227216	IDH1 wt	-3.25246	2.93204e-05
ARHGAP29	cg11630965	TSS200	0.0252602	0.0152522	-0.533669	0.0153749	0.154161	0.117012	-0.193985	0.410789	IDH1 wt	-2.25582	1.35026e-07
ARHGAP29	cg14185291	TSS200	0.0422964	0.0182117	-0.599217	0.00523694	0.24816	0.0558484	-0.615038	0.00469707	IDH1 wt	-2.25582	1.35026e-07
ARHGAP29	cg24150153	TSS200	0.0905428	0.0268962	-0.677712	0.00102581	0.312161	0.234643	-0.625564	0.00389246	IDH1 wt	-2.25582	1.35026e-07
ARHGAP29	cg23257569	TSS200	0.0533715	0.0194582	-0.712444	0.000424057	0.286282	0.148845	-0.383459	0.0960014	IDH1 wt	-2.25582	1.35026e-07
ARHGAP29	cg26229607	1stExon	0.0262855	0.0107025	-0.714722	0.000398452	0.218401	0.123009	-0.0556391	0.816412	IDH1 wt	-2.25582	1.35026e-07
BCAT1	cg15990629	Body	0.0114701	0.0484872	0.518689	0.0191176	0.656094	0.123044	-0.804511	2.18e-05	IDH1 wt	-3.42888	4.49143e-07
BCAT1	cg14717988	TSS200	0.0673897	0.0106707	-0.521951	0.0182465	0.428523	0.0582887	-0.726316	0.000425399	IDH1 wt	-3.42888	4.49143e-07
BCAT1	cg20399616	Body	0.0504709	0.00420264	-0.524257	0.0176498	0.283337	0.140609	-0.452632	0.0465754	IDH1 wt	-3.42888	4.49143e-07
BCAT1	cg04011247	1stExon	0.0793054	0.000711158	-0.6238	0.0032909	0.110444	0.0230527	-0.628571	0.00368474	IDH1 wt	-3.42888	4.49143e-07
BCAT1	cg07537523	TSS200	0.0584345	0.0151853	-0.644603	0.00215376	0.242635	0.0375799	-0.687218	0.00111959	IDH1 wt	-3.42888	4.49143e-07
C9orf47	cg20480061	Body	0.142857	0.0177915	-0.661145	0.00150326	0.350535	0.0795248	-0.362406	0.11691	IDH1 wt	-2.15696	1.51207e-05
CASP8	cg14845772	TSS200	0.0727355	0.015498	-0.52854	0.0165834	0.668096	0.111611	-0.557895	0.0118283	IDH1 wt	-2.03793	9.58558e-08
CAV1	cg01971483	Body	0.0346566	0.00159111	-0.511278	0.0227216	0.0420195	0.0174611	-0.341353	0.14098	IDH1 wt	-2.36557	1.21818e-05
CCDC109B	cg01442334	Body	0.0087409	0.0160975	0.546822	0.0125962	0.0830363	0.0961209	0.490226	0.0297617	IDH1 wt	-3.03429	9.81237e-08
CCDC109B	cg05248542	Body	0.027694	0.0688935	0.541353	0.0150505	0.881829	0.685092	-0.762406	0.000141345	IDH1 wt	-3.03429	9.81237e-08
CCDC109B	cg19905837	TSS200	0.0170908	0.00152828	-0.506118	0.0227905	0.0971172	0.0663373	-0.33985	0.142825	IDH1 wt	-3.03429	9.81237e-08
CCDC109B	cg01669570	TSS1500	0.0696781	0.0116348	-0.534639	0.0151544	0.238083	0.0663724	-0.730827	0.000375653	IDH1 wt	-3.03429	9.81237e-08
CCDC109B	cg12309813	Body	0.0859241	0.0109133	-0.57208	0.00839752	0.334469	0.303798	-0.390977	0.0892565	IDH1 wt	-3.03429	9.81237e-08
CCDC109B	cg03591709	TSS200	0.0124653	0.000677624	-0.649061	0.00195886	0.0531856	0.0167407	-0.109774	0.644162	IDH1 wt	-3.03429	9.81237e-08
CD109	cg22278595	ExonBnd	0.0732868	0.0668717	-0.538117	0.014385	0.620278	0.583271	-0.0120301	0.961971	IDH1 wt	-2.43465	0.000133765
CEP112	cg19165588	TSS1500	0.00444928	0.00135663	-0.519579	0.0188769	0.0254234	0.0214383	0.329323	0.156234	IDH1 wt	-2.72838	2.62621e-07
CEP112	cg24121917	Body	0.0427597	0.0305765	-0.525467	0.0173432	0.743387	0.724099	0.0270677	0.911407	IDH1 wt	-2.72838	2.62621e-07
CEP112	cg16523680	Body	0.0429749	0.0278739	-0.585389	0.00669501	0.542964	0.545504	0.136842	0.563763	IDH1 wt	-2.72838	2.62621e-07
CEP112	cg24562668	5UTR	0.0795583	0.00221991	-0.633101	0.00273279	0.231021	0.0436908	-0.637594	0.00311567	IDH1 wt	-2.72838	2.62621e-07
CHI3L1	cg19081101	TSS1500	0.195333	0.106828	-0.521805	0.0197431	0.344957	0.170834	-0.395489	0.0853843	IDH1 wt	-14.8823	5.33963e-12
CHI3L1	cg07423149	TSS1500	0.120277	0.0591049	-0.627304	0.0030705	0.308246	0.187645	-0.437594	0.0550843	IDH1 wt	-14.8823	5.33963e-12
CHI3L1	cg02097014	TSS1500	0.0861962	0.0134853	-0.705528	0.000510549	0.0843773	0.0811288	0.267669	0.252834	IDH1 wt	-14.8823	5.33963e-12
COL4A1	cg13424422	Body	0.0112445	0.00333765	-0.51396	0.0204395	0.908167	0.890469	-0.141353	0.550819	IDH1 wt	-5.67844	4.24379e-08
COL4A1	cg06068379	Body	0.0666997	0.0430935	-0.544566	0.0130416	0.817961	0.816258	0.240602	0.305444	IDH1 wt	-5.67844	4.24379e-08
COL4A1	cg01526547	Body	0.117871	0.0253508	-0.576808	0.00775633	0.387514	0.287213	-0.406015	0.076843	IDH1 wt	-5.67844	4.24379e-08
COL4A1	cg13216442	Body	0.0591591	0.0397816	-0.625799	0.00316358	0.827954	0.774406	-0.105263	0.657985	IDH1 wt	-5.67844	4.24379e-08
CTGF	cg14623917	Body	0.0961752	0.0315454	-0.525773	0.0172664	0.551562	0.348452	0.0571429	0.81147	IDH1 wt	-2.56786	0.000828599
CUL7	cg01970114	5UTR	0.0915034	0.000701429	-0.514721	0.0202221	0.305004	0.00948757	-0.651128	0.00239933	IDH1 wt	-2.0624	8.06287e-08
CUL7	cg07612367	5UTR	0.0894419	0.00258441	-0.536379	0.0147655	0.42211	0.027284	-0.703759	0.000759583	IDH1 wt	-2.0624	8.06287e-08
CUL7	cg11058900	TSS200	0.076339	0.00102654	-0.540584	0.0138584	0.494579	0.0504424	-0.616541	0.00457439	IDH1 wt	-2.0624	8.06287e-08
CUL7	cg24722451	TSS200	0.0326832	0.00206338	-0.556527	0.0108183	0.317246	0.246494	-0.554887	0.0123679	IDH1 wt	-2.0624	8.06287e-08
CXCR4	cg21859434	TSS1500	0.0611711	0.012945	-0.50242	0.023971	0.374918	0.12024	-0.520301	0.0201482	IDH1 wt	-2.30667	2.31986e-06
CXCR4	cg13854983	Body	0.0547564	0.00114758	-0.528803	0.0165197	0.113458	0.0140455	-0.778947	7.61e-05	IDH1 wt	-2.30667	2.31986e-06
CXCR4	cg22376465	Body	0.0206223	0.00104737	-0.541694	0.0136267	0.218259	0.0882683	-0.574436	0.00919321	IDH1 wt	-2.30667	2.31986e-06
CXCR4	cg03608167	1stExon	0.0480936	0.00847593	-0.627291	0.00307128	0.279089	0.0273363	-0.766917	0.000120519	IDH1 wt	-2.30667	2.31986e-06
CXCR4	cg26425669	TSS200	0.0309839	0.00658575	-0.643976	0.00218244	0.324482	0.0746279	-0.700752	0.00081682	IDH1 wt	-2.30667	2.31986e-06
DCTD	cg16243210	TSS1500	0.0179014	0.00247946	-0.55466	0.0111435	0.0674878	0.0313819	-0.47218	0.0370929	IDH1 wt	-2.01774	6.35607e-08
DCTD	cg10059484	TSS1500	0.133044	0.0300004	-0.590926	0.00607567	0.485292	0.173105	-0.828571	1.54e-06	IDH1 wt	-2.01774	6.35607e-08
DCTD	cg26526036	TSS200	0.0344863	0.00155598	-0.652697	0.00181102	0.117771	0.0347964	-0.348872	0.132007	IDH1 wt	-2.01774	6.35607e-08
DCTD	cg05060602	TSS1500	0.0260474	0.00221898	-0.674262	0.00111292	0.0624213	0.0181407	-0.718797	0.000519903	IDH1 wt	-2.01774	6.35607e-08
DCTD	cg24703757	TSS200	0.0228708	0.00177512	-0.686383	0.000831848	0.0491601	0.018136	0.0270677	0.911407	IDH1 wt	-2.01774	6.35607e-08
DPP4	cg09316885	Body	0.0217706	0.0921385	0.522591	0.0180794	0.874875	0.731029	-0.560902	0.0113081	IDH1 wt	-2.59425	0.000114042
EFEMP2	cg02848062	Body	0.051427	0.135621	0.600017	0.00516131	0.7937	0.356884	-0.810526	1.46e-05	IDH1 wt	-3.44655	5.8889e-12
EFEMP2	cg11944428	1stExon	0.0455673	0.0023511	-0.568306	0.00893971	0.131175	0.0230878	-0.781955	6.72e-05	IDH1 wt	-3.44655	5.8889e-12
EFEMP2	cg10181410	TSS200	0.0572604	0.00329583	-0.592053	0.00595562	0.311532	0.0454333	-0.709774	0.000654853	IDH1 wt	-3.44655	5.8889e-12
EFEMP2	cg04724720	TSS1500	0.026907	0.00218999	-0.624817	0.00322559	0.0561696	0.0468824	-0.396992	0.0841222	IDH1 wt	-3.44655	5.8889e-12
ETV4	cg15777664	Body	0.025451	0.0334534	0.522185	0.0181852	0.734716	0.63166	-0.616541	0.00457439	IDH1 wt	-2.23955	0.00538851
ETV4	cg22292478	TSS1500	0.00173814	0.000892118	-0.574063	0.00812347	0.0207031	0.0222895	0.431579	0.0588075	IDH1 wt	-2.23955	0.00538851
ETV4	cg16400150	1stExon	0.00670477	0.00194948	-0.717773	0.000366225	0.024166	0.0258117	0.572932	0.0094108	IDH1 wt	-2.23955	0.00538851
EYA4	cg06966404	Body	0.0191854	0.0294249	0.6054	0.00467559	0.151503	0.170671	0.425564	0.0627223	IDH1 wt	-3.03026	0.000283743
EYA4	cg13912545	TSS1500	0.0523313	0.129139	0.510135	0.0215609	0.785801	0.626873	-0.571429	0.0096326	IDH1 wt	-3.03026	0.000283743
EYA4	cg21390624	TSS1500	0.0421738	0.1202	0.506077	0.0228034	0.762748	0.486468	-0.18797	0.425705	IDH1 wt	-3.03026	0.000283743
EYA4	cg08885224	TSS1500	0.0751891	0.0492272	-0.50153	0.0242625	0.465642	0.491484	-0.356391	0.123455	IDH1 wt	-3.03026	0.000283743
EYA4	cg11942956	TSS200	0.0192039	0.0046874	-0.509106	0.0218708	0.0705233	0.069201	0	1	IDH1 wt	-3.03026	0.000283743
F13A1	cg16503713	Body	0.00924747	0.0342329	0.523419	0.0178649	0.726328	0.637333	-0.583459	0.00797257	IDH1 wt	-3.24582	0.00152423
F3	cg00305374	TSS200	0.00632415	0.00125787	-0.509106	0.0218708	0.0490688	0.0116743	-0.675188	0.00146046	IDH1 wt	-4.41043	5.3102e-09
F3	cg24061914	TSS1500	0.100313	0.0296472	-0.539477	0.0140929	0.325288	0.157551	-0.484211	0.032064	IDH1 wt	-4.41043	5.3102e-09
F3	cg09549015	TSS1500	0.0362997	0.00323784	-0.563965	0.00959842	0.138223	0.0390374	-0.479699	0.0338819	IDH1 wt	-4.41043	5.3102e-09
F3	cg25893275	TSS1500	0.0439593	0.00451434	-0.628806	0.00297982	0.0490271	0.0505168	0.371429	0.107575	IDH1 wt	-4.41043	5.3102e-09
F3	cg07387634	Body	0.117962	0.0224146	-0.634723	0.00264403	0.485707	0.19705	-0.798496	3.08e-05	IDH1 wt	-4.41043	5.3102e-09
F3	cg03460527	TSS1500	0.0965146	0.00994312	-0.665664	0.00135755	0.1583	0.0284092	-0.675188	0.00146046	IDH1 wt	-4.41043	5.3102e-09
F3	cg17511195	TSS200	0.0227484	0.00260064	-0.79281	3.06e-05	0.150499	0.078206	-0.368421	0.110623	IDH1 wt	-4.41043	5.3102e-09
FAM129A	cg25149396	1stExon	0.0586942	0.00286171	-0.6182	0.00367046	0.158475	0.0131221	-0.518797	0.0205599	IDH1 wt	-4.10553	6.10265e-09
FAM83D	cg14647299	TSS1500	0.0456618	0.0231122	-0.507531	0.0223519	0.84278	0.869616	0.637594	0.00311567	IDH1 wt	-2.21036	0.000117198
FAM83D	cg02301527	Body	0.0192291	0.00251071	-0.521227	0.0184371	0.0891924	0.0555849	-0.466165	0.0398311	IDH1 wt	-2.21036	0.000117198
FAM83D	cg24314026	1stExon	0.00997419	0.0012451	-0.630625	0.00287299	0.0476012	0.045933	0.105263	0.657985	IDH1 wt	-2.21036	0.000117198
FBLN5	cg18982384	Body	0.0998116	0.131876	0.657143	0.00212785	0.785902	0.606778	-0.78797	5.17e-05	IDH1 wt	-2.79762	4.29084e-05
FBN1	cg23000950	Body	0.0538642	0.0991417	0.539157	0.014161	0.848808	0.675144	-0.705263	0.000732211	IDH1 wt	-2.61565	9.69411e-05
FBN1	cg12180319	Body	0.0501768	0.00642202	-0.641661	0.00229105	0.336668	0.238306	-0.544361	0.0144169	IDH1 wt	-2.61565	9.69411e-05
FBXO17	cg11395414	5UTR	0.014458	0.0535656	0.758944	0.000104606	0.568716	0.555405	-0.330827	0.154266	IDH1 wt	-3.37378	4.58696e-14
FBXO17	cg25687179	Body	0.0206107	0.041221	0.50703	0.0225066	0.260657	0.215457	-0.0736842	0.757612	IDH1 wt	-3.37378	4.58696e-14
FBXO17	cg07891670	TSS200	0.0218843	0.0718191	0.50214	0.0240625	0.290892	0.314467	0.344361	0.137339	IDH1 wt	-3.37378	4.58696e-14
FKBP9	cg02151150	Body	0.222818	0.150781	-0.508271	0.0236359	0.500085	0.344749	-0.42406	0.0637317	IDH1 wt	-3.58313	3.26108e-12
FKBP9	cg24077501	TSS200	0.0511128	0.00422851	-0.511284	0.0212191	0.271044	0.0428779	-0.733835	0.000345147	IDH1 wt	-3.58313	3.26108e-12
FKBP9	cg02004197	TSS1500	0.0820348	0.0358114	-0.568421	0.0100891	0.754304	0.811612	0.207519	0.378315	IDH1 wt	-3.58313	3.26108e-12
FKBP9	cg08445039	Body	0.076616	0.00998109	-0.584865	0.00675615	0.333629	0.0659309	-0.861654	0	IDH1 wt	-3.58313	3.26108e-12
FKBP9	cg12557508	Body	0.100072	0.0048319	-0.654529	0.00174016	0.506977	0.111744	-0.754887	0.000182006	IDH1 wt	-3.58313	3.26108e-12
FKBP9	cg07392897	TSS1500	0.115239	0.00326886	-0.667929	0.00128908	0.239407	0.0259153	-0.854135	0	IDH1 wt	-3.58313	3.26108e-12
FKBP9	cg18016641	ExonBnd	0.015819	0.00289258	-0.669611	0.00124017	0.908033	0.900824	-0.111278	0.63958	IDH1 wt	-3.58313	3.26108e-12
FKBP9	cg08557517	TSS200	0.0629748	0.00201371	-0.710005	0.000453018	0.250926	0.034669	-0.709774	0.000654853	IDH1 wt	-3.58313	3.26108e-12
FKBP9	cg07067171	TSS200	0.117297	0.000937177	-0.795883	2.71e-05	0.468229	0.0346999	-0.748872	0.000220568	IDH1 wt	-3.58313	3.26108e-12
FZD2	cg20301962	1stExon	0.0212555	0.0335704	0.555724	0.0109573	0.204281	0.253739	0.264662	0.258367	IDH1 wt	-2.24426	0.000119675
GALM	cg06112444	Body	0.0780756	0.123514	0.6	0.00608027	0.78159	0.587742	-0.673684	0.00150847	IDH1 wt	-2.0733	1.50785e-07
GAS2L3	cg17841743	TSS200	0.0301511	0.00942135	-0.545664	0.0128232	0.151409	0.0411279	0.0586466	0.806535	IDH1 wt	-2.66506	9.37142e-05
GAS2L3	cg16653538	5UTR	0.00741569	0.00151854	-0.559657	0.0102905	0.0665739	0.0445616	-0.254135	0.278347	IDH1 wt	-2.66506	9.37142e-05
GAS2L3	cg21565550	5UTR	0.0233126	0.00207728	-0.572834	0.00829237	0.0420922	0.0291349	0.246617	0.293205	IDH1 wt	-2.66506	9.37142e-05
GAS2L3	cg13734392	TSS200	0.0190873	0.0059637	-0.680486	0.000959988	0.285569	0.284647	-0.103759	0.662617	IDH1 wt	-2.66506	9.37142e-05
GRB10	cg16960292	Body	0.0487479	0.0989709	0.608816	0.00438745	0.321839	0.274269	0.204511	0.3854	IDH1 wt	-2.15748	2.04005e-05
GRB10	cg23742152	5UTR	0.00515089	0.0122939	0.527004	0.0169599	0.289734	0.159063	-0.580451	0.00836368	IDH1 wt	-2.15748	2.04005e-05
GRB10	cg03104936	5UTR	0.0880955	0.0117732	-0.503664	0.0235687	0.64541	0.229946	-0.750376	0.000210385	IDH1 wt	-2.15748	2.04005e-05
GRB10	cg08372825	Body	0.0479166	0.0245245	-0.539626	0.014061	0.871666	0.869441	0.320301	0.168419	IDH1 wt	-2.15748	2.04005e-05
GRB10	cg24183958	5UTR	0.0346876	0.00716496	-0.569815	0.00871951	0.121397	0.0389339	-0.102256	0.667262	IDH1 wt	-2.15748	2.04005e-05
GRB10	cg13459606	TSS1500	0.0873366	0.029881	-0.578872	0.00748926	0.730022	0.78257	0.500752	0.0260515	IDH1 wt	-2.15748	2.04005e-05
GRB10	cg06790324	5UTR	0.0248145	0.00813148	-0.632437	0.0027698	0.126621	0.108117	-0.213534	0.364372	IDH1 wt	-2.15748	2.04005e-05
HEXB	cg26333638	Body	0.0833481	0.0110187	-0.513651	0.0205282	0.39946	0.0644169	-0.790977	4.49e-05	IDH1 wt	-2.07393	1.26134e-06
HEXB	cg03235083	TSS200	0.0031971	0.000945735	-0.524097	0.0176909	0.0405862	0.0105941	0.162406	0.492298	IDH1 wt	-2.07393	1.26134e-06
HIST1H3G	cg24955592	1stExon	0.0662198	0.010248	-0.531613	0.0158505	0.345347	0.114505	-0.709774	0.000654853	IDH1 wt	-8.03335	4.70677e-08
HIST1H4D	cg12315302	TSS200	0.0285246	0.000876416	-0.596393	0.0055112	0.380707	0.159265	-0.822556	4.73e-06	IDH1 wt	-5.39814	2.23604e-06
IFITM4P	cg21114334	TSS1500	0.122648	0.0212326	-0.531833	0.015799	0.43997	0.296319	-0.416541	0.0689674	IDH1 wt	-2.28798	2.0073e-06
IFITM4P	cg02039276	TSS200	0.0509906	0.021492	-0.532834	0.0155666	0.847073	0.861231	0.203008	0.388971	IDH1 wt	-2.28798	2.0073e-06
IGF2BP3	cg16466899	TSS1500	0.0217279	0.0124088	-0.518141	0.0192672	0.181755	0.0519671	-0.694737	0.00094183	IDH1 wt	-3.136	3.1843e-06
IGF2BP3	cg22826239	TSS200	0.0176547	0.00129805	-0.599162	0.00524219	0.293174	0.242639	-0.535338	0.0163857	IDH1 wt	-3.136	3.1843e-06
ITGA4	cg19769411	Body	0.0990009	0.00695708	-0.591211	0.00604509	0.474534	0.224995	-0.321805	0.166343	IDH1 wt	-2.56395	9.41523e-06
KCNE4	cg17429139	TSS1500	0.0807666	0.0479802	-0.5566	0.0108057	0.765778	0.272411	-0.834586	0	IDH1 wt	-3.32633	6.3496e-11
KCNE4	cg00694520	TSS200	0.148674	0.0133472	-0.605135	0.00469857	0.607226	0.321655	-0.700752	0.00081682	IDH1 wt	-3.32633	6.3496e-11
KCNE4	cg21561492	1stExon	0.164359	0.00233517	-0.765154	8.48e-05	0.590261	0.23964	-0.72782	0.000408267	IDH1 wt	-3.32633	6.3496e-11
KDELC2	cg26701943	TSS200	0.00682583	0.000960293	-0.539409	0.0141072	0.0461775	0.010118	-0.0225564	0.92655	IDH1 wt	-2.85881	3.18662e-10
KDELC2	cg05139649	1stExon	0.025968	0.00202658	-0.577947	0.00760799	0.203499	0.0254596	-0.511278	0.0227216	IDH1 wt	-2.85881	3.18662e-10
KIAA0040	cg05404729	TSS1500	0.0613072	0.00329427	-0.523931	0.0177334	0.341349	0.0558872	-0.645113	0.00269874	IDH1 wt	-2.19832	6.16578e-06
KIAA0040	cg16491773	5UTR	0.11031	0.0844389	-0.559398	0.0115658	0.671855	0.650216	0.0210526	0.931603	IDH1 wt	-2.19832	6.16578e-06
LATS2	cg05965902	TSS200	0.00754725	0.00218337	-0.512545	0.0208488	0.0984959	0.0687617	-0.330827	0.154266	IDH1 wt	-2.67899	2.74611e-12
LEF1	cg06037943	TSS200	0.0383741	0.0220452	-0.559269	0.0103547	0.177497	0.0342212	-0.360902	0.118522	IDH1 wt	-2.91287	9.45487e-08
LGALS1	cg01264106	TSS200	0.103055	0.0258322	-0.508462	0.0220664	0.256548	0.0499168	-0.745865	0.000242084	IDH1 wt	-2.915	6.74434e-09
LGALS1	cg26138144	TSS1500	0.0592433	0.00298364	-0.519712	0.0188411	0.115959	0.0169376	-0.685714	0.00115824	IDH1 wt	-2.915	6.74434e-09
LGALS1	cg08835221	TSS200	0.0830886	0.00825589	-0.598495	0.00530597	0.269075	0.0301309	-0.700752	0.00081682	IDH1 wt	-2.915	6.74434e-09
LGALS1	cg06822952	Body	0.126039	0.00181927	-0.660399	0.00152856	0.256072	0.0218704	-0.724812	0.0004431	IDH1 wt	-2.915	6.74434e-09
LGALS1	cg27619353	1stExon	0.08683	0.0173574	-0.670677	0.00160839	0.311133	0.138164	-0.64812	0.00254541	IDH1 wt	-2.915	6.74434e-09
LGALS1	cg10587741	TSS1500	0.052577	0.00888671	-0.691266	0.000736992	0.120185	0.0611	-0.261654	0.263978	IDH1 wt	-2.915	6.74434e-09
LGALS1	cg26518497	TSS1500	0.0481903	0.00599938	-0.70793	0.000478964	0.111719	0.0542887	-0.0586466	0.806535	IDH1 wt	-2.915	6.74434e-09
LGALS1	cg00142150	TSS1500	0.0187085	0.00471429	-0.751537	0.000133345	0.0547294	0.0369137	0.311278	0.181256	IDH1 wt	-2.915	6.74434e-09
LGALS3	cg12653876	5UTR	0.064742	0.103844	0.52782	0.0181883	0.767725	0.650681	-0.583459	0.00797257	IDH1 wt	-3.02642	7.52237e-10
LGALS3	cg04306507	TSS1500	0.147631	0.0552048	-0.685242	0.000855455	0.504891	0.335536	-0.457143	0.0442348	IDH1 wt	-3.02642	7.52237e-10
LOX	cg23913350	TSS1500	0.0617923	0.00131928	-0.510807	0.0213604	0.442595	0.160087	-0.515789	0.0214037	IDH1 wt	-4.89619	1.11264e-07
LOX	cg07233159	TSS1500	0.18332	0.0348628	-0.589438	0.00623727	0.368383	0.128085	-0.491729	0.0292073	IDH1 wt	-4.89619	1.11264e-07
LOXL1	cg27554189	Body	0.00205846	0.0140366	0.549919	0.0120049	0.92984	0.911678	-0.556391	0.0120956	IDH1 wt	-2.99234	3.90007e-07
LTF	cg09248636	5UTR	0.0668919	0.0342199	-0.503013	0.0237787	0.616227	0.385358	-0.724812	0.0004431	IDH1 wt	-10.7989	6.86898e-07
LTF	cg25930780	Body	0.0405139	0.0125271	-0.629438	0.00294231	0.0896521	0.024438	-0.42406	0.0637317	IDH1 wt	-10.7989	6.86898e-07
MDFIC	cg04739472	TSS1500	0.0847298	0.129209	0.655121	0.00171776	0.762934	0.712292	-0.243609	0.299285	IDH1 wt	-2.58849	4.30686e-07
MDFIC	cg08816569	Body	0.0542076	0.00622476	-0.651534	0.00185727	0.804604	0.767158	0.311278	0.181256	IDH1 wt	-2.58849	4.30686e-07
MDK	cg11436767	TSS1500	0.0190633	0.0410834	0.617785	0.00369992	0.706478	0.448229	-0.696241	0.000909209	IDH1 wt	-2.69477	1.08032e-09
MDK	cg18925548	TSS200	0.104831	0.00628454	-0.525603	0.017309	0.330202	0.0258405	-0.694737	0.00094183	IDH1 wt	-2.69477	1.08032e-09
MDK	cg20559245	TSS1500	0.161687	0.0109247	-0.530318	0.0161561	0.445298	0.0564749	-0.666165	0.00176841	IDH1 wt	-2.69477	1.08032e-09
MDK	cg25291551	1stExon	0.0942218	0.00827561	-0.54547	0.0128615	0.33701	0.0148661	-0.609023	0.00521528	IDH1 wt	-2.69477	1.08032e-09
MDK	cg03136962	TSS1500	0.0682216	0.00137415	-0.618589	0.00364297	0.390306	0.0629899	-0.578947	0.00856506	IDH1 wt	-2.69477	1.08032e-09
MDK	cg17628700	TSS200	0.139824	0.00407433	-0.694157	0.000685267	0.427411	0.0360036	-0.643609	0.00277821	IDH1 wt	-2.69477	1.08032e-09
NARR	cg06756709	TSS1500	0.101152	0.0217922	-0.65911	0.00157307	0.565119	0.350127	-0.851128	0	IDH1 wt	-2.73813	3.45217e-10
NEAT1	cg07985890	Body	0.151773	0.0187801	-0.568488	0.00891294	0.297499	0.0717354	-0.497744	0.0270715	IDH1 wt	-3.15843	1.29453e-08
NEAT1	cg00678239	TSS200	0.0495819	0.00560048	-0.581835	0.00711911	0.220944	0.0749121	-0.604511	0.00563412	IDH1 wt	-3.15843	1.29453e-08
NEAT1	cg12177551	TSS200	0.0416127	0.0038264	-0.602247	0.00495528	0.150098	0.0759463	-0.270677	0.247379	IDH1 wt	-3.15843	1.29453e-08
NEAT1	cg14872693	TSS200	0.105896	0.00107233	-0.61135	0.00418331	0.232912	0.0272948	-0.72782	0.000408267	IDH1 wt	-3.15843	1.29453e-08
NEAT1	cg07238066	TSS1500	0.0321796	0.00551938	-0.626507	0.00311951	0.0757718	0.0246464	-0.309774	0.18346	IDH1 wt	-3.15843	1.29453e-08
NEAT1	cg12637942	TSS200	0.0937307	0.00235325	-0.667169	0.00131171	0.162452	0.0132453	-0.481203	0.0332671	IDH1 wt	-3.15843	1.29453e-08
NEAT1	cg06327373	Body	0.0830142	0.0154752	-0.668357	0.00127648	0.620677	0.125537	-0.663158	0.00188218	IDH1 wt	-3.15843	1.29453e-08
NEAT1	cg23463310	TSS1500	0.065941	0.0047698	-0.806798	1.72e-05	0.0864144	0.0292828	-0.541353	0.0150505	IDH1 wt	-3.15843	1.29453e-08
NFKBIZ	cg01649334	5UTR	0.0845384	0.0114736	-0.539904	0.014002	0.279142	0.148532	-0.32782	0.15822	IDH1 wt	-2.58693	2.05063e-05
NID2	cg02435396	Body	0.140307	0.0822384	-0.508271	0.0236359	0.697428	0.749387	0.553383	0.0126451	IDH1 wt	-3.18153	9.0168e-06
NID2	cg16066272	TSS200	0.0676676	0.00642527	-0.549438	0.0120953	0.266446	0.078347	-0.312782	0.179071	IDH1 wt	-3.18153	9.0168e-06
NID2	cg10149976	TSS200	0.0537281	0.00364588	-0.589411	0.00624027	0.283589	0.0723538	-0.281203	0.228898	IDH1 wt	-3.18153	9.0168e-06
NID2	cg01268938	Body	0.0280416	0.0175716	-0.617564	0.0037157	0.893431	0.869828	0.294737	0.206522	IDH1 wt	-3.18153	9.0168e-06
NID2	cg14981243	Body	0.0363674	0.0171199	-0.643867	0.00218747	0.842612	0.699379	0.043609	0.85618	IDH1 wt	-3.18153	9.0168e-06
NID2	cg06782686	TSS200	0.0835494	0.00622379	-0.667929	0.00128908	0.387271	0.0583363	-0.315789	0.174755	IDH1 wt	-3.18153	9.0168e-06
OLFML2A	cg05587038	TSS200	0.0301145	0.0117539	-0.500381	0.0246425	0.0361343	0.0422416	0.0721805	0.762467	IDH1 wt	-3.41563	3.49167e-06
OLFML2A	cg14405893	Body	0.0903082	0.00524722	-0.519579	0.0188769	0.31728	0.0476439	-0.309774	0.18346	IDH1 wt	-3.41563	3.49167e-06
OLFML2A	cg19835384	5UTR	0.00539827	0.00246747	-0.535853	0.0148822	0.0354391	0.0205858	0.589474	0.00723535	IDH1 wt	-3.41563	3.49167e-06
OSBPL10	cg21375017	Body	0.0207259	0.110304	0.519665	0.0188536	0.907918	0.727917	-0.541353	0.0150505	IDH1 wt	-2.04952	9.54776e-07
OSBPL10	cg08099065	Body	0.0507346	0.0306396	-0.569278	0.00879743	0.819699	0.821922	0.123308	0.603397	IDH1 wt	-2.04952	9.54776e-07
OSBPL10	cg27278221	Body	0.108691	0.0310354	-0.630321	0.00289063	0.659504	0.520709	0.0300752	0.901328	IDH1 wt	-2.04952	9.54776e-07
PDGFD	cg17323171	Body	0.0151617	0.0165867	-0.557533	0.0106463	0.918206	0.842845	0.342857	0.139151	IDH1 wt	-2.08434	0.000594656
PLAU	cg01078276	TSS200	0.0542195	0.0112689	-0.647591	0.00202143	0.0892435	0.0310768	-0.544361	0.0144169	IDH1 wt	-2.62764	7.33654e-07
PLAU	cg23621418	TSS1500	0.068591	0.00365738	-0.710794	0.000443476	0.113461	0.0311759	-0.685714	0.00115824	IDH1 wt	-2.62764	7.33654e-07
PLAUR	cg17168630	TSS1500	0.193381	0.0649812	-0.689733	0.000765731	0.564708	0.484236	-0.0616541	0.796687	IDH1 wt	-3.20461	1.42278e-07
PMP22	cg01620570	TSS200	0.0156735	0.00237689	-0.610573	0.00424504	0.0443647	0.0333019	-0.0300752	0.901328	IDH1 wt	-2.06319	1.26758e-05
PRDM1	cg09305161	Body	0.0133312	0.0568986	0.665663	0.00135756	0.518592	0.430909	-0.63609	0.00320512	IDH1 wt	-2.00553	5.55601e-07
PRDM1	cg05170275	TSS200	0.0165689	0.00228367	-0.505704	0.0229204	0.111642	0.093045	0.209023	0.3748	IDH1 wt	-2.00553	5.55601e-07
PRDM1	cg07331652	TSS1500	0.0926318	0.000810733	-0.556527	0.0108183	0.405206	0.233236	-0.572932	0.0094108	IDH1 wt	-2.00553	5.55601e-07
PRDM1	cg24040346	TSS1500	0.00337361	0.00100017	-0.564622	0.00949626	0.0257163	0.0180412	-0.00451128	0.98732	IDH1 wt	-2.00553	5.55601e-07
PRDM1	cg24793124	Body	0.141455	0.00406572	-0.588822	0.00630516	0.429916	0.22583	-0.673684	0.00150847	IDH1 wt	-2.00553	5.55601e-07
PROM1	cg22868418	Body	0.0649818	0.0358383	-0.514712	0.0202245	0.591501	0.342392	-0.518797	0.0205599	IDH1 wt	-2.48252	2.08794e-05
PTPN14	cg24400347	Body	0.00888129	0.0428965	0.636382	0.00255577	0.937396	0.860447	-0.42406	0.0637317	IDH1 wt	-2.46381	1.85921e-08
PTPN14	cg06623333	Body	0.177928	0.0186259	-0.556077	0.0108961	0.482498	0.212079	-0.497744	0.0270715	IDH1 wt	-2.46381	1.85921e-08
PTPN14	cg24465469	5UTR	0.0705469	0.00284857	-0.57229	0.00836812	0.286263	0.0151425	-0.712782	0.000607059	IDH1 wt	-2.46381	1.85921e-08
PTRF	cg05788725	Body	0.0382352	0.0144465	-0.509588	0.0217251	0.130285	0.0838914	0.129323	0.585637	IDH1 wt	-3.41952	1.57519e-08
PTRF	cg11804833	1stExon	0.0174706	0.00420358	-0.515536	0.019991	0.162894	0.0750148	0.0360902	0.881217	IDH1 wt	-3.41952	1.57519e-08
PTRF	cg00971050	Body	0.0543971	0.00348942	-0.534143	0.0152669	0.338293	0.0366522	-0.792481	4.18e-05	IDH1 wt	-3.41952	1.57519e-08
PYGL	cg27313926	TSS1500	0.146598	0.0167334	-0.520004	0.0187627	0.451035	0.0852374	-0.643609	0.00277821	IDH1 wt	-3.50397	2.72357e-09
PYGL	cg07035145	Body	0.12704	0.000986711	-0.637771	0.00248377	0.229414	0.0172572	-0.715789	0.000562121	IDH1 wt	-3.50397	2.72357e-09
RNF135	cg04590184	TSS1500	0.0382508	0.108907	0.531857	0.0157935	0.559795	0.0810773	-0.733835	0.000345147	IDH1 wt	-2.0375	8.09158e-08
RNF135	cg15258416	TSS200	0.0785066	0.0100612	-0.69755	0.000628515	0.4174	0.107506	-0.709774	0.000654853	IDH1 wt	-2.0375	8.09158e-08
SH2D4A	cg10362613	Body	0.0905365	0.0308138	-0.569713	0.00873426	0.703407	0.693416	-0.0421053	0.861177	IDH1 wt	-2.07876	5.8147e-11
SH2D4A	cg21401143	5UTR	0.0698801	0.00499068	-0.571733	0.00844622	0.197526	0.0840351	-0.657143	0.00212785	IDH1 wt	-2.07876	5.8147e-11
SH2D4A	cg26815132	5UTR	0.0740145	0.00434834	-0.600915	0.00507756	0.336122	0.0948076	-0.724812	0.0004431	IDH1 wt	-2.07876	5.8147e-11
SH2D4A	cg12794421	TSS200	0.0728514	0.00199125	-0.70252	0.000552606	0.383684	0.0156218	-0.697744	0.000877514	IDH1 wt	-2.07876	5.8147e-11
SLC39A8	cg14962136	TSS1500	0.0386055	0.0516655	0.63077	0.00286462	0.734255	0.663372	-0.00601504	0.982248	IDH1 wt	-2.20561	7.98322e-06
SLC39A8	cg24524837	Body	0.0109138	0.0255133	0.536429	0.0147545	0.889364	0.785377	-0.132331	0.576843	IDH1 wt	-2.20561	7.98322e-06
SLC39A8	cg12097340	Body	0.0491075	0.0283364	0.516681	0.0196702	0.709982	0.55164	-0.0962406	0.685959	IDH1 wt	-2.20561	7.98322e-06
SLC39A8	cg11461694	TSS200	0.0217098	0.00448036	-0.511639	0.0211142	0.0980883	0.0662758	0.145865	0.538014	IDH1 wt	-2.20561	7.98322e-06
SLC43A3	cg25157604	Body	0.00525271	0.0275866	0.527004	0.0169599	0.908683	0.880986	-0.496241	0.0275933	IDH1 wt	-3.04701	1.18466e-07
SLC43A3	cg20284699	5UTR	0.0756287	0.0055774	-0.599094	0.00524863	0.448897	0.0997093	-0.759398	0.000156672	IDH1 wt	-3.04701	1.18466e-07
SWAP70	cg09976669	Body	0.0234622	0.0640394	0.621136	0.00346714	0.810502	0.692868	-0.596992	0.00639357	IDH1 wt	-2.1897	1.07074e-07
SWAP70	cg05952163	Body	0.16755	0.0127207	-0.569061	0.00882905	0.25719	0.163795	0.123308	0.603397	IDH1 wt	-2.1897	1.07074e-07
SWAP70	cg08025318	Body	0.123707	0.0175527	-0.58032	0.00730649	0.264959	0.0494005	-0.655639	0.00219322	IDH1 wt	-2.1897	1.07074e-07
SWAP70	cg10576887	Body	0.107008	0.0253189	-0.61208	0.00412599	0.441188	0.0728373	-0.747368	0.000231131	IDH1 wt	-2.1897	1.07074e-07
SWAP70	cg14834949	Body	0.109421	0.0489368	-0.687218	0.00111959	0.624727	0.505251	-0.221053	0.347374	IDH1 wt	-2.1897	1.07074e-07
TAGLN2	cg22355352	TSS200	0.0966735	0.0162089	-0.559107	0.0103817	0.617567	0.0964905	-0.724812	0.0004431	IDH1 wt	-2.90488	1.02257e-09
TAGLN2	cg01949073	TSS1500	0.080772	0.0217516	-0.573148	0.008249	0.649823	0.0663749	-0.730827	0.000375653	IDH1 wt	-2.90488	1.02257e-09
TAGLN2	cg26761888	TSS1500	0.106517	0.00467122	-0.586419	0.00657599	0.345887	0.017431	-0.696241	0.000909209	IDH1 wt	-2.90488	1.02257e-09
TAGLN2	cg20406235	TSS1500	0.181933	0.00199136	-0.66825	0.00127963	0.44071	0.0311992	-0.703759	0.000759583	IDH1 wt	-2.90488	1.02257e-09
TAGLN2	cg17549365	TSS1500	0.159364	0.00657603	-0.729817	0.000259735	0.283024	0.0430612	-0.706767	0.000705645	IDH1 wt	-2.90488	1.02257e-09
TAGLN2	cg08015159	TSS1500	0.115984	0.00622983	-0.73487	0.000223674	0.365619	0.0296018	-0.676692	0.00141371	IDH1 wt	-2.90488	1.02257e-09
TCEA3	cg15040770	TSS1500	0.083419	0.0387243	-0.543286	0.0132997	0.724865	0.554542	-0.0360902	0.881217	IDH1 wt	-2.02409	1.56166e-06
TGFB1I1	cg03998066	TSS1500	0.129338	0.0756424	-0.56476	0.00947491	0.713946	0.727543	0.0661654	0.781972	IDH1 wt	-2.57042	9.4381e-07
TGFB2	cg21387604	TSS1500	0.147883	0.0365374	-0.535338	0.0163857	0.465821	0.0801199	-0.777444	8.09e-05	IDH1 wt	-3.34267	0.000104274
TGFB2	cg11976166	1stExon	0.0695577	0.00872325	-0.56441	0.0095291	0.375895	0.0974706	-0.684211	0.00119796	IDH1 wt	-3.34267	0.000104274
TGFB2	cg06674304	TSS1500	0.0889928	0.0181683	-0.584938	0.00674758	0.227805	0.0718914	-0.730827	0.000375653	IDH1 wt	-3.34267	0.000104274
TGFBI	cg18418457	TSS1500	0.11627	0.0441377	-0.507173	0.0224622	0.605552	0.558744	0.0661654	0.781972	IDH1 wt	-4.20864	5.01551e-08
TGFBR2	cg07613391	Body	0.0399152	0.113687	0.568421	0.0100891	0.772823	0.666427	-0.396992	0.0841222	IDH1 wt	-2.12785	3.46354e-06
TGFBR2	cg03256955	Body	0.0154199	0.00051795	-0.673928	0.00112168	0.505571	0.0842056	-0.393985	0.0866607	IDH1 wt	-2.12785	3.46354e-06
THBS1	cg07276078	TSS200	0.0151478	0.00131471	-0.510103	0.0215705	0.0836917	0.0201342	-0.312782	0.179071	IDH1 wt	-5.9338	1.2978e-06
THBS1	cg14519850	TSS200	0.0365082	0.00490097	-0.537894	0.0144333	0.164663	0.0357677	-0.377444	0.101666	IDH1 wt	-5.9338	1.2978e-06
THBS1	cg14182667	TSS1500	0.0326283	0.00458972	-0.55005	0.0119804	0.259657	0.0441873	-0.102256	0.667262	IDH1 wt	-5.9338	1.2978e-06
THBS1	cg12154418	TSS200	0.0595449	0.00475943	-0.596231	0.00552729	0.433467	0.0572706	-0.473684	0.0364322	IDH1 wt	-5.9338	1.2978e-06
THBS1	cg20043291	TSS1500	0.0238202	0.00202584	-0.59774	0.00537892	0.133365	0.0273855	-0.293233	0.208932	IDH1 wt	-5.9338	1.2978e-06
TM4SF1	cg16705300	TSS1500	0.0550816	0.128211	0.662651	0.0014533	0.671062	0.623075	-0.111278	0.63958	IDH1 wt	-2.73155	0.00108593
TM4SF1	cg26306106	Body	0.107451	0.00554511	-0.505704	0.0229204	0.325722	0.238742	-0.269173	0.250097	IDH1 wt	-2.73155	0.00108593
TM4SF1	cg17314034	1stExon	0.176693	0.0223085	-0.542368	0.0134875	0.384604	0.114886	-0.463158	0.0412588	IDH1 wt	-2.73155	0.00108593
TM4SF1	cg14026546	1stExon	0.107865	0.0115237	-0.715987	0.000384805	0.321493	0.137214	-0.442105	0.0524142	IDH1 wt	-2.73155	0.00108593
TNFRSF19	cg09115843	5UTR	0.00776005	0.00329642	-0.582608	0.00702503	0.0354439	0.0342825	0.0300752	0.901328	IDH1 wt	-2.08689	0.000124504
TNFRSF19	cg22950904	Body	0.13412	0.019668	-0.593374	0.00581729	0.571849	0.29871	-0.765414	0.000127184	IDH1 wt	-2.08689	0.000124504
TNFRSF19	cg06150803	TSS1500	0.0300492	0.00775797	-0.61233	0.00410648	0.20729	0.195201	-0.138346	0.559433	IDH1 wt	-2.08689	0.000124504
TNFRSF19	cg26805263	Body	0.0344236	0.0136616	-0.630437	0.00288392	0.295051	0.286539	-0.323308	0.164286	IDH1 wt	-2.08689	0.000124504
TOM1L1	cg27210390	Body	0.0193029	0.100548	0.663678	0.00142005	0.82502	0.362642	-0.891729	9.32e-08	IDH1 wt	-3.45846	5.70909e-08
TOM1L1	cg05265484	TSS1500	0.0138607	0.037886	0.558104	0.0105498	0.699484	0.0866102	-0.840602	0	IDH1 wt	-3.45846	5.70909e-08
TPBG	cg13032616	TSS1500	0.056611	0.0282637	-0.568306	0.00893971	0.388358	0.0958164	-0.100752	0.671918	IDH1 wt	-2.07996	0.000601403
TPM4	cg13618979	Body	0.156665	0.100769	-0.514286	0.021836	0.447061	0.238954	-0.254135	0.278347	IDH1 wt	-2.53499	1.1774e-07
TPM4	cg11905624	Body	0.0914575	0.0364563	-0.544361	0.0144169	0.329351	0.13565	-0.326316	0.160224	IDH1 wt	-2.53499	1.1774e-07
TPM4	cg26968812	Body	0.106463	0.0398359	-0.595489	0.00655513	0.376288	0.256678	-0.16391	0.488242	IDH1 wt	-2.53499	1.1774e-07
TRAF5	cg22373330	TSS1500	0.0376767	0.00912979	-0.515061	0.0201255	0.896128	0.894049	-0.043609	0.85618	IDH1 wt	-2.29517	1.25811e-09
TRAF5	cg09139451	TSS200	0.0972545	0.0113086	-0.525603	0.017309	0.237931	0.027298	-0.825564	3.01e-06	IDH1 wt	-2.29517	1.25811e-09
TRAF5	cg12465501	5UTR	0.0323978	0.00448906	-0.545441	0.0128673	0.888382	0.895374	0.0466165	0.846202	IDH1 wt	-2.29517	1.25811e-09
TRAF5	cg21096990	TSS200	0.0930886	0.00867498	-0.637771	0.00248377	0.342283	0.0605777	-0.830075	8.92e-07	IDH1 wt	-2.29517	1.25811e-09
TRAF5	cg11879620	TSS1500	0.129734	0.015202	-0.721515	0.000329758	0.239935	0.0361535	-0.781955	6.72e-05	IDH1 wt	-2.29517	1.25811e-09
TRAF5	cg10380585	5UTR	0.18178	0.0213946	-0.846387	2.55e-06	0.441589	0.198869	-0.642105	0.00285961	IDH1 wt	-2.29517	1.25811e-09
TRAM2	cg04309595	Body	0.00807528	0.0285446	0.627103	0.00308275	0.0730602	0.123304	-0.0225564	0.92655	IDH1 wt	-2.37769	2.22346e-06
TRAM2	cg24162783	TSS1500	0.00746958	0.003302	-0.512046	0.0209947	0.0373492	0.0416074	0.443609	0.0515469	IDH1 wt	-2.37769	2.22346e-06
TRAM2	ch.6.1238048R	3UTR	0.000370213	1e-07	-0.518102	0.0192781	0.112436	0.103808	0.0511278	0.831278	IDH1 wt	-2.37769	2.22346e-06
TRAM2	cg02976309	Body	0.214524	0.0375784	-0.595476	0.00560273	0.435099	0.0994102	-0.580451	0.00836368	IDH1 wt	-2.37769	2.22346e-06
ULBP3	cg11399097	1stExon	0.0176875	0.00245652	-0.548501	0.0122729	0.105762	0.0238845	-0.368421	0.110623	IDH1 wt	-2.00737	1.52613e-06
VIM	cg19111999	TSS200	0.0963327	2.62e-05	-0.511921	0.0210312	0.344078	0.206492	-0.658647	0.00206409	IDH1 wt	-2.40871	1.16045e-05
VIM	cg16744595	TSS1500	0.0764187	0.0032384	-0.547858	0.0123958	0.512835	0.198316	-0.589474	0.00723535	IDH1 wt	-2.40871	1.16045e-05
VIM	cg26063719	Body	0.0189681	0.00040731	-0.556188	0.0108768	0.209402	0.21871	-0.0646617	0.786869	IDH1 wt	-2.40871	1.16045e-05
VIM	cg23912429	5UTR	0.0380458	0.00691578	-0.560242	0.0101942	0.163903	0.0521376	-0.581955	0.0081662	IDH1 wt	-2.40871	1.16045e-05
VIM	cg23821329	TSS1500	0.18053	0.0237761	-0.581136	0.00720502	0.45653	0.210409	-0.639098	0.0030283	IDH1 wt	-2.40871	1.16045e-05
VIM	cg06460869	TSS200	0.0540208	1e-07	-0.672265	0.00116613	0.284358	0.227147	-0.336842	0.146569	IDH1 wt	-2.40871	1.16045e-05
VIM	cg20319091	Body	0.0231428	0.000977678	-0.72367	0.000310193	0.0776121	0.0200148	-0.0240601	0.921499	IDH1 wt	-2.40871	1.16045e-05
VIM	cg20198108	TSS200	0.0446493	1e-07	-0.731528	0.000247	0.281252	0.210486	-0.503759	0.0250626	IDH1 wt	-2.40871	1.16045e-05
VIM	cg02236650	TSS1500	0.155562	0.0095344	-0.835071	4.64e-06	0.392065	0.248005	-0.774436	9.1e-05	IDH1 wt	-2.40871	1.16045e-05
XAF1	cg26977633	Body	0.0294955	0.0857982	0.625337	0.00319267	0.769899	0.326241	-0.783459	6.31e-05	IDH1 wt	-2.64478	2.54945e-08
XAF1	cg14321269	TSS1500	0.0561711	0.113849	0.554217	0.0112217	0.857025	0.657085	-0.708271	0.000679865	IDH1 wt	-2.64478	2.54945e-08
ZAK	cg11082767	5UTR	0.0362799	0.0861664	0.545572	0.0128413	0.656736	0.536058	-0.341353	0.14098	IDH1 wt	-2.01496	2.40365e-05
ZAK	cg00489325	Body	0.0017096	0.00930196	0.511742	0.021084	0.925122	0.902919	-0.517293	0.0209784	IDH1 wt	-2.01496	2.40365e-05
ZAK	cg11221657	TSS200	0.0841058	0.00199346	-0.587439	0.00645994	0.137687	0.0255086	-0.433083	0.057859	IDH1 wt	-2.01496	2.40365e-05

## Sheet: Top 1% Group 1-4
Top 1% Probes with significant 5hmC Spearman correlation coefficient, organized by Groups 1-4:
	5hmC Spearman Rho	Avg 5hmC IDH1mut vs wt	Fold Change IDH1 mut over wt		5mC Spearman Rho	Avg 5mC IDH1 mut vs wt	Diff exp fold change (IDH1 mut over wt)		UCSC_RefGene_Group
Group 1:	0.804814	>	2.20757		0.0285714	>	2.20757		TSS1500
	0.774436	>	2.93561		-0.691729	<	2.93561		5'UTR
	0.769062	>	2.30527		0.368421	>	2.30527		Body
	0.766567	>	2.6966		0.604511	>	2.6966		TSS200
	0.736842	>	2.85608		0.282707	>	2.85608		TSS1500
	0.728307	>	2.72157		0.449624	>	2.72157		TSS1500
	0.716059	>	3.12794		-0.407519	>	3.12794		Body
	0.714554	>	4.21632		-0.345865	<	4.21632		Body
	0.714286	>	2.64243		0.523308	>	2.64243		Body
	0.703014	>	2.41484		0.203008	>	2.41484		Body
	0.696241	>	2.48342		-0.279699	<	2.48342		Body
	0.67218	>	2.94511		0.0285714	>	2.94511		3'UTR
	0.654135	>	2.20926		-0.53985	<	2.20926		TSS200
	0.649868	>	3.90502		0.302256	>	3.90502		Body
	0.637594	>	2.64243		-0.221053	<	2.64243		Body
	0.625564	>	3.8221		-0.718797	<	3.8221		Body
	0.625564	>	2.32603		-0.332331	<	2.32603		Body
	0.62406	>	2.94511		-0.466165	<	2.94511		5'UTR
	0.62354	>	2.70933		-0.290226	>	2.70933		5'UTR
	0.619549	>	2.64243		0.598496	>	2.64243		Body
	0.616541	>	3.13048		-0.0165414	<	3.13048		Body
	0.616541	>	2.82714		-0.267669	<	2.82714		Body
	0.61304	>	2.5561		0.523308	>	2.5561		Body
	0.607292	>	2.62375		0.0541353	>	2.62375		Body
	0.606928	>	2.45184		0.512782	>	2.45184		Body
	0.58947	>	10.7524		-0.166917	>	10.7524		5'UTR
	0.587439	>	2.45184		0.493233	>	2.45184		Body
	0.584338	>	2.32603		0.00902256	>	2.32603		TSS1500
	0.58346	>	2.34479		-0.596992	>	2.34479		Body
	0.57594	>	6.7637		-0.180451	<	6.7637		Body
	0.571644	>	2.64243		-0.33985	<	2.64243		Body
	0.569666	>	2.23661		0.524812	>	2.23661		Body
	0.569061	>	3.90502		-0.679699	<	3.90502		TSS1500
	0.566917	>	2.29692		0.0781955	<	2.29692		TSS1500
	0.566917	>	2.39945		-0.494737	<	2.39945		Body
	0.55188	>	2.64243		0.112782	>	2.64243		Body
	0.548193	>	2.11809		0.518797	>	2.11809		Body
	0.547651	>	2.86198		0.294737	>	2.86198		Body
	0.543061	>	2.77713		-0.377444	<	2.77713		Body
	0.535338	>	2.73974		-0.502256	<	2.73974		Body
	0.530827	>	2.88272		-0.111278	>	2.88272		Body
	0.521249	>	2.70543		-0.177444	>	2.70543		5'UTR
	0.518073	>	3.29705		-0.0857143	<	3.29705		Body
	0.511278	>	2.94511		-0.326316	<	2.94511		5'UTR
	0.511278	>	2.39127		-0.403008	<	2.39127		Body
	0.51019	>	2.41866		0.0887218	<	2.41866		Body
	0.509037	>	2.61926		0.300752	>	2.61926		Body
	0.506767	>	3.02998		-0.0240602	>	3.02998		Body
	0.50226	>	2.53755		-0.251128	<	2.53755		5'UTR
	0.500752	>	2.57211		-0.0240602	<	2.57211		5'UTR
Group 2:	-0.50153	<	3.53251		-0.709774	<	3.53251		Body
Group 3:	0.727341	<	-2.27739		-0.789474	>	-2.27739		Body
	0.665664	<	-2.67696		-0.654135	>	-2.67696		TSS1500
	0.560759	<	-2.85858		0.126316	>	-2.85858		5'UTR
	0.54244	<	-2.40912		-0.590977	>	-2.40912		Body
	0.541557	<	-2.52406		-0.347368	>	-2.52406		Body
	0.530275	<	-2.41157		-0.437594	>	-2.41157		Body
	0.505263	<	-2.29381		-0.505263	>	-2.29381		TSS1500
Group 4:	-0.500616	>	-2.2743		-0.36391	>	-2.2743		Body
	-0.5034	>	-2.26128		-0.715789	>	-2.26128		Body
	-0.508271	>	-3.03561		0.0150376	>	-3.03561		Body
	-0.508271	>	-3.58313		-0.42406	>	-3.58313		Body
	-0.521805	>	-14.8823		-0.395489	>	-14.8823		TSS1500
	-0.537362	>	-3.71466		-0.645113	>	-3.71466		5'UTR
	-0.542368	>	-2.73155		-0.463158	>	-2.73155		1st exon
	-0.556077	>	-2.46381		-0.497744	>	-2.46381		Body
	-0.581136	>	-2.40871		-0.639098	>	-2.40871		TSS1500
	-0.583266	>	-2.1897		0.123308	>	-2.1897		Body
	-0.589438	>	-4.89619		-0.491729	>	-4.89619		TSS1500
	-0.590977	>	-2.73813		-0.83609	>	-2.73813		5'UTR, 1st exon
	-0.5912	>	-3.39238		-0.548872	>	-3.39238		TSS1500
	-0.59488	>	-2.11787		-0.103759	>	-2.11787		Body
	-0.595476	>	-2.37769		-0.580451	>	-2.37769		Body
	-0.597217	>	-2.39409		-0.515789	>	-2.39409		1st exon, Body
	-0.597969	>	-2.21111		0.433083	<	-2.21111		Body
	-0.601504	>	-4.29548		-0.371429	>	-4.29548		Body
	-0.606995	>	-2.73813		-0.816541	>	-2.73813		5'UTR, 1st exon
	-0.621053	>	-4.26253		-0.574436	>	-4.26253		Body
	-0.63302	>	-3.5039		-0.562406	>	-3.5039		TSS1500
	-0.634722	>	-2.97506		-0.66015	>	-2.97506		Body
	-0.66825	>	-2.90488		-0.703759	>	-2.90488		TSS1500, TSS200, 5'UTR
	-0.68973	>	-3.20461		-0.0616541	>	-3.20461		TSS1500
	-0.72604	>	-2.06145		-0.596992	>	-2.06145		Body
	-0.748845	>	-3.85977		-0.621053	>	-3.85977		Body
	-0.84639	>	-2.29517		-0.642105	>	-2.29517		5'UTR

## Sheet: DHMR Group 1-4
DHMR Probes with significant 5hmC Spearman correlation coefficient, organized by Groups 1-4:
	5hmC Spearman Rho	Avg 5hmC IDH1 mut vs IDH1 wt	Diff exp fold change (IDH1 mut over wt)		5mC Spearman Rho	Avg 5mC IDH1 mut vs IDH1 wt	Diff exp fold change (IDH1 mut over wt)		UCSC_RefGene_Group
Group 1:	0.81366	>	4.39154		0.643609	>	4.39154		TSS1500
	0.779993	>	2.27091		0.291729	>	2.27091		Body
	0.74518	>	2.19499		-0.569925	<	2.19499		Body
	0.736842	>	2.85608		0.282707	>	2.85608		TSS1500
	0.736385	>	4.39154		0.234586	>	4.39154		Body
	0.734345	>	3.90502		0.733835	>	3.90502		Body
	0.729323	>	2.62432		-0.569925	<	2.62432		TSS1500
	0.704566	>	3.31026		0.645113	>	3.31026		Body
	0.701535	>	2.18444		-0.15188	>	2.18444		Body
	0.700382	>	3.35838		0.245113	>	3.35838		TSS200
	0.695784	>	2.38512		-0.359398	>	2.38512		Body
	0.683722	>	2.01484		0.293233	>	2.01484		TSS1500
	0.682211	>	2.82342		0.24812	>	2.82342		Body
	0.677379	>	2.27091		0.23609	>	2.27091		Body
	0.674722	>	3.02998		0.0857143	>	3.02998		Body
	0.67469	>	2.94511		-0.0240601	<	2.94511		3UTR
	0.67218	>	2.94511		0.0285714	>	2.94511		3UTR
	0.671231	>	2.18444		0.0496241	>	2.18444		Body
	0.665663	>	4.85271		-0.0616541	>	4.85271		Body
	0.665284	>	2.45671		-0.693233	<	2.45671		Body
	0.655099	>	2.62432		0.494737	>	2.62432		TSS1500
	0.649868	>	3.90502		0.302256	>	3.90502		Body
	0.645113	>	2.29326		-0.353383	<	2.29326		Body
	0.636932	>	2.023		-0.159398	>	2.023		TSS1500
	0.635543	>	2.3984		0.342857	>	2.3984		Body
	0.634654	>	4.08433		0.452632	>	4.08433		Body
	0.633961	>	2.82342		0.0255639	>	2.82342		Body
	0.629946	>	3.61869		-0.652632	<	3.61869		Body
	0.628808	>	4.39154		-0.115789	>	4.39154		Body
	0.624556	>	2.18444		-0.82406	<	2.18444		Body
	0.62426	>	2.29326		0.386466	>	2.29326		Body
	0.62406	>	2.94511		-0.466165	<	2.94511		5UTR
	0.623401	>	2.82342		-0.166917	>	2.82342		Body
	0.622264	>	4.07599		0.418045	>	4.07599		5UTR
	0.622225	>	2.2483		-0.168421	>	2.2483		TSS200
	0.621053	>	2.94511		-0.461654	<	2.94511		5UTR
	0.616773	>	2.01484		0.652632	>	2.01484		TSS1500
	0.615169	>	3.90502		-0.598496	<	3.90502		TSS200
	0.609972	>	2.3984		0.0390977	>	2.3984		Body
	0.609026	>	2.19499		-0.583459	<	2.19499		TSS200
	0.603482	>	2.53299		0.502256	>	2.53299		5UTR
	0.601958	>	3.35838		0.180451	>	3.35838		1stExon
	0.600017	>	3.02998		-0.0571429	>	3.02998		Body
	0.6	>	2.94511		0.0736842	<	2.94511		3UTR
	0.59891	>	2.19903		0.0917293	>	2.19903		TSS200
	0.598144	>	3.02998		-0.637594	>	3.02998		TSS200
	0.59774	>	2.08881		-0.344361	>	2.08881		TSS200
	0.595862	>	2.82342		0.0390977	>	2.82342		TSS200
	0.595476	>	2.94511		0.166917	>	2.94511		5UTR
	0.592788	>	2.27091		0.451128	>	2.27091		Body
	0.586466	>	2.38512		-0.210526	>	2.38512		Body
	0.582701	>	2.3984		0.16391	>	2.3984		1stExon
	0.582437	>	3.90502		0.708271	>	3.90502		Body
	0.581891	>	4.07599		0.834586	>	4.07599		5UTR
	0.581835	>	2.85608		0.455639	>	2.85608		Body
	0.57982	>	2.38512		-0.266165	>	2.38512		Body
	0.579099	>	3.35838		0.284211	>	3.35838		1stExon
	0.578314	>	2.94511		-0.342857	<	2.94511		5UTR
	0.577444	>	2.18444		-0.0917293	>	2.18444		Body
	0.57594	>	4.07599		-0.275188	<	4.07599		Body
	0.572241	>	3.90502		-0.106767	>	3.90502		Body
	0.569061	>	3.90502		-0.679699	<	3.90502		TSS1500
	0.565287	>	2.2483		0.0962406	>	2.2483		TSS1500
	0.56441	>	3.31026		0.0195489	<	3.31026		TSS1500
	0.561574	>	3.02998		0.299248	>	3.02998		Body
	0.560806	>	4.85271		0.153383	>	4.85271		Body
	0.557764	>	4.39154		0.634586	>	4.39154		Body
	0.557002	>	3.35838		-0.517293	<	3.35838		TSS1500
	0.553192	>	2.19903		-0.557895	<	2.19903		Body
	0.553123	>	2.18444		0.554887	>	2.18444		TSS1500
	0.552839	>	2.94511		-0.296241	>	2.94511		Body
	0.552465	>	2.01484		0.075188	>	2.01484		TSS1500
	0.552465	>	4.39154		0.16391	>	4.39154		Body
	0.55005	>	2.19903		-0.102256	>	2.19903		TSS1500
	0.548193	>	4.85271		-0.154887	<	4.85271		Body
	0.545441	>	2.19903		0.112782	>	2.19903		TSS200
	0.543955	>	2.53299		0.58797	>	2.53299		Body
	0.542991	>	2.62432		0.431579	>	2.62432		5UTR
	0.540925	>	2.45671		0.273684	>	2.45671		Body
	0.538117	>	2.37194		-0.356391	>	2.37194		Body
	0.537553	>	2.18444		0.276692	>	2.18444		Body
	0.534686	>	2.41469		0.123308	>	2.41469		Body
	0.534639	>	3.02998		0.396992	>	3.02998		Body
	0.533349	>	2.19499		-0.357895	<	2.19499		Body
	0.532531	>	3.02998		0.141353	>	3.02998		Body
	0.531857	>	2.29326		-0.345865	<	2.29326		TSS200
	0.531833	>	4.39154		0.581955	>	4.39154		Body
	0.53057	>	4.85271		-0.114286	<	4.85271		Body
	0.530318	>	4.39154		0.43609	>	4.39154		Body
	0.530318	<	3.02998		0.0857143	>	3.02998		Body
	0.530318	>	2.53299		0.542857	>	2.53299		TSS1500
	0.52877	>	4.39154		0.368421	>	4.39154		Body
	0.525761	>	2.023		0.17594	>	2.023		Body
	0.524812	>	2.67485		0.219549	>	2.67485		TSS200
	0.523931	>	3.90502		0.712782	>	3.90502		Body
	0.522753	>	3.02998		-0.482707	<	3.02998		Body
	0.522742	>	2.52644		0.445113	>	2.52644		Body
	0.521249	>	2.19499		-0.350376	<	2.19499		Body
	0.520427	>	4.07599		0.330827	>	4.07599		5UTR
	0.51824	>	2.18444		0.218045	>	2.18444		Body
	0.518073	>	4.08433		0.499248	>	4.08433		Body
	0.51774	>	4.39154		0.781955	>	4.39154		Body
	0.517113	>	2.94511		-0.228571	>	2.94511		5UTR
	0.515061	>	4.85271		0.421053	>	4.85271		Body
	0.513966	>	2.67485		0.195489	>	2.67485		TSS1500
	0.512782	>	2.37194		0.275188	>	2.37194		Body
	0.512049	>	2.37194		0.136842	>	2.37194		TSS1500
	0.511702	>	2.07005		0.515789	>	2.07005		TSS1500
	0.511278	>	2.94511		-0.326316	<	2.94511		5UTR
	0.511278	>	2.3984		0.409023	>	2.3984		5UTR
	0.506767	>	3.02998		-0.0240601	>	3.02998		Body
	0.506118	>	2.94511		0.0150376	<	2.94511		Body
	0.50456	>	4.39154		0.509774	>	4.39154		Body
	0.503197	>	3.06839		-0.228571	<	3.06839		5UTR
	0.502445	>	2.29326		-0.233083	<	2.29326		Body
	0.502045	>	4.08433		0.44812	>	4.08433		Body
	0.50153	>	4.39154		0.4	>	4.39154		Body
	0.500884	>	2.82342		0.410526	>	2.82342		Body
	0.500616	>	2.85608		-0.359398	<	2.85608		Body
Group 2:	-0.506118	<	4.39154		-0.583459	<	4.39154		Body
	-0.510807	<	2.02654		0.482707	>	2.02654		3UTR
	-0.513547	<	2.20547		-0.409023	<	2.20547		TSS200
	-0.524999	<	3.31026		0.781955	>	3.31026		Body
	-0.528803	>	2.19903		-0.075188	<	2.19903		3UTR
	-0.531613	<	2.20547		-0.470677	<	2.20547		TSS1500
	-0.540761	<	3.18983		0.461654	>	3.18983		Body
	-0.551797	<	4.07599		0.613534	>	4.07599		5UTR
	-0.551797	<	4.42191		0.562406	>	4.42191		Body
	-0.571179	<	2.20547		0.403008	>	2.20547		3UTR
	-0.598148	<	2.15136		-0.254135	<	2.15136		Body
	-0.607292	<	2.82342		-0.27218	<	2.82342		TSS200
	-0.619392	<	2.20547		-0.497744	<	2.20547		TSS1500
	-0.627103	<	2.45671		-0.445113	<	2.45671		5UTR
	-0.816096	<	2.45671		-0.557895	<	2.45671		5UTR
Group 3:	0.758944	<	-3.37378		-0.330827	>	-3.37378		5UTR
	0.669425	<	-5.19745		-0.323308	>	-5.19745		Body
	0.665663	<	-2.00553		-0.63609	>	-2.00553		Body
	0.663678	<	-3.45846		-0.891729	>	-3.45846		Body
	0.662651	<	-2.73155		-0.111278	>	-2.73155		TSS1500
	0.657143	<	-2.79762		-0.78797	>	-2.79762		Body
	0.655121	<	-2.58849		-0.243609	>	-2.58849		TSS1500
	0.636382	<	-2.46381		-0.42406	>	-2.46381		Body
	0.63077	<	-2.20561		-0.00601504	>	-2.20561		TSS1500
	0.627103	<	-2.37769		-0.0225564	<	-2.37769		Body
	0.625337	<	-2.64478		-0.783459	>	-2.64478		Body
	0.621136	<	-2.1897		-0.596992	>	-2.1897		Body
	0.617785	<	-2.69477		-0.696241	>	-2.69477		TSS1500
	0.615099	<	-2.2998		-0.639098	>	-2.2998		TSS1500
	0.608816	<	-2.15748		0.204511	>	-2.15748		Body
	0.6054	<	-3.03026		0.425564	<	-3.03026		Body
	0.600017	<	-3.44655		-0.810526	>	-3.44655		Body
	0.6	<	-2.0733		-0.673684	>	-2.0733		Body
	0.568421	<	-2.12785		-0.396992	>	-2.12785		Body
	0.558104	<	-3.45846		-0.840602	>	-3.45846		TSS1500
	0.555724	<	-2.24426		0.264662	<	-2.24426		1stExon
	0.554217	<	-2.64478		-0.708271	>	-2.64478		TSS1500
	0.549919	<	-2.99234		-0.556391	>	-2.99234		Body
	0.546822	<	-3.03429		0.490226	<	-3.03429		Body
	0.545572	<	-2.01496		-0.341353	>	-2.01496		5UTR
	0.541353	<	-3.03429		-0.762406	>	-3.03429		Body
	0.539157	<	-2.61565		-0.705263	>	-2.61565		Body
	0.536429	<	-2.20561		-0.132331	>	-2.20561		Body
	0.536292	<	-5.19745		-0.413534	>	-5.19745		Body
	0.531857	<	-2.0375		-0.733835	>	-2.0375		TSS1500
	0.52782	<	-3.02642		-0.583459	>	-3.02642		5UTR
	0.527004	<	-2.15748		-0.580451	>	-2.15748		5UTR
	0.527004	<	-3.04701		-0.496241	>	-3.04701		Body
	0.523419	<	-3.24582		-0.583459	>	-3.24582		Body
	0.522591	<	-2.59425		-0.560902	>	-2.59425		Body
	0.522185	<	-2.23955		-0.616541	>	-2.23955		Body
	0.519665	<	-2.04952		-0.541353	>	-2.04952		Body
	0.518689	<	-3.42888		-0.804511	>	-3.42888		Body
	0.516681	>	-2.20561		-0.0962406	>	-2.20561		Body
	0.511742	<	-2.01496		-0.517293	>	-2.01496		Body
	0.510135	<	-3.03026		-0.571429	>	-3.03026		TSS1500
	0.50703	<	-3.37378		-0.0736842	>	-3.37378		Body
	0.506077	<	-3.03026		-0.18797	>	-3.03026		TSS1500
	0.50214	<	-3.37378		0.344361	<	-3.37378		TSS200
Group 4:	-0.500001	>	-4.32439		-0.83609	>	-4.32439		TSS1500
	-0.500381	>	-3.41563		0.0721805	<	-3.41563		TSS200
	-0.501347	>	-5.19745		-0.62406	>	-5.19745		Body
	-0.50153	>	-3.03026		-0.356391	<	-3.03026		TSS1500
	-0.50242	>	-2.30667		-0.520301	>	-2.30667		TSS1500
	-0.503013	>	-10.7989		-0.724812	>	-10.7989		5UTR
	-0.503664	>	-2.15748		-0.750376	>	-2.15748		5UTR
	-0.504701	>	-5.19745		-0.153383	>	-5.19745		Body
	-0.505704	>	-2.00553		0.209023	>	-2.00553		TSS200
	-0.505704	>	-2.73155		-0.269173	>	-2.73155		Body
	-0.506118	>	-3.03429		-0.33985	>	-3.03429		TSS200
	-0.507173	>	-4.20864		0.0661654	>	-4.20864		TSS1500
	-0.507531	>	-2.21036		0.637594	<	-2.21036		TSS1500
	-0.508271	>	-3.58313		-0.42406	>	-3.58313		Body
	-0.508271	>	-3.18153		0.553383	<	-3.18153		Body
	-0.508462	>	-2.915		-0.745865	>	-2.915		TSS200
	-0.509106	>	-3.03026		0	>	-3.03026		TSS200
	-0.509106	>	-4.41043		-0.675188	>	-4.41043		TSS200
	-0.509588	>	-3.41952		0.129323	>	-3.41952		Body
	-0.510103	>	-5.9338		-0.312782	>	-5.9338		TSS200
	-0.510807	>	-4.89619		-0.515789	>	-4.89619		TSS1500
	-0.511278	>	-2.36557		-0.341353	>	-2.36557		Body
	-0.511284	>	-3.58313		-0.733835	>	-3.58313		TSS200
	-0.511639	>	-2.20561		0.145865	>	-2.20561		TSS200
	-0.511921	>	-2.40871		-0.658647	>	-2.40871		TSS200
	-0.512046	>	-2.37769		0.443609	<	-2.37769		TSS1500
	-0.512545	>	-2.67899		-0.330827	>	-2.67899		TSS200
	-0.513651	>	-2.07393		-0.790977	>	-2.07393		Body
	-0.51396	>	-5.67844		-0.141353	>	-5.67844		Body
	-0.514286	>	-2.53499		-0.254135	>	-2.53499		Body
	-0.514712	>	-2.48252		-0.518797	>	-2.48252		Body
	-0.514721	>	-2.0624		-0.651128	>	-2.0624		5UTR
	-0.515061	>	-2.29517		-0.043609	>	-2.29517		TSS1500
	-0.515536	>	-3.41952		0.0360902	>	-3.41952		1stExon
	-0.516736	>	-5.19745		-0.724812	>	-5.19745		Body
	-0.518102	>	-2.37769		0.0511278	>	-2.37769		3UTR
	-0.518141	>	-3.136		-0.694737	>	-3.136		TSS1500
	-0.519579	>	-2.72838		0.329323	>	-2.72838		TSS1500
	-0.519579	>	-3.41563		-0.309774	>	-3.41563		Body
	-0.519712	>	-2.915		-0.685714	>	-2.915		TSS1500
	-0.520004	>	-3.50397		-0.643609	>	-3.50397		TSS1500
	-0.521227	>	-2.21036		-0.466165	>	-2.21036		Body
	-0.521805	>	-14.8823		-0.395489	>	-14.8823		TSS1500
	-0.521951	>	-3.42888		-0.726316	>	-3.42888		TSS200
	-0.523931	>	-2.19832		-0.645113	>	-2.19832		TSS1500
	-0.524097	>	-2.07393		0.162406	>	-2.07393		TSS200
	-0.524257	>	-3.42888		-0.452632	>	-3.42888		Body
	-0.525467	>	-2.72838		0.0270677	>	-2.72838		Body
	-0.525603	>	-2.69477		-0.694737	>	-2.69477		TSS200
	-0.525603	>	-2.29517		-0.825564	>	-2.29517		TSS200
	-0.525773	>	-2.56786		0.0571429	>	-2.56786		Body
	-0.52854	>	-2.03793		-0.557895	>	-2.03793		TSS200
	-0.528803	>	-2.30667		-0.778947	>	-2.30667		Body
	-0.530318	>	-2.69477		-0.666165	>	-2.69477		TSS1500
	-0.530333	>	-3.25246		0.126316	>	-3.25246		TSS1500
	-0.531613	>	-8.03335		-0.709774	>	-8.03335		1stExon
	-0.531833	>	-2.28798		-0.416541	>	-2.28798		TSS1500
	-0.532834	>	-2.28798		0.203008	<	-2.28798		TSS200
	-0.533669	>	-2.25582		-0.193985	>	-2.25582		TSS200
	-0.534143	>	-3.41952		-0.792481	>	-3.41952		Body
	-0.534639	>	-3.03429		-0.730827	>	-3.03429		TSS1500
	-0.535338	>	-3.34267		-0.777444	>	-3.34267		TSS1500
	-0.535853	>	-3.41563		0.589474	>	-3.41563		5UTR
	-0.536379	>	-2.0624		-0.703759	>	-2.0624		5UTR
	-0.537894	>	-5.9338		-0.377444	>	-5.9338		TSS200
	-0.538117	>	-2.43465		-0.0120301	>	-2.43465		ExonBnd
	-0.539157	>	-3.25246		-0.529323	>	-3.25246		Body
	-0.539409	>	-2.85881		-0.0225564	>	-2.85881		TSS200
	-0.539477	>	-4.41043		-0.484211	>	-4.41043		TSS1500
	-0.539626	>	-2.15748		0.320301	>	-2.15748		Body
	-0.539904	>	-2.58693		-0.32782	>	-2.58693		5UTR
	-0.540584	>	-2.0624		-0.616541	>	-2.0624		TSS200
	-0.541694	>	-2.30667		-0.574436	>	-2.30667		Body
	-0.542368	>	-2.73155		-0.463158	>	-2.73155		1stExon
	-0.543286	>	-2.02409		-0.0360902	>	-2.02409		TSS1500
	-0.544361	>	-2.53499		-0.326316	>	-2.53499		Body
	-0.544566	>	-5.67844		0.240602	>	-5.67844		Body
	-0.545441	>	-2.29517		0.0466165	<	-2.29517		5UTR
	-0.54547	>	-2.69477		-0.609023	>	-2.69477		1stExon
	-0.545664	>	-2.66506		0.0586466	>	-2.66506		TSS200
	-0.547858	>	-2.40871		-0.589474	>	-2.40871		TSS1500
	-0.548501	>	-2.00737		-0.368421	>	-2.00737		1stExon
	-0.549438	>	-3.18153		-0.312782	>	-3.18153		TSS200
	-0.55005	>	-5.9338		-0.102256	>	-5.9338		TSS1500
	-0.55466	>	-2.01774		-0.47218	>	-2.01774		TSS1500
	-0.556077	>	-2.46381		-0.497744	>	-2.46381		Body
	-0.556188	>	-2.40871		-0.0646617	<	-2.40871		Body
	-0.556527	>	-2.0624		-0.554887	>	-2.0624		TSS200
	-0.556527	>	-2.00553		-0.572932	>	-2.00553		TSS1500
	-0.5566	>	-3.32633		-0.834586	>	-3.32633		TSS1500
	-0.557533	<	-2.08434		0.342857	>	-2.08434		Body
	-0.559107	>	-2.90488		-0.724812	>	-2.90488		TSS200
	-0.559269	>	-2.91287		-0.360902	>	-2.91287		TSS200
	-0.559398	>	-2.19832		0.0210526	>	-2.19832		5UTR
	-0.559657	>	-2.66506		-0.254135	>	-2.66506		5UTR
	-0.560242	>	-2.40871		-0.581955	>	-2.40871		5UTR
	-0.563965	>	-4.41043		-0.479699	>	-4.41043		TSS1500
	-0.56441	>	-3.34267		-0.684211	>	-3.34267		1stExon
	-0.564532	>	-2.51918		-0.580451	>	-2.51918		Body
	-0.564622	>	-2.00553		-0.00451128	>	-2.00553		TSS1500
	-0.56476	>	-2.57042		0.0661654	<	-2.57042		TSS1500
	-0.568306	>	-3.44655		-0.781955	>	-3.44655		1stExon
	-0.568306	>	-2.07996		-0.100752	>	-2.07996		TSS1500
	-0.568421	>	-3.58313		0.207519	<	-3.58313		TSS1500
	-0.568488	>	-3.15843		-0.497744	>	-3.15843		Body
	-0.569061	>	-2.1897		0.123308	>	-2.1897		Body
	-0.569278	>	-2.04952		0.123308	<	-2.04952		Body
	-0.569713	>	-2.07876		-0.0421053	>	-2.07876		Body
	-0.569815	>	-2.15748		-0.102256	>	-2.15748		5UTR
	-0.571733	>	-2.07876		-0.657143	>	-2.07876		5UTR
	-0.57208	>	-3.03429		-0.390977	>	-3.03429		Body
	-0.57229	>	-2.46381		-0.712782	>	-2.46381		5UTR
	-0.572834	>	-2.66506		0.246617	>	-2.66506		5UTR
	-0.573148	>	-2.90488		-0.730827	>	-2.90488		TSS1500
	-0.574063	>	-2.23955		0.431579	<	-2.23955		TSS1500
	-0.576808	>	-5.67844		-0.406015	>	-5.67844		Body
	-0.577947	>	-2.85881		-0.511278	>	-2.85881		1stExon
	-0.578872	>	-2.15748		0.500752	<	-2.15748		TSS1500
	-0.58032	>	-2.1897		-0.655639	>	-2.1897		Body
	-0.581136	>	-2.40871		-0.639098	>	-2.40871		TSS1500
	-0.581835	>	-3.15843		-0.604511	>	-3.15843		TSS200
	-0.582608	>	-2.08689		0.0300752	>	-2.08689		5UTR
	-0.584347	>	-5.19745		-0.378947	>	-5.19745		1stExon
	-0.584865	>	-3.58313		-0.861654	>	-3.58313		Body
	-0.584938	>	-3.34267		-0.730827	>	-3.34267		TSS1500
	-0.585389	>	-2.72838		0.136842	<	-2.72838		Body
	-0.586419	>	-2.90488		-0.696241	>	-2.90488		TSS1500
	-0.587439	>	-2.01496		-0.433083	>	-2.01496		TSS200
	-0.588822	>	-2.00553		-0.673684	>	-2.00553		Body
	-0.588864	>	-5.19745		-0.100752	>	-5.19745		Body
	-0.589411	>	-3.18153		-0.281203	>	-3.18153		TSS200
	-0.589438	>	-4.89619		-0.491729	>	-4.89619		TSS1500
	-0.590926	>	-2.01774		-0.828571	>	-2.01774		TSS1500
	-0.591211	>	-2.56395		-0.321805	>	-2.56395		Body
	-0.592053	>	-3.44655		-0.709774	>	-3.44655		TSS200
	-0.593374	>	-2.08689		-0.765414	>	-2.08689		Body
	-0.595476	>	-2.37769		-0.580451	>	-2.37769		Body
	-0.595489	>	-2.53499		-0.16391	>	-2.53499		Body
	-0.596231	>	-5.9338		-0.473684	>	-5.9338		TSS200
	-0.596393	>	-5.39814		-0.822556	>	-5.39814		TSS200
	-0.59774	>	-5.9338		-0.293233	>	-5.9338		TSS1500
	-0.598495	>	-2.915		-0.700752	>	-2.915		TSS200
	-0.599094	>	-3.04701		-0.759398	>	-3.04701		5UTR
	-0.599162	>	-3.136		-0.535338	>	-3.136		TSS200
	-0.599217	>	-2.25582		-0.615038	>	-2.25582		TSS200
	-0.600915	>	-2.07876		-0.724812	>	-2.07876		5UTR
	-0.602247	>	-3.15843		-0.270677	>	-3.15843		TSS200
	-0.605135	>	-3.32633		-0.700752	>	-3.32633		TSS200
	-0.610573	>	-2.06319		-0.0300752	>	-2.06319		TSS200
	-0.61135	>	-3.15843		-0.72782	>	-3.15843		TSS200
	-0.61208	>	-2.1897		-0.747368	>	-2.1897		Body
	-0.61233	>	-2.08689		-0.138346	>	-2.08689		TSS1500
	-0.617564	>	-3.18153		0.294737	>	-3.18153		Body
	-0.6182	>	-5.19745		-0.616541	>	-5.19745		1stExon
	-0.6182	>	-4.10553		-0.518797	>	-4.10553		1stExon
	-0.618589	>	-2.69477		-0.578947	>	-2.69477		TSS1500
	-0.6238	>	-3.42888		-0.628571	>	-3.42888		1stExon
	-0.624817	>	-3.44655		-0.396992	>	-3.44655		TSS1500
	-0.625799	>	-5.67844		-0.105263	>	-5.67844		Body
	-0.626507	>	-3.15843		-0.309774	>	-3.15843		TSS1500
	-0.627291	>	-2.30667		-0.766917	>	-2.30667		1stExon
	-0.627304	>	-14.8823		-0.437594	>	-14.8823		TSS1500
	-0.628806	>	-4.41043		0.371429	<	-4.41043		TSS1500
	-0.629438	>	-10.7989		-0.42406	>	-10.7989		Body
	-0.630321	>	-2.04952		0.0300752	>	-2.04952		Body
	-0.630437	>	-2.08689		-0.323308	>	-2.08689		Body
	-0.630625	>	-2.21036		0.105263	>	-2.21036		1stExon
	-0.632437	>	-2.15748		-0.213534	>	-2.15748		5UTR
	-0.633101	>	-2.72838		-0.637594	>	-2.72838		5UTR
	-0.634723	>	-4.41043		-0.798496	>	-4.41043		Body
	-0.637049	>	-4.32439		-0.434586	>	-4.32439		1stExon
	-0.637771	>	-3.50397		-0.715789	>	-3.50397		Body
	-0.637771	>	-2.29517		-0.830075	>	-2.29517		TSS200
	-0.641661	>	-2.61565		-0.544361	>	-2.61565		Body
	-0.643867	>	-3.18153		0.043609	>	-3.18153		Body
	-0.643976	>	-2.30667		-0.700752	>	-2.30667		TSS200
	-0.644603	>	-3.42888		-0.687218	>	-3.42888		TSS200
	-0.647591	>	-2.62764		-0.544361	>	-2.62764		TSS200
	-0.647677	>	-5.19745		-0.580451	>	-5.19745		1stExon
	-0.649061	>	-3.03429		-0.109774	>	-3.03429		TSS200
	-0.651534	>	-2.58849		0.311278	>	-2.58849		Body
	-0.652697	>	-2.01774		-0.348872	>	-2.01774		TSS200
	-0.654529	>	-3.58313		-0.754887	>	-3.58313		Body
	-0.65911	>	-2.73813		-0.851128	>	-2.73813		TSS1500
	-0.660399	>	-2.915		-0.724812	>	-2.915		Body
	-0.661145	>	-2.15696		-0.362406	>	-2.15696		Body
	-0.665664	>	-4.41043		-0.675188	>	-4.41043		TSS1500
	-0.667169	>	-3.15843		-0.481203	>	-3.15843		TSS200
	-0.667929	>	-3.58313		-0.854135	>	-3.58313		TSS1500
	-0.667929	>	-3.18153		-0.315789	>	-3.18153		TSS200
	-0.66825	>	-2.90488		-0.703759	>	-2.90488		TSS1500
	-0.668357	>	-3.15843		-0.663158	>	-3.15843		Body
	-0.668672	>	-3.25246		-0.511278	>	-3.25246		Body
	-0.669611	>	-3.58313		-0.111278	>	-3.58313		ExonBnd
	-0.670677	>	-2.915		-0.64812	>	-2.915		1stExon
	-0.672265	>	-2.40871		-0.336842	>	-2.40871		TSS200
	-0.673928	>	-2.12785		-0.393985	>	-2.12785		Body
	-0.674262	>	-2.01774		-0.718797	>	-2.01774		TSS1500
	-0.677712	>	-2.25582		-0.625564	>	-2.25582		TSS200
	-0.680486	>	-2.66506		-0.103759	>	-2.66506		TSS200
	-0.685242	>	-3.02642		-0.457143	>	-3.02642		TSS1500
	-0.686383	>	-2.01774		0.0270677	>	-2.01774		TSS200
	-0.687218	>	-2.1897		-0.221053	>	-2.1897		Body
	-0.689733	>	-3.20461		-0.0616541	>	-3.20461		TSS1500
	-0.691266	>	-2.915		-0.261654	>	-2.915		TSS1500
	-0.694157	>	-2.69477		-0.643609	>	-2.69477		TSS200
	-0.69755	>	-2.0375		-0.709774	>	-2.0375		TSS200
	-0.70252	>	-2.07876		-0.697744	>	-2.07876		TSS200
	-0.705528	>	-14.8823		0.267669	>	-14.8823		TSS1500
	-0.70793	>	-2.915		-0.0586466	>	-2.915		TSS1500
	-0.710005	>	-3.58313		-0.709774	>	-3.58313		TSS200
	-0.710794	>	-2.62764		-0.685714	>	-2.62764		TSS1500
	-0.712444	>	-2.25582		-0.383459	>	-2.25582		TSS200
	-0.714722	>	-2.25582		-0.0556391	>	-2.25582		1stExon
	-0.715987	>	-2.73155		-0.442105	>	-2.73155		1stExon
	-0.717773	>	-2.23955		0.572932	<	-2.23955		1stExon
	-0.721515	>	-2.29517		-0.781955	>	-2.29517		TSS1500
	-0.72367	>	-2.40871		-0.0240601	>	-2.40871		Body
	-0.729817	>	-2.90488		-0.706767	>	-2.90488		TSS1500
	-0.731528	>	-2.40871		-0.503759	>	-2.40871		TSS200
	-0.73487	>	-2.90488		-0.676692	>	-2.90488		TSS1500
	-0.751537	>	-2.915		0.311278	>	-2.915		TSS1500
	-0.765154	>	-3.32633		-0.72782	>	-3.32633		1stExon
	-0.79281	>	-4.41043		-0.368421	>	-4.41043		TSS200
	-0.795883	>	-3.58313		-0.748872	>	-3.58313		TSS200
	-0.806798	>	-3.15843		-0.541353	>	-3.15843		TSS1500
	-0.835071	>	-2.40871		-0.774436	>	-2.40871		TSS1500
	-0.846387	>	-2.29517		-0.642105	>	-2.29517		5UTR
