# Supplementary material for: 5-Hydroxymethylcytosine preferentially targets genes upregulated in isocitrate dehydrogenase 1 mutant high-grade glioma
Source: Acta Neuropathol. 2018 Feb 10;135(4):617–34. doi: 10.1007/s00401-018-1821-3 (PMC5978937; doi:10.1007/s00401-018-1821-3)
Supplement: Supplementary file 22 — Supplementary material 22 (XLSX 1043 kb) [file 401_2018_1821_MOESM22_ESM.xlsx]

## Sheet: hMeDIP IDH1 mutant
Supplemental Table 12: hMeDIP-Seq analysis IDH1 mutant
Gene Name	ensembl	IDH1_positive.counts.mean	IDH1_negative.counts.mean	ISets1.counts.mean	ISets2.counts.mean	edgeR.logFC	edgeR.logCPM	edgeR.p.value	edgeR.adj.p.value
WNT5B	ENSG00000111186	3	1.33333	3.84	3.7	1.21238	-1.34084	4.22446e-05	0.0436866
RP11-397C18.2	ENSG00000235410	3	1.28571	3.52	3.35	1.23454	-1.33584	2.23241e-05	0.0301442
FRMD4A	ENSG00000151474	3	1.28571	3.52	3.35	1.23454	-1.33584	2.23241e-05	0.0301442
MSI2	ENSG00000153944	3	1.2381	4.12	5.7	1.28247	-1.3288	2.49848e-05	0.0322343
DLG2	ENSG00000150672	3	1.2381	2.92	1.9	1.28278	-1.35052	1.74104e-05	0.0259798
PARD3	ENSG00000148498	3	1.14286	2.68	2.3	1.36838	-1.36642	4.84891e-05	0.0472047
DNAH8	ENSG00000124721	3	1.14286	3.28	2.85	1.38644	-1.35856	1.21497e-05	0.0205797
NLN	ENSG00000123213	3	1.14286	2.64	2.85	1.38744	-1.34478	1.22072e-05	0.0206561
KCNE4	ENSG00000152049	3	1.14286	2.56	2.45	1.39702	-1.3696	3.12785e-05	0.0368082
LSAMP	ENSG00000185565	3	1.09524	2.76	3.3	1.46889	-1.34902	4.60377e-05	0.0458469
JAG1	ENSG00000101384	3	1.04762	4.96	4.2	1.52003	-1.38519	2.71518e-05	0.0338192
NEBL	ENSG00000078114	3	1.04762	2.72	2.1	1.53149	-1.36335	2.04354e-05	0.0285941
IGFBP7	ENSG00000163453	3	1	3.32	4.35	1.58217	-1.38439	2.19884e-05	0.0298313
SPON1	ENSG00000152268	3	1	3.6	3.85	1.60568	-1.39181	5.15901e-05	0.0488339
FAM129B	ENSG00000136830	3	0.952381	3.88	3.95	1.62539	-1.39331	2.08027e-05	0.0288923
OLFM1	ENSG00000130558	3	0.952381	4.52	5.2	1.65749	-1.37923	1.59462e-05	0.0245174
GLI2	ENSG00000074047	3	0.904762	4.04	4.75	1.67752	-1.39068	1.72752e-05	0.025847
RP11-363D14.1	ENSG00000235480	3	0.904762	3.92	3.95	1.7048	-1.3898	4.68726e-06	0.0109214
SQSTM1	ENSG00000161011	3	0.857143	2.36	2.8	1.7051	-1.41705	2.34697e-05	0.031074
FAM46A	ENSG00000112773	3	0.904762	2.72	2.75	1.71773	-1.37813	9.13729e-06	0.0170633
PAX6	ENSG00000007372	3	0.857143	2.48	3.1	1.77347	-1.4072	2.44292e-06	0.0070852
RCN1	ENSG00000049449	3	0.857143	2.48	3.1	1.77347	-1.4072	2.44292e-06	0.0070852
N6AMT2	ENSG00000150456	3	0.809524	3.4	3.05	1.79704	-1.43494	3.14951e-06	0.00838976
FAM46A	ENSG00000112773	3	0.809524	2.8	3.3	1.83818	-1.39805	8.66707e-07	0.0034785
TCF7	ENSG00000081059	3	0.761905	2.04	3.5	1.8864	-1.42348	2.20969e-05	0.029919
ZFHX4-AS1	ENSG00000253661	3	0.761905	3.68	4	1.89369	-1.43678	5.24946e-07	0.00241934
PICK1	ENSG00000100151	3	0.666667	3.8	3.55	1.98948	-1.47428	2.55839e-05	0.0326426
RP5-1039K5.13	ENSG00000233739	3	0.666667	3.8	3.55	1.98948	-1.47428	2.55839e-05	0.0326426
CTB-35F21.1	ENSG00000249526	3	0.666667	3.72	3.7	2.06912	-1.417	2.83277e-06	0.00781002
RP11-638I2.4	ENSG00000258982	3	0.52381	3.72	3.15	2.22082	-1.49233	2.50244e-05	0.032267
RP11-163N6.2	ENSG00000251396	3	0.571429	3.16	3.95	2.22536	-1.44629	2.04712e-06	0.00630777
DLGAP3	ENSG00000116544	3	0.52381	3.56	3.55	2.29777	-1.47696	1.05776e-07	0.000768833
FRZB	ENSG00000162998	3	0.52381	3.44	4.4	2.30106	-1.48421	7.70858e-07	0.0031759
FAM46A	ENSG00000112773	3	0.52381	2.76	3.2	2.318	-1.48819	4.49301e-07	0.00216464
KNDC1	ENSG00000171798	3	0.47619	3.2	2.9	2.4625	-1.46262	8.88999e-07	0.00353903
HNRNPF	ENSG00000169813	3	0.428571	2.52	3.35	2.48506	-1.50201	1.15283e-06	0.004237
PRKD3	ENSG00000115825	3	0.428571	3.8	3.55	2.59201	-1.45999	7.07725e-09	0.000107955
ZFHX3	ENSG00000140836	3.04167	1.19048	2.12	2.3	1.36075	-1.34804	1.95623e-05	0.0278755
FBXO18	ENSG00000134452	3.04167	1.19048	2.96	2	1.3635	-1.34322	4.79227e-05	0.0468892
SMARCD3	ENSG00000082014	3.04167	1.04762	3.28	5.1	1.53137	-1.37371	1.54836e-05	0.0240724
C12orf49	ENSG00000111412	3.04167	1.04762	3.64	4.05	1.58032	-1.35468	9.52901e-06	0.0175485
SLC23A2	ENSG00000089057	3.04167	1	3.16	4.1	1.58514	-1.37177	1.50497e-05	0.0236068
FAM107B	ENSG00000065809	3.04167	1	4.84	2.15	1.59748	-1.3768	2.55357e-06	0.00729902
SNX24	ENSG00000064652	3.04167	0.904762	3.32	3.25	1.69078	-1.38899	2.13274e-05	0.029286
PTEN	ENSG00000171862	3.04167	0.904762	2.52	1.55	1.70227	-1.36545	2.29335e-05	0.0306369
CD9	ENSG00000010278	3.04167	0.904762	3.88	4.15	1.73868	-1.37516	3.65688e-05	0.0402357
DOCK1	ENSG00000150760	3.04167	0.857143	2.52	2.75	1.75336	-1.41042	1.53328e-06	0.00518074
SOX6	ENSG00000110693	3.04167	0.857143	2.88	2.9	1.79515	-1.39622	2.80597e-07	0.00153829
GLI2	ENSG00000074047	3.04167	0.809524	4.6	4.75	1.84428	-1.39948	2.16306e-06	0.00654983
SHISA9	ENSG00000237515	3.04167	0.809524	2.48	2.3	1.85953	-1.39082	1.03104e-05	0.0184828
EFNA3	ENSG00000143590	3.04167	0.666667	4.12	3.8	2.02981	-1.455	2.7926e-06	0.00773672
EFNA3	ENSG00000251246	3.04167	0.666667	4.12	3.8	2.02981	-1.455	2.7926e-06	0.00773672
DOC2B	ENSG00000272636	3.04167	0.619048	3.36	4.25	2.05813	-1.48728	1.82008e-05	0.0266574
MGST2	ENSG00000085871	3.04167	0.666667	3.04	3.25	2.133	-1.41248	8.82542e-07	0.00351847
MAML3	ENSG00000196782	3.04167	0.666667	3.04	3.25	2.133	-1.41248	8.82542e-07	0.00351847
GDNF	ENSG00000168621	3.04167	0.619048	3.84	3.7	2.16694	-1.46175	2.97317e-09	5.78843e-05
ELMSAN1	ENSG00000156030	3.04167	0.619048	2.76	3	2.18405	-1.4299	1.31386e-07	0.000890404
HNRNPF	ENSG00000169813	3.04167	0.571429	2	2.85	2.21858	-1.45405	1.63896e-06	0.00543333
LZTS2	ENSG00000107816	3.04167	0.571429	2.96	2.15	2.2429	-1.47799	3.52344e-05	0.0393385
PIEZO1	ENSG00000103335	3.04167	0.52381	2.68	2.3	2.39639	-1.46975	1.05522e-06	0.0039945
RFX4	ENSG00000111783	3.04167	0.47619	3.44	3.95	2.45404	-1.46803	1.04892e-09	2.81129e-05
RP11-144F15.1	ENSG00000257545	3.04167	0.47619	3.44	3.95	2.45404	-1.46803	1.04892e-09	2.81129e-05
CTB-35F21.1	ENSG00000249526	3.04167	0.428571	3.44	4.15	2.5874	-1.46094	9.417e-09	0.000130424
PARD3	ENSG00000148498	3.08333	1.38095	2.72	2	1.17795	-1.3162	4.05647e-05	0.0427844
RPL35AP22	ENSG00000235133	3.08333	1.33333	4.48	3.5	1.226	-1.29864	8.58377e-06	0.0163822
NPLOC4	ENSG00000182446	3.08333	1.2381	1.92	2.05	1.33583	-1.32949	3.2986e-05	0.0379297
ABLIM1	ENSG00000099204	3.08333	1.2381	2.24	2.05	1.33778	-1.31727	3.31162e-05	0.0380144
RP11-526P5.2	ENSG00000235281	3.08333	1.19048	3.6	2.4	1.37434	-1.32258	8.86767e-06	0.0167555
RP11-118K6.2	ENSG00000234182	3.08333	1.09524	3.4	2.75	1.48503	-1.35375	1.65592e-05	0.0251378
ZMAT4	ENSG00000165061	3.08333	1.04762	3.92	3.55	1.53589	-1.35689	3.35328e-06	0.0087277
FAM155A	ENSG00000204442	3.08333	1.04762	3.84	3.2	1.54869	-1.35466	1.63732e-05	0.0249485
LEPREL4	ENSG00000141696	3.08333	1.04762	3.08	3.45	1.55223	-1.36142	1.83238e-05	0.0267726
PLEKHA7	ENSG00000166689	3.08333	1	2.68	4.3	1.58892	-1.392	1.44323e-05	0.023006
GABRR2	ENSG00000111886	3.08333	1	2.8	3	1.60591	-1.34321	2.09448e-05	0.0290273
CXCL12	ENSG00000107562	3.08333	1.04762	3.68	3.1	1.61228	-1.33818	1.34557e-05	0.0219633
ZDHHC14	ENSG00000175048	3.08333	0.857143	3.48	3.35	1.78857	-1.39192	1.07699e-05	0.0190183
OPCML	ENSG00000183715	3.08333	0.857143	5.48	4.5	1.79856	-1.38496	1.30911e-06	0.00466241
TTLL2	ENSG00000120440	3.08333	0.857143	3.6	3.25	1.79958	-1.38353	3.16865e-07	0.00167671
RP11-610P16.1	ENSG00000251611	3.08333	0.809524	3.24	3.35	1.81847	-1.41315	3.20662e-06	0.00846817
MDGA2	ENSG00000139915	3.08333	0.857143	1.8	2.05	1.82797	-1.38032	1.35014e-06	0.00476322
MDGA2	ENSG00000272781	3.08333	0.857143	1.8	2.05	1.82797	-1.38032	1.35014e-06	0.00476322
LPP-AS2	ENSG00000270959	3.08333	0.857143	3.76	4.1	1.83364	-1.36901	1.37082e-05	0.0222555
RP11-316O14.1	ENSG00000268603	3.08333	0.809524	3.32	4.05	1.83873	-1.43225	1.63659e-05	0.0249473
AC053503.11	ENSG00000227432	3.08333	0.809524	3.32	4.05	1.83873	-1.43225	1.63659e-05	0.0249473
SPEG	ENSG00000072195	3.08333	0.809524	3.32	4.05	1.83873	-1.43225	1.63659e-05	0.0249473
SLITRK5	ENSG00000165300	3.08333	0.809524	3.52	3.45	1.84547	-1.40811	1.97216e-07	0.00120305
C12orf68	ENSG00000177875	3.08333	0.809524	4.16	4.05	1.84846	-1.40477	1.90796e-06	0.0060141
EFNB2	ENSG00000125266	3.08333	0.857143	2.48	2.05	1.85867	-1.37972	5.15179e-06	0.0116602
NR2F6	ENSG00000160113	3.08333	0.761905	2.52	3	1.89531	-1.41374	1.9566e-05	0.0278765
AC010646.3	ENSG00000269095	3.08333	0.761905	2.52	3	1.89531	-1.41374	1.9566e-05	0.0278765
CBR1	ENSG00000159228	3.08333	0.666667	3.36	4.25	1.96998	-1.43774	2.67554e-05	0.0335102
SETD4	ENSG00000185917	3.08333	0.666667	3.36	4.25	1.96998	-1.43774	2.67554e-05	0.0335102
AP000688.14	ENSG00000230212	3.08333	0.666667	3.36	4.25	1.96998	-1.43774	2.67554e-05	0.0335102
MACROD1	ENSG00000133315	3.08333	0.714286	3.64	3.75	1.99237	-1.43875	1.73648e-06	0.00564418
RP11-21A7A.2	ENSG00000256824	3.08333	0.714286	3.64	3.75	1.99237	-1.43875	1.73648e-06	0.00564418
CCND2-AS1	ENSG00000256164	3.08333	0.714286	4.64	3.2	2.0051	-1.43668	1.70209e-05	0.0255714
CCND2-AS2	ENSG00000255920	3.08333	0.714286	4.64	3.2	2.0051	-1.43668	1.70209e-05	0.0255714
CFLAR	ENSG00000003402	3.08333	0.714286	3.4	4.9	2.02191	-1.41791	2.91846e-09	5.71318e-05
NTNG2	ENSG00000196358	3.08333	0.714286	3.28	3.35	2.04983	-1.39762	5.43969e-08	0.00046749
GDNF	ENSG00000168621	3.08333	0.666667	3.76	3.75	2.07646	-1.44499	2.00718e-07	0.00121815
FRYL	ENSG00000075539	3.08333	0.666667	2.28	2.1	2.12377	-1.40872	2.38917e-07	0.00137716
CTB-35F21.1	ENSG00000249526	3.08333	0.619048	3.24	4.3	2.15993	-1.4277	1.26024e-06	0.00453028
FKBP5	ENSG00000096060	3.08333	0.571429	2.2	2.65	2.25305	-1.47222	3.34212e-05	0.0381888
NRG2	ENSG00000158458	3.08333	0.428571	1.72	1.4	2.50425	-1.49003	3.01434e-06	0.00814119
PPIL6	ENSG00000185250	3.08333	0.47619	1.88	1.35	2.5526	-1.44016	3.27003e-10	1.29633e-05
AC005013.1	ENSG00000255690	3.08333	0.380952	4	5.35	2.56416	-1.51563	5.25611e-05	0.0493754
TRIL	ENSG00000176734	3.08333	0.380952	4	5.35	2.56416	-1.51563	5.25611e-05	0.0493754
HEBP2	ENSG00000051620	3.08333	0.428571	2.88	2.9	2.61412	-1.46967	1.46813e-13	1.0447e-07
SERPINB6	ENSG00000124570	3.08333	0.333333	3.12	2.8	2.92137	-1.47329	5.38981e-08	0.000464888
GRM7	ENSG00000196277	3.125	1.33333	3.4	3.7	1.24021	-1.31443	5.07721e-05	0.0484002
PRTFDC1	ENSG00000099256	3.125	1.28571	2	1.4	1.29304	-1.32888	3.14458e-05	0.0369005
SLC7A11	ENSG00000151012	3.125	1.2381	3.16	3.5	1.33748	-1.31271	1.77649e-05	0.0262568
BMP7	ENSG00000101144	3.125	1.09524	3.64	4.85	1.49198	-1.35435	2.79531e-05	0.0344107
CTC-467M3.3	ENSG00000250377	3.125	1.09524	4.28	4.15	1.49211	-1.3363	3.13465e-05	0.0368376
CTC-467M3.2	ENSG00000250555	3.125	1.09524	4.28	4.15	1.49211	-1.3363	3.13465e-05	0.0368376
CTC-467M3.1	ENSG00000245864	3.125	1.09524	4.28	4.15	1.49211	-1.3363	3.13465e-05	0.0368376
FRMD4A	ENSG00000151474	3.125	1	2.92	1.8	1.59745	-1.35615	6.31453e-06	0.0133711
RP11-463C8.4	ENSG00000259164	3.125	0.952381	3.64	3.65	1.62288	-1.39592	2.70932e-05	0.0337901
TMEM63C	ENSG00000165548	3.125	0.952381	3.64	3.65	1.62288	-1.39592	2.70932e-05	0.0337901
PTRF	ENSG00000177469	3.125	0.952381	3.08	3.5	1.64922	-1.38998	4.90032e-05	0.047494
SLITRK5	ENSG00000165300	3.125	0.952381	3.96	3.4	1.67822	-1.36314	9.23e-08	0.000699468
RPS20P4	ENSG00000241907	3.125	0.952381	3.48	4.75	1.69679	-1.36053	2.77978e-06	0.00770872
HMGXB3	ENSG00000113716	3.125	0.952381	3.48	4.75	1.69679	-1.36053	2.77978e-06	0.00770872
ATXN7	ENSG00000163635	3.125	1	3.12	3.15	1.70504	-1.35714	2.42436e-05	0.0316163
RP11-104H15.10	ENSG00000272884	3.125	0.857143	2.96	3.8	1.77032	-1.40656	2.36199e-05	0.0311652
CHRNB1	ENSG00000170175	3.125	0.857143	2.96	3.8	1.77032	-1.40656	2.36199e-05	0.0311652
MGST2	ENSG00000085871	3.125	0.857143	3	2.6	1.82893	-1.36013	5.3165e-07	0.00244548
MAML3	ENSG00000196782	3.125	0.857143	3	2.6	1.82893	-1.36013	5.3165e-07	0.00244548
COLCA2	ENSG00000214290	3.125	0.809524	3.76	3.6	1.83363	-1.41553	3.16863e-06	0.00841717
COLCA1	ENSG00000196167	3.125	0.809524	3.76	3.6	1.83363	-1.41553	3.16863e-06	0.00841717
RBP1	ENSG00000114115	3.125	0.761905	4.64	2.6	1.90665	-1.42827	1.22164e-06	0.00443069
RP11-319G6.1	ENSG00000248932	3.125	0.761905	4.64	2.6	1.90665	-1.42827	1.22164e-06	0.00443069
FAM86FP	ENSG00000164845	3.125	0.714286	3.12	3.25	1.98828	-1.41996	6.51432e-07	0.00281966
NRP2	ENSG00000118257	3.125	0.714286	3.08	3.85	2.06404	-1.40267	3.86451e-06	0.00958259
RP11-463C8.4	ENSG00000259164	3.125	0.666667	3.32	3.35	2.07265	-1.44625	7.202e-07	0.00303246
TMEM63C	ENSG00000165548	3.125	0.666667	3.32	3.35	2.07265	-1.44625	7.202e-07	0.00303246
LGALS3	ENSG00000131981	3.125	0.619048	2.36	4.15	2.12493	-1.45481	3.44171e-05	0.0388348
CARD10	ENSG00000100065	3.125	0.619048	3.16	3	2.14211	-1.46476	5.23623e-05	0.0492504
PAX6	ENSG00000007372	3.125	0.190476	3.36	2.35	3.41811	-1.50087	2.49911e-11	2.4253e-06
RCN1	ENSG00000049449	3.125	0.190476	3.36	2.35	3.41811	-1.50087	2.49911e-11	2.4253e-06
ARHGAP19-SLIT1	ENSG00000269891	3.16667	1.38095	2.28	1.4	1.25468	-1.29625	3.857e-05	0.0415722
SLIT1	ENSG00000187122	3.16667	1.38095	2.28	1.4	1.25468	-1.29625	3.857e-05	0.0415722
PTER	ENSG00000165983	3.16667	1.2381	3.28	1.5	1.36212	-1.32067	1.85411e-05	0.0269478
FBXO18	ENSG00000134452	3.16667	1.14286	3.72	2.3	1.4554	-1.32615	2.9677e-05	0.0356599
ITPR2	ENSG00000123104	3.16667	1.14286	4.4	4.6	1.46573	-1.31331	4.08493e-05	0.0429268
KIF19	ENSG00000196169	3.16667	1.14286	3.64	5.25	1.46588	-1.33845	5.32654e-05	0.0496991
ANKRD34A	ENSG00000181039	3.16667	1.09524	4.36	3.95	1.5348	-1.32876	4.76745e-06	0.0110594
ELMSAN1	ENSG00000156030	3.16667	1.09524	3.56	2.8	1.53589	-1.32515	5.24797e-06	0.0118289
NBEA	ENSG00000172915	3.16667	1	3.36	3.25	1.63074	-1.37712	2.95706e-06	0.00803746
RP11-395D3.1	ENSG00000232211	3.16667	1	4.24	4.3	1.64681	-1.35643	1.83128e-05	0.026769
PARD3	ENSG00000148498	3.16667	1	2.48	1.5	1.64806	-1.35173	5.72641e-06	0.0125311
FAM46A	ENSG00000112773	3.16667	0.952381	2.64	3.45	1.70646	-1.34722	4.9285e-06	0.0113196
AC092675.4	ENSG00000227987	3.16667	0.904762	3.64	3.8	1.73083	-1.37178	3.00512e-06	0.00812464
CNGA3	ENSG00000144191	3.16667	0.904762	3.64	3.8	1.73083	-1.37178	3.00512e-06	0.00812464
AC092675.3	ENSG00000222000	3.16667	0.904762	3.64	3.8	1.73083	-1.37178	3.00512e-06	0.00812464
RP11-563J2.2	ENSG00000215244	3.16667	0.904762	2.48	2	1.77401	-1.36189	7.51822e-07	0.00312597
ASTN2	ENSG00000148219	3.16667	0.904762	3.76	3.45	1.78728	-1.37083	1.17765e-05	0.0201609
MAFG-AS1	ENSG00000265688	3.16667	0.904762	3.64	4.75	1.79428	-1.36256	2.99246e-05	0.0358545
ARID5B	ENSG00000150347	3.16667	0.904762	3.64	2.5	1.8422	-1.34553	3.72075e-06	0.00933913
CTD-2376I4.2	ENSG00000272081	3.16667	0.857143	4.2	4.7	1.84301	-1.37433	3.48486e-07	0.00180808
PAX6	ENSG00000007372	3.16667	0.809524	2.72	4	1.88506	-1.3957	1.78883e-07	0.00112498
RCN1	ENSG00000049449	3.16667	0.809524	2.72	4	1.88506	-1.3957	1.78883e-07	0.00112498
ACBD4	ENSG00000181513	3.16667	0.666667	2.84	3.45	2.11155	-1.41863	2.09341e-06	0.00640663
RP11-87G24.3	ENSG00000267568	3.16667	0.666667	3.32	3.9	2.12963	-1.40422	3.61275e-09	6.71316e-05
AC093388.3	ENSG00000233654	3.16667	0.47619	4.32	4.65	2.50586	-1.45381	1.44227e-06	0.00498084
RFX4	ENSG00000111783	3.16667	0.428571	2.52	3.65	2.65093	-1.44161	3.57537e-13	1.52647e-07
RP11-144F15.1	ENSG00000257545	3.16667	0.428571	2.52	3.65	2.65093	-1.44161	3.57537e-13	1.52647e-07
NFKBIZ	ENSG00000144802	3.16667	0.380952	2.44	3.3	2.69519	-1.49073	2.98076e-06	0.0080772
TGFBR3L	ENSG00000260001	3.16667	0.333333	2.8	2.85	2.705	-1.52842	3.79297e-05	0.0411406
DPYSL5	ENSG00000157851	3.16667	0.380952	3.8	3.5	2.76608	-1.46455	2.98902e-12	5.57456e-07
HPCAL1	ENSG00000115756	3.16667	0.333333	3.52	4.95	2.88181	-1.48964	4.92221e-09	8.39496e-05
NPAS3	ENSG00000151322	3.20833	1.33333	3.08	2.85	1.32118	-1.27523	2.81654e-05	0.0345525
GALNT13	ENSG00000144278	3.20833	1.28571	3.12	2.85	1.32688	-1.28855	6.27858e-06	0.0133267
FAM35A	ENSG00000122376	3.20833	1.2381	1.72	2	1.37206	-1.31282	3.53743e-05	0.0394513
DISC1	ENSG00000162946	3.20833	1.2381	3.76	4.5	1.37854	-1.30432	1.74797e-06	0.00566153
GOLGA2P7	ENSG00000225151	3.20833	1.09524	2	1.4	1.52119	-1.3172	2.08921e-05	0.0289797
ZMIZ1	ENSG00000108175	3.20833	1.09524	2.12	2.05	1.53682	-1.33454	3.37323e-05	0.0383746
HIVEP1	ENSG00000095951	3.20833	1.09524	2.76	2.45	1.53814	-1.32256	4.17977e-06	0.0101045
JMJD1C	ENSG00000171988	3.20833	1.09524	1.92	1.35	1.5908	-1.31908	1.21685e-05	0.0206044
RP11-624C23.1	ENSG00000253535	3.20833	1.04762	4.8	4.1	1.60723	-1.3214	8.16985e-06	0.0158776
FRMD4A	ENSG00000151474	3.20833	1.04762	3.36	2.05	1.60864	-1.32342	2.82978e-06	0.00781002
RP11-624M8.1	ENSG00000237742	3.20833	1	3.12	2.15	1.63816	-1.34934	1.90133e-06	0.00600383
AQP4-AS1	ENSG00000260372	3.20833	1	3.4	2.65	1.68187	-1.32553	1.28087e-05	0.0213381
MACROD1	ENSG00000133315	3.20833	0.952381	3.72	4	1.68944	-1.37368	5.84118e-06	0.0126994
RP11-21A7A.2	ENSG00000256824	3.20833	0.952381	3.72	4	1.68944	-1.37368	5.84118e-06	0.0126994
SP5	ENSG00000204335	3.20833	0.904762	3.4	3.75	1.70969	-1.39016	2.98504e-05	0.0357871
ZNRF3	ENSG00000183579	3.20833	0.952381	3.68	4	1.71718	-1.35837	2.31529e-06	0.00685045
FAM46A	ENSG00000112773	3.20833	0.952381	2.72	3.5	1.72139	-1.3361	7.96158e-07	0.00325689
FAM129B	ENSG00000136830	3.20833	0.952381	2.88	3.25	1.74113	-1.35345	3.67442e-06	0.00926533
DNER	ENSG00000187957	3.20833	0.952381	2.84	2.35	1.74421	-1.35393	2.10246e-05	0.0290926
DDN	ENSG00000181418	3.20833	0.857143	3.08	4.6	1.823	-1.37231	4.71564e-07	0.00224155
RP11-386G11.5	ENSG00000257913	3.20833	0.857143	3.08	4.6	1.823	-1.37231	4.71564e-07	0.00224155
RP11-610P16.1	ENSG00000251611	3.20833	0.809524	3.04	3	1.85939	-1.39319	2.10291e-06	0.00642509
RP11-677M14.3	ENSG00000250073	3.20833	0.761905	3.36	3.5	1.8832	-1.40814	3.86953e-05	0.0416252
CBR1	ENSG00000159228	3.20833	0.714286	3.84	4.6	1.93012	-1.39467	4.50778e-05	0.045271
SETD4	ENSG00000185917	3.20833	0.714286	3.84	4.6	1.93012	-1.39467	4.50778e-05	0.045271
AP000688.14	ENSG00000230212	3.20833	0.714286	3.84	4.6	1.93012	-1.39467	4.50778e-05	0.045271
IL17D	ENSG00000172458	3.20833	0.761905	3.6	3.2	2.00252	-1.37608	2.9254e-08	0.000297808
RP11-800A3.7	ENSG00000257038	3.20833	0.619048	3.88	3.4	2.18658	-1.42281	5.86354e-07	0.00262005
ARHGEF17	ENSG00000110237	3.20833	0.619048	3.88	3.4	2.18658	-1.42281	5.86354e-07	0.00262005
SPON1	ENSG00000152268	3.20833	0.619048	3.32	3.1	2.20855	-1.42741	1.12675e-06	0.00416833
NTAN1	ENSG00000157045	3.20833	0.571429	3.6	3.35	2.27758	-1.44095	1.9775e-06	0.00616106
PDXDC1	ENSG00000179889	3.20833	0.571429	3.6	3.35	2.27758	-1.44095	1.9775e-06	0.00616106
EZR	ENSG00000092820	3.20833	0.571429	2.56	3.5	2.3261	-1.41154	8.76064e-09	0.000124059
FAM46A	ENSG00000112773	3.20833	0.571429	3.8	3.6	2.32925	-1.42935	1.41451e-07	0.0009429
RHOQ	ENSG00000119729	3.20833	0.571429	2.92	3.75	2.37021	-1.4057	6.10304e-10	1.96066e-05
RP11-849I19.1	ENSG00000263146	3.20833	0.52381	3.04	3.55	2.44408	-1.43617	1.43732e-09	3.50869e-05
ZMIZ1	ENSG00000108175	3.20833	0.428571	2.68	1.75	2.51428	-1.47725	1.43871e-05	0.0229622
CTB-118N6.2	ENSG00000249167	3.20833	0.47619	2.48	2.3	2.5278	-1.43305	2.18617e-08	0.000242314
SERPINB6	ENSG00000124570	3.20833	0.380952	3.84	3.55	2.82683	-1.4572	2.13068e-07	0.0012659
MARVELD1	ENSG00000155254	3.20833	0.285714	3	3.3	3.00083	-1.49947	5.31852e-08	0.000460403
HNRNPF	ENSG00000169813	3.20833	0.285714	2.52	3	3.01834	-1.48838	9.70157e-08	0.000723913
KIAA1217	ENSG00000120549	3.25	1.47619	3.8	2.2	1.16167	-1.26104	3.09536e-05	0.0366168
ASB13	ENSG00000196372	3.25	1.47619	3.36	1.9	1.16189	-1.25602	3.33345e-05	0.0381339
ARHGAP42	ENSG00000165895	3.25	1.47619	1.68	1.65	1.19531	-1.25532	4.4418e-05	0.0448489
PRPF39	ENSG00000185246	3.25	1.42857	2.72	1.6	1.20879	-1.26381	1.72083e-05	0.0257794
GRAP2	ENSG00000100351	3.25	1.42857	3.28	2.85	1.24566	-1.27118	2.3807e-05	0.0312845
TMEM8A	ENSG00000129925	3.25	1.38095	2.84	2.2	1.27664	-1.26904	3.62254e-05	0.0400055
Z97634.3	ENSG00000236829	3.25	1.38095	2.84	2.2	1.27664	-1.26904	3.62254e-05	0.0400055
PRKG1	ENSG00000185532	3.25	1.2381	1.64	1.45	1.4003	-1.29186	2.23421e-05	0.0301591
C12orf68	ENSG00000177875	3.25	1.2381	3.16	3.4	1.40541	-1.29839	4.4346e-05	0.044812
RP11-627G23.1	ENSG00000255545	3.25	1.19048	3.4	2.85	1.45775	-1.30318	4.85202e-06	0.011199
PARD3	ENSG00000148498	3.25	1.14286	3.2	2.7	1.48723	-1.32248	7.1412e-06	0.0144899
C12orf68	ENSG00000177875	3.25	1.14286	3.36	3.7	1.50598	-1.3103	4.60892e-06	0.0107919
TRPC3	ENSG00000138741	3.25	1.14286	3.16	3.15	1.51256	-1.31011	1.59189e-05	0.0244922
RNF219-AS1	ENSG00000234377	3.25	1.14286	2.76	2.7	1.52095	-1.31307	4.06454e-06	0.00992547
RP11-363D14.1	ENSG00000235480	3.25	1.14286	3.48	3.45	1.53855	-1.31466	1.4177e-05	0.0227596
GALR1	ENSG00000166573	3.25	1.09524	3.4	3.5	1.56401	-1.34011	3.09207e-06	0.00828264
ATXN1	ENSG00000124788	3.25	1.04762	4	3.9	1.608	-1.32448	4.43095e-05	0.0447886
DNMBP	ENSG00000107554	3.25	1.04762	1.88	1.3	1.61416	-1.31882	2.37622e-05	0.031252
DNMBP-AS1	ENSG00000227695	3.25	1.04762	1.88	1.3	1.61416	-1.31882	2.37622e-05	0.031252
CACUL1	ENSG00000151893	3.25	1.04762	2.36	1.15	1.62583	-1.31313	7.62194e-07	0.00315514
GRIK2	ENSG00000164418	3.25	0.952381	2.48	2.6	1.73456	-1.33246	9.12391e-07	0.00359693
SLITRK5	ENSG00000165300	3.25	0.904762	3.28	3.05	1.77363	-1.36107	1.63545e-06	0.00542548
RP11-474P2.2	ENSG00000258096	3.25	0.904762	3.32	3.85	1.79789	-1.3447	4.81761e-05	0.0470093
MKX	ENSG00000150051	3.25	0.904762	3.84	2.5	1.81885	-1.34364	1.5945e-07	0.00103054
SPON1	ENSG00000152268	3.25	0.761905	3.52	3.65	1.9635	-1.3777	7.04141e-06	0.0143549
SPATA6L	ENSG00000106686	3.25	0.761905	3.32	3.95	1.97419	-1.38708	1.05081e-05	0.0187216
SEPHS1	ENSG00000086475	3.25	0.761905	2.52	2.65	2.02621	-1.34949	1.33516e-06	0.00472209
CTB-35F21.1	ENSG00000249526	3.25	0.714286	3.16	4.2	2.05394	-1.40241	7.04942e-08	0.00057133
HTRA1	ENSG00000166033	3.25	0.714286	3.08	2.3	2.09068	-1.38057	3.45586e-10	1.33649e-05
DLGAP3	ENSG00000116544	3.25	0.666667	3.36	3.4	2.11675	-1.41029	1.82264e-06	0.00582776
RBP1	ENSG00000114115	3.25	0.619048	4.2	2.8	2.17591	-1.43162	2.7519e-06	0.00765975
RP11-319G6.1	ENSG00000248932	3.25	0.619048	4.2	2.8	2.17591	-1.43162	2.7519e-06	0.00765975
RP13-977J11.2	ENSG00000256576	3.25	0.619048	3.96	4.6	2.23775	-1.41153	1.91855e-07	0.00118303
ARAP1	ENSG00000186635	3.25	0.52381	3.88	3.25	2.46418	-1.42498	5.03506e-10	1.70687e-05
ANXA5	ENSG00000164111	3.25	0.333333	1.96	3	2.99237	-1.42884	1.18941e-13	9.93453e-08
XPNPEP1	ENSG00000108039	3.29167	1.38095	1.96	1.4	1.27459	-1.28117	2.24591e-05	0.0302201
ARIH1	ENSG00000166233	3.29167	1.33333	2	1.6	1.31353	-1.27588	1.42357e-05	0.0228281
SGMS1	ENSG00000198964	3.29167	1.33333	2.88	2.55	1.31888	-1.277	5.40657e-06	0.0120812
KIAA0226L	ENSG00000102445	3.29167	1.28571	3.24	3.6	1.35519	-1.28903	2.30055e-05	0.0306907
PPP1R2P4	ENSG00000241353	3.29167	1.28571	3.24	3.6	1.35519	-1.28903	2.30055e-05	0.0306907
PCDH15	ENSG00000150275	3.29167	1.28571	2.6	2.3	1.36968	-1.28335	2.19791e-06	0.0066125
CAMK1D	ENSG00000183049	3.29167	1.28571	4.72	3.35	1.38848	-1.29049	4.96097e-05	0.0478018
CPNE8	ENSG00000139117	3.29167	1.2381	3.64	4.2	1.41146	-1.30563	1.31845e-06	0.00468323
ARMC4	ENSG00000169126	3.29167	1.2381	4.12	2.85	1.41175	-1.29796	1.7017e-05	0.0255714
PITPNC1	ENSG00000154217	3.29167	1.2381	3.2	3.05	1.41235	-1.29132	1.40055e-05	0.0225657
RP11-47I22.4	ENSG00000258989	3.29167	1.2381	3.76	4.1	1.41386	-1.28338	4.46115e-05	0.0449646
PRKCH	ENSG00000027075	3.29167	1.2381	3.76	4.1	1.41386	-1.28338	4.46115e-05	0.0449646
PRKG1	ENSG00000185532	3.29167	1.2381	3.36	2.7	1.41793	-1.28473	4.00384e-06	0.00981936
SGMS1	ENSG00000198964	3.29167	1.2381	2.32	2.15	1.41809	-1.28201	1.03185e-06	0.00392133
DOCK3	ENSG00000088538	3.29167	1.2381	2.44	2.2	1.49811	-1.27915	3.60593e-05	0.0399213
RP11-624C23.1	ENSG00000253535	3.29167	1.14286	4.52	4.1	1.52882	-1.29415	1.43689e-05	0.0229497
PTCH1	ENSG00000185920	3.29167	1.14286	3.48	3.05	1.52939	-1.30186	4.01411e-05	0.0425343
NODAL	ENSG00000156574	3.29167	1.04762	2.8	2.95	1.57578	-1.36106	3.79171e-05	0.0411401
COLCA2	ENSG00000214290	3.29167	1.04762	3.48	4.05	1.57772	-1.34304	5.1594e-05	0.0488343
COLCA1	ENSG00000196167	3.29167	1.04762	3.48	4.05	1.57772	-1.34304	5.1594e-05	0.0488343
LINC00472	ENSG00000233237	3.29167	1.09524	2.48	2.45	1.63347	-1.30867	1.30916e-05	0.0215902
RSU1	ENSG00000148484	3.29167	1.04762	3.56	2.8	1.63847	-1.32753	9.71587e-07	0.00376461
RPH3AL	ENSG00000181031	3.29167	1.04762	2.04	3.15	1.64948	-1.3386	3.97563e-05	0.0422769
RP11-563J2.2	ENSG00000215244	3.29167	1.04762	3	2.15	1.6598	-1.30961	3.4981e-06	0.00898792
BDH1	ENSG00000161267	3.29167	1	3.76	4.65	1.69487	-1.34229	8.72036e-06	0.0165733
C8orf88	ENSG00000253250	3.29167	0.952381	3.08	3.25	1.71822	-1.35986	7.88318e-06	0.0154896
KIAA1462	ENSG00000165757	3.29167	0.952381	3.24	2.95	1.75989	-1.31356	1.51722e-06	0.00514971
EHBP1L1	ENSG00000173442	3.29167	0.904762	2.72	2.3	1.77711	-1.36347	3.88701e-06	0.00961735
MLLT10	ENSG00000078403	3.29167	0.857143	2.56	2.25	1.85988	-1.36808	8.36231e-06	0.0161173
FAM129B	ENSG00000136830	3.29167	0.904762	3.04	3.6	1.86649	-1.34836	1.32314e-06	0.00469372
PAX6	ENSG00000007372	3.29167	0.857143	2.16	2.3	1.88616	-1.36477	7.04482e-08	0.00057133
RCN1	ENSG00000049449	3.29167	0.857143	2.16	2.3	1.88616	-1.36477	7.04482e-08	0.00057133
SPON1	ENSG00000152268	3.29167	0.809524	3.48	4.2	1.89866	-1.35866	2.40467e-05	0.0314691
MRC2	ENSG00000011028	3.29167	0.857143	2.52	3.35	1.92211	-1.35111	3.47889e-07	0.00180578
EFNB2	ENSG00000125266	3.29167	0.857143	3.04	2.45	1.93934	-1.33861	1.55752e-06	0.00524026
CTB-35F21.1	ENSG00000249526	3.29167	0.761905	3	4.05	1.95687	-1.39378	4.49836e-06	0.0106204
RFX4	ENSG00000111783	3.29167	0.761905	3.48	4.35	2.02883	-1.39483	4.46958e-07	0.0021568
RP11-144F15.1	ENSG00000257545	3.29167	0.761905	3.48	4.35	2.02883	-1.39483	4.46958e-07	0.0021568
DCTD	ENSG00000129187	3.29167	0.761905	2.12	3.5	2.0623	-1.37996	2.0785e-07	0.00124446
SHROOM1	ENSG00000164403	3.29167	0.714286	3.24	3.8	2.08533	-1.40525	4.99405e-06	0.0114046
RP11-886H22.1	ENSG00000266997	3.29167	0.571429	4.28	4.4	2.37624	-1.39753	7.6282e-10	2.25702e-05
ACAA2	ENSG00000167315	3.29167	0.571429	4.28	4.4	2.37624	-1.39753	7.6282e-10	2.25702e-05
ARHGAP19-SLIT1	ENSG00000269891	3.29167	0.52381	2.68	1.85	2.38526	-1.43022	1.51013e-06	0.00513545
VASN	ENSG00000168140	3.29167	0.52381	2.88	3.45	2.47639	-1.4247	6.78949e-08	0.000556604
CORO7-PAM16	ENSG00000103426	3.29167	0.52381	2.88	3.45	2.47639	-1.4247	6.78949e-08	0.000556604
CORO7	ENSG00000262246	3.29167	0.52381	2.88	3.45	2.47639	-1.4247	6.78949e-08	0.000556604
LAYN	ENSG00000204381	3.29167	0.52381	4.52	4.6	2.50987	-1.3951	2.5856e-10	1.11171e-05
PPIL6	ENSG00000185250	3.29167	0.47619	1.84	1.85	2.63113	-1.41571	1.78833e-11	1.92811e-06
RFX4	ENSG00000111783	3.29167	0.428571	2.4	2.85	2.70856	-1.41032	4.07216e-12	6.66137e-07
RP11-144F15.1	ENSG00000257545	3.29167	0.428571	2.4	2.85	2.70856	-1.41032	4.07216e-12	6.66137e-07
MRC2	ENSG00000011028	3.29167	0.428571	3.24	3.45	2.7237	-1.42338	9.55647e-09	0.000131916
CELF2	ENSG00000048740	3.33333	1.61905	4	2.75	1.08963	-1.22648	4.06066e-05	0.0427981
ARHGAP19-SLIT1	ENSG00000269891	3.33333	1.52381	3.76	2.55	1.16026	-1.23063	2.74495e-05	0.0340411
SLIT1	ENSG00000187122	3.33333	1.52381	3.76	2.55	1.16026	-1.23063	2.74495e-05	0.0340411
STK24	ENSG00000102572	3.33333	1.33333	3.32	3.2	1.33451	-1.2777	3.42561e-06	0.00886408
EPHB1	ENSG00000154928	3.33333	1.28571	3.68	2.9	1.39588	-1.27704	2.20402e-05	0.0298675
CCND3	ENSG00000112576	3.33333	1.28571	4.4	4.3	1.40895	-1.28125	2.70174e-05	0.0337345
TNRC6B	ENSG00000100354	3.33333	1.2381	3.8	2.6	1.44261	-1.26729	1.48331e-05	0.0233856
CAMK1D	ENSG00000183049	3.33333	1.2381	3.76	2	1.4467	-1.29852	3.62014e-05	0.0399884
C14orf64	ENSG00000246223	3.33333	1.2381	2.76	2.55	1.46329	-1.27202	4.26974e-05	0.0439537
DPYSL2	ENSG00000092964	3.33333	1.19048	3.28	3.05	1.49762	-1.29789	9.44144e-06	0.017464
CACNB4	ENSG00000182389	3.33333	1.19048	2.64	3.75	1.50062	-1.30527	1.65016e-05	0.0250933
AC079790.2	ENSG00000225214	3.33333	1.19048	2.64	3.75	1.50062	-1.30527	1.65016e-05	0.0250933
TSC22D2	ENSG00000196428	3.33333	1.19048	2.08	2.4	1.51573	-1.28363	1.26665e-05	0.0211954
SLC27A3	ENSG00000143554	3.33333	1.09524	3.88	3.85	1.60131	-1.32699	9.19881e-07	0.00362274
RP11-966I7.1	ENSG00000257126	3.33333	1.09524	2.72	2.55	1.61897	-1.30535	5.93094e-06	0.0128196
FBXO32	ENSG00000156804	3.33333	1.04762	3.28	3.65	1.63846	-1.33167	1.31627e-05	0.0216565
PVT1	ENSG00000249859	3.33333	1.04762	3.8	3.75	1.64045	-1.30506	4.23818e-06	0.0102041
HSPA2	ENSG00000126803	3.33333	1.04762	4.48	3.3	1.6494	-1.33784	4.19091e-05	0.0435135
C9orf3	ENSG00000148120	3.33333	0.904762	3.28	3.35	1.76551	-1.36152	1.24843e-05	0.0209714
RP13-941N14.1	ENSG00000256742	3.33333	0.952381	3.84	3.45	1.78922	-1.32776	1.62568e-06	0.00540189
USP2	ENSG00000036672	3.33333	0.857143	3.88	4.5	1.85216	-1.36826	4.99491e-05	0.0479924
SLC25A45	ENSG00000162241	3.33333	0.857143	3.92	4.35	1.91696	-1.33937	5.51573e-06	0.012231
RP11-461F16.3	ENSG00000257910	3.33333	0.809524	3.6	3.25	1.99824	-1.35419	4.08166e-08	0.00037942
NTRK2	ENSG00000148053	3.33333	0.761905	3.8	4.25	2.00443	-1.35205	6.58967e-06	0.0137451
DFNB31	ENSG00000095397	3.33333	0.714286	2.52	3.05	2.07871	-1.38307	2.9895e-07	0.00161122
NTRK2	ENSG00000148053	3.33333	0.714286	4.04	3.5	2.12634	-1.36795	3.91173e-06	0.00966266
CTB-35F21.1	ENSG00000249526	3.33333	0.666667	2.96	4.15	2.13603	-1.40476	6.77441e-07	0.00290694
RP13-766D20.1	ENSG00000229947	3.33333	0.666667	2.4	3.65	2.14831	-1.39799	1.81735e-06	0.00582
ACTG1	ENSG00000184009	3.33333	0.666667	2.4	3.65	2.14831	-1.39799	1.81735e-06	0.00582
ARHGAP19-SLIT1	ENSG00000269891	3.33333	0.52381	2.44	2.1	2.45834	-1.42484	2.25853e-07	0.00132429
PAX6	ENSG00000007372	3.33333	0.238095	3.4	2.95	3.3089	-1.45134	5.39049e-10	1.77996e-05
RCN1	ENSG00000049449	3.33333	0.238095	3.4	2.95	3.3089	-1.45134	5.39049e-10	1.77996e-05
ATL2	ENSG00000119787	3.375	1.52381	2.16	2.7	1.17795	-1.21968	4.42384e-05	0.0447677
SLC22A2	ENSG00000112499	3.375	1.52381	4	3.5	1.19145	-1.23929	4.47614e-05	0.0450475
RP1-276N6.2	ENSG00000230234	3.375	1.52381	4	3.5	1.19145	-1.23929	4.47614e-05	0.0450475
FAM135B	ENSG00000147724	3.375	1.38095	4.64	4.15	1.30126	-1.27215	7.40844e-06	0.01485
CCND2-AS1	ENSG00000256164	3.375	1.38095	3.36	2.15	1.304	-1.25212	4.49681e-05	0.0451896
CCND2-AS2	ENSG00000255920	3.375	1.38095	3.36	2.15	1.304	-1.25212	4.49681e-05	0.0451896
GRAP2	ENSG00000100351	3.375	1.38095	3.32	2.75	1.31706	-1.26164	3.86636e-06	0.00958259
SYBU	ENSG00000147642	3.375	1.38095	4.88	3.55	1.33371	-1.25027	3.19887e-05	0.0372702
MRC2	ENSG00000011028	3.375	1.38095	2.56	3.75	1.34608	-1.25502	2.95479e-05	0.0355712
ANK3	ENSG00000151150	3.375	1.28571	3.4	3.7	1.39129	-1.27005	7.45686e-06	0.0149177
DNM1	ENSG00000106976	3.375	1.2381	3.84	3	1.43042	-1.2878	3.96322e-05	0.042234
RP11-462L8.1	ENSG00000229656	3.375	1.2381	2.88	1.85	1.44119	-1.27948	1.76308e-06	0.00569231
SVIL	ENSG00000197321	3.375	1.2381	2.92	1.3	1.44202	-1.2885	2.15322e-05	0.0294371
ZNF788	ENSG00000214189	3.375	1.2381	2	2.6	1.45853	-1.27894	8.34916e-06	0.0161007
ZNF788	ENSG00000188474	3.375	1.2381	2	2.6	1.45853	-1.27894	8.34916e-06	0.0161007
ZNF20	ENSG00000132010	3.375	1.2381	2	2.6	1.45853	-1.27894	8.34916e-06	0.0161007
RNF219-AS1	ENSG00000234377	3.375	1.14286	2.4	2.35	1.57498	-1.28399	1.61397e-06	0.00538057
PRPSAP2	ENSG00000141127	3.375	1.14286	2.64	2.75	1.585	-1.27396	4.6506e-06	0.010868
ZDHHC2	ENSG00000104219	3.375	1.14286	5	4.45	1.59791	-1.28265	4.60708e-07	0.00220751
ELMSAN1	ENSG00000156030	3.375	1.14286	3.96	3	1.60598	-1.27077	5.01121e-05	0.0480647
NBEA	ENSG00000172915	3.375	1.09524	3.28	3.95	1.60977	-1.31906	3.28367e-06	0.00860951
NEUROD1	ENSG00000162992	3.375	1.09524	3.04	2.85	1.6164	-1.3061	3.8188e-05	0.0413452
CERKL	ENSG00000188452	3.375	1.09524	3.04	2.85	1.6164	-1.3061	3.8188e-05	0.0413452
DDN	ENSG00000181418	3.375	1.04762	2.84	3.65	1.63025	-1.31961	7.84293e-06	0.0154596
RP11-386G11.5	ENSG00000257913	3.375	1.04762	2.84	3.65	1.63025	-1.31961	7.84293e-06	0.0154596
C12orf49	ENSG00000111412	3.375	1.04762	3.68	3.8	1.69362	-1.30168	7.06092e-07	0.00298897
GALNT9	ENSG00000182870	3.375	0.952381	3.76	4.15	1.73021	-1.3375	4.9856e-06	0.0113909
SHISA9	ENSG00000237515	3.375	1	2.36	2.5	1.73608	-1.29823	6.64578e-06	0.0138236
DDN	ENSG00000181418	3.375	0.952381	2.96	3.5	1.76974	-1.32331	2.01123e-07	0.00121957
RP11-386G11.5	ENSG00000257913	3.375	0.952381	2.96	3.5	1.76974	-1.32331	2.01123e-07	0.00121957
SCRT1	ENSG00000170616	3.375	0.904762	2.24	2.45	1.81834	-1.33039	1.61631e-06	0.00538583
IL17D	ENSG00000172458	3.375	0.904762	3.96	3.9	1.85498	-1.32383	5.27847e-08	0.000458061
C12orf42	ENSG00000179088	3.375	0.857143	3.48	3.9	1.85844	-1.34925	2.00591e-05	0.0282916
RP13-941N14.1	ENSG00000256742	3.375	0.904762	4.12	3.55	1.86568	-1.32534	1.74981e-07	0.00110665
CHD9	ENSG00000177200	3.375	0.857143	2.8	3.55	1.934	-1.33679	1.93068e-06	0.00605753
HPCAL1	ENSG00000115756	3.375	0.809524	3.4	4.65	1.93426	-1.37635	3.71872e-06	0.00933568
FRMD4A	ENSG00000151474	3.375	0.857143	4.84	3.45	1.94638	-1.32182	4.43799e-08	0.000404615
EBF4	ENSG00000088881	3.375	0.761905	2.28	4.05	1.98511	-1.37916	1.27287e-05	0.0212544
RBP1	ENSG00000114115	3.375	0.714286	4.08	3.2	2.03889	-1.40479	1.89047e-05	0.0273137
RP11-319G6.1	ENSG00000248932	3.375	0.714286	4.08	3.2	2.03889	-1.40479	1.89047e-05	0.0273137
RP11-686O6.2	ENSG00000273456	3.375	0.761905	3.08	2.85	2.04762	-1.35975	1.89561e-08	0.000218799
TBC1D12	ENSG00000108239	3.375	0.714286	1.88	1.4	2.12682	-1.3396	5.00514e-07	0.0023406
CTB-118N6.2	ENSG00000249167	3.375	0.619048	2.96	3.4	2.28197	-1.38752	1.06904e-08	0.000143126
NES	ENSG00000132688	3.375	0.619048	3.44	4.65	2.30319	-1.38853	2.39591e-06	0.00700266
NRG2	ENSG00000158458	3.375	0.52381	1.8	1.3	2.44505	-1.40417	2.20604e-07	0.00130003
LLGL2	ENSG00000073350	3.375	0.47619	2.92	3.15	2.49465	-1.42826	2.67385e-06	0.00750777
GALNT9	ENSG00000182870	3.375	0.47619	3.92	4.1	2.53976	-1.42282	1.31879e-08	0.000165948
RAB11FIP4	ENSG00000131242	3.375	0.333333	2.64	3.1	2.91054	-1.44935	2.37943e-09	4.93199e-05
RP11-257I14.1	ENSG00000234173	3.41667	1.7619	2.2	1.4	0.999411	-1.18393	3.76804e-05	0.0409733
PCDH15	ENSG00000150275	3.41667	1.7619	2.2	1.4	0.999411	-1.18393	3.76804e-05	0.0409733
CDC123	ENSG00000151465	3.41667	1.57143	2.56	2.65	1.14988	-1.24896	4.6291e-05	0.045945
JAG1	ENSG00000101384	3.41667	1.47619	3.92	5.1	1.23983	-1.24667	2.9928e-05	0.0358556
CTBP2	ENSG00000175029	3.41667	1.47619	2.76	2	1.2504	-1.23506	3.88303e-05	0.0417043
MVB12B	ENSG00000196814	3.41667	1.38095	1.2	1.65	1.3432	-1.22614	9.71515e-06	0.0177741
ZMAT4	ENSG00000165061	3.41667	1.33333	3.24	3.35	1.3624	-1.2556	1.05388e-05	0.018746
ITPR2	ENSG00000123104	3.41667	1.33333	4.24	4.95	1.37242	-1.24043	4.22993e-06	0.0101893
NRG3	ENSG00000185737	3.41667	1.28571	2	1.45	1.39848	-1.27515	1.36611e-05	0.0222145
RP11-217B7.3	ENSG00000230013	3.41667	1.2381	3.16	2.9	1.46866	-1.25155	8.23783e-06	0.0159791
DNMBP	ENSG00000107554	3.41667	1.2381	2.28	1.4	1.471	-1.26253	2.0801e-05	0.0288923
DNMBP-AS1	ENSG00000227695	3.41667	1.2381	2.28	1.4	1.471	-1.26253	2.0801e-05	0.0288923
AP000783.1	ENSG00000254667	3.41667	1.19048	3.68	4.4	1.49075	-1.306	3.324e-05	0.0380591
FBXO18	ENSG00000134452	3.41667	1.19048	3.28	2.3	1.5286	-1.27739	1.78907e-06	0.00575273
DAPK1	ENSG00000196730	3.41667	1.19048	3.48	3.8	1.54312	-1.28078	1.08246e-06	0.00406678
SCRT1	ENSG00000170616	3.41667	1.14286	2.2	2.6	1.55717	-1.2812	5.84335e-06	0.0127002
KCNK4	ENSG00000182450	3.41667	1.14286	4.28	4.2	1.56942	-1.30624	1.67905e-06	0.00551912
RP11-783K16.10	ENSG00000257069	3.41667	1.14286	4.28	4.2	1.56942	-1.30624	1.67905e-06	0.00551912
ATXN1	ENSG00000124788	3.41667	1.04762	4.08	3.9	1.66864	-1.30102	1.93128e-05	0.0276821
NOL3	ENSG00000140939	3.41667	0.952381	3	3.4	1.72463	-1.34334	1.76859e-05	0.0262184
CHD9	ENSG00000177200	3.41667	1.04762	3.12	3.35	1.77052	-1.29642	6.50224e-06	0.0136387
ITGA4	ENSG00000115232	3.41667	0.952381	5.2	5	1.78732	-1.33958	1.99498e-06	0.00619418
RAB34	ENSG00000109113	3.41667	0.904762	2.88	3.35	1.79004	-1.35228	1.12633e-05	0.0195723
ITPR2	ENSG00000123104	3.41667	0.952381	4.36	5.3	1.80171	-1.29245	3.20715e-06	0.00846817
GRIN2C	ENSG00000161509	3.41667	0.857143	3.44	4.2	1.87067	-1.36503	9.01283e-06	0.0169197
RP11-252P19.1	ENSG00000236627	3.41667	0.857143	3.64	3.45	1.93666	-1.33378	2.81491e-08	0.000289669
PDE10A	ENSG00000112541	3.41667	0.857143	3.64	3.45	1.93666	-1.33378	2.81491e-08	0.000289669
RP11-576D8.4	ENSG00000224717	3.41667	0.714286	3.04	3.8	2.02071	-1.37527	3.60171e-05	0.0398883
DLGAP3	ENSG00000116544	3.41667	0.666667	3.4	3.85	2.17357	-1.38353	1.17229e-06	0.00428668
LPP-AS2	ENSG00000270959	3.41667	0.714286	4.2	4.1	2.18012	-1.32687	9.97738e-07	0.00383565
LPP	ENSG00000145012	3.41667	0.714286	4.2	4.1	2.18012	-1.32687	9.97738e-07	0.00383565
FAM46A	ENSG00000112773	3.41667	0.52381	4.12	3.7	2.53854	-1.38897	7.5657e-09	0.000112184
PIEZO1	ENSG00000103335	3.41667	0.52381	2.68	2.35	2.56345	-1.40497	2.89372e-06	0.00792434
CTB-118N6.2	ENSG00000249167	3.41667	0.47619	2.72	2.95	2.6105	-1.40003	1.29544e-09	3.26885e-05
AC093388.3	ENSG00000233654	3.41667	0.333333	4.32	4.5	2.91132	-1.44942	1.94361e-06	0.00608468
PRTFDC1	ENSG00000099256	3.45833	1.47619	3.84	2.35	1.2704	-1.2276	1.02415e-05	0.0183894
ADARB2	ENSG00000185736	3.45833	1.42857	4.12	2.6	1.29621	-1.22378	4.01193e-05	0.0425222
ARHGAP19-SLIT1	ENSG00000269891	3.45833	1.42857	3.52	2.35	1.30152	-1.22762	1.1419e-05	0.0197565
SLIT1	ENSG00000187122	3.45833	1.42857	3.52	2.35	1.30152	-1.22762	1.1419e-05	0.0197565
CDC123	ENSG00000151465	3.45833	1.38095	2.56	1.9	1.33867	-1.23827	1.08735e-05	0.0191398
C10orf113	ENSG00000204683	3.45833	1.38095	2.4	2	1.39762	-1.22126	2.10585e-05	0.0291051
NEBL	ENSG00000078114	3.45833	1.38095	2.4	2	1.39762	-1.22126	2.10585e-05	0.0291051
IGSF21	ENSG00000117154	3.45833	1.33333	3.36	3.95	1.41117	-1.25738	5.766e-06	0.0125879
CNGA3	ENSG00000144191	3.45833	1.2381	4.28	4.65	1.46306	-1.27049	1.42829e-05	0.022896
AC092675.3	ENSG00000222000	3.45833	1.2381	4.28	4.65	1.46306	-1.27049	1.42829e-05	0.022896
HMCES	ENSG00000183624	3.45833	1.19048	2.84	4.15	1.51716	-1.28419	1.02246e-06	0.00389491
TEAD1	ENSG00000187079	3.45833	1.2381	2.88	3.15	1.52334	-1.25083	6.57413e-06	0.0137328
PAX6	ENSG00000007372	3.45833	1.19048	2.76	2.4	1.53465	-1.27686	9.42827e-06	0.0174442
RCN1	ENSG00000049449	3.45833	1.19048	2.76	2.4	1.53465	-1.27686	9.42827e-06	0.0174442
MSX1	ENSG00000163132	3.45833	1.09524	3.8	3.6	1.59975	-1.29411	3.84273e-05	0.0414969
SOX6	ENSG00000110693	3.45833	1.09524	1.6	2.3	1.63414	-1.28034	7.65309e-06	0.0152161
TBC1D12	ENSG00000108239	3.45833	1.04762	2.2	1.6	1.66621	-1.27353	1.80623e-05	0.0265191
KLF5	ENSG00000102554	3.45833	1	3.04	2.5	1.72518	-1.3133	2.63188e-06	0.0074377
GDNF	ENSG00000168621	3.45833	1	3.84	4.25	1.73776	-1.318	2.63578e-07	0.00147336
ASTN2	ENSG00000148219	3.45833	1	4.12	3.35	1.80838	-1.29607	4.42397e-06	0.0104987
KLF16	ENSG00000129911	3.45833	0.952381	1.2	1.15	1.84153	-1.29628	5.07194e-06	0.0115271
BCL2	ENSG00000171791	3.45833	0.904762	3.36	3.75	1.85951	-1.33439	2.45006e-06	0.00709867
RP11-252P19.1	ENSG00000236627	3.45833	0.904762	3.92	3.4	1.86562	-1.31982	3.3413e-07	0.00174751
PDE10A	ENSG00000112541	3.45833	0.904762	3.92	3.4	1.86562	-1.31982	3.3413e-07	0.00174751
BFSP1	ENSG00000125864	3.45833	0.857143	2.92	4.3	1.8824	-1.32644	5.94646e-06	0.0128303
FAM129B	ENSG00000136830	3.45833	0.904762	3.64	4.65	1.90367	-1.30972	1.93177e-07	0.00118809
DDN	ENSG00000181418	3.45833	0.857143	3.24	4.3	1.94408	-1.35715	1.67831e-05	0.0253532
FRAT1	ENSG00000165879	3.45833	0.809524	3.24	2.9	1.98495	-1.34514	3.75362e-06	0.00939647
AIFM2	ENSG00000042286	3.45833	0.761905	2.76	3.45	1.99499	-1.38034	1.54531e-05	0.0240356
AL590822.1	ENSG00000203301	3.45833	0.857143	3.2	5.7	2.00554	-1.32259	6.50977e-06	0.0136504
RP11-181G12.4	ENSG00000234396	3.45833	0.857143	3.2	5.7	2.00554	-1.32259	6.50977e-06	0.0136504
NOL3	ENSG00000140939	3.45833	0.761905	2.4	2.65	2.10096	-1.35215	5.20793e-08	0.000455106
CFLAR	ENSG00000003402	3.45833	0.761905	3.84	4.7	2.10909	-1.34324	2.63993e-09	5.30661e-05
LZTS2	ENSG00000107816	3.45833	0.714286	3	2.3	2.13102	-1.38412	5.75469e-06	0.0125767
UNKL	ENSG00000059145	3.45833	0.714286	2.16	2.15	2.14258	-1.38633	4.27666e-06	0.0102669
ADCY8	ENSG00000155897	3.45833	0.619048	3.88	4.55	2.27785	-1.36965	6.22994e-07	0.00273314
AUTS2	ENSG00000158321	3.45833	0.666667	2.04	3.1	2.34601	-1.34146	1.61929e-07	0.00104231
HNRNPF	ENSG00000169813	3.45833	0.52381	2.84	3.5	2.46998	-1.39757	1.22912e-07	0.00085188
KCNIP3	ENSG00000115041	3.45833	0.47619	1.68	2.05	2.56865	-1.43025	9.4034e-07	0.0036796
CDC14B	ENSG00000081377	3.45833	0.428571	3.04	3.9	2.73641	-1.39853	3.43112e-07	0.00178476
LINC00966	ENSG00000254377	3.45833	0.380952	3.52	2.25	2.8463	-1.40113	2.58698e-09	5.24463e-05
MYO3A	ENSG00000095777	3.5	1.42857	2.12	2.35	1.29969	-1.22666	1.45536e-05	0.023119
RP11-563J2.2	ENSG00000215244	3.5	1.42857	2.6	2.5	1.30025	-1.23524	3.24867e-05	0.0376613
FOCAD	ENSG00000188352	3.5	1.33333	1.84	1.95	1.38092	-1.23186	4.38558e-05	0.0445504
STK24	ENSG00000102572	3.5	1.28571	3.16	2.45	1.46054	-1.2382	8.19045e-06	0.0159002
PCDH9-AS4	ENSG00000233840	3.5	1.28571	2.64	3.15	1.47292	-1.23601	2.6961e-05	0.0336788
PCDH9	ENSG00000184226	3.5	1.28571	2.64	3.15	1.47292	-1.23601	2.6961e-05	0.0336788
SOX6	ENSG00000110693	3.5	1.19048	1.56	2.6	1.54008	-1.25572	2.25239e-05	0.0302638
RP11-444E17.6	ENSG00000272442	3.5	1.14286	2.68	2.65	1.58199	-1.29692	2.80917e-05	0.0344948
NACC2	ENSG00000148411	3.5	1.14286	1.64	2.55	1.58847	-1.2602	1.86262e-05	0.0270356
NRG3	ENSG00000185737	3.5	1.14286	3	2.3	1.61569	-1.25305	1.95136e-05	0.027827
CDH18	ENSG00000145526	3.5	1.14286	2.08	2.85	1.63269	-1.25264	5.60676e-06	0.0123597
ZFP36L1	ENSG00000185650	3.5	1.09524	4.44	2.8	1.63508	-1.29493	6.66613e-07	0.00286792
PITPNC1	ENSG00000154217	3.5	1.09524	2.92	3.25	1.67911	-1.24791	5.14384e-05	0.0487826
ECI1	ENSG00000167969	3.5	1.04762	1.68	1.55	1.72162	-1.2843	1.30256e-08	0.000164634
SLC23A2	ENSG00000089057	3.5	1.04762	3.2	4.45	1.73717	-1.27092	9.97019e-07	0.00383496
SHH	ENSG00000164690	3.5	0.952381	4.24	5.1	1.79275	-1.32798	1.42192e-05	0.0228067
EFNA3	ENSG00000143590	3.5	0.904762	3.56	4.1	1.82927	-1.33679	5.86873e-06	0.0127418
EFNA3	ENSG00000251246	3.5	0.904762	3.56	4.1	1.82927	-1.33679	5.86873e-06	0.0127418
CDC14B	ENSG00000081377	3.5	0.904762	3.16	4.5	1.88355	-1.31753	6.08943e-07	0.0026889
PHACTR1	ENSG00000112137	3.5	0.904762	3.64	4.9	1.90366	-1.3077	6.76721e-07	0.00290613
TPPP3	ENSG00000159713	3.5	0.857143	3.4	3	1.94061	-1.3118	5.28134e-06	0.011871
C17orf96	ENSG00000179294	3.5	0.857143	2.68	4.3	1.94122	-1.34254	9.82027e-07	0.0037937
LINC01121	ENSG00000205054	3.5	0.809524	3.68	4.3	1.97942	-1.35846	5.02614e-06	0.0114633
EBAG9	ENSG00000147654	3.5	0.809524	2.76	2.1	2.07526	-1.29612	1.06784e-08	0.000143126
EBAG9	ENSG00000147654	3.5	0.809524	2.88	2.3	2.07842	-1.29845	1.69441e-08	0.00020012
STX18-AS1	ENSG00000247708	3.5	0.714286	3.12	4.75	2.16016	-1.37812	9.87011e-07	0.00380675
SGK1	ENSG00000118515	3.5	0.714286	3.08	4.1	2.1783	-1.33306	1.91613e-08	0.000220096
EFNA3	ENSG00000143590	3.5	0.666667	3.68	4	2.21105	-1.37779	7.59463e-07	0.00314749
EFNA3	ENSG00000251246	3.5	0.666667	3.68	4	2.21105	-1.37779	7.59463e-07	0.00314749
MGST2	ENSG00000085871	3.5	0.714286	2.64	2.85	2.24486	-1.31356	5.05269e-08	0.000444429
MAML3	ENSG00000196782	3.5	0.714286	2.64	2.85	2.24486	-1.31356	5.05269e-08	0.000444429
RP11-463C8.4	ENSG00000259164	3.5	0.571429	2.88	3.25	2.39953	-1.38356	1.16612e-06	0.00426961
TMEM63C	ENSG00000165548	3.5	0.571429	2.88	3.25	2.39953	-1.38356	1.16612e-06	0.00426961
ELOVL3	ENSG00000119915	3.5	0.52381	3.08	2.15	2.44968	-1.40107	6.45781e-06	0.0135735
ADRA1A	ENSG00000120907	3.5	0.47619	4.72	5	2.65554	-1.38103	2.57786e-10	1.11171e-05
PAX6	ENSG00000007372	3.5	0.47619	3.04	3.25	2.68656	-1.37882	9.48078e-10	2.60024e-05
RCN1	ENSG00000049449	3.5	0.47619	3.04	3.25	2.68656	-1.37882	9.48078e-10	2.60024e-05
HEBP2	ENSG00000051620	3.5	0.47619	3.2	2.9	2.70889	-1.3722	1.98392e-12	4.15216e-07
RAB11FIP4	ENSG00000131242	3.5	0.333333	2.36	2.55	2.95039	-1.43212	2.5408e-08	0.000270053
AC093388.3	ENSG00000233654	3.5	0.333333	4.68	4.55	2.98178	-1.4316	5.34033e-07	0.00245169
ZNF438	ENSG00000183621	3.54167	1.57143	3.64	2.2	1.20056	-1.2041	7.19726e-06	0.0145676
HSPA12A	ENSG00000165868	3.54167	1.57143	2.8	2.75	1.21945	-1.21056	4.26601e-05	0.043928
SORCS3	ENSG00000156395	3.54167	1.42857	4.28	2.9	1.31228	-1.22859	1.99379e-05	0.0281723
NFKB1	ENSG00000109320	3.54167	1.38095	2.52	2.1	1.37549	-1.21393	5.4219e-06	0.0120996
FOXP1	ENSG00000114861	3.54167	1.33333	3.48	4.8	1.38155	-1.24082	4.56093e-05	0.045593
RP11-222A11.1	ENSG00000228065	3.54167	1.33333	1.6	1.5	1.40332	-1.22555	2.24228e-05	0.030209
LINC00277	ENSG00000212766	3.54167	1.38095	3.8	3.75	1.40547	-1.23632	1.98381e-05	0.0280902
SFRP2	ENSG00000145423	3.54167	1.38095	2.56	3.8	1.464	-1.23296	3.06909e-05	0.0364353
PCDH9-AS4	ENSG00000233840	3.54167	1.28571	2.44	3	1.50078	-1.23053	1.4593e-05	0.0231662
PCDH9	ENSG00000184226	3.54167	1.28571	2.44	3	1.50078	-1.23053	1.4593e-05	0.0231662
FRMD4A	ENSG00000151474	3.54167	1.2381	4.64	2.8	1.50134	-1.23176	9.75641e-06	0.0178201
ASTN2	ENSG00000148219	3.54167	1.28571	3.96	3.75	1.51635	-1.24084	4.51727e-05	0.0453217
TLE4	ENSG00000106829	3.54167	1.2381	2.96	3.25	1.52083	-1.2433	1.67911e-05	0.0253579
PRTFDC1	ENSG00000099256	3.54167	1.2381	5.72	3.15	1.52681	-1.24481	1.79311e-05	0.0264145
RP11-482E14.1	ENSG00000233321	3.54167	1.2381	2.28	1.8	1.52937	-1.22595	5.62889e-06	0.012395
PFKFB4	ENSG00000114268	3.54167	1.14286	2.08	2	1.58608	-1.27311	1.43194e-05	0.022922
JAG1	ENSG00000101384	3.54167	1.14286	4.2	4.5	1.60071	-1.27676	4.59015e-06	0.0107656
SPATS1	ENSG00000249481	3.54167	1.14286	3.16	3.2	1.61182	-1.2986	4.83607e-05	0.0471272
RP11-444E17.6	ENSG00000272442	3.54167	1.14286	3.16	3.2	1.61182	-1.2986	4.83607e-05	0.0471272
PVT1	ENSG00000249859	3.54167	1.14286	3.72	3.65	1.62808	-1.26008	1.17483e-06	0.00429264
RP11-464C19.3	ENSG00000226005	3.54167	1.09524	3.36	1.85	1.68083	-1.26928	7.75117e-06	0.0153462
ZNF521	ENSG00000198795	3.54167	1.09524	3.84	4.3	1.70349	-1.25945	4.91437e-05	0.0475331
RP11-144F15.1	ENSG00000257545	3.54167	1	2.96	3.4	1.74557	-1.29458	2.15582e-05	0.0294614
NFKBIZ	ENSG00000144802	3.54167	0.952381	2.72	2.75	1.77763	-1.32664	4.22814e-05	0.0437151
PDLIM2	ENSG00000120913	3.54167	0.952381	3.96	4.7	1.78937	-1.32714	3.77744e-05	0.0410378
MMP17	ENSG00000198598	3.54167	1	3.52	4.25	1.81237	-1.28777	3.08859e-06	0.00827642
RP13-941N14.1	ENSG00000256742	3.54167	1	4.48	3.55	1.81487	-1.28032	2.67157e-06	0.00750367
MYO16	ENSG00000041515	3.54167	0.952381	4.8	3.15	1.81576	-1.3064	8.34401e-07	0.00336879
SLITRK5	ENSG00000165300	3.54167	0.904762	2.88	3.1	1.89288	-1.31456	8.88348e-08	0.000682013
YDJC	ENSG00000161179	3.54167	0.857143	3.96	3.95	1.90936	-1.33305	8.34247e-06	0.0160944
C2orf70	ENSG00000173557	3.54167	0.857143	3.68	3.85	1.96857	-1.32459	1.01532e-06	0.00388447
RFX4	ENSG00000111783	3.54167	0.761905	3.12	3.75	2.09895	-1.32565	1.57121e-06	0.00528008
RP11-144F15.1	ENSG00000257545	3.54167	0.761905	3.12	3.75	2.09895	-1.32565	1.57121e-06	0.00528008
ADRA1A	ENSG00000120907	3.54167	0.761905	3.92	3.8	2.1283	-1.33111	3.41889e-07	0.00178035
PHYH	ENSG00000107537	3.54167	0.714286	3.28	2.55	2.20277	-1.32141	6.77708e-07	0.00290694
VASN	ENSG00000168140	3.54167	0.571429	3.04	3.95	2.48676	-1.3597	2.4064e-09	4.96737e-05
CORO7-PAM16	ENSG00000103426	3.54167	0.571429	3.04	3.95	2.48676	-1.3597	2.4064e-09	4.96737e-05
CORO7	ENSG00000262246	3.54167	0.571429	3.04	3.95	2.48676	-1.3597	2.4064e-09	4.96737e-05
LLGL2	ENSG00000073350	3.54167	0.47619	2.48	3.6	2.58997	-1.40402	1.59306e-06	0.00533461
PIEZO1	ENSG00000103335	3.54167	0.52381	2.92	2.45	2.5927	-1.38859	3.60686e-06	0.00916025
RILP	ENSG00000167705	3.54167	0.428571	2.56	2.7	2.62698	-1.42193	2.284e-06	0.00678185
RP11-849I19.1	ENSG00000263146	3.54167	0.428571	3.08	3.8	2.77717	-1.39963	4.46889e-10	1.58602e-05
PCSK5	ENSG00000099139	3.58333	1.61905	2.92	1.9	1.19608	-1.17809	3.93114e-05	0.0420307
DIP2C	ENSG00000151240	3.58333	1.57143	4.68	3.2	1.21728	-1.20055	4.0722e-05	0.0428513
SORCS3	ENSG00000156395	3.58333	1.52381	3.28	2.8	1.27764	-1.18429	2.71458e-05	0.0338147
ARHGAP42	ENSG00000165895	3.58333	1.52381	2.64	2.15	1.27952	-1.19199	8.33472e-06	0.0160925
SNAI2	ENSG00000019549	3.58333	1.52381	3.68	3.4	1.28251	-1.19858	2.11423e-05	0.029159
CNGA3	ENSG00000144191	3.58333	1.47619	3.32	4.5	1.28288	-1.22312	4.0696e-05	0.0428448
AC092675.3	ENSG00000222000	3.58333	1.47619	3.32	4.5	1.28288	-1.22312	4.0696e-05	0.0428448
SLC7A11	ENSG00000151012	3.58333	1.47619	3.28	4.05	1.28398	-1.19672	4.61679e-05	0.0458963
KAT2B	ENSG00000114166	3.58333	1.47619	2.2	2.35	1.29746	-1.20538	1.19488e-05	0.020351
PCDH15	ENSG00000150275	3.58333	1.47619	2.24	1.9	1.3251	-1.1997	1.0212e-05	0.0183627
CELF2	ENSG00000048740	3.58333	1.42857	4.2	2.45	1.32899	-1.20824	5.29741e-05	0.049567
RUNX1	ENSG00000159216	3.58333	1.42857	2.24	2.4	1.35885	-1.19161	4.36118e-06	0.0104
ZNF438	ENSG00000183621	3.58333	1.38095	3.88	1.95	1.38807	-1.21962	5.15225e-07	0.00238923
MALRD1	ENSG00000204740	3.58333	1.38095	2.24	1	1.40578	-1.21657	6.3501e-06	0.0134324
TRPC3	ENSG00000138741	3.58333	1.33333	3.16	3.55	1.42662	-1.22975	4.06205e-05	0.0428033
LYRM9	ENSG00000232859	3.58333	1.33333	2.24	2.25	1.5054	-1.22494	1.07866e-05	0.0190297
HEXB	ENSG00000049860	3.58333	1.28571	2.88	4.15	1.52125	-1.23171	2.33249e-05	0.0309548
CACNB2	ENSG00000165995	3.58333	1.2381	3.64	3.05	1.53714	-1.2392	5.07043e-05	0.0483541
CDH3	ENSG00000062038	3.58333	1.19048	2.72	3.2	1.54588	-1.26476	8.56701e-06	0.0163676
AKAP1	ENSG00000121057	3.58333	1.19048	3.6	4.5	1.56215	-1.26373	1.24871e-05	0.0209714
SOX6	ENSG00000110693	3.58333	1	2.12	2.55	1.79746	-1.27367	3.61572e-07	0.00185274
SKIDA1	ENSG00000180592	3.58333	1	2.88	2.35	1.81833	-1.29373	3.01012e-06	0.00813508
GRIK2	ENSG00000164418	3.58333	1	2.44	2.85	1.82221	-1.26014	2.51371e-08	0.000267974
NBR1	ENSG00000188554	3.58333	0.952381	2.6	3.35	1.82658	-1.29567	7.04896e-07	0.00298667
NR4A1	ENSG00000123358	3.58333	0.761905	2.52	3	2.04305	-1.35448	5.19367e-05	0.0490055
LAYN	ENSG00000204381	3.58333	0.809524	4.52	3.9	2.08274	-1.30121	9.19261e-10	2.55023e-05
SSBP2	ENSG00000145687	3.58333	0.761905	2.8	4.5	2.17265	-1.31786	6.40556e-07	0.00278614
USP2	ENSG00000036672	3.58333	0.619048	2.76	4.8	2.25522	-1.36824	1.81852e-05	0.0266428
NTN1	ENSG00000065320	3.58333	0.619048	2.28	3.45	2.29565	-1.36714	7.87459e-06	0.015477
SLC25A45	ENSG00000162241	3.58333	0.619048	4	4.35	2.44044	-1.32765	5.63296e-08	0.000481194
ELMSAN1	ENSG00000156030	3.58333	0.571429	2.88	3.1	2.51079	-1.33823	3.42099e-10	1.33388e-05
KLF9	ENSG00000119138	3.58333	0.52381	4.04	3.5	2.61562	-1.34788	7.55839e-09	0.000112184
NRG2	ENSG00000158458	3.58333	0.47619	1.84	1.55	2.61762	-1.37801	1.96425e-07	0.00119978
ZMIZ1	ENSG00000108175	3.58333	0.333333	2.84	2.05	3.00969	-1.41302	7.5188e-10	2.24331e-05
DPYSL5	ENSG00000157851	3.58333	0.333333	3.92	4.1	3.08442	-1.3929	4.66935e-16	2.79085e-09
MRC2	ENSG00000011028	3.58333	0.333333	2.68	3.35	3.11935	-1.3817	3.99383e-11	3.15773e-06
TTLL5	ENSG00000119685	3.625	1.7619	2.16	2.2	1.08183	-1.16386	2.62802e-05	0.0331602
MPP7	ENSG00000150054	3.625	1.71429	4.04	2.9	1.11697	-1.17089	4.66487e-05	0.0461839
STK24	ENSG00000102572	3.625	1.52381	3.24	2.9	1.29872	-1.19331	4.22272e-05	0.0436749
NEBL	ENSG00000078114	3.625	1.47619	3.72	1.95	1.31405	-1.21233	1.64259e-06	0.00544282
TAF3	ENSG00000165632	3.625	1.47619	3.96	2.3	1.34461	-1.19072	1.02923e-05	0.018461
LCOR	ENSG00000196233	3.625	1.42857	2.68	1.45	1.35783	-1.20362	1.56314e-06	0.00525543
ITPR2	ENSG00000123104	3.625	1.42857	4.32	3.95	1.36677	-1.18477	4.32767e-05	0.044265
MYO3A	ENSG00000095777	3.625	1.33333	1.92	2.2	1.44963	-1.21833	1.01562e-06	0.00388447
GNAO1	ENSG00000087258	3.625	1.33333	3.44	2.8	1.45875	-1.23096	2.02467e-06	0.00625861
PRKG1-AS1	ENSG00000236671	3.625	1.28571	2.52	2.85	1.48361	-1.2365	2.77452e-05	0.034291
TET1	ENSG00000138336	3.625	1.28571	2.36	1.4	1.50622	-1.20624	2.34254e-06	0.00690236
PARVA	ENSG00000197702	3.625	1.19048	2.48	3.45	1.55845	-1.2514	2.20189e-05	0.0298578
HNRNPF	ENSG00000169813	3.625	1.09524	3.08	3.65	1.65199	-1.28242	3.09902e-05	0.0366286
NACC2	ENSG00000148411	3.625	1.09524	1.68	2.45	1.67701	-1.25085	3.61798e-05	0.03998
WNT3	ENSG00000108379	3.625	1.14286	3.72	4.2	1.71584	-1.23817	3.8199e-05	0.041354
SLC23A2	ENSG00000089057	3.625	1.09524	3.32	4.15	1.73828	-1.24553	4.68229e-06	0.0109205
C12orf68	ENSG00000177875	3.625	1.04762	3.44	4.3	1.74456	-1.2668	1.88257e-06	0.00596312
C1orf229	ENSG00000221953	3.625	0.904762	3.12	3.6	1.82635	-1.31347	2.61467e-05	0.0330511
PRTG	ENSG00000166450	3.625	1	2.64	3.5	1.84103	-1.26389	1.48667e-05	0.0234126
RASGRP2	ENSG00000068831	3.625	1	4.16	3.6	1.86157	-1.28108	1.44732e-06	0.00498859
ZMIZ1	ENSG00000108175	3.625	0.952381	2.36	1.5	1.89509	-1.28478	3.98032e-07	0.00199251
USP2	ENSG00000036672	3.625	0.857143	3.44	4.95	1.91222	-1.32726	3.43933e-05	0.0388197
KLF5	ENSG00000102554	3.625	0.904762	2.6	2.65	1.91855	-1.29252	9.96353e-07	0.00383343
NDNF	ENSG00000173376	3.625	0.857143	3.6	3.75	1.97702	-1.30328	1.36652e-05	0.0222187
EBAG9	ENSG00000147654	3.625	0.857143	3.52	2.45	2.05859	-1.26673	1.22282e-08	0.000157703
RP11-297D21.2	ENSG00000261320	3.625	0.571429	2.8	3	2.3826	-1.37054	7.00513e-06	0.0143158
HSD11B2	ENSG00000176387	3.625	0.571429	2.8	3	2.3826	-1.37054	7.00513e-06	0.0143158
B3GNT7	ENSG00000156966	3.625	0.52381	2.24	3.85	2.50622	-1.36285	7.51064e-07	0.00312452
KLF5	ENSG00000102554	3.625	0.47619	1.96	2.55	2.68224	-1.3609	5.03723e-10	1.70687e-05
RAB11FIP4	ENSG00000131242	3.625	0.333333	2.4	2.65	3.02256	-1.40407	2.93522e-10	1.19905e-05
RP11-129J12.2	ENSG00000257582	3.66667	1.80952	2.52	2	1.05881	-1.13831	2.86281e-05	0.0349244
VTI1B	ENSG00000100568	3.66667	1.7619	2.68	2.65	1.09871	-1.15984	3.57993e-05	0.0397242
RP11-1012A1.4	ENSG00000258466	3.66667	1.7619	2.68	2.65	1.09871	-1.15984	3.57993e-05	0.0397242
APP	ENSG00000142192	3.66667	1.66667	2.48	2.4	1.20675	-1.16762	1.39145e-05	0.0224725
GALNT9	ENSG00000182870	3.66667	1.57143	3.4	4.55	1.22898	-1.19531	5.0195e-05	0.0481052
VCL	ENSG00000035403	3.66667	1.47619	1.2	1.35	1.33035	-1.16728	4.76833e-05	0.0467496
TP73-AS1	ENSG00000227372	3.66667	1.42857	3.2	5.35	1.35666	-1.20959	8.34681e-06	0.0160984
ZDHHC2	ENSG00000104219	3.66667	1.47619	5	4.2	1.38478	-1.18059	2.2483e-06	0.00670521
RP11-464C19.3	ENSG00000226005	3.66667	1.42857	3.72	2.15	1.40659	-1.19239	1.25497e-05	0.0210286
KIAA1217	ENSG00000120549	3.66667	1.38095	4.52	2.1	1.41352	-1.20879	9.53932e-06	0.0175629
INPP5A	ENSG00000068383	3.66667	1.38095	2.4	2.55	1.43832	-1.21146	1.00604e-05	0.0181881
MAML2	ENSG00000184384	3.66667	1.28571	2.6	3.25	1.52703	-1.20628	2.89224e-06	0.00792434
CACNB2	ENSG00000165995	3.66667	1.2381	3.88	3.15	1.55781	-1.23002	4.79664e-05	0.046905
RFX4	ENSG00000111783	3.66667	1.19048	2.76	3.55	1.608	-1.24567	7.30935e-06	0.0147153
RP11-144F15.1	ENSG00000257545	3.66667	1.19048	2.76	3.55	1.608	-1.24567	7.30935e-06	0.0147153
FRMD4A	ENSG00000151474	3.66667	1.14286	3.56	3.2	1.67691	-1.23365	5.03281e-07	0.00234915
ZYX	ENSG00000159840	3.66667	1.2381	4.64	7	1.68696	-1.20265	4.22726e-05	0.0437092
WWTR1-AS1	ENSG00000241313	3.66667	1.09524	3.36	4	1.71217	-1.26992	5.83764e-08	0.000494169
WWTR1	ENSG00000018408	3.66667	1.09524	3.36	4	1.71217	-1.26992	5.83764e-08	0.000494169
STX18-AS1	ENSG00000247708	3.66667	1	2.8	4.6	1.81204	-1.29379	2.33929e-06	0.00689717
TRPC3	ENSG00000138741	3.66667	1	3.2	3.25	1.83271	-1.2682	2.19978e-06	0.00661458
CTB-35F21.4	ENSG00000250692	3.66667	0.904762	2.28	2.8	1.92018	-1.27831	1.32771e-06	0.00470394
NRG2	ENSG00000158458	3.66667	0.904762	2.28	2.8	1.92018	-1.27831	1.32771e-06	0.00470394
SGK1	ENSG00000118515	3.66667	0.809524	3	3.65	2.07998	-1.2863	2.40283e-08	0.000259458
CCND2-AS1	ENSG00000256164	3.66667	0.809524	4.76	3.4	2.10898	-1.30503	5.21245e-08	0.000455106
CCND2-AS2	ENSG00000255920	3.66667	0.809524	4.76	3.4	2.10898	-1.30503	5.21245e-08	0.000455106
MAP3K8	ENSG00000107968	3.66667	0.761905	4.16	2	2.17368	-1.3047	4.64943e-07	0.00221822
PRKD3	ENSG00000115825	3.66667	0.761905	3.76	3.5	2.2255	-1.2665	2.68003e-08	0.000280247
ZNF521	ENSG00000198795	3.66667	0.666667	4.08	3.35	2.33345	-1.31473	2.6606e-11	2.52434e-06
GOLGA7B	ENSG00000155265	3.66667	0.666667	2.92	3.1	2.36174	-1.29164	2.9276e-08	0.000297819
KLF9	ENSG00000119138	3.66667	0.666667	3.84	3.7	2.37444	-1.30914	2.81327e-08	0.000289669
SOWAHA	ENSG00000198944	3.66667	0.571429	3.56	4.05	2.45502	-1.36961	1.27525e-06	0.00457154
PAX6	ENSG00000007372	3.66667	0.428571	3.32	3.05	2.86333	-1.3571	1.09629e-10	6.19133e-06
RCN1	ENSG00000049449	3.66667	0.428571	3.32	3.05	2.86333	-1.3571	1.09629e-10	6.19133e-06
PBX1	ENSG00000185630	3.70833	1.66667	2.16	3.4	1.18558	-1.15773	2.45734e-05	0.0318886
COL4A2	ENSG00000134871	3.70833	1.61905	3.04	2.7	1.22117	-1.1737	1.71439e-05	0.0257073
EPHB1	ENSG00000154928	3.70833	1.61905	3.6	4.4	1.23186	-1.17692	4.50377e-06	0.0106296
C10orf32-ASMT	ENSG00000270316	3.70833	1.57143	1.6	1.55	1.26101	-1.16072	1.47037e-05	0.023273
AS3MT	ENSG00000214435	3.70833	1.57143	1.6	1.55	1.26101	-1.16072	1.47037e-05	0.023273
CAMK1D	ENSG00000183049	3.70833	1.47619	2.8	1.9	1.36292	-1.19557	1.22177e-05	0.020658
PXDN	ENSG00000130508	3.70833	1.47619	4.44	5.3	1.39705	-1.16255	3.94331e-05	0.0421197
RAB34	ENSG00000109113	3.70833	1.33333	2.88	3.45	1.4249	-1.23502	2.80113e-05	0.0344525
CDC14B	ENSG00000081377	3.70833	1.38095	3.88	5.15	1.44539	-1.20362	1.24871e-05	0.0209714
RP11-257I14.1	ENSG00000234173	3.70833	1.33333	1.84	1.8	1.48203	-1.19521	1.48017e-05	0.0233593
PCDH15	ENSG00000150275	3.70833	1.33333	1.84	1.8	1.48203	-1.19521	1.48017e-05	0.0233593
RP11-118K6.2	ENSG00000234182	3.70833	1.33333	2.56	2.9	1.48947	-1.21481	9.46973e-07	0.0036964
RP11-192P3.4	ENSG00000272381	3.70833	1.2381	3.92	2.25	1.57457	-1.22528	9.38164e-08	0.000707563
ZEB1-AS1	ENSG00000237036	3.70833	1.2381	3.92	2.25	1.57457	-1.22528	9.38164e-08	0.000707563
CTB-118N6.2	ENSG00000249167	3.70833	1.28571	3.16	2.75	1.58294	-1.2028	5.36041e-06	0.0120025
PARD3	ENSG00000148498	3.70833	1.2381	1.88	1.5	1.58796	-1.23264	2.30696e-06	0.0068349
ZYX	ENSG00000159840	3.70833	1.28571	4.48	6.5	1.63258	-1.18385	2.33542e-05	0.0309767
TET1	ENSG00000138336	3.70833	1.19048	2.24	1.3	1.63603	-1.21471	2.50667e-06	0.00721593
HEXB	ENSG00000049860	3.70833	1.19048	3.28	4.35	1.66625	-1.22137	3.25939e-05	0.0377221
GRIN1	ENSG00000176884	3.70833	1.04762	4.04	3.85	1.7049	-1.28615	4.94762e-05	0.0477438
ST6GALNAC6	ENSG00000160408	3.70833	1.04762	3.12	4.05	1.79796	-1.23409	5.44586e-08	0.000467738
PLD4	ENSG00000166428	3.70833	1	3.08	3.25	1.82554	-1.26293	1.34845e-05	0.0219977
STARD13	ENSG00000133121	3.70833	0.904762	3.8	4.45	1.89601	-1.2976	7.80982e-06	0.01542
LOXL1-AS1	ENSG00000261801	3.70833	0.904762	2.52	3.6	1.90665	-1.31258	1.84008e-05	0.0268151
LOXL1	ENSG00000129038	3.70833	0.904762	2.52	3.6	1.90665	-1.31258	1.84008e-05	0.0268151
RHOQ	ENSG00000119729	3.70833	0.952381	3.08	4.25	1.9211	-1.25504	1.61741e-06	0.00538823
IGSF21	ENSG00000117154	3.70833	0.904762	3.76	3.9	1.95311	-1.28175	7.20638e-06	0.0145676
LHX3	ENSG00000107187	3.70833	0.809524	3.28	4.35	1.98997	-1.32018	8.25088e-06	0.0159979
CARD10	ENSG00000100065	3.70833	0.857143	4	3.95	2.03406	-1.31198	4.66544e-05	0.0461863
NFKBIZ	ENSG00000144802	3.70833	0.666667	2.76	3.1	2.32541	-1.3417	6.28279e-06	0.0133296
VASN	ENSG00000168140	3.70833	0.52381	2.96	3.5	2.63729	-1.34589	7.62468e-10	2.25702e-05
CORO7-PAM16	ENSG00000103426	3.70833	0.52381	2.96	3.5	2.63729	-1.34589	7.62468e-10	2.25702e-05
CORO7	ENSG00000262246	3.70833	0.52381	2.96	3.5	2.63729	-1.34589	7.62468e-10	2.25702e-05
VASN	ENSG00000168140	3.70833	0.47619	3	3.2	2.7337	-1.3532	5.13141e-10	1.72238e-05
CORO7-PAM16	ENSG00000103426	3.70833	0.47619	3	3.2	2.7337	-1.3532	5.13141e-10	1.72238e-05
CORO7	ENSG00000262246	3.70833	0.47619	3	3.2	2.7337	-1.3532	5.13141e-10	1.72238e-05
RP11-9B6.1	ENSG00000248511	3.75	1.80952	3.48	2.4	1.09057	-1.12629	3.95555e-05	0.0421855
VTI1B	ENSG00000100568	3.75	1.7619	2.6	2.4	1.1346	-1.14148	4.8199e-05	0.0470219
RP11-1012A1.4	ENSG00000258466	3.75	1.7619	2.6	2.4	1.1346	-1.14148	4.8199e-05	0.0470219
CASP1	ENSG00000137752	3.75	1.66667	2.16	2.35	1.21709	-1.14808	2.20203e-05	0.0298578
CARD16	ENSG00000204397	3.75	1.66667	2.16	2.35	1.21709	-1.14808	2.20203e-05	0.0298578
GPR158	ENSG00000151025	3.75	1.61905	3.76	2.95	1.22827	-1.14983	4.14293e-05	0.0432628
ARHGAP19-SLIT1	ENSG00000269891	3.75	1.61905	1.76	0.85	1.25626	-1.15151	2.36761e-05	0.0311964
SLIT1	ENSG00000187122	3.75	1.61905	1.76	0.85	1.25626	-1.15151	2.36761e-05	0.0311964
FRMD4A	ENSG00000151474	3.75	1.42857	1.96	1.35	1.38237	-1.18592	3.7852e-05	0.0411001
PFKFB4	ENSG00000114268	3.75	1.38095	2.64	2	1.42071	-1.20229	4.14724e-05	0.0432628
ECI1	ENSG00000167969	3.75	1.42857	1.52	1.35	1.42359	-1.18219	5.70052e-07	0.00256736
C10orf113	ENSG00000204683	3.75	1.47619	2.08	1.85	1.43576	-1.15364	2.87931e-05	0.0350227
NEBL	ENSG00000078114	3.75	1.47619	2.08	1.85	1.43576	-1.15364	2.87931e-05	0.0350227
LINC00948	ENSG00000227877	3.75	1.38095	2.76	1.55	1.45066	-1.18167	1.80731e-07	0.0011321
GALR1	ENSG00000166573	3.75	1.33333	3.76	3.75	1.51591	-1.21727	1.66703e-06	0.00549567
LMNA	ENSG00000160789	3.75	1.33333	3.28	3.5	1.51979	-1.19996	1.40256e-05	0.0225834
MERTK	ENSG00000153208	3.75	1.28571	2.44	2.45	1.52478	-1.18932	1.16318e-05	0.0199667
EPHB1	ENSG00000154928	3.75	1.28571	4.28	4.3	1.59441	-1.19853	1.93612e-05	0.0277142
CMTM3	ENSG00000140931	3.75	1.2381	2.2	2.9	1.63747	-1.21031	3.85919e-05	0.0415808
NODAL	ENSG00000156574	3.75	1.04762	3.56	2.85	1.69467	-1.28227	4.58034e-05	0.0457224
CBLN3	ENSG00000139899	3.75	1.04762	3.4	3.2	1.74191	-1.28054	1.64657e-05	0.0250573
KHNYN	ENSG00000100441	3.75	1.04762	3.4	3.2	1.74191	-1.28054	1.64657e-05	0.0250573
LINC01121	ENSG00000205054	3.75	1.04762	3.8	3.9	1.78694	-1.27225	8.84961e-06	0.0167281
CACNA1C	ENSG00000151067	3.75	0.952381	3.76	3.65	1.81208	-1.28317	3.27907e-05	0.0378453
FKBP10	ENSG00000141756	3.75	1.04762	2.6	2.6	1.82634	-1.21473	1.90753e-05	0.0274605
GAS2L1	ENSG00000185340	3.75	1	3.8	4.1	1.852	-1.26222	1.82337e-05	0.0266836
SLC35G2	ENSG00000168917	3.75	1	2.72	3.55	1.86895	-1.26437	2.64614e-10	1.12752e-05
KCNS3	ENSG00000170745	3.75	0.857143	3.48	4.1	1.9863	-1.3038	2.96648e-06	0.00805384
EHBP1L1	ENSG00000173442	3.75	0.761905	2.56	2.45	2.14939	-1.30914	3.05343e-07	0.0016349
RAPGEFL1	ENSG00000108352	3.75	0.761905	2.44	3.1	2.21356	-1.29592	5.22797e-06	0.0117988
MEGF10	ENSG00000145794	3.75	0.714286	4.08	3.85	2.26656	-1.31054	1.97904e-09	4.37349e-05
LOXL1-AS1	ENSG00000261801	3.75	0.666667	3.08	4.1	2.31698	-1.33113	2.39563e-07	0.00137976
LOXL1	ENSG00000129038	3.75	0.666667	3.08	4.1	2.31698	-1.33113	2.39563e-07	0.00137976
RP13-766D20.2	ENSG00000229848	3.75	0.571429	4.12	4.3	2.38185	-1.3701	9.73883e-06	0.0178013
ACTG1	ENSG00000184009	3.75	0.571429	4.12	4.3	2.38185	-1.3701	9.73883e-06	0.0178013
GALNT9	ENSG00000182870	3.75	0.619048	4.28	3.95	2.38857	-1.33568	1.42244e-08	0.000175575
C1orf229	ENSG00000221953	3.75	0.52381	3.44	3.25	2.40574	-1.37057	3.93504e-05	0.0420534
LAYN	ENSG00000204381	3.75	0.47619	4.56	4.05	2.78898	-1.31502	6.9716e-14	6.61455e-08
RFX4	ENSG00000111783	3.75	0.285714	3.28	4	3.21136	-1.38031	1.43397e-10	7.55847e-06
RP11-144F15.1	ENSG00000257545	3.75	0.285714	3.28	4	3.21136	-1.38031	1.43397e-10	7.55847e-06
NCAM1	ENSG00000149294	3.79167	1.95238	4.2	3.9	1.00857	-1.11519	4.53967e-05	0.0454448
MEGF11	ENSG00000157890	3.79167	1.95238	3.24	2.6	1.0178	-1.10182	5.24449e-05	0.049302
CD300LG	ENSG00000161649	3.79167	1.85714	1.96	2.55	1.08574	-1.11964	3.21968e-05	0.0374544
PALD1	ENSG00000107719	3.79167	1.71429	4.04	2.55	1.20179	-1.14292	3.58723e-05	0.0397791
ZFPM1	ENSG00000179588	3.79167	1.61905	3.68	3.95	1.27427	-1.14939	2.10745e-05	0.0291192
RP11-21B21.4	ENSG00000261744	3.79167	1.61905	3.68	3.95	1.27427	-1.14939	2.10745e-05	0.0291192
SLC35F2	ENSG00000110660	3.79167	1.57143	2.88	2.7	1.36618	-1.14648	1.40775e-05	0.0226458
MYO3A	ENSG00000095777	3.79167	1.47619	1.88	1.8	1.38821	-1.17566	1.89658e-05	0.0273704
KCNK4	ENSG00000182450	3.79167	1.42857	4.28	3.45	1.4209	-1.19752	4.05721e-06	0.0099151
RP11-783K16.10	ENSG00000257069	3.79167	1.42857	4.28	3.45	1.4209	-1.19752	4.05721e-06	0.0099151
RAB36	ENSG00000100228	3.79167	1.38095	3.76	4.25	1.42625	-1.21314	3.96469e-05	0.042237
TLE4	ENSG00000106829	3.79167	1.42857	2.88	3.1	1.42682	-1.16029	3.82103e-05	0.0413551
MMP14	ENSG00000157227	3.79167	1.38095	2.72	3.5	1.44967	-1.19559	2.78225e-05	0.0343442
PRKG1-AS1	ENSG00000236671	3.79167	1.38095	2.8	3.35	1.45841	-1.19231	1.43226e-05	0.0229233
ANK1	ENSG00000029534	3.79167	1.33333	3.76	4.65	1.49376	-1.19589	3.12303e-05	0.0367636
MAML2	ENSG00000184384	3.79167	1.33333	2.2	2.55	1.52776	-1.18004	6.46918e-06	0.0135934
PCNXL2	ENSG00000135749	3.79167	1.28571	3.64	3.7	1.5592	-1.17229	1.01105e-05	0.0182463
EPS15	ENSG00000085832	3.79167	1.2381	2.96	4.3	1.61921	-1.19743	3.9447e-05	0.0421251
MEIS1	ENSG00000143995	3.79167	1.19048	2.52	2.8	1.67674	-1.20786	4.11217e-07	0.0020356
CTBP2	ENSG00000175029	3.79167	1.14286	3.24	1.85	1.70068	-1.20955	8.50501e-08	0.000658549
AUTS2	ENSG00000158321	3.79167	1.19048	2.24	3.15	1.72268	-1.19372	2.80981e-05	0.0344997
EBF4	ENSG00000088881	3.79167	0.857143	3.2	4.35	1.95906	-1.30958	1.79632e-05	0.0264346
C1orf229	ENSG00000221953	3.79167	0.904762	2.88	3.25	1.97032	-1.26732	1.49305e-07	0.000981015
LZTS2	ENSG00000107816	3.79167	0.857143	3	2.45	2.01144	-1.30321	2.3717e-05	0.0312214
AC128709.3	ENSG00000235126	3.79167	0.904762	3.4	3.3	2.01923	-1.26786	2.1063e-08	0.00023622
AC128709.4	ENSG00000229912	3.79167	0.904762	3.4	3.3	2.01923	-1.26786	2.1063e-08	0.00023622
KLF9	ENSG00000119138	3.79167	0.809524	3.64	3.55	2.17904	-1.26513	1.04599e-07	0.00076431
MLLT10	ENSG00000078403	3.79167	0.714286	3	2.65	2.28891	-1.30078	1.69752e-09	3.95396e-05
RILP	ENSG00000167705	3.79167	0.571429	2.52	3.15	2.41444	-1.35035	3.04566e-06	0.00819067
ADRA1A	ENSG00000120907	3.79167	0.52381	4.48	4.8	2.67826	-1.32925	2.11594e-10	9.74547e-06
TGIF1	ENSG00000177426	3.79167	0.47619	3.48	3.05	2.70643	-1.32614	6.99868e-08	0.000568513
MARVELD1	ENSG00000155254	3.79167	0.380952	2.88	3.15	2.95991	-1.37673	3.35756e-08	0.000331144
EZR-AS1	ENSG00000233893	3.79167	0.380952	2.44	3.35	3.02053	-1.33589	8.26796e-13	2.13941e-07
EZR	ENSG00000092820	3.79167	0.380952	2.44	3.35	3.02053	-1.33589	8.26796e-13	2.13941e-07
CCDC144B	ENSG00000154874	3.83333	1.85714	2.24	1.6	1.09116	-1.10299	2.57988e-05	0.0327912
PLXDC2	ENSG00000120594	3.83333	1.80952	3.64	1.95	1.12016	-1.13253	4.44882e-05	0.0449007
RP5-1031D4.2	ENSG00000232591	3.83333	1.80952	3.04	3.1	1.18227	-1.1278	4.44044e-05	0.0448413
SFMBT2	ENSG00000198879	3.83333	1.61905	2.8	2.05	1.27526	-1.14512	3.82592e-05	0.0413845
SLC22A2	ENSG00000112499	3.83333	1.61905	4	4.25	1.29014	-1.13615	2.76527e-05	0.0342006
RP1-276N6.2	ENSG00000230234	3.83333	1.61905	4	4.25	1.29014	-1.13615	2.76527e-05	0.0342006
PIP4K2A	ENSG00000150867	3.83333	1.57143	3.08	1.75	1.30096	-1.14605	2.71246e-05	0.0338053
PRKG1-AS1	ENSG00000236671	3.83333	1.57143	2.96	3.1	1.30451	-1.15932	1.78106e-05	0.0262887
PRKCQ-AS1	ENSG00000237943	3.83333	1.61905	3.52	2.05	1.31316	-1.14561	2.32669e-05	0.0309033
GRIN2B	ENSG00000273079	3.83333	1.57143	3.76	3.1	1.3154	-1.14037	2.49822e-05	0.032234
KBTBD11-OT1	ENSG00000253696	3.83333	1.52381	4.92	3.85	1.34683	-1.15094	8.56807e-06	0.0163676
RP11-439C15.5	ENSG00000270988	3.83333	1.52381	4.92	3.85	1.34683	-1.15094	8.56807e-06	0.0163676
KBTBD11	ENSG00000176595	3.83333	1.52381	4.92	3.85	1.34683	-1.15094	8.56807e-06	0.0163676
CACNB2	ENSG00000165995	3.83333	1.47619	4	2.95	1.37992	-1.1583	2.14964e-05	0.0294124
GMDS-AS1	ENSG00000250903	3.83333	1.47619	4.36	4.2	1.41872	-1.17591	1.97975e-05	0.0280767
FRMD4A	ENSG00000151474	3.83333	1.42857	2.4	1.9	1.45127	-1.1515	5.35991e-05	0.0498764
RP11-168O22.1	ENSG00000236744	3.83333	1.38095	1.84	1.05	1.47197	-1.19074	1.05887e-05	0.0187947
PCDH15	ENSG00000150275	3.83333	1.38095	1.84	1.05	1.47197	-1.19074	1.05887e-05	0.0187947
PHYH	ENSG00000107537	3.83333	1.38095	2.16	1.35	1.51256	-1.17823	1.1968e-05	0.0203721
FAM171A1	ENSG00000148468	3.83333	1.33333	2.32	1.45	1.54897	-1.16615	1.55895e-05	0.0241887
AIFM2	ENSG00000042286	3.83333	1.19048	2.92	3.55	1.58284	-1.23939	2.02275e-05	0.0284235
POLR1D	ENSG00000186184	3.83333	1.19048	4.48	4.95	1.63268	-1.20933	2.51645e-05	0.0323551
SLITRK5	ENSG00000165300	3.83333	1.19048	3	3.4	1.64527	-1.22758	1.14398e-06	0.00421128
GOLGA2P7	ENSG00000225151	3.83333	1.14286	1.76	1.3	1.6971	-1.18383	5.39864e-06	0.012071
RP1-122P22.2	ENSG00000233895	3.83333	1.14286	3.2	4.7	1.77008	-1.21787	3.46209e-05	0.0389622
IMPA1P	ENSG00000251521	3.83333	0.952381	4.04	4.05	1.87175	-1.26831	1.59447e-06	0.00533808
BMP7	ENSG00000101144	3.83333	0.857143	2.92	3.15	2.06977	-1.27217	1.80372e-07	0.00113084
AP003419.11	ENSG00000256514	3.83333	0.857143	2.68	3.3	2.14371	-1.23514	3.2715e-09	6.23283e-05
CLCF1	ENSG00000175505	3.83333	0.857143	2.68	3.3	2.14371	-1.23514	3.2715e-09	6.23283e-05
RXRA	ENSG00000186350	3.83333	0.666667	2.76	3.35	2.38498	-1.26452	9.01703e-08	0.000689196
MLLT10	ENSG00000078403	3.83333	0.666667	2.96	2.5	2.38789	-1.29741	4.99503e-10	1.70459e-05
TET1	ENSG00000138336	3.83333	0.619048	1.36	1.2	2.46161	-1.29664	6.33977e-11	4.44463e-06
DSCAML1	ENSG00000177103	3.875	1.80952	3.68	4.15	1.13764	-1.11469	2.45029e-05	0.0318233
AC079613.1	ENSG00000223523	3.875	1.71429	4.4	3.4	1.20882	-1.14125	4.06315e-05	0.0428093
ASCC1	ENSG00000138303	3.875	1.61905	1.92	1.8	1.29191	-1.13367	2.18978e-06	0.00659844
LAYN	ENSG00000204381	3.875	1.57143	4.36	4.55	1.31393	-1.15268	4.98926e-05	0.0479586
PVT1	ENSG00000249859	3.875	1.57143	3.72	2.95	1.33558	-1.139	4.05044e-05	0.0427591
TAF3	ENSG00000165632	3.875	1.47619	2.48	1.65	1.40909	-1.14109	1.53335e-05	0.0238886
RP11-966I7.1	ENSG00000257126	3.875	1.47619	5.44	3.9	1.41138	-1.16803	4.56579e-05	0.0456276
SLITRK5	ENSG00000165300	3.875	1.38095	3.28	3.45	1.4577	-1.19696	5.93262e-06	0.0128196
SLC27A3	ENSG00000143554	3.875	1.42857	4	4.05	1.48371	-1.18886	5.00555e-06	0.0114255
ASAH2C	ENSG00000072444	3.875	1.38095	1.44	0.7	1.496	-1.17162	6.927e-06	0.0142195
ZFHX3	ENSG00000140836	3.875	1.38095	3.16	3.3	1.50658	-1.17865	4.67717e-07	0.00222698
SLC27A3	ENSG00000143554	3.875	1.38095	4.2	4	1.5256	-1.18403	2.06825e-07	0.00124145
TLE4	ENSG00000106829	3.875	1.33333	2.6	3.05	1.53613	-1.16985	1.30056e-05	0.0215096
SLC35F2	ENSG00000110660	3.875	1.38095	2.68	2.8	1.56031	-1.15621	1.62755e-06	0.00540558
PPM1M	ENSG00000164088	3.875	1.28571	4.12	4.1	1.58636	-1.21645	3.85623e-05	0.0415722
ARNTL	ENSG00000133794	3.875	1.2381	3.52	4.7	1.59335	-1.20075	1.2685e-05	0.0212096
WWTR1-AS1	ENSG00000241313	3.875	1.2381	3.4	3.95	1.60699	-1.22367	1.46081e-06	0.00502171
WWTR1	ENSG00000018408	3.875	1.2381	3.4	3.95	1.60699	-1.22367	1.46081e-06	0.00502171
RARG	ENSG00000172819	3.875	1.2381	3.4	3.7	1.63722	-1.212	4.89637e-07	0.00230284
ZNF503-AS2	ENSG00000237149	3.875	1.2381	3.2	2.35	1.64282	-1.20348	2.43928e-06	0.00708265
RP11-87G24.3	ENSG00000267568	3.875	1.19048	4.04	4.1	1.66833	-1.18923	9.75882e-07	0.00377508
HOOK2	ENSG00000095066	3.875	1.14286	2.8	4.1	1.754	-1.21897	4.57933e-05	0.0457218
EPHB1	ENSG00000154928	3.875	1.14286	4.36	4.5	1.77657	-1.19113	2.93288e-06	0.00798547
STARD13	ENSG00000133121	3.875	1	3.96	4.85	1.79813	-1.25404	4.27802e-05	0.0439929
S100A10	ENSG00000197747	3.875	1	4.04	4.4	1.89165	-1.24646	3.29857e-06	0.00863426
NR2E1	ENSG00000112333	3.875	0.904762	3.6	3.6	1.98933	-1.25443	1.17029e-07	0.000822778
TET1	ENSG00000138336	3.875	0.761905	2	1.55	2.20153	-1.25953	2.6372e-08	0.000276784
HEBP2	ENSG00000051620	3.875	0.809524	3.24	3.7	2.22915	-1.24839	2.12651e-10	9.76258e-06
AP000783.1	ENSG00000254667	3.875	0.714286	4.64	4.2	2.24629	-1.29353	5.2356e-06	0.0118067
RP13-766D20.2	ENSG00000229848	3.875	0.666667	3.28	4.45	2.31686	-1.31041	4.20786e-07	0.00206697
ACTG1	ENSG00000184009	3.875	0.666667	3.28	4.45	2.31686	-1.31041	4.20786e-07	0.00206697
RP11-65J21.3	ENSG00000262454	3.875	0.714286	2.48	2.9	2.38381	-1.26445	6.29532e-09	9.9904e-05
ARAP1	ENSG00000186635	3.875	0.666667	3.92	3.4	2.4031	-1.29989	8.97677e-10	2.51034e-05
NTNG2	ENSG00000196358	3.875	0.52381	3	3.3	2.72263	-1.25903	1.33928e-09	3.3264e-05
RP11-168O22.1	ENSG00000236744	3.91667	1.7619	3.64	2.25	1.18247	-1.12265	3.14159e-05	0.0368836
PCDH15	ENSG00000150275	3.91667	1.7619	3.64	2.25	1.18247	-1.12265	3.14159e-05	0.0368836
NDUFA4L2	ENSG00000185633	3.91667	1.66667	3.28	4.2	1.2488	-1.14236	2.71977e-05	0.0338586
OPCML	ENSG00000183715	3.91667	1.52381	3.48	2.6	1.35051	-1.15507	1.99332e-05	0.0281685
RSU1	ENSG00000148484	3.91667	1.52381	3.92	3	1.3931	-1.13899	2.18799e-06	0.00659722
RP11-217B7.3	ENSG00000230013	3.91667	1.52381	2.92	2.85	1.40296	-1.13211	3.73201e-06	0.00936309
ANK3	ENSG00000151150	3.91667	1.52381	2.16	1.15	1.42271	-1.13813	3.35172e-06	0.00872622
TMEM132B	ENSG00000139364	3.91667	1.47619	4.32	4.15	1.51003	-1.14232	2.0191e-05	0.0283974
MFI2-AS1	ENSG00000228109	3.91667	1.38095	2.84	3.2	1.5263	-1.18097	3.18671e-06	0.00844168
MFI2	ENSG00000163975	3.91667	1.38095	2.84	3.2	1.5263	-1.18097	3.18671e-06	0.00844168
CELF2	ENSG00000048740	3.91667	1.28571	3.4	2.1	1.59819	-1.18151	2.9131e-06	0.00795748
TET1	ENSG00000138336	3.91667	1.2381	2.44	1.6	1.64534	-1.16734	5.61913e-06	0.0123794
RP11-923I11.5	ENSG00000259887	3.91667	1.14286	2.84	3.15	1.73313	-1.22916	2.51803e-05	0.03236
SEPHS1	ENSG00000086475	3.91667	1	2.2	2.35	1.96536	-1.2	3.3997e-08	0.00033345
LHX3	ENSG00000107187	3.91667	0.857143	3.92	4.7	1.96864	-1.28506	2.47998e-05	0.0320858
ADRA1A	ENSG00000120907	3.91667	0.952381	3.72	3.3	1.99453	-1.24121	7.60842e-07	0.00315128
C1orf229	ENSG00000221953	3.91667	0.809524	3.2	3.15	2.01333	-1.28775	4.61624e-05	0.0458963
PICK1	ENSG00000100151	3.91667	0.857143	3.96	3.6	2.0493	-1.2664	3.94669e-06	0.00972949
RP5-1039K5.13	ENSG00000233739	3.91667	0.857143	3.96	3.6	2.0493	-1.2664	3.94669e-06	0.00972949
ANXA5	ENSG00000164111	3.91667	0.904762	1.72	2.35	2.0759	-1.20145	2.3533e-09	4.91081e-05
NTN1	ENSG00000065320	3.91667	0.714286	2.12	3.5	2.29439	-1.29868	6.54124e-06	0.0136801
ZFP36L1	ENSG00000185650	3.91667	0.47619	2.88	3.75	2.7376	-1.33361	3.14307e-09	6.03663e-05
NFKBIZ	ENSG00000144802	3.91667	0.333333	2.4	3.5	3.1086	-1.35894	2.1832e-08	0.000242173
SUV420H1	ENSG00000110066	3.95833	1.85714	2.88	2.85	1.13061	-1.0961	7.36127e-06	0.0147902
HPSE2	ENSG00000172987	3.95833	1.80952	3.52	1.5	1.18205	-1.09019	2.56626e-05	0.0327131
ARNTL	ENSG00000133794	3.95833	1.7619	3.28	2.9	1.19508	-1.119	2.43691e-05	0.0317151
CACNB2	ENSG00000165995	3.95833	1.7619	3.76	2.35	1.19705	-1.09567	2.35108e-05	0.0311054
BMP7	ENSG00000101144	3.95833	1.7619	2.48	2.45	1.20774	-1.07386	5.3541e-05	0.0498549
CSMD1	ENSG00000183117	3.95833	1.7619	3.04	2.9	1.25755	-1.10171	1.44613e-05	0.0230392
ZNF788	ENSG00000214189	3.95833	1.66667	1.88	2.5	1.27671	-1.10568	2.64972e-05	0.0333158
ZNF788	ENSG00000188474	3.95833	1.66667	1.88	2.5	1.27671	-1.10568	2.64972e-05	0.0333158
ZNF20	ENSG00000132010	3.95833	1.66667	1.88	2.5	1.27671	-1.10568	2.64972e-05	0.0333158
RFX2	ENSG00000087903	3.95833	1.66667	3.52	3.3	1.28819	-1.13674	2.2374e-05	0.0301849
ZNF438	ENSG00000183621	3.95833	1.57143	4.08	2.05	1.34769	-1.14058	1.78468e-06	0.0057412
CTD-2376I4.2	ENSG00000272081	3.95833	1.57143	3.6	3.6	1.38145	-1.12676	2.6757e-06	0.00750876
NEBL	ENSG00000078114	3.95833	1.52381	3.36	1.65	1.395	-1.14612	1.43999e-07	0.000954969
HSPA2	ENSG00000126803	3.95833	1.47619	3.04	3.05	1.44437	-1.15524	4.94662e-06	0.0113443
HMCES	ENSG00000183624	3.95833	1.42857	3.08	4.5	1.4678	-1.16884	1.77197e-05	0.0262308
CELF2	ENSG00000048740	3.95833	1.38095	3.36	1.95	1.49597	-1.15637	1.16598e-05	0.0200011
CTD-2523D13.2	ENSG00000254854	3.95833	1.47619	3.92	3.55	1.55131	-1.11958	1.39006e-05	0.0224653
MMP17	ENSG00000198598	3.95833	1.28571	3.28	3.95	1.59624	-1.16905	5.06795e-05	0.0483541
TMOD1	ENSG00000136842	3.95833	1.33333	4.6	3.75	1.65161	-1.15532	4.39428e-05	0.0446034
BMP7	ENSG00000101144	3.95833	1.19048	3.16	3.45	1.70142	-1.18494	6.96411e-06	0.0142668
GOLGA7B	ENSG00000155265	3.95833	1.2381	3.28	2.7	1.71725	-1.16073	6.52408e-06	0.0136643
TRAF5	ENSG00000082512	3.95833	1.09524	3.24	3.4	1.77285	-1.24127	3.31388e-05	0.0380312
ATRNL1	ENSG00000107518	3.95833	1.09524	1.44	1.55	1.83181	-1.18675	6.54576e-09	0.000102077
NPC2	ENSG00000119655	3.95833	1	4.16	2.95	1.97557	-1.22028	7.45298e-10	2.23812e-05
DPYSL5	ENSG00000157851	3.95833	0.904762	3.52	4.4	2.04017	-1.25296	4.95405e-08	0.000437647
SKIDA1	ENSG00000180592	3.95833	0.904762	3.12	3.05	2.05878	-1.2505	1.57341e-07	0.00102248
CCND2-AS1	ENSG00000256164	3.95833	0.857143	4.64	3.45	2.14519	-1.24937	2.21275e-08	0.000244172
CCND2-AS2	ENSG00000255920	3.95833	0.857143	4.64	3.45	2.14519	-1.24937	2.21275e-08	0.000244172
SLC25A45	ENSG00000162241	3.95833	0.857143	4	4.05	2.17287	-1.22601	6.2259e-07	0.00273221
MGST2	ENSG00000085871	3.95833	0.809524	3	2.85	2.18714	-1.23801	1.60113e-09	3.77891e-05
MAML3	ENSG00000196782	3.95833	0.809524	3	2.85	2.18714	-1.23801	1.60113e-09	3.77891e-05
LOXL1-AS1	ENSG00000261801	3.95833	0.761905	2.64	3.9	2.19355	-1.28672	2.72776e-06	0.00760827
LOXL1	ENSG00000129038	3.95833	0.761905	2.64	3.9	2.19355	-1.28672	2.72776e-06	0.00760827
B3GNT7	ENSG00000156966	3.95833	0.619048	2.28	3.7	2.38584	-1.29668	6.45798e-07	0.00280209
ZMIZ1	ENSG00000108175	3.95833	0.666667	2.72	1.85	2.41352	-1.28177	1.75651e-07	0.00110857
NOL3	ENSG00000140939	3.95833	0.666667	2.48	2.65	2.43114	-1.27968	8.18529e-09	0.000118145
RP13-766D20.2	ENSG00000229848	3.95833	0.47619	4.2	4.3	2.69477	-1.35438	3.31526e-07	0.00173783
ACTG1	ENSG00000184009	3.95833	0.47619	4.2	4.3	2.69477	-1.35438	3.31526e-07	0.00173783
MAST4	ENSG00000069020	4	1.7619	2.4	1.9	1.23463	-1.11168	3.69133e-06	0.00928985
GPR158	ENSG00000151025	4	1.71429	4.16	2.4	1.24956	-1.10922	6.57244e-06	0.0137313
KIAA1217	ENSG00000120549	4	1.7619	2.72	2.35	1.25189	-1.11912	3.31824e-05	0.0380325
CTBP2	ENSG00000175029	4	1.66667	2.84	1.55	1.29156	-1.10897	8.3572e-06	0.0161125
HACE1	ENSG00000085382	4	1.57143	3	3.7	1.37218	-1.13775	2.57763e-05	0.0327774
AC128709.3	ENSG00000235126	4	1.52381	2.92	3.75	1.41267	-1.14052	2.73824e-06	0.00763219
AC128709.4	ENSG00000229912	4	1.52381	2.92	3.75	1.41267	-1.14052	2.73824e-06	0.00763219
DIP2C	ENSG00000151240	4	1.47619	3.48	3.15	1.42409	-1.14139	3.55188e-05	0.0395227
AC009501.4	ENSG00000231609	4	1.33333	2.56	4.05	1.53304	-1.17789	6.13031e-06	0.0130999
SPON1	ENSG00000152268	4	1.38095	3.72	3.95	1.56442	-1.17096	4.93289e-05	0.0476539
PANX2	ENSG00000073150	4	1.28571	2.6	2.95	1.60652	-1.19525	1.52444e-06	0.00515945
MEIS1	ENSG00000143995	4	1.2381	2.44	2.5	1.70249	-1.16488	1.47295e-06	0.00504523
GDNF	ENSG00000168621	4	1.14286	3.32	3.25	1.71451	-1.21843	9.79947e-06	0.0178685
TEX40	ENSG00000219435	4	1.14286	3.52	2.5	1.78244	-1.18464	1.2537e-05	0.0210133
RP11-783K16.10	ENSG00000257069	4	1.14286	3.52	2.5	1.78244	-1.18464	1.2537e-05	0.0210133
C17orf96	ENSG00000179294	4	1	2.88	4.45	1.89058	-1.23369	5.4468e-06	0.0121349
CHD9	ENSG00000177200	4	1.09524	3.36	3.95	1.89124	-1.19777	1.18618e-07	0.000830751
LRRC3B	ENSG00000179796	4	1	3.68	4.35	1.97444	-1.19576	7.19163e-07	0.00302899
CCND2-AS1	ENSG00000256164	4	0.952381	4.56	3.65	2.02135	-1.22919	1.19481e-07	0.000834358
CCND2-AS2	ENSG00000255920	4	0.952381	4.56	3.65	2.02135	-1.22919	1.19481e-07	0.000834358
RP11-87G24.3	ENSG00000267568	4	0.904762	4.2	4.15	2.07612	-1.21086	4.29644e-10	1.53633e-05
SPATA6L	ENSG00000106686	4	0.904762	3.6	3.9	2.08052	-1.22704	3.96009e-08	0.000371027
KLF5	ENSG00000102554	4	0.714286	2.6	2.5	2.34369	-1.25772	1.29427e-07	0.000881365
LLGL2	ENSG00000073350	4	0.619048	2.68	3.15	2.46707	-1.29457	4.46752e-08	0.000406733
RP11-849I19.1	ENSG00000263146	4	0.619048	3.12	3.95	2.5141	-1.28596	5.18191e-08	0.000453804
DCLRE1CP1	ENSG00000237470	4.04167	1.95238	2.6	1.85	1.09159	-1.07451	1.59362e-05	0.0245057
RALGAPA2	ENSG00000188559	4.04167	1.85714	2.2	3.15	1.16423	-1.08349	1.47569e-05	0.0233287
NRG3	ENSG00000185737	4.04167	1.80952	2.48	1.95	1.19892	-1.07473	3.23778e-05	0.037592
COL4A2	ENSG00000134871	4.04167	1.7619	3	2.95	1.22681	-1.10289	9.10425e-06	0.0170273
FAM129A	ENSG00000135842	4.04167	1.7619	2.64	3.25	1.22683	-1.08045	1.15604e-05	0.0198918
LRCH1	ENSG00000136141	4.04167	1.71429	3.28	2.95	1.27185	-1.11939	1.21661e-06	0.00441585
LLGL2	ENSG00000073350	4.04167	1.71429	3.44	4.4	1.27658	-1.11829	3.97353e-05	0.0422743
KCNJ8	ENSG00000121361	4.04167	1.52381	3.68	3.8	1.42566	-1.11238	5.80895e-07	0.00260711
LINC01058	ENSG00000225039	4.04167	1.52381	2.96	3.7	1.43521	-1.13998	2.43246e-05	0.03169
RP11-298I3.5	ENSG00000259132	4.04167	1.47619	2.96	3.6	1.44657	-1.14702	4.08339e-05	0.0429137
AJUBA	ENSG00000129474	4.04167	1.47619	2.96	3.6	1.44657	-1.14702	4.08339e-05	0.0429137
PHACTR1	ENSG00000112137	4.04167	1.42857	3.76	4.3	1.51013	-1.14732	8.01782e-06	0.0156768
ADAMTS9	ENSG00000163638	4.04167	1.42857	4.44	3.8	1.5171	-1.15194	2.44434e-05	0.0317797
ADAMTS9-AS2	ENSG00000241684	4.04167	1.42857	4.44	3.8	1.5171	-1.15194	2.44434e-05	0.0317797
CDHR2	ENSG00000074276	4.04167	1.42857	3	4.15	1.55973	-1.14862	2.6512e-06	0.00747006
PICK1	ENSG00000100151	4.04167	1.28571	3.76	3.95	1.60844	-1.18368	8.07503e-06	0.0157449
RP5-1039K5.13	ENSG00000233739	4.04167	1.28571	3.76	3.95	1.60844	-1.18368	8.07503e-06	0.0157449
MEGF10	ENSG00000145794	4.04167	1.33333	3.4	4.45	1.63521	-1.14752	1.57261e-05	0.0242981
APBA2	ENSG00000034053	4.04167	1.2381	3.64	4.7	1.6685	-1.21173	3.28866e-05	0.0378879
EPS15	ENSG00000085832	4.04167	1.2381	3.32	4	1.69084	-1.16113	9.08307e-06	0.0170102
MMP15	ENSG00000102996	4.04167	1.28571	3.48	3.9	1.71377	-1.17292	4.41143e-05	0.0446977
NR2F1-AS1	ENSG00000237187	4.04167	1.19048	3.4	4.05	1.71907	-1.18692	4.38884e-05	0.0445736
NTAN1	ENSG00000157045	4.04167	0.904762	3.84	3.25	2.03835	-1.22693	1.62428e-06	0.00539975
PDXDC1	ENSG00000179889	4.04167	0.904762	3.84	3.25	2.03835	-1.22693	1.62428e-06	0.00539975
RP11-297D21.2	ENSG00000261320	4.04167	0.809524	3.4	3.35	2.12342	-1.2666	3.02531e-05	0.0360836
HSD11B2	ENSG00000176387	4.04167	0.809524	3.4	3.35	2.12342	-1.2666	3.02531e-05	0.0360836
HNRNPF	ENSG00000169813	4.04167	0.714286	2.24	2.4	2.28552	-1.2786	1.20808e-06	0.00438823
RFX4	ENSG00000111783	4.04167	0.47619	3.48	3.55	2.77882	-1.29725	2.50193e-10	1.0889e-05
RP11-144F15.1	ENSG00000257545	4.04167	0.47619	3.48	3.55	2.77882	-1.29725	2.50193e-10	1.0889e-05
ZNF438	ENSG00000183621	4.08333	1.95238	2.6	1.65	1.11215	-1.05374	4.58668e-05	0.0457567
SORCS3	ENSG00000156395	4.08333	1.95238	3.64	3.25	1.11788	-1.05684	5.22544e-05	0.0491969
RFX2	ENSG00000087903	4.08333	1.85714	2.56	2.8	1.18404	-1.07169	5.22175e-05	0.0491875
ALPL	ENSG00000162551	4.08333	1.80952	2.84	2.9	1.29609	-1.08085	2.67991e-05	0.0335354
MALRD1	ENSG00000204740	4.08333	1.71429	3.56	1.8	1.30276	-1.09079	8.88931e-06	0.0167741
NFIX	ENSG00000008441	4.08333	1.71429	2.92	3.1	1.3063	-1.07469	2.78702e-05	0.0343597
LINC00948	ENSG00000227877	4.08333	1.66667	2.76	1.9	1.32155	-1.09201	5.15827e-07	0.00239047
STK24	ENSG00000102572	4.08333	1.66667	3.44	3.4	1.33552	-1.09897	3.47381e-06	0.00894974
NFIX	ENSG00000008441	4.08333	1.61905	2.92	3.1	1.38233	-1.06965	3.73215e-05	0.0407512
KIAA1217	ENSG00000120549	4.08333	1.57143	4.24	2.15	1.39274	-1.11841	2.63024e-06	0.00743474
PCNXL2	ENSG00000135749	4.08333	1.61905	3.92	4.6	1.39293	-1.07338	5.22275e-05	0.0491875
LCOR	ENSG00000196233	4.08333	1.52381	2.76	1.65	1.43659	-1.1202	2.37194e-07	0.00137112
CTC-467M3.3	ENSG00000250377	4.08333	1.52381	4.44	4.9	1.44249	-1.12304	1.51104e-06	0.00513608
CTC-467M3.2	ENSG00000250555	4.08333	1.52381	4.44	4.9	1.44249	-1.12304	1.51104e-06	0.00513608
CTC-467M3.1	ENSG00000245864	4.08333	1.52381	4.44	4.9	1.44249	-1.12304	1.51104e-06	0.00513608
ZNF608	ENSG00000168916	4.08333	1.52381	2.8	3.1	1.47157	-1.11855	9.59641e-06	0.017638
YPEL4	ENSG00000166793	4.08333	1.42857	4.16	3.9	1.50021	-1.14877	4.07799e-05	0.0428893
AP000662.4	ENSG00000254602	4.08333	1.42857	4.16	3.9	1.50021	-1.14877	4.07799e-05	0.0428893
ADD3	ENSG00000148700	4.08333	1.38095	2.76	1.75	1.53564	-1.11436	4.18979e-05	0.0435083
DPYSL5	ENSG00000157851	4.08333	1.38095	3.4	4.35	1.53819	-1.16223	2.65826e-05	0.033366
ARHGAP19-SLIT1	ENSG00000269891	4.08333	1.38095	3.48	1.95	1.54255	-1.15942	8.76575e-06	0.0166288
SLIT1	ENSG00000187122	4.08333	1.38095	3.48	1.95	1.54255	-1.15942	8.76575e-06	0.0166288
NFIX	ENSG00000008441	4.08333	1.42857	2.36	2.4	1.54685	-1.09269	6.68449e-06	0.0138859
CTD-2376I4.2	ENSG00000272081	4.08333	1.38095	3.64	4.55	1.59764	-1.13909	3.94176e-07	0.00197877
FRMD4A	ENSG00000151474	4.08333	1.33333	3.96	2.5	1.66496	-1.13192	2.87632e-07	0.00156781
WWTR1-AS1	ENSG00000241313	4.08333	1.19048	3.12	3.9	1.67246	-1.1927	1.38702e-05	0.0224404
WWTR1	ENSG00000018408	4.08333	1.19048	3.12	3.9	1.67246	-1.1927	1.38702e-05	0.0224404
SIM2	ENSG00000159263	4.08333	1.14286	2.04	2.35	1.70673	-1.19207	2.06524e-05	0.0287762
MERTK	ENSG00000153208	4.08333	1.19048	3.08	2.65	1.7174	-1.17633	2.50867e-05	0.0323043
GRIN1	ENSG00000176884	4.08333	1.09524	4.04	3.7	1.77692	-1.21077	1.19051e-05	0.0203178
FRMD4A	ENSG00000151474	4.08333	1.14286	4.8	2.75	1.80343	-1.16034	1.04637e-07	0.00076431
SKIDA1	ENSG00000180592	4.08333	1.09524	3.28	3.1	1.82159	-1.2127	6.37521e-06	0.0134686
SHH	ENSG00000164690	4.08333	1.09524	4.48	5.05	1.8227	-1.20883	1.08539e-05	0.0191157
MMP14	ENSG00000157227	4.08333	1.04762	3.36	4.4	1.83698	-1.21346	1.83588e-05	0.0267845
ARAP1	ENSG00000186635	4.08333	1.04762	3.28	3.5	1.8976	-1.20268	7.63617e-07	0.00315644
FBXL16	ENSG00000127585	4.08333	0.952381	2.92	3.15	1.96675	-1.24135	3.27512e-06	0.00859343
LPP-AS2	ENSG00000270959	4.08333	0.857143	3.96	3.7	2.21971	-1.19586	2.43031e-08	0.000261236
LPP	ENSG00000145012	4.08333	0.857143	3.96	3.7	2.21971	-1.19586	2.43031e-08	0.000261236
TUBA4A	ENSG00000127824	4.08333	0.761905	3.88	4.05	2.36401	-1.22233	7.16983e-11	4.85901e-06
TUBA4B	ENSG00000243910	4.08333	0.761905	3.88	4.05	2.36401	-1.22233	7.16983e-11	4.85901e-06
NES	ENSG00000132688	4.08333	0.714286	3.12	4.55	2.38269	-1.25778	2.34436e-06	0.00690489
FOXP1	ENSG00000114861	4.08333	0.52381	3.48	3.55	2.70724	-1.28559	3.11787e-09	6.02073e-05
LLGL2	ENSG00000073350	4.08333	0.47619	2.72	3.75	2.81984	-1.31766	5.74484e-08	0.000488869
XXYLT1	ENSG00000173950	4.125	2.09524	2.8	2.75	1.02867	-1.01834	5.09313e-05	0.0484865
ZBTB38	ENSG00000177311	4.125	2.09524	2.88	3.75	1.03486	-1.03947	2.25499e-05	0.0302873
ZEB1	ENSG00000148516	4.125	2	3.04	1.7	1.07925	-1.05099	5.17971e-05	0.0489503
NCAM1	ENSG00000149294	4.125	2	3.72	3.85	1.1037	-1.05364	8.97524e-06	0.0168736
RP11-653B10.1	ENSG00000253503	4.125	1.7619	2.92	3.25	1.28156	-1.08552	1.78941e-05	0.0263791
FAM107B	ENSG00000065809	4.125	1.66667	4.16	2.9	1.35727	-1.0932	1.32233e-05	0.0217035
MYRIP	ENSG00000170011	4.125	1.57143	3.48	4.4	1.38427	-1.1067	9.06072e-06	0.0169771
TRPS1	ENSG00000104447	4.125	1.61905	3.8	3.2	1.39531	-1.08347	1.32117e-05	0.0217035
RP11-192P3.4	ENSG00000272381	4.125	1.57143	3	1.9	1.41676	-1.11047	3.92154e-05	0.04197
ZEB1-AS1	ENSG00000237036	4.125	1.57143	3	1.9	1.41676	-1.11047	3.92154e-05	0.04197
FAM46A	ENSG00000112773	4.125	1.61905	4.32	3.7	1.42739	-1.08875	1.5777e-05	0.0243407
SORBS3	ENSG00000120896	4.125	1.47619	3.16	2.75	1.4354	-1.15456	2.65671e-05	0.0333625
ZNF503-AS2	ENSG00000237149	4.125	1.57143	2.76	2.2	1.45051	-1.10299	7.78765e-06	0.0153933
ARHGAP21	ENSG00000107863	4.125	1.52381	2.8	1.9	1.47278	-1.1132	1.79483e-06	0.00576736
JAG1	ENSG00000101384	4.125	1.47619	3.88	5.35	1.49207	-1.11585	1.73262e-06	0.00563616
RSU1	ENSG00000148484	4.125	1.47619	4.6	3.2	1.52326	-1.10647	1.58086e-06	0.00530162
GMDS-AS1	ENSG00000250903	4.125	1.42857	3.08	3.35	1.5477	-1.12118	1.18497e-07	0.000830751
LINC00404	ENSG00000229520	4.125	1.38095	3.28	3.05	1.57987	-1.12596	1.43196e-07	0.000951244
MAP3K8	ENSG00000107968	4.125	1.33333	3.6	1.75	1.62071	-1.13725	6.27024e-06	0.0133194
FRMD4A	ENSG00000151474	4.125	1.33333	2.48	2.3	1.65349	-1.1116	2.08918e-07	0.00124875
FRMD4A	ENSG00000151474	4.125	1.28571	4.32	3.2	1.725	-1.12555	1.5729e-07	0.00102248
ECE2	ENSG00000145194	4.125	1.14286	3.44	4.5	1.73751	-1.19162	2.06059e-05	0.0287367
EIF2B5	ENSG00000145191	4.125	1.14286	3.44	4.5	1.73751	-1.19162	2.06059e-05	0.0287367
FAM46A	ENSG00000112773	4.125	1.2381	4.56	4.05	1.77194	-1.14283	7.66197e-07	0.003164
KCNS3	ENSG00000170745	4.125	0.904762	4	3.85	1.99029	-1.24428	1.50955e-05	0.0236316
NOL3	ENSG00000140939	4.125	0.952381	2.68	2.7	2.00447	-1.21913	3.70249e-07	0.0018848
RP11-849I19.1	ENSG00000263146	4.125	0.952381	3.08	3.8	2.02301	-1.21811	1.79411e-06	0.00576635
AP000783.1	ENSG00000254667	4.125	0.857143	4.92	3.8	2.1365	-1.21887	1.11337e-06	0.00413821
NOL3	ENSG00000140939	4.125	0.809524	2.4	2.25	2.24068	-1.23068	1.19254e-08	0.000155421
ADCY8	ENSG00000155897	4.125	0.52381	3.96	4.65	2.72149	-1.27149	7.35059e-10	2.22578e-05
NBEA	ENSG00000172915	4.16667	2.04762	2.32	1.55	1.06638	-1.04922	4.11821e-05	0.0431586
PRTFDC1	ENSG00000099256	4.16667	1.95238	2.2	1.7	1.14119	-1.07022	5.2628e-05	0.0494145
FRMD4A	ENSG00000151474	4.16667	1.95238	4.32	2.6	1.18419	-1.02969	4.77249e-05	0.0467773
LRIG1	ENSG00000144749	4.16667	1.90476	2.04	2.85	1.18739	-1.03848	2.71003e-05	0.0337905
CXCL12	ENSG00000107562	4.16667	1.90476	3	2.45	1.19086	-1.03576	1.0396e-05	0.0185825
TSHZ1	ENSG00000179981	4.16667	1.90476	2.56	2.45	1.23723	-1.05102	4.13638e-05	0.0432186
ERICH1-AS1	ENSG00000237647	4.16667	1.66667	3.6	3.35	1.34972	-1.07903	5.95799e-07	0.00264977
ST6GALNAC6	ENSG00000160408	4.16667	1.57143	3.4	4.35	1.42676	-1.09147	1.37005e-06	0.00480727
RP11-192P3.4	ENSG00000272381	4.16667	1.52381	3.44	2	1.46385	-1.11163	7.20662e-06	0.0145676
ZEB1-AS1	ENSG00000237036	4.16667	1.52381	3.44	2	1.46385	-1.11163	7.20662e-06	0.0145676
PIP4K2A	ENSG00000150867	4.16667	1.47619	3.24	2.45	1.47865	-1.10638	6.39417e-06	0.0134915
RP11-809C18.3	ENSG00000225140	4.16667	1.47619	5.36	3.5	1.50933	-1.12746	3.3951e-05	0.0384908
DIP2C	ENSG00000151240	4.16667	1.47619	5.36	3.5	1.50933	-1.12746	3.3951e-05	0.0384908
PHYHIPL	ENSG00000165443	4.16667	1.42857	3.28	2.6	1.55825	-1.10133	6.30649e-06	0.0133625
DUSP4	ENSG00000120875	4.16667	1.33333	4.2	4.6	1.63797	-1.13238	2.29973e-06	0.00682396
DENND1A	ENSG00000119522	4.16667	1.38095	3.8	4.75	1.66643	-1.12472	5.12602e-06	0.0116222
SLITRK5	ENSG00000165300	4.16667	1.19048	3.48	3.1	1.75649	-1.16554	7.47246e-07	0.00311437
RP11-180M15.4	ENSG00000256658	4.16667	1.2381	2.32	1.65	1.77554	-1.11915	8.06976e-06	0.0157411
MRC2	ENSG00000011028	4.16667	1.09524	2.84	4.45	1.90775	-1.15064	2.2659e-08	0.000248246
EBF4	ENSG00000088881	4.16667	0.952381	3.36	4.05	1.93201	-1.22267	1.65062e-05	0.0250933
CACNB4	ENSG00000182389	4.16667	1.04762	3.36	4.65	1.95504	-1.18243	8.16074e-07	0.00331077
AC079790.2	ENSG00000225214	4.16667	1.04762	3.36	4.65	1.95504	-1.18243	8.16074e-07	0.00331077
IMPA1P	ENSG00000251521	4.16667	0.904762	3.52	3.7	2.01736	-1.20961	2.62939e-06	0.00743474
FBXL16	ENSG00000127585	4.16667	0.904762	3.16	3.85	2.08688	-1.21144	3.18999e-07	0.0016852
FAM46A	ENSG00000112773	4.16667	0.857143	4.64	3.8	2.25204	-1.20092	5.27062e-08	0.000457658
MARVELD1	ENSG00000155254	4.16667	0.714286	3.4	2.8	2.31292	-1.25775	2.53723e-06	0.00727715
AP000783.1	ENSG00000254667	4.16667	0.619048	4.16	4.35	2.57193	-1.25443	2.20639e-10	9.95517e-06
NFKBIZ	ENSG00000144802	4.16667	0.47619	2.52	3.25	2.80798	-1.29137	3.50199e-08	0.000339275
HNRNPF	ENSG00000169813	4.16667	0.47619	2.36	3.05	2.8382	-1.29349	2.20975e-08	0.000244166
NET1	ENSG00000173848	4.20833	2.19048	4.28	2.1	0.994835	-1.01438	4.87657e-05	0.0473605
KLF7	ENSG00000118263	4.20833	2.19048	3.84	3.85	1.03388	-1.01736	4.97219e-05	0.047842
GPRC5B	ENSG00000167191	4.20833	1.80952	1.8	1.75	1.28353	-1.04192	5.09267e-06	0.0115687
LINC00907	ENSG00000267586	4.20833	1.90476	3.24	2.45	1.28571	-1.04173	2.93062e-05	0.0354087
CSMD1	ENSG00000183117	4.20833	1.80952	2.72	3.35	1.31485	-1.05135	2.02638e-05	0.028441
RP11-567J20.2	ENSG00000253688	4.20833	1.71429	3.08	2.65	1.33049	-1.09193	3.39126e-05	0.0384631
RP11-770E5.1	ENSG00000253608	4.20833	1.71429	3.08	2.65	1.33049	-1.09193	3.39126e-05	0.0384631
PHACTR1	ENSG00000112137	4.20833	1.66667	3.44	4.65	1.35188	-1.09616	2.30615e-05	0.0307482
EPHB1	ENSG00000154928	4.20833	1.71429	4.04	4.25	1.36086	-1.06625	1.99935e-05	0.0282228
EPB41L1	ENSG00000088367	4.20833	1.52381	3.08	3.8	1.51191	-1.10746	9.4667e-07	0.00369624
NTNG2	ENSG00000196358	4.20833	1.42857	2.12	2.55	1.59084	-1.09602	9.85694e-06	0.0179326
PLEKHA7	ENSG00000166689	4.20833	1.33333	3.2	4.95	1.63095	-1.13774	9.24723e-06	0.0172167
FAS	ENSG00000026103	4.20833	1.28571	3.36	3.85	1.65519	-1.15333	1.85546e-06	0.00590435
ACTA2	ENSG00000107796	4.20833	1.28571	3.36	3.85	1.65519	-1.15333	1.85546e-06	0.00590435
ECE2	ENSG00000145194	4.20833	1.28571	3.52	4.1	1.66616	-1.15668	4.47596e-06	0.0105763
EIF2B5	ENSG00000145191	4.20833	1.28571	3.52	4.1	1.66616	-1.15668	4.47596e-06	0.0105763
MERTK	ENSG00000153208	4.20833	1.28571	2.72	2.6	1.6755	-1.12781	8.14076e-07	0.0033075
NR2E1	ENSG00000112333	4.20833	1.14286	2.76	3.25	1.83752	-1.16834	7.80699e-08	0.000616919
CBLN3	ENSG00000139899	4.20833	1.09524	3.28	4.2	1.84836	-1.19337	5.6319e-06	0.0123978
KHNYN	ENSG00000100441	4.20833	1.09524	3.28	4.2	1.84836	-1.19337	5.6319e-06	0.0123978
ACAP1	ENSG00000072818	4.20833	1.09524	3.56	3.25	1.86864	-1.17143	3.36164e-06	0.00874148
PLEKHA7	ENSG00000166689	4.20833	1.09524	3.08	4.5	1.89914	-1.16784	4.15508e-08	0.00038449
MEGF11	ENSG00000157890	4.20833	1.09524	3.88	3.65	1.91053	-1.17148	8.31184e-07	0.00335962
ADD3	ENSG00000148700	4.20833	1.09524	3.04	2.1	1.91317	-1.13124	6.12009e-07	0.00269825
FBXL16	ENSG00000127585	4.20833	1.04762	3.04	3.2	1.91694	-1.19931	3.31786e-07	0.00173855
TGIF1	ENSG00000177426	4.20833	1	3.12	2.8	1.92525	-1.18645	3.76359e-05	0.0409459
CHD9	ENSG00000177200	4.20833	1.14286	3.52	4	1.92822	-1.14919	3.04949e-07	0.00163368
ANKRD30A	ENSG00000148513	4.25	2.04762	1.8	2.05	1.119	-1.00488	5.04601e-05	0.0482294
BAIAP2	ENSG00000175866	4.25	1.85714	3.24	3.75	1.23	-1.04897	5.22246e-05	0.0491875
DPP10	ENSG00000175497	4.25	1.85714	3.92	2.8	1.23042	-1.05578	4.04478e-05	0.0427353
KLF12	ENSG00000118922	4.25	1.80952	2.76	3.85	1.24604	-1.04268	3.35825e-05	0.0382902
PARD3	ENSG00000148498	4.25	1.80952	2.56	2.2	1.26169	-1.06074	4.46012e-05	0.0449646
FAM107B	ENSG00000065809	4.25	1.7619	4.84	2.3	1.32748	-1.06497	2.90764e-06	0.00794868
NFKB1	ENSG00000109320	4.25	1.71429	2.88	2.3	1.34439	-1.06055	1.70495e-06	0.00557067
EPAS1	ENSG00000116016	4.25	1.7619	3.32	3.95	1.35038	-1.05523	1.25841e-06	0.00452486
PIP4K2A	ENSG00000150867	4.25	1.61905	3.36	2.45	1.3933	-1.07347	7.9137e-06	0.0155282
C9orf3	ENSG00000148120	4.25	1.61905	4.04	3.7	1.44478	-1.06638	4.10582e-07	0.00203316
PHYHIPL	ENSG00000165443	4.25	1.57143	3.44	2.6	1.46979	-1.06414	4.97026e-07	0.00232683
RP11-375B1.3	ENSG00000248859	4.25	1.52381	2.36	3.35	1.47651	-1.11364	2.15359e-06	0.00653088
FAM155A-IT1	ENSG00000227248	4.25	1.47619	2.4	2.2	1.54362	-1.0923	1.39899e-06	0.00487377
FAM155A	ENSG00000204442	4.25	1.47619	2.4	2.2	1.54362	-1.0923	1.39899e-06	0.00487377
CTC-467M3.1	ENSG00000245864	4.25	1.38095	3.92	5.45	1.66044	-1.12958	6.77822e-06	0.0140206
HSPA2	ENSG00000126803	4.25	1.33333	3.96	3.2	1.68209	-1.13563	1.54335e-06	0.00520735
LINC00709	ENSG00000230014	4.25	1.38095	3.16	1.95	1.69056	-1.07401	2.44109e-06	0.00708278
WWTR1-AS1	ENSG00000241313	4.25	1.2381	3.36	3.45	1.72224	-1.15379	2.47742e-05	0.0320615
WWTR1	ENSG00000018408	4.25	1.2381	3.36	3.45	1.72224	-1.15379	2.47742e-05	0.0320615
C9orf3	ENSG00000148120	4.25	1.33333	4.2	3.85	1.73145	-1.09709	2.00014e-07	0.00121492
EBF1	ENSG00000164330	4.25	1.28571	3.76	3.8	1.73779	-1.12748	2.10213e-07	0.00125385
EPS15	ENSG00000085832	4.25	1.14286	3.08	4.05	1.85651	-1.13366	5.66218e-06	0.0124394
SEPHS1	ENSG00000086475	4.25	1.09524	2.68	3	1.93614	-1.12561	8.67223e-08	0.000668337
MMP14	ENSG00000157227	4.25	1	3.12	3.8	1.98144	-1.17296	5.89521e-07	0.00262925
TGFBR3L	ENSG00000260001	4.25	0.761905	2.8	4.25	2.2498	-1.2389	3.54162e-05	0.0394609
RFX4	ENSG00000111783	4.25	0.571429	2.4	3	2.7365	-1.22	5.62819e-13	1.87417e-07
RP11-144F15.1	ENSG00000257545	4.25	0.571429	2.4	3	2.7365	-1.22	5.62819e-13	1.87417e-07
FBXL4	ENSG00000112234	4.29167	2.09524	2.28	1.95	1.0839	-1.01523	3.78938e-05	0.0411268
MAP2	ENSG00000078018	4.29167	1.90476	2.96	3.55	1.21832	-1.0148	8.44099e-06	0.0162119
DIP2C	ENSG00000151240	4.29167	1.85714	3.88	3.2	1.22751	-1.04409	2.68361e-05	0.0335699
RP11-632K20.7	ENSG00000223509	4.29167	1.85714	4.08	3.65	1.25035	-1.03095	2.65665e-05	0.0333625
FBXL4	ENSG00000112234	4.29167	1.85714	3.28	2.6	1.25701	-1.02732	1.24099e-05	0.0208863
CTBP2	ENSG00000175029	4.29167	1.80952	3.28	1.85	1.27543	-1.03991	2.95867e-06	0.00803878
RP11-118K6.2	ENSG00000234182	4.29167	1.80952	2.28	2.4	1.30351	-1.05668	4.59905e-06	0.010783
FAM129A	ENSG00000135842	4.29167	1.71429	2.36	3.05	1.33209	-1.04775	2.10032e-05	0.0290799
FARP2	ENSG00000006607	4.29167	1.71429	1.84	2.9	1.37841	-1.07645	2.20569e-06	0.00662812
FRMD4A	ENSG00000151474	4.29167	1.52381	4.2	3.05	1.44838	-1.11715	1.6901e-05	0.0254611
LINC01019	ENSG00000248118	4.29167	1.61905	3.44	3.35	1.47469	-1.06716	3.38394e-05	0.0384327
MEGF11	ENSG00000157890	4.29167	1.28571	3.52	3.9	1.70672	-1.12644	4.64425e-07	0.00221724
EHBP1L1	ENSG00000173442	4.29167	1.19048	2.44	2.5	1.78672	-1.16784	2.12014e-05	0.0291918
KCNS3	ENSG00000170745	4.29167	1	4.12	4.25	1.97429	-1.20372	7.14025e-06	0.0144899
BCL2	ENSG00000171791	4.29167	1	3.28	4.15	2.00349	-1.1871	1.23869e-06	0.00447382
BMP7	ENSG00000101144	4.29167	1.04762	2.96	3.55	2.00437	-1.15706	8.99449e-08	0.000688433
RILP	ENSG00000167705	4.29167	0.857143	2.2	3.4	2.1405	-1.21862	1.20237e-06	0.00437086
ZNF521	ENSG00000198795	4.29167	0.809524	3.96	3.95	2.32226	-1.17238	9.03403e-11	5.5658e-06
MMP14	ENSG00000157227	4.29167	0.714286	3.28	4.05	2.37062	-1.2178	2.38732e-07	0.00137665
FBXO32	ENSG00000156804	4.29167	0.666667	4.4	4	2.56648	-1.20598	5.30831e-10	1.76511e-05
RFX4	ENSG00000111783	4.29167	0.571429	2.92	3.7	2.68733	-1.24231	3.79197e-09	6.93697e-05
RP11-144F15.1	ENSG00000257545	4.29167	0.571429	2.92	3.7	2.68733	-1.24231	3.79197e-09	6.93697e-05
RFX4	ENSG00000111783	4.29167	0.428571	3.6	4.25	2.97341	-1.25475	9.28995e-11	5.67321e-06
RP11-144F15.1	ENSG00000257545	4.29167	0.428571	3.6	4.25	2.97341	-1.25475	9.28995e-11	5.67321e-06
FOXP1	ENSG00000114861	4.29167	0.380952	3.8	3.45	3.03296	-1.29431	1.49236e-08	0.000181996
IFNGR2	ENSG00000159128	4.33333	2.28571	1.68	2.65	1.00381	-0.98321	5.091e-05	0.0484771
TMEM50B	ENSG00000142188	4.33333	2.28571	1.68	2.65	1.00381	-0.98321	5.091e-05	0.0484771
SGCD	ENSG00000170624	4.33333	1.95238	2.92	3.25	1.18151	-1.02746	1.50927e-05	0.0236299
DSCAM	ENSG00000171587	4.33333	2	2.08	2.45	1.18512	-1.01686	5.10432e-05	0.0485396
C1orf229	ENSG00000221953	4.33333	1.80952	2.56	3.05	1.2794	-1.04963	1.32042e-05	0.0217035
FRMD4A	ENSG00000151474	4.33333	1.7619	3.52	1.65	1.30991	-1.04552	1.22107e-05	0.020658
LINC01019	ENSG00000248118	4.33333	1.66667	3	2.95	1.43463	-1.05525	1.25186e-05	0.0210003
LRCH1	ENSG00000136141	4.33333	1.61905	3.8	3.75	1.43875	-1.08153	3.02692e-07	0.00162621
NDE1	ENSG00000072864	4.33333	1.61905	2.44	1.95	1.50691	-1.05566	2.79724e-06	0.00774205
CTD-2353F22.1	ENSG00000250155	4.33333	1.47619	3.76	4.1	1.51571	-1.11005	1.32299e-05	0.02171
TMEM132B	ENSG00000139364	4.33333	1.42857	2.36	2	1.66549	-1.07747	1.45427e-06	0.00500805
FRMD4A	ENSG00000151474	4.33333	1.28571	4.4	2.95	1.73685	-1.10626	1.83251e-07	0.00114335
SLC25A45	ENSG00000162241	4.33333	1.33333	4	4.2	1.75345	-1.11422	1.08683e-06	0.00407583
TET1	ENSG00000138336	4.33333	1.2381	2.48	1.75	1.76843	-1.10712	2.3654e-07	0.00136845
LLGL2	ENSG00000073350	4.33333	1.19048	3.48	4.05	1.83239	-1.15353	8.24623e-09	0.000118664
RPH3AL	ENSG00000181031	4.33333	1.14286	2.4	3.15	1.9198	-1.1503	3.81639e-06	0.00950341
TET1	ENSG00000138336	4.33333	1.04762	2.24	1.8	1.94915	-1.14439	5.20146e-07	0.00240266
ZEB1-AS1	ENSG00000237036	4.33333	1	4.48	3.45	2.01145	-1.16458	4.63297e-07	0.00221482
ZEB1	ENSG00000148516	4.33333	1	4.48	3.45	2.01145	-1.16458	4.63297e-07	0.00221482
NFATC4	ENSG00000100968	4.33333	1	3.16	3.85	2.03297	-1.15556	9.95929e-09	0.000135895
LLGL2	ENSG00000073350	4.33333	0.857143	3.4	3.8	2.2439	-1.20198	4.89812e-09	8.37603e-05
NTN1	ENSG00000065320	4.33333	0.809524	2.16	3.5	2.2518	-1.21155	8.06587e-06	0.0157368
AC005013.1	ENSG00000255690	4.33333	0.666667	4.6	5.65	2.37924	-1.24895	2.76071e-05	0.0341725
TRIL	ENSG00000176734	4.33333	0.666667	4.6	5.65	2.37924	-1.24895	2.76071e-05	0.0341725
TTLL2	ENSG00000120440	4.33333	0.761905	3.72	3.7	2.41137	-1.18432	2.13581e-14	4.21018e-08
ANXA5	ENSG00000164111	4.33333	0.571429	2	2.75	2.78349	-1.17805	2.36664e-14	4.21018e-08
MARVELD1	ENSG00000155254	4.33333	0.47619	3.12	2.7	2.86208	-1.26366	4.03445e-08	0.000376261
PRKG1	ENSG00000185532	4.375	2.19048	3.44	3.2	1.05004	-0.994105	5.27894e-05	0.0494656
EBF1	ENSG00000164330	4.375	2.19048	2.64	2.25	1.06511	-0.990675	2.93543e-05	0.0354458
ANK3	ENSG00000151150	4.375	2	2.76	1.75	1.17039	-0.99998	4.25612e-06	0.0102266
FAM35A	ENSG00000122376	4.375	1.95238	1.72	1.65	1.21286	-1.01775	1.90298e-05	0.0274201
CELF2	ENSG00000048740	4.375	1.90476	3.56	2.7	1.24097	-1.03668	3.53679e-06	0.00905302
DSCAML1	ENSG00000177103	4.375	1.80952	3.64	2.8	1.28718	-1.03748	3.78732e-05	0.0411076
KCNIP2-AS1	ENSG00000226009	4.375	1.71429	2.36	2.05	1.42084	-1.04589	3.17321e-06	0.00842543
PLCXD3	ENSG00000182836	4.375	1.66667	4.44	3.55	1.42534	-1.06978	1.02757e-06	0.00390811
HSPA2	ENSG00000126803	4.375	1.61905	3.36	3.05	1.46057	-1.07105	5.81435e-06	0.0126643
TMEM132B	ENSG00000139364	4.375	1.66667	3.88	3.8	1.52526	-1.0334	1.64309e-05	0.0250151
IER2	ENSG00000160888	4.375	1.7619	3.76	3.8	1.53909	-1.02871	2.72756e-05	0.0339245
ITGA4	ENSG00000115232	4.375	1.47619	4.44	4.4	1.55922	-1.11229	3.75557e-05	0.0408993
RBMS3-AS3	ENSG00000235904	4.375	1.47619	3.4	3.35	1.63122	-1.07125	4.95346e-06	0.0113489
RBMS3	ENSG00000144642	4.375	1.47619	3.4	3.35	1.63122	-1.07125	4.95346e-06	0.0113489
SLC37A1	ENSG00000160190	4.375	1.42857	3.52	3.6	1.6387	-1.08121	3.30511e-07	0.00173379
RP11-966I7.1	ENSG00000257126	4.375	1.38095	4.2	2.6	1.66611	-1.09208	4.95048e-10	1.69636e-05
ECE2	ENSG00000145194	4.375	1.33333	3.6	4.2	1.67776	-1.13101	4.28984e-06	0.010285
EIF2B5	ENSG00000145191	4.375	1.33333	3.6	4.2	1.67776	-1.13101	4.28984e-06	0.010285
C2orf82	ENSG00000182600	4.375	1.28571	2.84	4.2	1.68333	-1.13761	4.20141e-05	0.0435653
DFNB31	ENSG00000095397	4.375	1.14286	3.8	3.55	1.82751	-1.1504	2.65645e-05	0.0333625
CTD-2353F22.1	ENSG00000250155	4.375	1.19048	3.56	4.1	1.8371	-1.1198	2.05754e-07	0.00123659
ELMSAN1	ENSG00000156030	4.375	0.952381	3.76	3.15	2.18509	-1.13438	1.18298e-07	0.000830174
RFX4	ENSG00000111783	4.375	0.761905	3.6	4.3	2.43708	-1.20928	7.85604e-08	0.000619077
RP11-144F15.1	ENSG00000257545	4.375	0.761905	3.6	4.3	2.43708	-1.20928	7.85604e-08	0.000619077
ASCC1	ENSG00000138303	4.41667	2.14286	1.84	1.35	1.1025	-0.970739	4.3062e-05	0.0441502
ADARB2	ENSG00000185736	4.41667	2.04762	4.44	2.9	1.17072	-0.979249	1.96051e-05	0.0279182
CAMK1D	ENSG00000183049	4.41667	1.90476	2.68	1.75	1.25916	-1.02917	1.55883e-05	0.0241887
FRA10AC1	ENSG00000148690	4.41667	1.85714	1.4	0.8	1.27611	-1.01442	3.92739e-05	0.0420127
LIPT2	ENSG00000175536	4.41667	1.80952	1.92	2.25	1.36924	-1.03999	2.02965e-06	0.00626724
RP11-563J2.2	ENSG00000215244	4.41667	1.61905	2.12	1.25	1.43208	-1.06054	2.3554e-05	0.0311364
KLF16	ENSG00000129911	4.41667	1.66667	3.44	4.05	1.45815	-1.03648	5.34028e-06	0.0119631
CTBP2	ENSG00000175029	4.41667	1.57143	3.44	1.8	1.50109	-1.04856	1.12854e-07	0.000802302
PFKP	ENSG00000067057	4.41667	1.52381	3.64	3	1.50847	-1.07498	3.07556e-06	0.00825393
CTC-467M3.3	ENSG00000250377	4.41667	1.57143	4.24	5.95	1.54658	-1.07188	2.22109e-06	0.00664915
CTC-467M3.2	ENSG00000250555	4.41667	1.57143	4.24	5.95	1.54658	-1.07188	2.22109e-06	0.00664915
CTC-467M3.1	ENSG00000245864	4.41667	1.57143	4.24	5.95	1.54658	-1.07188	2.22109e-06	0.00664915
TMEM132B	ENSG00000139364	4.41667	1.61905	2.92	2.4	1.55927	-1.04694	3.54033e-06	0.00905409
FARP2	ENSG00000006607	4.41667	1.47619	2	2.1	1.61538	-1.07919	4.93256e-07	0.00231298
CMIP	ENSG00000153815	4.41667	1.47619	1.8	1.65	1.63889	-1.05146	3.79273e-05	0.0411406
S100A10	ENSG00000197747	4.41667	1.28571	4.36	4.7	1.74992	-1.10127	2.01431e-05	0.0283598
RGS20	ENSG00000147509	4.41667	1.14286	3.72	4.15	1.82094	-1.14806	2.02023e-06	0.00624894
EBF4	ENSG00000088881	4.41667	1.19048	1.96	4	1.82597	-1.14238	9.68363e-06	0.0177368
MEIS1	ENSG00000143995	4.41667	1.2381	2.48	2.55	1.85324	-1.09583	1.00381e-07	0.000744452
DDN	ENSG00000181418	4.41667	1.09524	3	3.55	1.92981	-1.14364	9.23007e-08	0.000699468
RP11-386G11.5	ENSG00000257913	4.41667	1.09524	3	3.55	1.92981	-1.14364	9.23007e-08	0.000699468
IMPA1P	ENSG00000251521	4.41667	1	3.64	3.55	1.96417	-1.15626	3.05056e-06	0.00820076
DIP2C	ENSG00000151240	4.45833	2.33333	3.56	2.2	0.992689	-0.954503	1.77022e-05	0.0262184
C14orf64	ENSG00000246223	4.45833	2.19048	2.88	3.2	1.0727	-0.964673	3.73706e-05	0.0407752
HSPA12A	ENSG00000165868	4.45833	2.19048	3.32	2.3	1.07617	-1.00491	4.43474e-05	0.044812
PRPF39	ENSG00000185246	4.45833	2.19048	2.72	2	1.11692	-0.970133	3.30451e-05	0.0379633
ZNF438	ENSG00000183621	4.45833	2.09524	3.84	2.45	1.13113	-0.995083	1.07586e-05	0.019008
PALD1	ENSG00000107719	4.45833	2.09524	4.16	2.65	1.14132	-0.986697	4.38578e-05	0.0445504
RP11-482E14.1	ENSG00000233321	4.45833	1.95238	2.2	1.8	1.26674	-0.990005	4.11064e-05	0.0431052
CTNNA3	ENSG00000183230	4.45833	1.85714	1.8	1.95	1.28713	-1.01416	4.21911e-06	0.0101704
RP5-884M6.1	ENSG00000228742	4.45833	1.7619	3.16	3.75	1.36519	-1.04574	1.26799e-05	0.0212096
ANKRD53	ENSG00000144031	4.45833	1.71429	3.6	3.95	1.36875	-1.0562	2.19173e-05	0.0297749
AC007040.11	ENSG00000258881	4.45833	1.71429	3.6	3.95	1.36875	-1.0562	2.19173e-05	0.0297749
CACNB4	ENSG00000182389	4.45833	1.7619	2.96	4.65	1.41421	-1.0312	1.40176e-06	0.00487884
FAM107B	ENSG00000065809	4.45833	1.66667	4.48	2.9	1.46212	-1.04575	1.11703e-06	0.00414748
FRMD4A	ENSG00000151474	4.45833	1.61905	1.64	1	1.47509	-1.04309	3.00779e-05	0.0359704
SFRP2	ENSG00000145423	4.45833	1.71429	2.72	3.45	1.47641	-1.04493	4.03593e-06	0.00987762
JAG1	ENSG00000101384	4.45833	1.57143	3.84	5.3	1.52149	-1.05945	3.1015e-07	0.00165441
SULF1	ENSG00000137573	4.45833	1.61905	3.68	3.8	1.52466	-1.0416	8.27618e-06	0.0160273
FAM155A-IT1	ENSG00000227248	4.45833	1.52381	2.24	2.45	1.56845	-1.05502	3.75666e-06	0.00939941
FAM155A	ENSG00000204442	4.45833	1.52381	2.24	2.45	1.56845	-1.05502	3.75666e-06	0.00939941
CTBP2	ENSG00000175029	4.45833	1.52381	1.92	1.85	1.60207	-1.04876	4.06217e-06	0.00992307
SPATA6L	ENSG00000106686	4.45833	1.47619	3.44	3.65	1.62836	-1.07591	2.71268e-06	0.00757728
NR2F6	ENSG00000160113	4.45833	1.42857	2.92	3.05	1.6603	-1.07708	2.74364e-05	0.0340277
AC010646.3	ENSG00000269095	4.45833	1.42857	2.92	3.05	1.6603	-1.07708	2.74364e-05	0.0340277
ZFHX4-AS1	ENSG00000253661	4.45833	1.38095	3.8	4.2	1.69509	-1.09886	3.24176e-08	0.000322855
RP11-140A10.3	ENSG00000235010	4.45833	1.28571	2.44	2.75	1.72688	-1.11587	1.7002e-06	0.00555992
MSX1	ENSG00000163132	4.45833	1.2381	3.76	3.05	1.78999	-1.10256	7.74168e-06	0.0153301
KCNS3	ENSG00000170745	4.45833	0.952381	3.88	4.1	2.06786	-1.17969	3.19259e-06	0.00844251
MEGF10	ENSG00000145794	4.45833	0.952381	4.24	3.75	2.17504	-1.15428	1.3063e-09	3.27883e-05
RP13-766D20.2	ENSG00000229848	4.45833	0.52381	3.28	3.75	2.75885	-1.24057	2.32251e-08	0.000253672
ACTG1	ENSG00000184009	4.45833	0.52381	3.28	3.75	2.75885	-1.24057	2.32251e-08	0.000253672
TMEFF2	ENSG00000144339	4.5	2.19048	2.8	2.95	1.09694	-0.964812	4.4899e-05	0.0451334
SPHKAP	ENSG00000153820	4.5	2.04762	5.72	5.3	1.19344	-0.985488	1.86544e-05	0.0270663
LRIG1	ENSG00000144749	4.5	2	1.76	2.2	1.22631	-0.990221	1.18605e-05	0.0202685
TMEM243	ENSG00000135185	4.5	2	4.28	4.7	1.22926	-0.994683	2.39539e-05	0.0313823
KBTBD11-OT1	ENSG00000253696	4.5	1.7619	3.68	3.45	1.35457	-1.02111	1.88982e-05	0.0273134
RP11-439C15.5	ENSG00000270988	4.5	1.7619	3.68	3.45	1.35457	-1.02111	1.88982e-05	0.0273134
KBTBD11	ENSG00000176595	4.5	1.7619	3.68	3.45	1.35457	-1.02111	1.88982e-05	0.0273134
IL17RD	ENSG00000144730	4.5	1.7619	3.72	4.25	1.36235	-1.02717	2.68727e-05	0.0336009
TP73-AS1	ENSG00000227372	4.5	1.66667	3.52	5.5	1.39486	-1.05436	1.38149e-05	0.0223724
RP11-482E14.1	ENSG00000233321	4.5	1.71429	2.44	1.9	1.44917	-1.00685	5.95106e-06	0.0128338
RP11-464C19.3	ENSG00000226005	4.5	1.61905	3.44	2	1.53906	-1.02889	6.23519e-06	0.0132702
CTD-2376I4.2	ENSG00000272081	4.5	1.57143	4.04	4.2	1.56074	-1.0455	1.43411e-07	0.000951508
ARNTL	ENSG00000133794	4.5	1.52381	3.32	4.55	1.56083	-1.06076	3.55012e-07	0.00183259
IGSF21	ENSG00000117154	4.5	1.47619	3.28	4	1.65294	-1.07559	2.66201e-06	0.00748866
IGSF21	ENSG00000117154	4.5	1.42857	3.56	4	1.67399	-1.08453	1.33296e-05	0.0218251
PHYH	ENSG00000107537	4.5	1.42857	2.88	1.9	1.68182	-1.06408	6.3862e-07	0.00278026
FBXO32	ENSG00000156804	4.5	1.38095	4.24	4.4	1.72579	-1.08135	6.17216e-07	0.00271688
SHH	ENSG00000164690	4.5	1.2381	4.96	5.15	1.80545	-1.1238	2.03243e-05	0.0285032
EZR-AS1	ENSG00000233893	4.5	1.19048	2.68	3.15	1.8073	-1.13521	3.51111e-05	0.0392686
EZR	ENSG00000092820	4.5	1.19048	2.68	3.15	1.8073	-1.13521	3.51111e-05	0.0392686
ZNF521	ENSG00000198795	4.5	0.619048	4.08	3.8	2.70187	-1.17862	1.84452e-13	1.19911e-07
ELMSAN1	ENSG00000156030	4.5	0.47619	2.76	3.1	3.03563	-1.18736	1.70449e-15	6.06446e-09
TMEFF2	ENSG00000144339	4.54167	2.28571	2.76	2.95	1.04422	-0.946555	2.73836e-05	0.0339992
RABGAP1L	ENSG00000152061	4.54167	2.28571	2.52	2.55	1.05815	-0.958634	3.20153e-05	0.0372889
ANK3	ENSG00000151150	4.54167	2.19048	3.12	1.95	1.09794	-0.952383	1.55023e-05	0.0240936
ARHGAP21	ENSG00000107863	4.54167	2.04762	2.92	2.3	1.18064	-0.996503	3.04415e-05	0.0362268
MMS19	ENSG00000155229	4.54167	2.09524	2.72	2.15	1.20474	-0.96038	1.0146e-05	0.0182745
RP5-884M6.1	ENSG00000228742	4.54167	1.95238	3.28	3.5	1.24185	-1.00935	3.83743e-05	0.0414618
TRDMT1	ENSG00000107614	4.54167	1.95238	2.92	1.65	1.27792	-0.992163	1.12976e-05	0.0196223
RP11-168O22.1	ENSG00000236744	4.54167	1.85714	1.96	1.45	1.31389	-0.990577	5.10109e-05	0.0485257
PCDH15	ENSG00000150275	4.54167	1.85714	1.96	1.45	1.31389	-0.990577	5.10109e-05	0.0485257
CDC123	ENSG00000151465	4.54167	1.85714	2.8	1.8	1.32368	-0.988516	1.76079e-06	0.00568934
TMEM243	ENSG00000135185	4.54167	1.80952	4.32	4.95	1.36264	-1.01334	4.44749e-06	0.0105324
SMG6	ENSG00000070366	4.54167	1.7619	3.28	3.5	1.41626	-1.01381	1.04185e-05	0.018604
KBTBD11-OT1	ENSG00000253696	4.54167	1.52381	4.36	3.4	1.57732	-1.0425	4.31438e-07	0.00210259
RP11-439C15.5	ENSG00000270988	4.54167	1.52381	4.36	3.4	1.57732	-1.0425	4.31438e-07	0.00210259
KBTBD11	ENSG00000176595	4.54167	1.52381	4.36	3.4	1.57732	-1.0425	4.31438e-07	0.00210259
SORBS3	ENSG00000120896	4.54167	1.28571	2.88	3	1.75983	-1.11598	4.23985e-07	0.00207713
SLC35G2	ENSG00000168917	4.54167	1.28571	2.8	3.75	1.80172	-1.09859	9.53648e-11	5.75089e-06
MEGF11	ENSG00000157890	4.54167	1.28571	4.08	4.25	1.8416	-1.09646	7.18866e-07	0.00302863
NES	ENSG00000132688	4.54167	1.2381	2.8	4.05	1.86825	-1.10677	9.50842e-06	0.0175332
IL17RB	ENSG00000056736	4.54167	1.14286	2.76	3.35	1.93309	-1.12086	5.50615e-06	0.0122176
SORBS3	ENSG00000120896	4.54167	1	3.2	3.95	2.06035	-1.15157	2.41973e-06	0.00705243
RP13-766D20.2	ENSG00000229848	4.54167	0.904762	4.28	4.8	2.0951	-1.19111	1.13193e-05	0.019644
ACTG1	ENSG00000184009	4.54167	0.904762	4.28	4.8	2.0951	-1.19111	1.13193e-05	0.019644
LINC00092	ENSG00000225194	4.54167	0.952381	3.96	4	2.12792	-1.14325	8.29707e-09	0.000119034
KCNIP3	ENSG00000115041	4.54167	0.571429	2.4	2.9	2.69827	-1.23022	5.34646e-08	0.000461708
GPR158	ENSG00000151025	4.58333	2.42857	2.72	1.6	0.982195	-0.939479	2.73799e-05	0.0339992
TRAM2	ENSG00000065308	4.58333	2.2381	4.16	3.75	1.1641	-0.939137	4.23969e-05	0.0437769
KIAA1217	ENSG00000120549	4.58333	2.04762	2.64	1.5	1.19724	-0.971047	4.55084e-05	0.0455204
EBF1	ENSG00000164330	4.58333	2.04762	2.92	3.15	1.21734	-0.979674	1.6054e-06	0.0053608
EPC1	ENSG00000120616	4.58333	1.80952	2.68	2	1.37622	-1.00249	5.1286e-06	0.0116261
SLC16A9	ENSG00000165449	4.58333	1.85714	2.56	1.35	1.42845	-0.977833	3.78544e-05	0.0411001
FAM171A1	ENSG00000148468	4.58333	1.71429	1.88	1.25	1.47914	-1.014	6.81991e-06	0.0140809
ACTG1	ENSG00000184009	4.58333	1.28571	2.64	3.1	1.78409	-1.1108	4.26316e-05	0.0439081
RP11-849I19.1	ENSG00000263146	4.58333	1.2381	2.52	2	1.79573	-1.10214	1.51325e-06	0.00514115
SLC35G2	ENSG00000168917	4.58333	1.2381	3.32	3.75	1.81354	-1.11086	1.30642e-07	0.000886206
SEPHS1	ENSG00000086475	4.58333	1.2381	2.44	2.7	1.8995	-1.05289	1.94632e-08	0.000222844
RP11-686O6.2	ENSG00000273456	4.58333	0.952381	3.08	3.7	2.19145	-1.12686	7.79647e-10	2.28287e-05
LINC00856	ENSG00000230417	4.625	2.47619	2.68	2.05	0.991865	-0.931407	5.34571e-05	0.0498063
LINC00595	ENSG00000227136	4.625	2.47619	2.68	2.05	0.991865	-0.931407	5.34571e-05	0.0498063
CXCL12	ENSG00000107562	4.625	2.42857	2.96	2.6	0.992499	-0.91633	2.7497e-05	0.034085
ADARB2	ENSG00000185736	4.625	2.09524	4.68	3.4	1.2011	-0.941029	6.06721e-06	0.013006
CTD-3092A11.1	ENSG00000215302	4.625	2.04762	3.96	2.8	1.20619	-0.966533	2.10548e-05	0.0291051
RP11-363D14.1	ENSG00000235480	4.625	2.04762	3.16	2.95	1.30405	-0.968568	3.98701e-05	0.0423607
FRMD4A	ENSG00000151474	4.625	1.80952	2.48	2.1	1.41432	-0.976615	2.56461e-06	0.00731734
APBA2	ENSG00000034053	4.625	1.66667	3.16	4.2	1.47427	-1.0638	4.2117e-05	0.0436182
CORIN	ENSG00000145244	4.625	1.61905	2.76	4.1	1.50954	-1.03464	1.15327e-05	0.0198638
RFX4	ENSG00000111783	4.625	1.61905	3.36	4	1.54295	-1.0181	3.18725e-06	0.00844168
RP11-144F15.1	ENSG00000257545	4.625	1.61905	3.36	4	1.54295	-1.0181	3.18725e-06	0.00844168
GMDS-AS1	ENSG00000250903	4.625	1.61905	3.64	3.8	1.5615	-1.02572	3.32023e-07	0.00173861
FAM46A	ENSG00000112773	4.625	1.47619	4.04	4.15	1.7139	-1.02901	1.66702e-07	0.00106676
BNIP3L	ENSG00000104765	4.625	1.42857	3.64	3.9	1.72089	-1.05656	1.67896e-06	0.00551912
AGAP1	ENSG00000157985	4.625	1.38095	4	4.1	1.74354	-1.0421	5.57974e-08	0.000477795
LINC00709	ENSG00000230014	4.625	1.42857	3.72	1.95	1.78083	-1.00323	1.2419e-06	0.00448249
RP11-966I7.1	ENSG00000257126	4.625	1.33333	3.8	3.15	1.79298	-1.05707	3.82456e-10	1.42487e-05
ACOT2	ENSG00000119673	4.625	1.09524	2.68	2.8	2.05051	-1.10984	6.99064e-08	0.000568513
RP11-149I2.4	ENSG00000266446	4.625	0.904762	4.04	2.8	2.21118	-1.12417	9.37882e-07	0.00367402
RP11-145E5.5	ENSG00000264545	4.625	0.904762	4.04	2.8	2.21118	-1.12417	9.37882e-07	0.00367402
CDKN2B-AS1	ENSG00000240498	4.625	0.904762	4.04	2.8	2.21118	-1.12417	9.37882e-07	0.00367402
LLGL2	ENSG00000073350	4.625	0.761905	3.16	3.95	2.46276	-1.18084	1.15105e-07	0.000814593
GABRB2	ENSG00000145864	4.66667	2.2381	2.72	2.3	1.10562	-0.93303	2.63761e-05	0.033234
CDC123	ENSG00000151465	4.66667	2.09524	2.32	1.75	1.20567	-0.954733	1.67803e-05	0.0253517
HIST1H2BD	ENSG00000158373	4.66667	2.09524	2.92	2.85	1.21185	-0.970822	1.15492e-06	0.00424059
CELF2	ENSG00000048740	4.66667	2.09524	3.36	2.25	1.22112	-0.964201	1.8153e-06	0.00581474
HPSE2	ENSG00000172987	4.66667	2.09524	3.24	1.4	1.22494	-0.95038	2.46906e-05	0.0319779
NRG3	ENSG00000185737	4.66667	1.95238	2.48	1.95	1.29522	-0.955421	1.5275e-05	0.0238341
ST6GALNAC6	ENSG00000160408	4.66667	1.90476	3.56	5.35	1.3335	-0.979146	5.54893e-07	0.0025166
RSU1	ENSG00000148484	4.66667	1.90476	4.6	3.05	1.34297	-0.972033	9.27011e-07	0.00364146
TRAM2	ENSG00000065308	4.66667	1.80952	3.36	3.75	1.39568	-0.996777	8.24254e-06	0.0159861
NFIX	ENSG00000008441	4.66667	1.80952	2.96	3.45	1.40706	-0.987927	5.42959e-06	0.0121079
ZNF608	ENSG00000168916	4.66667	1.80952	3.28	3.6	1.43071	-1.00016	9.84234e-06	0.0179146
LHX2	ENSG00000106689	4.66667	1.66667	3.04	2.55	1.44312	-1.00549	3.10162e-05	0.0366487
TUBA4A	ENSG00000127824	4.66667	1.71429	3.4	3.05	1.46893	-1.02057	1.37611e-05	0.0223235
TUBA4B	ENSG00000243910	4.66667	1.71429	3.4	3.05	1.46893	-1.02057	1.37611e-05	0.0223235
ACTC1	ENSG00000159251	4.66667	1.52381	3.36	3	1.54844	-1.04381	2.36852e-05	0.0311985
RP11-814P5.1	ENSG00000250007	4.66667	1.52381	3.36	3	1.54844	-1.04381	2.36852e-05	0.0311985
CTBP2	ENSG00000175029	4.66667	1.57143	1.36	1.8	1.6136	-1.00937	3.61328e-06	0.009169
CTD-2311M21.3	ENSG00000261821	4.66667	1.42857	3.48	3.75	1.68101	-1.07749	2.34032e-06	0.00689869
CYP11A1	ENSG00000140459	4.66667	1.42857	3.48	3.75	1.68101	-1.07749	2.34032e-06	0.00689869
ZIC2	ENSG00000043355	4.66667	1.42857	1.36	1.9	1.70629	-1.03831	1.81193e-08	0.00021085
RP11-85O21.2	ENSG00000236668	4.66667	1.19048	3.48	3.35	1.84016	-1.07254	1.3481e-05	0.021997
LHX2	ENSG00000106689	4.66667	1.19048	3.48	3.35	1.84016	-1.07254	1.3481e-05	0.021997
RGS20	ENSG00000147509	4.66667	1.04762	2.52	2.8	1.96554	-1.12489	6.22405e-06	0.0132555
IL17RD	ENSG00000144730	4.66667	1.14286	3.8	4.5	2.007	-1.07641	1.51979e-07	0.000994452
EZR-AS1	ENSG00000233893	4.66667	0.380952	2.8	3.4	3.29791	-1.19003	3.5561e-13	1.52647e-07
EZR	ENSG00000092820	4.66667	0.380952	2.8	3.4	3.29791	-1.19003	3.5561e-13	1.52647e-07
CDH13	ENSG00000140945	4.70833	2.38095	2.92	1.65	1.04055	-0.92613	3.21521e-05	0.0374158
ATP2B2	ENSG00000157087	4.70833	2.38095	3.8	3.85	1.04677	-0.92433	5.04189e-05	0.0482077
PHYHIPL	ENSG00000165443	4.70833	2.19048	3.08	2.55	1.15035	-0.942352	4.31708e-05	0.0442171
PLXDC2	ENSG00000120594	4.70833	2.09524	3.48	2.4	1.2094	-0.942411	1.63404e-06	0.00542206
CELF2	ENSG00000048740	4.70833	2.09524	4.08	3.1	1.2099	-0.961937	1.10381e-06	0.00411882
SLC39A11	ENSG00000133195	4.70833	2	1.28	1.3	1.23618	-0.959306	4.79804e-05	0.046905
CELF2	ENSG00000048740	4.70833	2.04762	3.44	2.55	1.24279	-0.964941	1.28401e-05	0.0213678
KLC4	ENSG00000137171	4.70833	2.04762	2.8	2.65	1.2693	-0.985758	2.38154e-06	0.00697253
MRPL2	ENSG00000112651	4.70833	2.04762	2.8	2.65	1.2693	-0.985758	2.38154e-06	0.00697253
NT5C2	ENSG00000076685	4.70833	2	1.64	1.6	1.27627	-0.960545	3.71609e-06	0.00933073
CBLN3	ENSG00000139899	4.70833	1.57143	3.72	4.2	1.57667	-1.04635	3.28188e-05	0.0378616
KHNYN	ENSG00000100441	4.70833	1.57143	3.72	4.2	1.57667	-1.04635	3.28188e-05	0.0378616
MAFG-AS1	ENSG00000265688	4.70833	1.57143	4.72	5.4	1.61754	-1.00222	1.9519e-05	0.0278319
GRIN1	ENSG00000176884	4.70833	1.33333	4.24	3.2	1.76234	-1.08231	2.43814e-06	0.00708265
MEGF10	ENSG00000145794	4.70833	1.28571	3.56	3.95	1.88358	-1.05245	6.83011e-09	0.000105601
RPS20P4	ENSG00000241907	4.70833	1.28571	3.4	4.5	1.89668	-1.04938	1.81595e-07	0.00113551
HMGXB3	ENSG00000113716	4.70833	1.28571	3.4	4.5	1.89668	-1.04938	1.81595e-07	0.00113551
TTLL2	ENSG00000120440	4.70833	1.04762	4.12	3.6	2.12261	-1.08249	1.51045e-11	1.71971e-06
DDN	ENSG00000181418	4.70833	0.761905	3.12	3.95	2.46432	-1.15366	3.00339e-09	5.82523e-05
RP11-386G11.5	ENSG00000257913	4.70833	0.761905	3.12	3.95	2.46432	-1.15366	3.00339e-09	5.82523e-05
MCU	ENSG00000156026	4.75	2.2381	1.28	1.1	1.12027	-0.920007	4.18251e-05	0.0434696
SCRN1	ENSG00000136193	4.75	2.09524	3.8	4.15	1.24076	-0.945311	3.96767e-05	0.0422459
SFMBT2	ENSG00000198879	4.75	2.04762	3.96	2.1	1.2427	-0.958758	3.29539e-06	0.0086307
NPC2	ENSG00000119655	4.75	2.09524	3.6	3.2	1.26114	-0.948802	3.47142e-07	0.00180308
IFI16	ENSG00000163565	4.75	1.90476	2.88	3.35	1.36458	-0.964713	9.3553e-06	0.0173442
TUBB3	ENSG00000198211	4.75	1.85714	2.84	2.8	1.42792	-0.958816	3.00307e-05	0.0359362
TUBB3	ENSG00000258947	4.75	1.85714	2.84	2.8	1.42792	-0.958816	3.00307e-05	0.0359362
HDAC4	ENSG00000068024	4.75	1.85714	3.24	3.35	1.45411	-0.969292	4.08624e-06	0.00995112
RP11-420L9.5	ENSG00000270504	4.75	1.71429	2.4	3.45	1.47254	-0.992085	1.21512e-05	0.0205798
KCNMA1	ENSG00000156113	4.75	1.66667	3.12	2.25	1.53468	-0.993869	2.604e-08	0.000274515
ARNTL	ENSG00000133794	4.75	1.47619	3.68	3.55	1.67674	-1.02961	8.25997e-09	0.000118741
GRIN1	ENSG00000176884	4.75	1.38095	4.12	3.05	1.7179	-1.06168	2.20977e-06	0.00663177
RP11-966I7.1	ENSG00000257126	4.75	1.42857	4.2	3	1.74617	-1.0299	4.14332e-10	1.49283e-05
MYO16	ENSG00000041515	4.75	1.38095	4.76	3.9	1.75539	-1.05498	1.10381e-06	0.00411882
LLGL2	ENSG00000073350	4.75	1.2381	3.2	3.45	1.85054	-1.07365	1.04361e-06	0.0039596
RP11-420L9.5	ENSG00000270504	4.75	1.19048	2.8	4.45	1.90885	-1.06066	1.52434e-06	0.00515945
TMEM106A	ENSG00000184988	4.75	1.14286	2.52	3.8	1.9868	-1.07794	2.74834e-09	5.45519e-05
DDN	ENSG00000181418	4.75	0.904762	3.12	4.05	2.31633	-1.13521	1.21508e-08	0.000156921
DDN	ENSG00000181418	4.75	0.857143	2.96	4	2.35644	-1.1415	9.4392e-09	0.000130424
RP11-386G11.5	ENSG00000257913	4.75	0.857143	2.96	4	2.35644	-1.1415	9.4392e-09	0.000130424
ADCY8	ENSG00000155897	4.75	0.619048	3.52	3.6	2.73867	-1.15269	4.95698e-11	3.75659e-06
CTD-3092A11.1	ENSG00000215302	4.79167	2.2381	3.88	3.1	1.14156	-0.920128	4.71879e-05	0.046472
NFKB1	ENSG00000109320	4.79167	2.19048	2.8	1.95	1.18243	-0.932337	1.17447e-06	0.00429244
LRCH1	ENSG00000136141	4.79167	2.04762	3.44	2.7	1.27342	-0.969339	9.71283e-07	0.00376445
PARD3	ENSG00000148498	4.79167	2.09524	3.04	2.75	1.27821	-0.939022	3.61637e-05	0.03998
GDI2	ENSG00000057608	4.79167	2	2.16	1.8	1.29727	-0.934966	1.33113e-05	0.0218002
CELF2-AS2	ENSG00000237986	4.79167	2	3.88	1.8	1.32927	-0.96038	2.41028e-05	0.0315164
CELF2	ENSG00000048740	4.79167	2	3.88	1.8	1.32927	-0.96038	2.41028e-05	0.0315164
RAMP1	ENSG00000132329	4.79167	1.95238	3.2	3.8	1.38788	-0.962027	1.05419e-05	0.0187466
CACNA1C	ENSG00000151067	4.79167	1.80952	4.4	5.25	1.39082	-0.979902	2.31911e-05	0.0308343
CORIN	ENSG00000145244	4.79167	1.66667	2.96	4.5	1.52331	-1.01809	4.06352e-05	0.0428093
SMG6	ENSG00000070366	4.79167	1.71429	3.88	4	1.52997	-0.97453	1.6249e-06	0.00540055
HSPA2	ENSG00000126803	4.79167	1.66667	3.76	3.05	1.55332	-1.00488	3.41203e-06	0.00884021
FRMD4A	ENSG00000151474	4.79167	1.66667	4.2	2.8	1.58968	-0.978492	2.21495e-08	0.000244172
ATRNL1	ENSG00000107518	4.79167	1.61905	1.52	1.2	1.59502	-0.976957	2.15091e-05	0.0294149
GDNF	ENSG00000168621	4.79167	1.38095	3.36	4	1.77801	-1.04198	4.8982e-09	8.37603e-05
DLGAP1	ENSG00000170579	4.79167	1.33333	2.92	3.55	1.81211	-1.03128	4.13331e-07	0.00204322
TUBA4A	ENSG00000127824	4.79167	1.19048	3.68	3.8	1.98829	-1.06269	3.74543e-09	6.86909e-05
TUBA4B	ENSG00000243910	4.79167	1.19048	3.68	3.8	1.98829	-1.06269	3.74543e-09	6.86909e-05
AC022182.1	ENSG00000254777	4.79167	1.14286	4.16	4.1	1.99742	-1.10176	1.27691e-06	0.00457404
NR2F1-AS1	ENSG00000237187	4.79167	1.09524	3.44	4.55	2.03702	-1.09276	2.16368e-06	0.00654987
LLGL2	ENSG00000073350	4.79167	0.619048	3.12	3.55	2.75379	-1.16115	6.39467e-10	2.02206e-05
CCDC3	ENSG00000151468	4.83333	2.42857	2.32	2.2	1.07351	-0.893	2.65451e-05	0.0333593
DIP2C	ENSG00000151240	4.83333	2.33333	4.04	3.25	1.10302	-0.91513	1.30626e-05	0.0215675
DGKZ	ENSG00000149091	4.83333	2.04762	2.24	3.1	1.24591	-0.95175	2.84468e-05	0.0347838
DLEU1	ENSG00000176124	4.83333	2.14286	3.52	2.65	1.25895	-0.901013	2.4497e-05	0.0318207
RP11-632K20.7	ENSG00000223509	4.83333	2.09524	3.4	3.65	1.26589	-0.921158	2.71812e-05	0.0338439
C9orf3	ENSG00000148120	4.83333	2	2.76	2.85	1.33045	-0.929976	4.64587e-06	0.0108605
TNRC6B	ENSG00000100354	4.83333	1.90476	3.08	2.25	1.38313	-0.929306	7.01759e-06	0.0143289
MYOF	ENSG00000138119	4.83333	1.80952	2.28	1.9	1.42243	-0.96416	2.95835e-05	0.0355975
PTPRM	ENSG00000173482	4.83333	1.7619	3.28	3.8	1.47525	-0.988877	1.57642e-05	0.0243358
AC004943.1	ENSG00000265573	4.83333	1.52381	1.88	2.75	1.59867	-1.02341	2.53603e-05	0.0324597
ZFHX3	ENSG00000140836	4.83333	1.52381	1.88	2.75	1.59867	-1.02341	2.53603e-05	0.0324597
EBF4	ENSG00000088881	4.83333	1.47619	2.72	4	1.62864	-1.04707	3.7685e-05	0.0409752
ACAP1	ENSG00000072818	4.83333	1.47619	3.2	3.05	1.6588	-1.03488	7.96094e-06	0.0155951
RBPMS2	ENSG00000166831	4.83333	0.809524	2.12	2.9	2.35306	-1.15073	1.12618e-06	0.00416731
RP11-800A3.7	ENSG00000257038	4.83333	0.809524	4.12	4.1	2.42955	-1.12458	3.18733e-09	6.09694e-05
ARHGEF17	ENSG00000110237	4.83333	0.809524	4.12	4.1	2.42955	-1.12458	3.18733e-09	6.09694e-05
FAM171A1	ENSG00000148468	4.875	2.52381	2.16	1.5	1.00076	-0.896182	4.71441e-05	0.0464449
OACYLP	ENSG00000224367	4.875	2.42857	2.68	3.6	1.09993	-0.910527	3.67401e-05	0.0403547
CCDC3	ENSG00000151468	4.875	2.2381	4.4	2.2	1.15308	-0.921028	1.43979e-05	0.0229768
RP11-966I7.1	ENSG00000257126	4.875	2.28571	5.48	4.3	1.15645	-0.917924	5.05077e-05	0.0482587
FRMD4A	ENSG00000151474	4.875	2.14286	3.96	2.35	1.23128	-0.928232	8.53361e-06	0.0163259
KIAA1217	ENSG00000120549	4.875	2.09524	3.52	2.95	1.23767	-0.91973	8.07691e-06	0.0157464
ZNF217	ENSG00000171940	4.875	2.04762	2.36	3.15	1.29156	-0.937752	4.6179e-06	0.0108076
MTPAP	ENSG00000107951	4.875	1.95238	2.6	1.35	1.38538	-0.923444	5.272e-05	0.0494431
FRMD4A	ENSG00000151474	4.875	1.7619	5	2.95	1.44424	-0.990291	7.94486e-06	0.0155712
ZFHX4-AS1	ENSG00000253661	4.875	1.7619	3.28	3.45	1.48661	-0.971696	9.54464e-06	0.0175704
TUBA4A	ENSG00000127824	4.875	1.71429	3.6	3.5	1.54049	-0.986701	1.32439e-06	0.00469568
TUBA4B	ENSG00000243910	4.875	1.71429	3.6	3.5	1.54049	-0.986701	1.32439e-06	0.00469568
FRMD4A	ENSG00000151474	4.875	1.42857	5.64	2.8	1.73835	-0.999273	1.39552e-07	0.000932865
NR2E1	ENSG00000112333	4.875	1.28571	2.72	3.6	1.88798	-1.04335	3.00435e-09	5.82523e-05
NR2E1	ENSG00000112333	4.875	1.04762	3.32	3.45	2.1277	-1.07444	2.60081e-09	5.25769e-05
RP13-766D20.2	ENSG00000229848	4.875	0.857143	3.16	3.55	2.25794	-1.13454	2.61198e-06	0.00740941
ACTG1	ENSG00000184009	4.875	0.857143	3.16	3.55	2.25794	-1.13454	2.61198e-06	0.00740941
IFI16	ENSG00000163565	4.91667	2.19048	2.52	2.85	1.22812	-0.90898	2.00658e-05	0.0282968
CBLN1	ENSG00000102924	4.91667	2.14286	3.44	3.95	1.23228	-0.921126	7.14024e-06	0.0144899
AGAP1	ENSG00000157985	4.91667	1.90476	3.96	4.3	1.41702	-0.93947	5.89378e-07	0.00262925
CPLX1	ENSG00000168993	4.91667	1.42857	2.04	2.8	1.68461	-1.04357	1.05402e-05	0.018746
MRC2	ENSG00000011028	4.91667	1.52381	3.12	4.6	1.69791	-0.979603	2.53219e-07	0.00143359
LINC00966	ENSG00000254377	4.91667	1.42857	4.48	4.55	1.78169	-1.04263	1.38666e-06	0.00484285
CACNB4	ENSG00000182389	4.91667	1.47619	2.92	4.15	1.7861	-0.995222	1.75733e-08	0.000206124
SIM2	ENSG00000159263	4.91667	1.2381	2.44	2.25	1.90827	-1.05698	6.42968e-08	0.000534808
FBXO32	ENSG00000156804	4.91667	0.952381	4.28	4.3	2.33448	-1.06058	7.13372e-09	0.000108124
RP11-149I2.4	ENSG00000266446	4.91667	0.809524	3.28	3.15	2.47438	-1.08978	8.88951e-08	0.000682013
RP11-145E5.5	ENSG00000264545	4.91667	0.809524	3.28	3.15	2.47438	-1.08978	8.88951e-08	0.000682013
CDKN2B-AS1	ENSG00000240498	4.91667	0.809524	3.28	3.15	2.47438	-1.08978	8.88951e-08	0.000682013
NES	ENSG00000132688	4.91667	0.809524	3	4.6	2.48858	-1.11757	2.57523e-06	0.00734068
ZFP36L1	ENSG00000185650	4.91667	0.666667	3.44	3.45	2.67492	-1.13954	3.0373e-11	2.76118e-06
RP13-766D20.2	ENSG00000229848	4.91667	0.619048	3.04	3.8	2.69745	-1.15956	1.97129e-07	0.00120305
ACTG1	ENSG00000184009	4.91667	0.619048	3.04	3.8	2.69745	-1.15956	1.97129e-07	0.00120305
SCARA3	ENSG00000168077	4.95833	2.57143	3.96	3.9	1.02487	-0.866755	3.51499e-05	0.0392904
SCARA3	ENSG00000168077	4.95833	2.57143	4.28	3.95	1.02587	-0.866086	4.94665e-05	0.0477414
KIAA1598	ENSG00000187164	4.95833	2.42857	3.76	2.8	1.07303	-0.894293	3.1782e-05	0.0371358
UPF2	ENSG00000151461	4.95833	2.42857	3.48	2.35	1.08431	-0.872305	3.24392e-05	0.0376318
PBX1	ENSG00000185630	4.95833	2.47619	3.8	3.95	1.08545	-0.87127	2.16325e-05	0.0295233
GPR158	ENSG00000151025	4.95833	2.38095	4.92	2.55	1.10381	-0.875176	1.15786e-05	0.0199111
USP54	ENSG00000166348	4.95833	2.38095	2.64	1.9	1.10607	-0.874303	5.29546e-05	0.0495618
PHYHIPL	ENSG00000165443	4.95833	2.19048	2.72	2.15	1.23431	-0.906326	4.3516e-06	0.0103876
OPTN	ENSG00000123240	4.95833	2.04762	2.44	1.5	1.30047	-0.900977	1.03553e-05	0.0185446
KLF9	ENSG00000119138	4.95833	2	1.56	1.15	1.35046	-0.925276	3.43397e-06	0.00887925
PC	ENSG00000173599	4.95833	1.95238	3.12	3.3	1.4012	-0.933742	3.49967e-05	0.0391776
SULF1	ENSG00000137573	4.95833	1.95238	3.04	2.4	1.41249	-0.930547	1.80166e-05	0.026479
ATRNL1	ENSG00000107518	4.95833	1.95238	1.72	1.45	1.41572	-0.91784	5.37655e-05	0.0499691
DGKZ	ENSG00000149091	4.95833	1.85714	2.04	3	1.42833	-0.952373	1.11062e-06	0.00413124
TTLL2	ENSG00000120440	4.95833	1.66667	4.96	2.95	1.59893	-0.967618	9.27346e-08	0.000700891
AC005013.1	ENSG00000255690	4.95833	0.952381	4.6	6.35	2.13683	-1.10887	7.39359e-06	0.0148307
TRIL	ENSG00000176734	4.95833	0.952381	4.6	6.35	2.13683	-1.10887	7.39359e-06	0.0148307
NR2F1-AS1	ENSG00000237187	4.95833	1	3.36	4.9	2.23332	-1.07983	2.24639e-07	0.00131944
DFNB31	ENSG00000095397	4.95833	0.666667	2.16	3.25	2.69921	-1.12049	7.37674e-12	1.02109e-06
NRG3	ENSG00000185737	5	2.57143	2.64	2.35	1.01544	-0.857785	1.55691e-05	0.0241737
TBC1D16	ENSG00000167291	5	2.57143	2.8	2.75	1.02609	-0.849517	1.89012e-05	0.0273137
EPC1	ENSG00000120616	5	2.33333	2.32	1.6	1.13448	-0.885714	2.63911e-05	0.0332405
RP11-135A24.2	ENSG00000229327	5	2.33333	2.32	1.6	1.13448	-0.885714	2.63911e-05	0.0332405
TICAM2	ENSG00000243414	5	2.19048	2	2.45	1.22471	-0.907113	2.62904e-05	0.0331669
TMED7-TICAM2	ENSG00000251201	5	2.19048	2	2.45	1.22471	-0.907113	2.62904e-05	0.0331669
AC010226.4	ENSG00000249249	5	2.19048	2	2.45	1.22471	-0.907113	2.62904e-05	0.0331669
LINC00708	ENSG00000232170	5	2.14286	4.32	2.35	1.25685	-0.922867	8.25629e-06	0.0160018
TRAM2	ENSG00000065308	5	1.90476	3.76	4.1	1.45853	-0.932713	2.41982e-06	0.00705243
NDNF	ENSG00000173376	5	1.66667	3.24	4.1	1.59525	-0.969203	1.90078e-05	0.0274017
ANXA5	ENSG00000164111	5	1.61905	1.8	2.35	1.64734	-0.940848	4.16112e-06	0.0100722
IL17RD	ENSG00000144730	5	1.52381	4	4.35	1.70954	-0.983602	1.33606e-06	0.00472408
KLF16	ENSG00000129911	5	1.38095	1.96	2	1.87784	-0.989547	7.93339e-08	0.000623446
NR2F1-AS1	ENSG00000237187	5	0.952381	3.72	4.9	2.33691	-1.0602	4.86266e-10	1.67565e-05
ELMSAN1	ENSG00000156030	5	0.809524	3.56	3.05	2.56955	-1.05696	1.35296e-10	7.37742e-06
ELMSAN1	ENSG00000156030	5	0.571429	3	3.35	2.96929	-1.08903	9.46122e-15	2.24416e-08
FRMD4A	ENSG00000151474	5	0.428571	4.28	2.6	3.33604	-1.10506	3.68911e-15	1.05005e-08
PCDH15	ENSG00000150275	5.04167	2.57143	2.32	1.85	1.0405	-0.852599	2.24615e-05	0.0302201
WI2-81516E3.1	ENSG00000205632	5.04167	2.47619	3.4	3.75	1.0746	-0.849855	4.28492e-05	0.0440291
ZNF438	ENSG00000183621	5.04167	2.47619	4.24	2.8	1.07622	-0.875851	9.45574e-06	0.0174758
CBLN1	ENSG00000102924	5.04167	2.33333	3.76	4.15	1.13994	-0.890731	2.53234e-05	0.0324477
ATP2B2	ENSG00000157087	5.04167	2.38095	3.32	3.4	1.14434	-0.871644	4.96374e-06	0.011361
NET1	ENSG00000173848	5.04167	2.33333	3.24	2.05	1.17997	-0.864863	2.72768e-05	0.0339245
CDC123	ENSG00000151465	5.04167	2.2381	3.16	1.6	1.22591	-0.870653	7.36902e-07	0.00308544
SLC37A1	ENSG00000160190	5.04167	2.19048	3.36	4	1.25943	-0.898903	3.88953e-06	0.00962192
RP11-298H24.1	ENSG00000229775	5.04167	2.14286	2.4	1.35	1.28624	-0.880417	3.5762e-05	0.0396971
RP11-168O22.1	ENSG00000236744	5.04167	2.04762	2.16	1.55	1.33073	-0.895693	2.28303e-05	0.0305372
PCDH15	ENSG00000150275	5.04167	2.04762	2.16	1.55	1.33073	-0.895693	2.28303e-05	0.0305372
C10orf113	ENSG00000204683	5.04167	1.95238	2.8	1.4	1.41776	-0.900703	1.14599e-05	0.0197931
NEBL	ENSG00000078114	5.04167	1.95238	2.8	1.4	1.41776	-0.900703	1.14599e-05	0.0197931
CMIP	ENSG00000153815	5.04167	1.71429	1.08	1.15	1.59048	-0.924637	4.74803e-05	0.0466341
GNAO1	ENSG00000087258	5.04167	1.52381	3.56	2.75	1.72404	-0.98046	1.09575e-09	2.91932e-05
FAM86B1	ENSG00000186523	5.04167	1.19048	5.12	3.95	1.9233	-1.04553	1.11258e-05	0.0194282
NRG3	ENSG00000185737	5.08333	2.52381	2.84	1.3	1.07474	-0.852111	3.08041e-05	0.0364965
RP11-108K14.4	ENSG00000214279	5.08333	2.42857	2.16	1.25	1.14477	-0.862444	5.20883e-05	0.049116
SPRN	ENSG00000203772	5.08333	2.42857	2.16	1.25	1.14477	-0.862444	5.20883e-05	0.049116
PLXDC2	ENSG00000120594	5.08333	2.33333	3.16	2.2	1.17761	-0.877234	7.86982e-06	0.0154768
LRRC16A	ENSG00000079691	5.08333	2.2381	3.8	3.7	1.2085	-0.914439	3.57899e-05	0.0397235
AC007285.6	ENSG00000227014	5.08333	2.28571	4.2	4.2	1.23284	-0.869243	3.32888e-05	0.0381048
SCRN1	ENSG00000136193	5.08333	2.28571	4.2	4.2	1.23284	-0.869243	3.32888e-05	0.0381048
LINC00478	ENSG00000215386	5.08333	2.19048	1.64	1.8	1.25246	-0.886168	1.97061e-06	0.00614489
EYS	ENSG00000188107	5.08333	2.19048	3	2.85	1.26927	-0.883155	3.40022e-05	0.0385207
DAPK1	ENSG00000196730	5.08333	2.19048	3.8	3.45	1.27107	-0.905408	9.71975e-07	0.00376508
CUX2	ENSG00000111249	5.08333	2.14286	3.32	2.95	1.28708	-0.893929	1.1155e-05	0.0194581
CTC-467M3.3	ENSG00000250377	5.08333	2.04762	3.88	5.25	1.3442	-0.910369	3.22896e-06	0.0084991
CTC-467M3.1	ENSG00000245864	5.08333	2.04762	3.88	5.25	1.3442	-0.910369	3.22896e-06	0.0084991
SIM2	ENSG00000159263	5.08333	1.90476	2.88	2.6	1.43379	-0.940963	2.34969e-07	0.00136158
FRMD4A	ENSG00000151474	5.08333	1.71429	4.56	2.75	1.55477	-0.961874	2.92474e-07	0.00158568
SNCB	ENSG00000074317	5.08333	1.66667	3	3.9	1.59376	-0.972159	1.70889e-06	0.00557812
SLC35G2	ENSG00000168917	5.08333	1.47619	3.32	4	1.74334	-1.00946	1.26243e-08	0.00016056
NES	ENSG00000132688	5.08333	1.19048	2.84	4.5	2.04962	-1.05353	9.73315e-06	0.0177955
SORBS3	ENSG00000120896	5.08333	1.04762	2.88	3.05	2.17204	-1.06137	3.46053e-08	0.000336581
RFX4	ENSG00000111783	5.08333	0.571429	2.56	3.1	2.96705	-1.09781	5.40479e-13	1.87417e-07
RP11-144F15.1	ENSG00000257545	5.08333	0.571429	2.56	3.1	2.96705	-1.09781	5.40479e-13	1.87417e-07
ARHGAP12	ENSG00000165322	5.125	2.38095	2.36	1.35	1.1373	-0.865191	3.22713e-05	0.0375105
FAM171A1	ENSG00000148468	5.125	2.33333	4.28	3.15	1.15455	-0.865606	3.10799e-05	0.0366829
DIP2C	ENSG00000151240	5.125	2.33333	4.16	2.95	1.17111	-0.866096	1.16408e-05	0.0199795
CCDC3	ENSG00000151468	5.125	2.38095	2.44	2	1.17993	-0.851294	4.48001e-06	0.0105823
N4BP2L1	ENSG00000139597	5.125	2.38095	3.32	3.5	1.18631	-0.874222	2.19831e-05	0.0298313
CBX8	ENSG00000141570	5.125	2.28571	3.08	3.35	1.20273	-0.86641	3.64159e-06	0.00921203
NPC2	ENSG00000119655	5.125	2.33333	2.88	3.3	1.20992	-0.875389	3.50066e-06	0.00899289
CDC123	ENSG00000151465	5.125	2.19048	3.12	1.15	1.27328	-0.862661	2.29993e-07	0.00134093
PC	ENSG00000173599	5.125	2.14286	2.68	3.2	1.31594	-0.888167	2.00068e-05	0.0282332
IFI16	ENSG00000163565	5.125	2.14286	2.88	2.65	1.31965	-0.886871	2.6452e-06	0.00745604
WHAMMP2	ENSG00000248334	5.125	1.85714	3.12	4.55	1.46043	-0.93395	4.51335e-06	0.0106469
C14orf23	ENSG00000186960	5.125	1.7619	3.28	3.3	1.59508	-0.949282	5.19997e-06	0.0117505
SNCB	ENSG00000074317	5.125	1.52381	2.2	2.85	1.7392	-0.980088	5.06847e-10	1.70932e-05
TGIF1	ENSG00000177426	5.125	1.2381	3.16	3.2	1.89492	-1.02155	4.12434e-05	0.043166
TGFBR3L	ENSG00000260001	5.125	1.19048	3.4	4.2	1.99702	-1.06009	1.57049e-05	0.0242865
FRMD4A	ENSG00000151474	5.125	1.2381	5.04	2.9	2.0106	-0.987482	4.09948e-09	7.33101e-05
LRRC3B	ENSG00000179796	5.125	1.19048	4.76	4.35	2.06366	-0.99059	2.71366e-09	5.39387e-05
SORBS3	ENSG00000120896	5.125	0.952381	3	3.05	2.29538	-1.0672	7.78927e-08	0.000615861
EZR-AS1	ENSG00000233893	5.125	0.809524	2.6	3.3	2.51758	-1.07245	4.05155e-09	7.27121e-05
EZR	ENSG00000092820	5.125	0.809524	2.6	3.3	2.51758	-1.07245	4.05155e-09	7.27121e-05
RXRA	ENSG00000186350	5.125	0.809524	2.72	3.8	2.55312	-1.04863	1.86074e-10	9.04466e-06
PALD1	ENSG00000107719	5.16667	2.61905	3.36	2.5	1.04082	-0.834945	1.49532e-05	0.0235097
NPC2	ENSG00000119655	5.16667	2.61905	3.32	3.45	1.09577	-0.837471	2.78418e-05	0.0343538
EPC1	ENSG00000120616	5.16667	2.42857	2.8	1.9	1.12702	-0.852957	3.09877e-05	0.0366286
GRIN2A	ENSG00000183454	5.16667	2.42857	3.72	3.25	1.13494	-0.836307	3.04658e-05	0.0362406
RALGPS1	ENSG00000136828	5.16667	2.38095	1.8	2.25	1.1939	-0.846251	9.50109e-06	0.0175251
SH3RF3	ENSG00000172985	5.16667	2.42857	2.96	2.35	1.19546	-0.820565	5.2762e-05	0.0494629
FRMD4A	ENSG00000151474	5.16667	2.33333	3.2	2.55	1.21193	-0.847929	1.98813e-06	0.0061838
PTPRM	ENSG00000173482	5.16667	2.28571	3.08	3.55	1.22124	-0.873625	3.2737e-05	0.0378017
TMEM8A	ENSG00000129925	5.16667	2.28571	3.48	2.7	1.24975	-0.853302	9.12035e-06	0.0170496
Z97634.3	ENSG00000236829	5.16667	2.28571	3.48	2.7	1.24975	-0.853302	9.12035e-06	0.0170496
FKBP10	ENSG00000141756	5.16667	2.19048	2.76	2.6	1.29135	-0.872133	1.87328e-05	0.0271376
ANK1	ENSG00000029534	5.16667	2.04762	4.48	3.95	1.3412	-0.92022	2.81185e-05	0.0345128
CCND2-AS1	ENSG00000256164	5.16667	2	2.68	3.15	1.38919	-0.896587	2.88882e-05	0.0350856
CCND2-AS2	ENSG00000255920	5.16667	2	2.68	3.15	1.38919	-0.896587	2.88882e-05	0.0350856
GDNF	ENSG00000168621	5.16667	1.95238	4.56	4.8	1.46247	-0.911456	7.74461e-07	0.00318369
ATRNL1	ENSG00000107518	5.16667	1.61905	2.72	1.3	1.67959	-0.928127	1.04656e-07	0.00076431
GDNF	ENSG00000168621	5.16667	1.57143	4.24	4.4	1.75371	-0.960138	4.17263e-09	7.43227e-05
RP13-766D20.2	ENSG00000229848	5.16667	1.33333	2.64	3.4	1.76873	-1.0195	4.25875e-05	0.0438754
ACTG1	ENSG00000184009	5.16667	1.33333	2.64	3.4	1.76873	-1.0195	4.25875e-05	0.0438754
FAM86B2	ENSG00000145002	5.16667	1.38095	5.56	5.05	1.79688	-1.00961	1.46468e-06	0.005026
S100A10	ENSG00000197747	5.16667	1.33333	4.2	4.45	1.92029	-0.973259	1.37773e-06	0.00482468
CACNB4	ENSG00000182389	5.16667	1.33333	2.84	3.55	1.97688	-0.967851	2.85036e-10	1.18159e-05
TGIF1	ENSG00000177426	5.16667	1.09524	3.32	3.05	2.03157	-1.04599	1.43007e-05	0.0229139
RFX4	ENSG00000111783	5.16667	0.857143	3.24	4.05	2.52559	-1.07873	1.29421e-09	3.26885e-05
RP11-144F15.1	ENSG00000257545	5.16667	0.857143	3.24	4.05	2.52559	-1.07873	1.29421e-09	3.26885e-05
CDH13	ENSG00000140945	5.20833	2.95238	2.52	2.75	0.909654	-0.804907	3.36164e-05	0.0383178
PDZD8	ENSG00000165650	5.20833	2.61905	2.68	2.1	1.04986	-0.828728	1.37235e-05	0.0222752
PRPF39	ENSG00000185246	5.20833	2.71429	2.92	2.3	1.06232	-0.811643	2.6361e-05	0.0332209
CDC123	ENSG00000151465	5.20833	2.42857	2.6	1.9	1.15187	-0.850552	2.65834e-05	0.033366
CCDC6	ENSG00000108091	5.20833	2.38095	4.52	2.45	1.2196	-0.861744	4.34676e-06	0.0103818
CAMKK2	ENSG00000110931	5.20833	2.33333	2.76	2.9	1.23376	-0.838519	3.35069e-05	0.0382347
UPF2	ENSG00000151461	5.20833	2.2381	4.04	2.8	1.26403	-0.857744	2.25307e-06	0.0067124
FRMD4A	ENSG00000151474	5.20833	2.2381	5.44	4	1.28885	-0.876366	2.17658e-05	0.029655
PLXNC1	ENSG00000136040	5.20833	2.14286	2.36	2.45	1.29559	-0.86186	4.77413e-05	0.0467785
CBX8	ENSG00000141570	5.20833	2.04762	2.64	3.25	1.32253	-0.909601	3.93731e-05	0.0420746
EBF4	ENSG00000088881	5.20833	1.38095	2.12	3.7	1.8211	-1.00187	3.5934e-05	0.039829
LINC00092	ENSG00000225194	5.20833	1.09524	3.44	3.65	2.13914	-1.01917	1.75624e-09	4.05095e-05
RP11-800A3.7	ENSG00000257038	5.20833	1.04762	3.84	4.7	2.21107	-1.03703	2.1541e-08	0.000239879
ARHGEF17	ENSG00000110237	5.20833	1.04762	3.84	4.7	2.21107	-1.03703	2.1541e-08	0.000239879
ZFP36L1	ENSG00000185650	5.20833	1.04762	4.16	3	2.22563	-1.03753	6.72187e-12	9.76164e-07
CACNB4	ENSG00000182389	5.20833	1.04762	3.8	4.65	2.24411	-1.03227	1.21314e-09	3.12774e-05
LINC00966	ENSG00000254377	5.20833	0.904762	4.16	2.6	2.42346	-1.03091	2.49159e-11	2.4253e-06
RP5-1031D4.2	ENSG00000232591	5.25	2.71429	3.28	3	1.06701	-0.822242	2.97749e-05	0.0357392
RP11-163N6.2	ENSG00000251396	5.25	2.57143	2.64	3.05	1.07754	-0.833859	2.05931e-05	0.0287266
NME4	ENSG00000103202	5.25	2.71429	1.6	2.2	1.12566	-0.795263	4.00804e-05	0.0424985
DECR2	ENSG00000242612	5.25	2.71429	1.6	2.2	1.12566	-0.795263	4.00804e-05	0.0424985
SORL1	ENSG00000137642	5.25	2.57143	3.04	2.65	1.13478	-0.823799	2.96393e-05	0.0356326
NEBL	ENSG00000078114	5.25	2.52381	3.32	2.7	1.13712	-0.828385	3.99211e-05	0.0423927
NSUN6	ENSG00000241058	5.25	2.47619	3.76	3.15	1.14079	-0.843632	1.5207e-06	0.0051571
CCDC3	ENSG00000151468	5.25	2.47619	2.92	1.6	1.15622	-0.818503	5.50229e-06	0.0122176
EPC1	ENSG00000120616	5.25	2.33333	2.68	1.9	1.21128	-0.85287	7.71304e-06	0.0152968
RP11-966I7.1	ENSG00000257126	5.25	2.33333	5.4	4.05	1.22753	-0.866829	5.57101e-06	0.0123175
CELF2	ENSG00000048740	5.25	2.28571	4.04	2.75	1.24335	-0.868475	3.58555e-06	0.00913509
HDAC4	ENSG00000068024	5.25	2.33333	2.96	3.55	1.26344	-0.848908	1.77829e-05	0.0262724
ERICH1-AS1	ENSG00000237647	5.25	2.19048	3.24	3.95	1.29931	-0.856762	1.97753e-06	0.00616106
RP11-417L19.4	ENSG00000255992	5.25	2.14286	1.64	2.7	1.34821	-0.861872	1.52948e-05	0.0238593
NDE1	ENSG00000072864	5.25	2.14286	1.92	1.75	1.40571	-0.85816	2.11518e-06	0.00644876
C10orf113	ENSG00000204683	5.25	1.95238	3.2	1.65	1.47755	-0.874466	1.1635e-06	0.00426137
NEBL	ENSG00000078114	5.25	1.95238	3.2	1.65	1.47755	-0.874466	1.1635e-06	0.00426137
GDNF	ENSG00000168621	5.25	1.85714	3.8	3.95	1.48579	-0.9405	5.36464e-05	0.0498973
KCNMA1	ENSG00000156113	5.25	1.85714	3.48	2.05	1.54323	-0.901706	8.02151e-08	0.000629329
BCL2	ENSG00000171791	5.25	1.71429	3.84	4.55	1.61095	-0.961117	6.41483e-06	0.0135229
ACTG1	ENSG00000184009	5.25	1.57143	3.04	3.5	1.74214	-0.979828	3.03897e-06	0.00818264
SNCB	ENSG00000074317	5.25	1.47619	2.44	2.85	1.8074	-0.976226	7.13694e-09	0.000108124
AC005013.1	ENSG00000255690	5.25	0.714286	4.64	6.2	2.55774	-1.10318	4.81439e-07	0.00227708
TRIL	ENSG00000176734	5.25	0.714286	4.64	6.2	2.55774	-1.10318	4.81439e-07	0.00227708
LTBP3	ENSG00000168056	5.25	0.761905	3.6	3.9	2.62385	-1.08529	7.19199e-08	0.000578929
C9orf3	ENSG00000148120	5.29167	2.52381	3.2	2.55	1.13946	-0.812754	2.33488e-05	0.0309767
FRMD4A	ENSG00000151474	5.29167	2.33333	2.32	1.55	1.23741	-0.824842	2.69418e-06	0.00754071
MRPL48	ENSG00000175581	5.29167	2.28571	2.32	2.15	1.24947	-0.833098	1.10698e-05	0.0193525
SFMBT2	ENSG00000198879	5.29167	2.28571	3.6	2.15	1.25967	-0.843174	2.52989e-05	0.032428
TP73-AS1	ENSG00000227372	5.29167	2	3.56	5.9	1.36853	-0.913361	4.13366e-05	0.043206
FRMD4A	ENSG00000151474	5.29167	1.95238	4.72	2.85	1.41696	-0.915622	1.89352e-05	0.0273446
SNCB	ENSG00000074317	5.29167	1.57143	2.76	3.4	1.74266	-0.951837	5.83776e-08	0.000494169
RP11-65J21.3	ENSG00000262454	5.29167	0.904762	2.44	2.75	2.50545	-1.00551	2.94747e-13	1.52647e-07
DFNB31	ENSG00000095397	5.29167	0.761905	3.36	3.8	2.61348	-1.06217	6.29675e-09	9.9904e-05
KATNAL1	ENSG00000102781	5.33333	2.61905	2.2	1.8	1.09107	-0.816543	2.94048e-05	0.0354887
PKM	ENSG00000067225	5.33333	2.28571	1.84	2.65	1.31677	-0.820838	2.20596e-05	0.0298883
CAMK1D	ENSG00000183049	5.33333	2.19048	2.4	1.6	1.33298	-0.865968	1.67051e-06	0.00550049
AC114730.2	ENSG00000235151	5.33333	2.09524	1.8	1.65	1.39688	-0.889329	1.43627e-06	0.00496254
GDNF	ENSG00000168621	5.33333	2.04762	4.12	4.1	1.45327	-0.893141	3.35771e-06	0.00873603
CACNA1C	ENSG00000151067	5.33333	1.90476	4.84	5.75	1.50296	-0.896908	6.60173e-06	0.0137616
ANK1	ENSG00000029534	5.33333	1.80952	3.76	4.3	1.51014	-0.920149	3.55288e-05	0.0395246
ZFPM1	ENSG00000179588	5.33333	1.61905	4.12	4.15	1.7159	-0.949137	1.8678e-07	0.00116333
RP11-420L9.5	ENSG00000270504	5.33333	1.57143	2.72	4.15	1.73778	-0.924364	3.74578e-07	0.00189577
RP13-766D20.2	ENSG00000229848	5.33333	1.2381	3.2	3.15	1.89797	-1.01103	3.40027e-05	0.0385207
ACTG1	ENSG00000184009	5.33333	1.2381	3.2	3.15	1.89797	-1.01103	3.40027e-05	0.0385207
LRRC3B	ENSG00000179796	5.33333	1.04762	3.92	4.45	2.28907	-0.98168	6.35916e-10	2.01563e-05
LLGL2	ENSG00000073350	5.33333	1	2.8	3.3	2.30418	-1.0253	1.44391e-08	0.000177456
SORCS3	ENSG00000156395	5.375	2.85714	2.08	1.5	0.975295	-0.773204	4.23245e-05	0.0437407
DAPK1	ENSG00000196730	5.375	2.61905	3.6	3.4	1.09444	-0.817344	5.32253e-05	0.0496779
KIAA1217	ENSG00000120549	5.375	2.47619	3.52	1.65	1.15863	-0.8266	4.42862e-05	0.0447762
TAF3	ENSG00000165632	5.375	2.52381	2.8	1.8	1.17054	-0.80715	1.1533e-05	0.0198638
GPR158	ENSG00000151025	5.375	2.19048	3.12	2.6	1.36934	-0.853145	2.53475e-06	0.00727445
TIPIN	ENSG00000075131	5.375	2.19048	2.04	2.8	1.40529	-0.84327	8.75553e-06	0.016612
SULF1	ENSG00000137573	5.375	2.04762	3.4	3.1	1.51731	-0.862363	1.13782e-05	0.0197104
ANKRD34A	ENSG00000181039	5.375	1.47619	3.96	4.4	1.78633	-0.969253	1.5071e-05	0.0236069
PLA2G16	ENSG00000176485	5.41667	3.09524	1.92	1.2	0.933224	-0.750906	5.2773e-05	0.0494656
RP11-163N6.2	ENSG00000251396	5.41667	2.7619	2.2	2.8	1.04872	-0.793336	1.99191e-05	0.0281569
FGF12	ENSG00000114279	5.41667	2.57143	3.6	4.5	1.14983	-0.811643	2.2777e-05	0.0304888
ADRA1B	ENSG00000170214	5.41667	2.57143	2.64	2.7	1.1513	-0.783519	4.06823e-05	0.0428399
EPB41L1	ENSG00000088367	5.41667	2.47619	3.76	3.65	1.17158	-0.817338	2.59503e-05	0.0329073
ADARB2	ENSG00000185736	5.41667	2.28571	3.2	2.2	1.29332	-0.819712	3.22718e-06	0.00849741
MAP2	ENSG00000078018	5.41667	2.28571	2.64	3.3	1.31277	-0.811037	5.92714e-07	0.00264018
TNRC6B	ENSG00000100354	5.41667	2.19048	2.2	2	1.36065	-0.815965	1.82969e-05	0.0267513
PTPRM	ENSG00000173482	5.41667	2.09524	3.2	3.8	1.42252	-0.868935	9.91033e-06	0.0180015
CACNA1C	ENSG00000151067	5.41667	1.95238	5.48	5.3	1.47972	-0.882447	7.064e-06	0.0143824
RP11-624M8.1	ENSG00000237742	5.41667	1.52381	4.04	2.95	1.80953	-0.934888	4.31983e-09	7.60877e-05
GNAO1	ENSG00000087258	5.41667	1.52381	1.36	1.45	1.8192	-0.925615	2.52732e-09	5.15305e-05
HMGXB3	ENSG00000113716	5.41667	1.47619	3.08	3.5	1.89395	-0.922537	1.20312e-07	0.000838927
AC144652.1	ENSG00000273117	5.41667	1.33333	3.96	6.95	2.03988	-0.950549	8.30579e-07	0.00335813
PTPRE	ENSG00000132334	5.45833	2.80952	3.04	2.55	1.01339	-0.769628	3.19642e-05	0.0372447
RBM20	ENSG00000203867	5.45833	2.66667	2.2	2.5	1.10561	-0.79398	1.90608e-05	0.0274452
KPNA5	ENSG00000196911	5.45833	2.57143	2.16	2.1	1.14558	-0.806098	1.94858e-05	0.0277985
ACAP1	ENSG00000072818	5.45833	2.42857	2.64	3.05	1.183	-0.842108	4.02328e-05	0.0425886
ZNF664	ENSG00000179195	5.45833	2.47619	3.88	2.8	1.18576	-0.79857	3.17781e-05	0.0371343
FAM101A	ENSG00000178882	5.45833	2.47619	3.88	2.8	1.18576	-0.79857	3.17781e-05	0.0371343
RP11-295P9.3	ENSG00000239665	5.45833	2.47619	3.4	1.65	1.19111	-0.825068	3.50779e-06	0.00900413
PRPF18	ENSG00000165630	5.45833	2.47619	3.4	1.65	1.19111	-0.825068	3.50779e-06	0.00900413
SORCS3	ENSG00000156395	5.45833	2.38095	3.64	2.4	1.26541	-0.809081	3.03954e-07	0.00163053
CADM2	ENSG00000175161	5.45833	2.33333	2.64	3.1	1.29852	-0.812527	1.38044e-05	0.0223644
RP11-168O22.1	ENSG00000236744	5.45833	2.28571	2.72	2.05	1.30505	-0.820987	1.98999e-07	0.00121082
PCDH15	ENSG00000150275	5.45833	2.28571	2.72	2.05	1.30505	-0.820987	1.98999e-07	0.00121082
ARHGAP19-SLIT1	ENSG00000269891	5.45833	2.19048	3.8	2.1	1.33766	-0.868012	1.09629e-06	0.00410259
SLIT1	ENSG00000187122	5.45833	2.19048	3.8	2.1	1.33766	-0.868012	1.09629e-06	0.00410259
ACAP1	ENSG00000072818	5.45833	1.85714	3.04	2.9	1.53751	-0.911639	5.83458e-06	0.0126889
LHPP	ENSG00000107902	5.45833	1.80952	3.32	2.45	1.6419	-0.875161	2.16665e-06	0.0065551
IL17RB	ENSG00000056736	5.45833	1.57143	3.12	3.5	1.80274	-0.939983	4.72144e-06	0.0109777
AP003419.11	ENSG00000256514	5.45833	1.61905	2.16	2.25	1.84316	-0.872603	3.46236e-08	0.000336581
CLCF1	ENSG00000175505	5.45833	1.61905	2.16	2.25	1.84316	-0.872603	3.46236e-08	0.000336581
PARD3	ENSG00000148498	5.5	2.95238	2.28	1.7	0.959227	-0.761585	4.95874e-05	0.0477966
FEZ1	ENSG00000149557	5.5	2.85714	3.8	3	1.04299	-0.753889	4.343e-05	0.0443371
ZNF438	ENSG00000183621	5.5	2.61905	3.04	2.05	1.11284	-0.794056	2.075e-05	0.0288565
TAF3	ENSG00000165632	5.5	2.52381	3	2.05	1.18232	-0.79714	1.4603e-05	0.0231742
FAM19A2	ENSG00000198673	5.5	2.57143	2.88	2.35	1.2034	-0.788745	1.72384e-05	0.025819
DENND1A	ENSG00000119522	5.5	2.57143	4.44	4.5	1.20664	-0.803812	5.36497e-05	0.0498973
PDE2A	ENSG00000186642	5.5	2.38095	4.44	3.4	1.23326	-0.83972	3.20372e-06	0.00846538
CBX8	ENSG00000141570	5.5	2.2381	2.8	3.3	1.27272	-0.848622	2.49377e-05	0.032194
HSPA12A	ENSG00000165868	5.5	2.38095	3.4	2.5	1.2927	-0.818535	2.37827e-06	0.00696675
LRCH1	ENSG00000136141	5.5	2.2381	3.72	2.95	1.33675	-0.860815	1.29666e-07	0.000881686
BNIP3L	ENSG00000104765	5.5	2.14286	3.84	4.15	1.43614	-0.869628	3.58695e-05	0.0397791
DIP2C	ENSG00000151240	5.5	2	4.4	3.3	1.49238	-0.853822	1.12265e-06	0.00415891
MEGF10	ENSG00000145794	5.5	1.42857	3.76	3.7	1.94561	-0.932014	3.49892e-11	3.03633e-06
EBF4	ENSG00000088881	5.5	1.33333	2.32	4.1	1.95864	-0.966331	2.25304e-06	0.0067124
FAM86B2	ENSG00000145002	5.5	1.14286	4.88	5.35	2.17496	-0.997545	3.08641e-08	0.000311083
FRMD4A	ENSG00000151474	5.54167	2.80952	4.88	2.4	1.02674	-0.770613	4.20797e-05	0.0436071
CCDC6	ENSG00000108091	5.54167	2.90476	4.6	2.3	1.03245	-0.774602	2.46757e-05	0.0319689
CLCF1	ENSG00000175505	5.54167	2.61905	2.08	2.65	1.15713	-0.78218	1.60086e-05	0.0245666
MALRD1	ENSG00000204740	5.54167	2.52381	2.64	1.5	1.15906	-0.794501	4.81681e-05	0.0470079
MAP2	ENSG00000078018	5.54167	2.38095	2.56	2.7	1.29189	-0.786456	7.57509e-06	0.0150905
PLCXD3	ENSG00000182836	5.54167	2.04762	4.4	3.7	1.46472	-0.866499	7.23293e-07	0.00304038
NRXN3	ENSG00000021645	5.54167	2.04762	3.32	3.7	1.48193	-0.843884	3.88446e-05	0.0417101
FRMD4A	ENSG00000151474	5.54167	1.90476	4.32	3.45	1.57607	-0.863329	3.03531e-08	0.000307021
FAS	ENSG00000026103	5.54167	1.7619	4.16	4.1	1.62041	-0.906515	1.02625e-06	0.00390518
ACTA2	ENSG00000107796	5.54167	1.7619	4.16	4.1	1.62041	-0.906515	1.02625e-06	0.00390518
ATRNL1	ENSG00000107518	5.54167	1.61905	1.2	1.1	1.76496	-0.871108	2.88759e-08	0.000295014
RP5-1031D4.2	ENSG00000232591	5.58333	2.90476	3.32	2.85	1.02535	-0.771645	2.40951e-05	0.0315122
DIP2C	ENSG00000151240	5.58333	2.7619	5.68	3.45	1.09124	-0.764924	4.61967e-05	0.0459121
ABI1	ENSG00000136754	5.58333	2.66667	3.08	2.15	1.11481	-0.797861	3.58955e-06	0.00914038
GPR158	ENSG00000151025	5.58333	2.71429	3	1.6	1.1286	-0.771941	1.29157e-05	0.021431
RP11-65J21.3	ENSG00000262454	5.58333	2.61905	2.12	2.35	1.16784	-0.765589	4.37303e-05	0.0445338
AGGF1	ENSG00000164252	5.58333	2.57143	1.64	2.05	1.18593	-0.766925	1.99682e-05	0.0282068
RP11-295P9.3	ENSG00000239665	5.58333	2.42857	4	1.9	1.24232	-0.809834	3.99677e-06	0.00981046
PRPF18	ENSG00000165630	5.58333	2.42857	4	1.9	1.24232	-0.809834	3.99677e-06	0.00981046
RP11-295P9.3	ENSG00000239665	5.58333	2.42857	4.16	1.8	1.24286	-0.809173	2.9599e-06	0.00803903
PRPF18	ENSG00000165630	5.58333	2.42857	4.16	1.8	1.24286	-0.809173	2.9599e-06	0.00803903
PFKFB3	ENSG00000170525	5.58333	2.33333	4.52	2.55	1.27962	-0.819172	1.93711e-05	0.0277182
AC007880.1	ENSG00000234572	5.58333	2	2.72	3.95	1.4814	-0.880736	4.68885e-05	0.0463134
RP1-122P22.2	ENSG00000233895	5.58333	1.90476	3.44	4.7	1.5865	-0.871675	9.10601e-06	0.0170273
CTXN2	ENSG00000233932	5.625	3.2381	2.92	2.15	0.863158	-0.707092	5.09335e-05	0.0484865
RP11-605F22.1	ENSG00000259385	5.625	3.2381	2.92	2.15	0.863158	-0.707092	5.09335e-05	0.0484865
SLC12A1	ENSG00000074803	5.625	3.2381	2.92	2.15	0.863158	-0.707092	5.09335e-05	0.0484865
AKAP13	ENSG00000170776	5.625	2.85714	4.04	4.15	1.06149	-0.746462	1.71164e-05	0.0256785
BTRC	ENSG00000166167	5.625	2.71429	2.04	1.85	1.1116	-0.754355	1.32718e-05	0.021758
BMP7	ENSG00000101144	5.625	2.71429	2.8	3.3	1.1304	-0.760124	1.87697e-05	0.027169
KCNJ8	ENSG00000121361	5.625	2.52381	3.16	3.35	1.20588	-0.776301	5.23207e-06	0.0118057
PCDH15	ENSG00000150275	5.625	2.33333	3.28	2.05	1.29148	-0.801747	7.29216e-06	0.0146948
ANK1	ENSG00000029534	5.625	1.95238	4	4.1	1.51226	-0.865595	1.46489e-06	0.005026
ITGA8	ENSG00000077943	5.66667	2.80952	1.76	1.2	1.0746	-0.730717	1.96184e-05	0.0279315
CAMK1D	ENSG00000183049	5.66667	2.7619	3.52	1.75	1.1147	-0.769058	6.70711e-06	0.0139206
YBX3	ENSG00000060138	5.66667	2.80952	4.68	4.45	1.13789	-0.736016	4.66971e-05	0.0461997
MPP7	ENSG00000150054	5.66667	2.52381	2.84	2.15	1.17414	-0.774906	3.67071e-05	0.0403309
DLGAP1	ENSG00000170579	5.66667	2.57143	1.8	2	1.20283	-0.764294	2.3643e-05	0.0311802
ZNF217	ENSG00000171940	5.66667	2.04762	2.08	2.65	1.46422	-0.8338	1.32819e-06	0.00470444
TMEM106A	ENSG00000184988	5.66667	1.85714	2.6	4	1.59904	-0.868698	1.60357e-07	0.00103509
MEGF10	ENSG00000145794	5.66667	1.38095	4.24	4	2.03568	-0.922988	7.884e-11	5.09929e-06
FOXP1	ENSG00000114861	5.66667	1.14286	4.32	3.95	2.15988	-0.984063	2.11195e-08	0.000236482
CACNB4	ENSG00000182389	5.66667	1.19048	3.84	4.05	2.20577	-0.932928	2.90631e-11	2.68583e-06
RFX4	ENSG00000111783	5.66667	0.619048	3	3.75	3.02368	-1.01927	6.58984e-13	2.01726e-07
RP11-144F15.1	ENSG00000257545	5.66667	0.619048	3	3.75	3.02368	-1.01927	6.58984e-13	2.01726e-07
CALML3-AS1	ENSG00000205488	5.70833	2.95238	2.16	1.15	0.996684	-0.74787	4.41773e-05	0.044736
LCOR	ENSG00000196233	5.70833	2.85714	2.12	1.5	1.05398	-0.752582	3.88446e-05	0.0417101
TIPIN	ENSG00000075131	5.70833	2.66667	2	2.3	1.19764	-0.754521	6.85479e-06	0.0141129
NEBL	ENSG00000078114	5.70833	2.61905	2.6	2.5	1.22012	-0.781717	4.79224e-05	0.0468892
KCNAB3	ENSG00000170049	5.70833	2.28571	3.4	1.85	1.30608	-0.841054	2.99671e-05	0.0358873
CTD-2311M21.3	ENSG00000261821	5.70833	2.14286	2.92	2.95	1.42125	-0.845808	2.30405e-06	0.00682996
CYP11A1	ENSG00000140459	5.70833	2.14286	2.92	2.95	1.42125	-0.845808	2.30405e-06	0.00682996
SNCB	ENSG00000074317	5.70833	1.85714	2.72	3.5	1.6423	-0.86968	3.94647e-09	7.10053e-05
CTD-2514K5.2	ENSG00000246731	5.70833	1.71429	3.72	4.05	1.72406	-0.875283	1.26695e-06	0.00454867
ZFP36L1	ENSG00000185650	5.70833	0.904762	3.88	3.4	2.50126	-0.990892	1.12063e-12	2.69455e-07
TLX1NB	ENSG00000236311	5.75	3.19048	3.16	2.45	0.93412	-0.688251	1.76414e-05	0.0261966
KCNJ8	ENSG00000121361	5.75	2.71429	2.68	2.9	1.14201	-0.74651	1.06249e-05	0.0188402
BCL2	ENSG00000171791	5.75	2.38095	4	4.5	1.2985	-0.811433	1.45543e-06	0.00500805
IER2	ENSG00000160888	5.75	2.42857	3.4	4	1.38764	-0.747422	1.80832e-05	0.0265315
NCOA6	ENSG00000198646	5.75	1.90476	3.84	4.25	1.54673	-0.868765	3.42901e-05	0.0387446
TP53INP2	ENSG00000078804	5.75	1.90476	3.84	4.25	1.54673	-0.868765	3.42901e-05	0.0387446
GFPT2	ENSG00000131459	5.75	1.28571	3.12	3.05	2.02751	-0.956293	1.90226e-05	0.0274124
PIP4K2A	ENSG00000150867	5.79167	2.71429	4.56	2.8	1.18002	-0.737179	5.33137e-05	0.0497246
NDE1	ENSG00000072864	5.79167	2.66667	2	1.5	1.21113	-0.748215	9.52651e-06	0.0175484
N4BP2L1	ENSG00000139597	5.79167	2.61905	3.24	3.3	1.23332	-0.76456	1.80636e-05	0.0265191
LMO3	ENSG00000048540	5.79167	2.57143	3.84	3.3	1.26584	-0.750822	2.76911e-05	0.0342363
CTC-467M3.3	ENSG00000250377	5.79167	2.42857	3.56	4.4	1.29818	-0.781093	3.68996e-05	0.0404365
CTC-467M3.1	ENSG00000245864	5.79167	2.42857	3.56	4.4	1.29818	-0.781093	3.68996e-05	0.0404365
RP11-53B2.4	ENSG00000267503	5.79167	2.2381	2.28	3.3	1.41065	-0.745997	1.84921e-05	0.0269058
LDLRAD4	ENSG00000168675	5.79167	2.2381	2.28	3.3	1.41065	-0.745997	1.84921e-05	0.0269058
KLF16	ENSG00000129911	5.79167	1.52381	2.52	2.95	1.95773	-0.859331	6.3311e-09	0.000100114
RP11-65J21.3	ENSG00000262454	5.79167	1.04762	2.28	2.05	2.42984	-0.918247	6.87307e-13	2.01726e-07
TJP2	ENSG00000119139	5.83333	3.2381	2.4	2.6	0.926231	-0.655203	3.1231e-05	0.0367636
MGAT4C	ENSG00000182050	5.83333	3.2381	2	2.35	0.944751	-0.671492	2.75957e-05	0.0341661
TEX33	ENSG00000185264	5.83333	3.04762	1.96	1.8	0.998575	-0.692939	4.9614e-05	0.0478025
CSMD1	ENSG00000183117	5.83333	2.95238	2.96	1.85	1.03416	-0.716347	3.92832e-05	0.0420142
ZMYND11	ENSG00000015171	5.83333	2.95238	3.36	2.2	1.05187	-0.71479	2.05011e-06	0.006311
FAM107B	ENSG00000065809	5.83333	2.90476	2.88	2	1.07016	-0.698283	2.90233e-06	0.00794179
CSNK1E	ENSG00000213923	5.83333	2.80952	2.16	1.9	1.10092	-0.707255	3.14967e-05	0.0369272
MALRD1	ENSG00000204740	5.83333	2.52381	3.2	1.55	1.30274	-0.753489	4.65972e-06	0.0108804
ZIC5	ENSG00000139800	5.83333	2.28571	3.32	3.45	1.3734	-0.804328	6.09811e-06	0.0130507
KAZALD1	ENSG00000107821	5.83333	2.33333	4.08	2.65	1.42125	-0.76151	5.63874e-06	0.0123995
FBXL4	ENSG00000112234	5.875	3.09524	2.4	2.15	0.99574	-0.696446	2.09598e-05	0.0290397
MRAP2	ENSG00000135324	5.875	2.71429	3.04	2.9	1.17346	-0.741024	2.78536e-05	0.0343591
PLCXD3	ENSG00000182836	5.875	2.71429	4.72	4.25	1.17558	-0.756377	1.12563e-05	0.0195703
SFMBT2	ENSG00000198879	5.875	2.61905	4.04	2.35	1.20495	-0.739298	5.96501e-06	0.0128479
HSF4	ENSG00000102878	5.875	2.66667	3.36	3.3	1.21657	-0.745655	1.00583e-05	0.0181867
FRMD4A	ENSG00000151474	5.875	2.52381	2.68	1.55	1.2383	-0.748811	3.49156e-05	0.0391258
LINC00092	ENSG00000225194	5.875	2.52381	3.2	4.5	1.24796	-0.786293	2.18422e-05	0.0297134
TUBA4A	ENSG00000127824	5.875	2.52381	3.44	3.1	1.27072	-0.767734	1.85179e-06	0.00589711
EPB41L1	ENSG00000088367	5.875	2.33333	3.56	3.45	1.37713	-0.779816	6.86689e-07	0.00293037
MALRD1	ENSG00000204740	5.875	2.19048	3.76	1.55	1.42545	-0.791052	7.39206e-07	0.00309236
PDE2A	ENSG00000186642	5.875	2.14286	4.2	3.8	1.46676	-0.816567	2.4757e-07	0.00140878
ACOT2	ENSG00000119673	5.875	1.80952	2.32	3.2	1.75144	-0.847429	1.35532e-08	0.00016905
KLF16	ENSG00000129911	5.875	1.7619	2.84	3.55	1.78576	-0.829772	3.83328e-09	6.94865e-05
AC114730.2	ENSG00000235151	5.875	1.61905	1.96	1.95	1.86909	-0.879701	1.93428e-08	0.000221823
KAZALD1	ENSG00000107821	5.875	1.66667	3.92	2.9	1.88413	-0.819584	4.68072e-09	8.09416e-05
CACNB4	ENSG00000182389	5.875	1.09524	4.08	4.55	2.34993	-0.9241	8.86319e-12	1.17887e-06
CACNB4	ENSG00000182389	5.875	1.04762	3.16	3.75	2.44149	-0.912934	3.28829e-16	2.79085e-09
MAPK8	ENSG00000107643	5.91667	3.14286	1.44	0.9	0.971008	-0.655889	3.68388e-05	0.040407
CTNNA3	ENSG00000183230	5.91667	2.90476	2.4	2.1	1.08495	-0.72392	5.17533e-05	0.0489291
AFAP1	ENSG00000196526	5.91667	2.90476	3.08	3	1.09174	-0.700055	1.1321e-06	0.00418054
SLC39A12	ENSG00000148482	5.91667	2.7619	3.28	2.3	1.13263	-0.719285	1.28998e-05	0.0214148
NEBL	ENSG00000078114	5.91667	2.80952	4	2.15	1.15146	-0.713285	3.01186e-05	0.0359977
PKM	ENSG00000067225	5.91667	2.80952	1.92	2.25	1.15816	-0.692295	3.54233e-05	0.0394657
RP11-180M15.3	ENSG00000257004	5.91667	2.80952	3.28	2.15	1.17513	-0.711942	5.10525e-05	0.0485434
GPR19	ENSG00000183150	5.91667	2.80952	3.28	2.15	1.17513	-0.711942	5.10525e-05	0.0485434
RP11-572M11.3	ENSG00000243795	5.91667	2.71429	4.48	4.3	1.21525	-0.724154	3.34404e-06	0.00872119
RP11-572M11.4	ENSG00000240057	5.91667	2.71429	4.48	4.3	1.21525	-0.724154	3.34404e-06	0.00872119
RALGPS1	ENSG00000136828	5.91667	2.57143	1.6	2.35	1.2823	-0.722786	4.79859e-06	0.0111044
WHAMMP2	ENSG00000248334	5.91667	2.42857	3.28	4.3	1.29527	-0.771144	1.37693e-05	0.0223241
GHR	ENSG00000112964	5.91667	2.19048	2.52	2.65	1.52821	-0.765779	5.95133e-07	0.00264764
FRMD4A	ENSG00000151474	5.91667	1.80952	4.64	3.15	1.62653	-0.86376	1.74336e-06	0.00565558
RBMS3-AS3	ENSG00000235904	5.91667	2	2.88	3.2	1.72197	-0.789049	1.48926e-06	0.00508391
RBMS3	ENSG00000144642	5.91667	2	2.88	3.2	1.72197	-0.789049	1.48926e-06	0.00508391
RGS20	ENSG00000147509	5.91667	1.2381	2.96	3.35	2.10087	-0.924394	3.06312e-08	0.000308955
FAM86B2	ENSG00000145002	5.91667	1.2381	5.52	5.35	2.17127	-0.924247	6.83808e-09	0.000105601
ZEB1	ENSG00000148516	5.95833	3.14286	3.32	2.4	0.972914	-0.679833	5.18822e-05	0.0489892
DNMBP	ENSG00000107554	5.95833	3.19048	3.12	2.25	0.978864	-0.679025	3.44101e-06	0.00888866
DNMBP-AS1	ENSG00000227695	5.95833	3.19048	3.12	2.25	0.978864	-0.679025	3.44101e-06	0.00888866
CACNB2	ENSG00000165995	5.95833	2.90476	3.04	2.15	1.083	-0.728497	1.02096e-05	0.0183627
PDZD8	ENSG00000165650	5.95833	2.80952	2.16	1.5	1.13115	-0.71778	1.96753e-06	0.00613798
SORCS3	ENSG00000156395	5.95833	2.66667	2.84	2.45	1.22994	-0.715746	2.56704e-06	0.00732282
MCF2L2	ENSG00000053524	5.95833	2.42857	2.6	2.85	1.36991	-0.767276	2.44786e-05	0.0318063
CCDC122	ENSG00000151773	5.95833	1.90476	3.52	3.8	1.57302	-0.85325	3.79863e-05	0.04118
NCOA6	ENSG00000198646	5.95833	1.80952	2.64	3.75	1.69283	-0.858517	4.87556e-06	0.0112333
TP53INP2	ENSG00000078804	5.95833	1.80952	2.64	3.75	1.69283	-0.858517	4.87556e-06	0.0112333
AC022182.1	ENSG00000254777	5.95833	1.66667	3.28	3.95	1.78518	-0.884346	2.61127e-05	0.0330279
DFNB31	ENSG00000095397	5.95833	0.714286	2.56	3.4	2.86149	-0.974725	2.26144e-12	4.66438e-07
ZMYND11	ENSG00000015171	6	3.04762	2.84	2.15	1.05743	-0.688069	6.53888e-06	0.0136801
C10ORF68	ENSG00000150076	6	2.85714	3.12	2.5	1.09542	-0.721284	5.22452e-05	0.0491969
ZMYND11	ENSG00000015171	6	2.66667	2.88	2.1	1.20975	-0.737704	4.44779e-06	0.0105324
C14orf23	ENSG00000186960	6	2.47619	3.44	3	1.33203	-0.763209	1.66627e-05	0.0252437
JARID2	ENSG00000008083	6	2.52381	4.44	4.15	1.36261	-0.725804	4.09078e-06	0.00996049
JARID2	ENSG00000008083	6	2.42857	3.84	3.75	1.42126	-0.728702	6.42295e-06	0.0135302
RAMP1	ENSG00000132329	6	2.2381	3.32	3.35	1.50213	-0.757156	2.22449e-07	0.00130874
AC114730.2	ENSG00000235151	6	1.85714	1.68	1.75	1.69805	-0.838963	3.72689e-08	0.000354073
RP11-65J21.3	ENSG00000262454	6	1.71429	1.92	1.8	1.82377	-0.818208	6.38527e-09	0.000100747
ZC3HAV1	ENSG00000105939	6	1.61905	3.44	5	1.97526	-0.818797	3.81822e-06	0.00950341
RGS20	ENSG00000147509	6	1.28571	3.52	3.6	2.08259	-0.910083	3.32536e-08	0.000329345
LINC00092	ENSG00000225194	6	1.09524	3.52	3.65	2.33765	-0.908538	3.67022e-11	3.04958e-06
LTBP3	ENSG00000168056	6	1	3.96	4	2.46792	-0.937485	6.22796e-09	9.92551e-05
UNC5B	ENSG00000107731	6.04167	3.47619	3.16	2.4	0.862183	-0.639119	5.15889e-05	0.0488339
C10orf111	ENSG00000176236	6.04167	3	2.8	2.5	1.06407	-0.682976	1.86666e-05	0.0270721
DSCAM	ENSG00000171587	6.04167	3	3.8	4.15	1.08854	-0.66326	3.33298e-05	0.0381334
ZNF438	ENSG00000183621	6.04167	2.95238	4.52	2.05	1.0976	-0.690612	3.995e-05	0.042404
GLUD1	ENSG00000148672	6.04167	2.90476	2.52	2.2	1.12703	-0.696849	3.47949e-05	0.039053
CCSER2	ENSG00000107771	6.04167	2.90476	1.92	1.65	1.14506	-0.680945	2.43452e-05	0.0316966
NET1	ENSG00000173848	6.04167	2.71429	4.52	1.9	1.2163	-0.708837	2.84103e-07	0.00155392
PDE2A	ENSG00000186642	6.04167	2.38095	4.4	3.95	1.35635	-0.779389	4.27865e-06	0.0102669
ZHX2	ENSG00000178764	6.04167	2.38095	3.88	3.25	1.40582	-0.748615	1.0495e-06	0.00397663
GDNF	ENSG00000168621	6.04167	2.14286	3	3.25	1.52974	-0.784087	3.81335e-08	0.000359959
ATRNL1	ENSG00000107518	6.04167	1.85714	1.8	1.4	1.7121	-0.778808	3.14842e-08	0.000315992
RP11-800A3.7	ENSG00000257038	6.04167	1.71429	4.52	5.1	1.81881	-0.845553	8.72719e-07	0.0034977
ARHGEF17	ENSG00000110237	6.04167	1.71429	4.52	5.1	1.81881	-0.845553	8.72719e-07	0.0034977
LTBP3	ENSG00000168056	6.04167	0.619048	3.68	3.45	3.09085	-0.976271	5.36583e-11	3.93233e-06
ZEB1	ENSG00000148516	6.08333	3.28571	3	1.8	0.938609	-0.663004	4.84158e-05	0.047172
NCOR2	ENSG00000196498	6.08333	3.09524	3.28	3.1	1.06673	-0.650463	3.25765e-05	0.0377173
NSUN6	ENSG00000241058	6.08333	3	2.92	2.7	1.08622	-0.683399	7.85379e-07	0.00321928
RP11-257I14.1	ENSG00000234173	6.08333	2.90476	3.16	1.75	1.10168	-0.696608	3.24731e-05	0.0376588
PCDH15	ENSG00000150275	6.08333	2.90476	3.16	1.75	1.10168	-0.696608	3.24731e-05	0.0376588
FAM171A1	ENSG00000148468	6.08333	3	2.44	1.85	1.11226	-0.687154	4.89834e-06	0.0112711
AKAP13	ENSG00000170776	6.08333	3	3.6	3.75	1.119	-0.670139	6.77215e-06	0.0140107
FRMD4A	ENSG00000151474	6.08333	2.38095	3.44	2.85	1.37621	-0.753157	3.10066e-06	0.00829939
RP11-800A3.7	ENSG00000257038	6.08333	2.04762	4.28	5.1	1.58833	-0.814208	1.08682e-05	0.0191357
ARHGEF17	ENSG00000110237	6.08333	2.04762	4.28	5.1	1.58833	-0.814208	1.08682e-05	0.0191357
AC092594.1	ENSG00000236204	6.125	3.09524	3.48	2.65	1.04921	-0.66557	4.16623e-05	0.0433585
SATB2	ENSG00000119042	6.125	2.90476	2.68	2.25	1.13376	-0.664044	3.56252e-05	0.0395877
FRMD4A	ENSG00000151474	6.125	2.71429	3	1.9	1.22394	-0.694385	6.79724e-07	0.00291059
FAM86B1	ENSG00000186523	6.125	1.71429	4.76	3.7	1.75847	-0.852817	3.11089e-05	0.0367019
LTBP3	ENSG00000168056	6.125	1.52381	4.32	3.95	1.95515	-0.863176	1.66627e-07	0.00106676
AC022182.1	ENSG00000254777	6.125	1.28571	4.04	4.4	2.17374	-0.906877	2.9039e-07	0.00157859
C10orf11	ENSG00000148655	6.16667	3.33333	2.36	1.7	0.953664	-0.633888	4.51124e-05	0.0452899
C10orf11	ENSG00000148655	6.16667	3.33333	2.4	1.9	0.960039	-0.632011	3.32039e-05	0.0380325
PRKCA	ENSG00000154229	6.16667	3.2381	5.12	5.45	1.0354	-0.65847	4.27102e-05	0.0439606
ATE1	ENSG00000107669	6.16667	2.85714	2.04	1.6	1.1658	-0.653942	4.61264e-05	0.045876
FRMD4A	ENSG00000151474	6.16667	2.52381	2.76	1.65	1.33732	-0.707507	3.52182e-07	0.0018246
GNAO1	ENSG00000087258	6.16667	1.57143	1.16	1.75	1.9816	-0.79051	7.25539e-13	2.01726e-07
JMJD1C	ENSG00000171988	6.20833	3.38095	2.48	1.65	0.937731	-0.625908	3.66135e-05	0.0402623
PARD3	ENSG00000148498	6.20833	3.19048	1.92	1.8	1.02897	-0.661956	1.89061e-05	0.0273137
TMTC2	ENSG00000179104	6.20833	3.19048	1.56	2.4	1.0479	-0.657734	2.24723e-05	0.0302316
CSMD1	ENSG00000183117	6.20833	3.09524	3.12	2.5	1.05356	-0.6462	4.21969e-05	0.0436627
CRTAC1	ENSG00000095713	6.20833	3	4.12	2.5	1.09971	-0.658313	1.67933e-05	0.0253579
AKR1E2	ENSG00000165568	6.20833	2.85714	3.52	2.2	1.1599	-0.717768	3.54791e-05	0.0395002
GHR	ENSG00000112964	6.20833	2.57143	2.48	3	1.36506	-0.693876	2.57537e-06	0.00734068
CUBN	ENSG00000107611	6.20833	2.38095	2.72	1.65	1.39969	-0.731015	1.44348e-06	0.0049838
FRMD4A	ENSG00000151474	6.20833	2.09524	4.72	2.85	1.5497	-0.785009	1.08065e-06	0.00406329
ZC3HAV1	ENSG00000105939	6.20833	1.90476	3.24	4.45	1.8241	-0.766978	1.41797e-06	0.0049148
TBC1D12	ENSG00000108239	6.25	3.57143	2.16	1.4	0.88377	-0.598263	3.54756e-05	0.0394993
FRMD4A	ENSG00000151474	6.25	3.19048	3.6	2.5	1.02116	-0.632021	3.21058e-05	0.0373699
SGMS1	ENSG00000198964	6.25	3.04762	2.24	1.95	1.10591	-0.649519	6.36435e-06	0.0134585
NSUN6	ENSG00000241058	6.25	3	3.52	2.75	1.12284	-0.669392	4.47068e-07	0.0021568
CBX8	ENSG00000141570	6.25	2.7619	2.88	3.6	1.20191	-0.707983	5.23772e-05	0.0492611
RP11-849I19.1	ENSG00000263146	6.25	2.57143	2.52	2.1	1.28721	-0.727692	4.21088e-05	0.0436182
ZNF217	ENSG00000171940	6.25	2.42857	2.36	2.85	1.38576	-0.719801	7.56322e-07	0.00313722
TGFB2	ENSG00000092969	6.25	2.38095	4	4.65	1.43967	-0.731935	5.72318e-09	9.31933e-05
LHPP	ENSG00000107902	6.25	2.09524	2.88	1.95	1.63508	-0.739274	5.28969e-07	0.0024354
LINC00966	ENSG00000254377	6.25	1.7619	4.32	4.45	1.83017	-0.8188	3.01717e-08	0.000305621
CRTAC1	ENSG00000095713	6.29167	3.14286	4.08	2.65	1.04763	-0.634779	2.47135e-05	0.0319946
ABI1	ENSG00000136754	6.29167	3.14286	2.6	1.65	1.059	-0.66153	1.97488e-05	0.0280388
DIP2C	ENSG00000151240	6.29167	2.95238	5.2	3	1.14556	-0.650037	2.18643e-05	0.0297253
ADARB2	ENSG00000185736	6.29167	2.95238	4.04	2.25	1.14619	-0.647952	3.60008e-06	0.00914919
ITPKB	ENSG00000143772	6.29167	3	2.96	2.9	1.1634	-0.643255	5.7478e-06	0.0125693
C14orf23	ENSG00000186960	6.29167	2.90476	2.48	2.25	1.17742	-0.671873	3.03441e-05	0.0361411
GDI2	ENSG00000057608	6.29167	2.90476	2.2	1.55	1.18213	-0.656933	3.66958e-06	0.00925682
MRPL48	ENSG00000175581	6.29167	2.85714	2.12	2.25	1.19692	-0.650247	7.75303e-06	0.0153462
LINC00092	ENSG00000225194	6.29167	2.47619	3.16	4	1.36566	-0.740226	2.09761e-05	0.0290537
AC022182.1	ENSG00000254777	6.29167	1.7619	4.04	4.4	1.7891	-0.836086	2.20693e-05	0.0298975
RP11-686O6.2	ENSG00000273456	6.29167	1.71429	2.68	4.2	1.86918	-0.814305	6.04275e-09	9.69549e-05
LRRC3B	ENSG00000179796	6.29167	1.71429	5.36	4.6	1.89223	-0.781559	4.41385e-10	1.57042e-05
MAPK8	ENSG00000107643	6.33333	3.38095	1.48	1.25	0.977314	-0.594288	2.62588e-05	0.0331449
SORCS3	ENSG00000156395	6.33333	3.28571	2.84	2.25	1.01251	-0.634069	3.94397e-05	0.0421235
RBFOX2	ENSG00000100320	6.33333	3.2381	2.64	2.2	1.03934	-0.608622	3.21791e-05	0.0374413
PIK3CA	ENSG00000121879	6.33333	3.14286	2.96	2.9	1.08542	-0.62482	2.01581e-05	0.0283678
ZIC2	ENSG00000043355	6.33333	2.85714	3.24	3.15	1.20639	-0.666321	4.79813e-06	0.0111044
NRXN3	ENSG00000021645	6.33333	2.66667	3.56	3.35	1.30878	-0.66892	4.2335e-05	0.043742
ARHGAP19-SLIT1	ENSG00000269891	6.33333	2.57143	3.96	2.15	1.31076	-0.716587	1.92556e-06	0.00604986
SLIT1	ENSG00000187122	6.33333	2.57143	3.96	2.15	1.31076	-0.716587	1.92556e-06	0.00604986
RXRA	ENSG00000186350	6.33333	1.61905	3	4.2	1.90502	-0.813668	1.6457e-07	0.00105596
ADRB1	ENSG00000043591	6.33333	1.33333	3.04	2.6	2.02458	-0.853203	6.51392e-06	0.0136546
SORCS3	ENSG00000156395	6.375	3.38095	2.92	2.3	0.980832	-0.615068	3.64256e-05	0.0401425
GNG7	ENSG00000176533	6.375	3.09524	2.56	3.85	1.12009	-0.640725	1.37892e-05	0.0223437
HSF4	ENSG00000102878	6.375	3.04762	2.84	3.45	1.14792	-0.654017	6.73078e-06	0.0139474
ITPKB	ENSG00000143772	6.375	2.95238	3.16	3.2	1.19419	-0.637184	2.61125e-07	0.00146252
ZFPM1	ENSG00000179588	6.375	2.71429	4.44	3.85	1.27073	-0.710556	1.61823e-05	0.0247557
CTD-2514K5.2	ENSG00000246731	6.375	2.57143	3.72	4.2	1.3557	-0.71807	1.82712e-05	0.0267274
ALOX5	ENSG00000012779	6.375	2.14286	3.72	3.4	1.53565	-0.761318	5.36472e-05	0.0498973
RBMS3-AS3	ENSG00000235904	6.375	2.28571	2.84	2.7	1.63243	-0.707515	4.41728e-07	0.0021412
RBMS3	ENSG00000144642	6.375	2.28571	2.84	2.7	1.63243	-0.707515	4.41728e-07	0.0021412
HMX1	ENSG00000215612	6.375	1.95238	3.8	3.55	1.68805	-0.802494	1.81707e-05	0.0266242
DFNB31	ENSG00000095397	6.375	0.857143	3.16	3.55	2.71882	-0.901808	7.2567e-10	2.21147e-05
GPR158	ENSG00000151025	6.41667	3.33333	4.48	2.7	0.996269	-0.598318	1.20839e-05	0.0205063
GDNF	ENSG00000168621	6.41667	2.28571	3.48	3.9	1.5135	-0.741757	1.68641e-06	0.0055352
RP11-624G17.3	ENSG00000255301	6.41667	1.7619	4.16	3.3	1.76912	-0.816714	3.67992e-06	0.00927591
RTN4RL2	ENSG00000186907	6.41667	1.7619	4.16	3.3	1.76912	-0.816714	3.67992e-06	0.00927591
FARP1	ENSG00000152767	6.45833	3.7619	2.8	2.05	0.852472	-0.566782	3.82117e-05	0.0413551
FRMD4A	ENSG00000151474	6.45833	3.7619	3.4	2.3	0.858783	-0.552411	1.6688e-05	0.0252713
PRKG1	ENSG00000185532	6.45833	2.80952	1.96	1.65	1.2405	-0.641958	7.53543e-07	0.00313117
HSPA12A	ENSG00000165868	6.45833	2.90476	3.68	2.8	1.24989	-0.646348	1.33521e-05	0.0218418
HS3ST1	ENSG00000002587	6.45833	2.85714	2.56	2.65	1.29063	-0.650264	2.29512e-05	0.0306528
RASGRP2	ENSG00000068831	6.45833	2.7619	3.32	3.45	1.30227	-0.679286	1.9058e-05	0.0274452
NTNG2	ENSG00000196358	6.45833	2.66667	2.52	2.2	1.33807	-0.677879	8.90722e-06	0.0167857
FRMD4A	ENSG00000151474	6.45833	2.47619	5.64	3.95	1.45578	-0.702276	4.39513e-07	0.0021332
FRMD4A	ENSG00000151474	6.45833	2.04762	5.2	3.35	1.68153	-0.758784	6.2995e-07	0.00275254
ITGA8	ENSG00000077943	6.5	3.33333	2.08	1.45	1.02712	-0.592455	6.98149e-06	0.014286
FEZ1	ENSG00000149557	6.5	3.33333	3.84	3.1	1.06762	-0.589788	2.36418e-05	0.0311802
CUBN	ENSG00000107611	6.5	3.19048	3.32	2.5	1.07862	-0.624593	6.60163e-06	0.0137616
NCAM1	ENSG00000149294	6.5	3	3.12	2.95	1.2052	-0.633268	9.26304e-07	0.00363968
RP11-180M15.3	ENSG00000257004	6.5	2.90476	2.32	1.8	1.25963	-0.637027	9.73547e-06	0.0177974
GPR19	ENSG00000183150	6.5	2.90476	2.32	1.8	1.25963	-0.637027	9.73547e-06	0.0177974
ZIC2	ENSG00000043355	6.5	2.57143	2.12	2.4	1.38606	-0.67275	3.23479e-07	0.00170506
FRMD4A	ENSG00000151474	6.5	2	3.6	2.6	1.75914	-0.703221	9.98473e-09	0.000135981
KLF3	ENSG00000109787	6.54167	3.57143	2	2.8	0.942486	-0.554596	5.72244e-06	0.0125274
CCDC6	ENSG00000108091	6.54167	3.19048	1.72	1.95	1.15237	-0.600008	8.57448e-06	0.0163755
ZC3HAV1	ENSG00000105939	6.54167	3.2381	3.88	4	1.22885	-0.604774	3.67245e-05	0.0403408
NRG3	ENSG00000185737	6.54167	2.52381	2.88	2.1	1.43062	-0.644829	1.46524e-06	0.005026
ACTA2	ENSG00000107796	6.54167	2.38095	4.48	4.05	1.43471	-0.714675	8.18481e-06	0.0158958
ACOT2	ENSG00000119673	6.54167	1.47619	2.56	2.4	2.13998	-0.805923	3.03302e-10	1.21936e-05
HMX1	ENSG00000215612	6.58333	2	3.76	3.9	1.68562	-0.77985	7.85234e-06	0.0154614
NCOA6	ENSG00000198646	6.58333	1.90476	2.72	3.85	1.76242	-0.769181	1.47297e-06	0.00504523
TP53INP2	ENSG00000078804	6.58333	1.90476	2.72	3.85	1.76242	-0.769181	1.47297e-06	0.00504523
ACOT2	ENSG00000119673	6.58333	1.66667	2.16	2.3	1.99514	-0.780655	2.33336e-10	1.04427e-05
ZHX1	ENSG00000165156	6.625	3.04762	4.2	2.95	1.18883	-0.61966	4.65043e-05	0.0460922
CELF2	ENSG00000048740	6.625	3.04762	4.12	3.35	1.20449	-0.617458	1.96468e-05	0.0279497
NRXN3	ENSG00000021645	6.625	2.7619	4.04	3.8	1.32997	-0.62465	4.1171e-05	0.0431565
ZEB1-AS1	ENSG00000237036	6.625	2.42857	4.6	3.2	1.39598	-0.683122	2.45535e-05	0.0318686
FOXP1	ENSG00000114861	6.625	2.28571	3.88	4.1	1.48822	-0.736407	1.40266e-05	0.0225834
ZEB1-AS1	ENSG00000237036	6.625	2.19048	4.64	3.5	1.51571	-0.714738	1.19219e-05	0.0203327
FRMD4A	ENSG00000151474	6.625	0.809524	4.2	2.65	2.92526	-0.833103	2.65876e-12	5.1834e-07
DIP2C	ENSG00000151240	6.66667	2.85714	4.44	2.75	1.28892	-0.622823	1.04625e-05	0.0186536
CDH3	ENSG00000062038	6.66667	2.80952	2.4	3.15	1.31074	-0.656983	2.37522e-06	0.00695977
GNAO1	ENSG00000087258	6.66667	2.71429	2.8	2.6	1.35955	-0.628412	2.20957e-07	0.00130123
CTD-2514K5.2	ENSG00000246731	6.66667	2.42857	3.64	4.35	1.49505	-0.683345	8.84249e-06	0.0167213
NTNG2	ENSG00000196358	6.66667	2.28571	2.56	2.05	1.60589	-0.670985	7.73171e-07	0.00318206
RP11-686O6.2	ENSG00000273456	6.66667	2.19048	2.92	4.2	1.61763	-0.730621	7.72819e-06	0.0153134
CLCF1	ENSG00000175505	6.66667	2.04762	2.04	1.95	1.7811	-0.669538	5.10857e-09	8.55341e-05
LINC00092	ENSG00000225194	6.66667	1.61905	3.4	4.2	1.98571	-0.776946	7.79821e-09	0.000114415
KIAA1217	ENSG00000120549	6.70833	3.66667	3.04	2.05	0.923172	-0.551227	5.08139e-05	0.0484212
RNLS	ENSG00000184719	6.70833	3.38095	3.56	2	1.09303	-0.565413	2.00865e-05	0.0283118
KIAA1462	ENSG00000165757	6.70833	3.2381	4.16	2.2	1.1218	-0.583798	9.22459e-07	0.00362959
NFIX	ENSG00000008441	6.70833	2.90476	3	3.45	1.29287	-0.611271	3.50728e-06	0.00900413
TAF3	ENSG00000165632	6.70833	2.80952	2.68	2.3	1.3179	-0.595847	2.38264e-07	0.00137562
ZIC2	ENSG00000043355	6.70833	2.7619	2.76	2.75	1.33585	-0.628328	9.63691e-07	0.00374203
MRPL48	ENSG00000175581	6.70833	2.7619	1.88	2.05	1.3406	-0.611143	4.58661e-07	0.00220104
CACNA1C	ENSG00000151067	6.70833	1.85714	4	3.45	1.75811	-0.770585	2.36324e-06	0.00693894
CAMK1D	ENSG00000183049	6.75	3.90476	3.12	2.1	0.876532	-0.53734	4.77211e-05	0.046777
C10orf82	ENSG00000165863	6.75	3.71429	3.84	3	0.927877	-0.551495	3.90106e-05	0.041819
CTNNA3	ENSG00000183230	6.75	3.57143	1.96	1.9	0.994042	-0.543332	4.61222e-05	0.045876
MLLT10	ENSG00000078403	6.75	3.14286	2.56	1.45	1.17745	-0.586474	7.29175e-06	0.0146948
CTD-2311M21.3	ENSG00000261821	6.75	2.95238	2.24	1.85	1.20577	-0.635249	3.48293e-05	0.0390639
CYP11A1	ENSG00000140459	6.75	2.95238	2.24	1.85	1.20577	-0.635249	3.48293e-05	0.0390639
DNMT3A	ENSG00000119772	6.75	2.95238	2.16	2.6	1.28097	-0.639835	9.17518e-06	0.0171166
DLGAP1	ENSG00000170579	6.75	2.33333	2.84	2.8	1.58952	-0.657211	9.51967e-08	0.000714943
GPR137B	ENSG00000077585	6.79167	3.57143	2.2	2.7	1.00421	-0.53579	3.1865e-05	0.0372049
DNAL4	ENSG00000100246	6.79167	3.47619	4.24	3.7	1.07854	-0.563843	1.43817e-05	0.0229561
SUN2	ENSG00000100242	6.79167	3.47619	4.24	3.7	1.07854	-0.563843	1.43817e-05	0.0229561
FGFR2	ENSG00000066468	6.79167	3.09524	2.6	1.6	1.22134	-0.571729	8.00964e-08	0.000628744
PCDH15	ENSG00000150275	6.79167	3	2.44	2.3	1.23908	-0.589038	1.90492e-08	0.000219277
KIAA1217	ENSG00000120549	6.79167	3	3.96	1.8	1.24778	-0.598877	3.68457e-05	0.0404115
IER2	ENSG00000160888	6.79167	3.09524	3.56	4.45	1.2533	-0.565386	3.64865e-05	0.0401914
CTC-250I14.6	ENSG00000267598	6.79167	3.09524	3.56	4.45	1.2533	-0.565386	3.64865e-05	0.0401914
INPP5A	ENSG00000068383	6.79167	2.90476	2.76	2.15	1.32012	-0.580847	3.28526e-05	0.0378832
RP11-624G17.3	ENSG00000255301	6.79167	2.04762	4.04	3	1.71113	-0.739843	1.1479e-05	0.0198145
RTN4RL2	ENSG00000186907	6.79167	2.04762	4.04	3	1.71113	-0.739843	1.1479e-05	0.0198145
CAMK1D	ENSG00000183049	6.83333	3.52381	3.76	2.55	1.03497	-0.554499	8.55844e-06	0.0163602
ZMYND11	ENSG00000015171	6.83333	3.42857	3.04	2.5	1.07489	-0.559336	5.13582e-06	0.0116388
CAMK1D	ENSG00000183049	6.83333	3.33333	3.84	2.6	1.11019	-0.582513	6.37541e-06	0.0134686
SATB2	ENSG00000119042	6.83333	3.14286	2.64	2.1	1.15942	-0.56201	2.30425e-05	0.0307286
CELF2	ENSG00000048740	6.83333	2.85714	2.92	2.45	1.32996	-0.608679	4.87282e-07	0.0022948
RP11-82C23.2	ENSG00000257935	6.83333	2.85714	3.04	3.1	1.33976	-0.634472	8.33304e-06	0.0160914
RP11-624M8.1	ENSG00000237742	6.83333	2.52381	4.52	3.9	1.49186	-0.64275	4.25521e-07	0.00208266
ACTC1	ENSG00000159251	6.83333	1.71429	3.08	3.35	1.941	-0.749478	1.04499e-07	0.00076431
RP11-814P5.1	ENSG00000250007	6.83333	1.71429	3.08	3.35	1.941	-0.749478	1.04499e-07	0.00076431
RIC8B	ENSG00000111785	6.875	3.95238	2.84	2.85	0.877178	-0.514083	8.76787e-06	0.0166288
MPP7	ENSG00000150054	6.875	3.19048	2.84	2.2	1.12478	-0.569865	1.93498e-05	0.0277082
ALOX5	ENSG00000012779	6.875	2.14286	3.44	3.25	1.64357	-0.715404	3.41149e-05	0.0386065
FRMD4A	ENSG00000151474	6.875	2.2381	5.08	3.6	1.68183	-0.66571	3.84719e-09	6.9571e-05
GNAO1	ENSG00000087258	6.875	2	3.28	2.55	1.8121	-0.675106	2.41636e-11	2.42177e-06
GFPT2	ENSG00000131459	6.875	1.7619	3.08	2.8	1.88685	-0.753677	3.3396e-06	0.00871123
RP11-624G17.3	ENSG00000255301	6.875	1.71429	4	2.95	1.92756	-0.767648	2.92453e-06	0.00797036
RTN4RL2	ENSG00000186907	6.875	1.71429	4	2.95	1.92756	-0.767648	2.92453e-06	0.00797036
CTNNA3	ENSG00000183230	6.91667	3.47619	2.48	2.5	1.05043	-0.556129	1.5046e-05	0.0236061
RP11-180M15.3	ENSG00000257004	6.91667	3.14286	2.4	1.8	1.23809	-0.56897	2.57842e-05	0.0327788
GPR19	ENSG00000183150	6.91667	3.14286	2.4	1.8	1.23809	-0.56897	2.57842e-05	0.0327788
CELF2	ENSG00000048740	6.91667	2.80952	3.44	2.55	1.34498	-0.601125	7.36196e-06	0.0147902
FRMD4A	ENSG00000151474	6.91667	2.19048	4.68	3.25	1.58955	-0.706101	1.74487e-06	0.00565734
SORBS1	ENSG00000095637	6.95833	3.95238	2.64	2.2	0.890578	-0.511822	2.57179e-05	0.0327527
RP11-168O22.1	ENSG00000236744	6.95833	3.47619	3.44	2.45	1.06279	-0.527636	4.13928e-06	0.0100442
PCDH15	ENSG00000150275	6.95833	3.47619	3.44	2.45	1.06279	-0.527636	4.13928e-06	0.0100442
TMEM8A	ENSG00000129925	6.95833	3.61905	3.8	2.9	1.06509	-0.509601	3.37652e-05	0.038393
[truncated: 356 more rows]

## Sheet: hMeDIP IDH1 wild type
Supplemental Table 12: hMeDIP-Seq analysis IDH1 wild type
Gene Name	ensembl	IDH1_positive.counts.mean	IDH1_negative.counts.mean	ISets1.counts.mean	ISets2.counts.mean	edgeR.logFC	edgeR.logCPM	edgeR.p.value	edgeR.adj.p.value
HS3ST4	ENSG00000182601	0.166667	3	1.76	2.1	-3.33721	-1.61507	2.1158e-09	4.58318e-05
RP11-1090M7.1	ENSG00000265489	0.166667	3	2.88	3.55	-3.30931	-1.63073	2.9291e-09	5.71987e-05
ARHGAP44	ENSG00000006740	0.166667	3	2.88	3.55	-3.30931	-1.63073	2.9291e-09	5.71987e-05
DPP10-AS1	ENSG00000235026	0.25	3	3.32	3.85	-3.00729	-1.5988	3.87938e-08	0.000365148
DPP10	ENSG00000175497	0.25	3	3.32	3.85	-3.00729	-1.5988	3.87938e-08	0.000365148
F8A3	ENSG00000185990	0.208333	3	2.08	2.5	-2.99614	-1.63362	1.16556e-05	0.0199999
TSFM	ENSG00000123297	0.333333	3	2.76	12.45	-2.83235	-1.5493	9.6729e-06	0.0177217
AVIL	ENSG00000135407	0.333333	3	2.76	12.45	-2.83235	-1.5493	9.6729e-06	0.0177217
F8A3	ENSG00000185990	0.291667	3	2.2	2.65	-2.72055	-1.6136	1.2134e-05	0.0205581
EGFR	ENSG00000146648	0.291667	3	2.52	18.9	-2.59641	-1.6301	1.72524e-05	0.0258292
SNAP91	ENSG00000065609	0.416667	3	2.64	3.7	-2.54502	-1.56806	1.82586e-05	0.0267145
SMOC1	ENSG00000198732	0.375	3	3.56	3.8	-2.51895	-1.59913	4.66806e-07	0.00222439
CBLN2	ENSG00000141668	0.416667	3	3.56	3.9	-2.4453	-1.55948	4.31396e-07	0.00210259
AIFM1	ENSG00000156709	0.458333	3	2.48	4.05	-2.27299	-1.58711	3.65462e-05	0.0402255
HUWE1	ENSG00000086758	0.458333	3	2.36	3.35	-2.26239	-1.5702	3.67053e-05	0.0403309
ISL1	ENSG00000016082	0.5	3	3.64	4.15	-2.24896	-1.56254	1.05574e-06	0.00399461
CTD-2314G24.2	ENSG00000259663	0.5	3	3.64	4.15	-2.24896	-1.56254	1.05574e-06	0.00399461
PDE1C	ENSG00000154678	0.5	3	4.04	5.7	-2.17413	-1.57742	2.01394e-05	0.0283584
CPM	ENSG00000135678	0.541667	3	3.4	7.75	-2.11921	-1.54052	2.4159e-05	0.0315465
ISL1	ENSG00000016082	0.583333	3	3.68	4.45	-2.05833	-1.55117	1.08464e-06	0.00407075
CTD-2314G24.2	ENSG00000259663	0.583333	3	3.68	4.45	-2.05833	-1.55117	1.08464e-06	0.00407075
CACNG7	ENSG00000105605	0.625	3	0.8	1.45	-2.03437	-1.53827	1.94827e-05	0.0277985
CBLN2	ENSG00000141668	0.625	3	3.12	3.15	-1.97252	-1.51727	2.09283e-07	0.00125041
ZNF536	ENSG00000198597	0.666667	3	3.12	5.05	-1.91125	-1.50668	3.96688e-07	0.00198728
AKT1S1	ENSG00000204673	0.75	3	2.96	4.7	-1.74491	-1.51186	3.29387e-05	0.0379195
MARK4	ENSG00000007047	0.75	3	1.56	3	-1.70808	-1.5109	2.61742e-05	0.0330705
ZBTB45	ENSG00000119574	0.791667	3	3.12	4.55	-1.68784	-1.49319	2.73157e-05	0.033955
KIF26B	ENSG00000162849	0.791667	3	3.88	3.5	-1.68781	-1.49236	4.24325e-06	0.0102094
ZNF415	ENSG00000170954	0.791667	3	3.32	5.05	-1.67577	-1.48273	4.54732e-06	0.010703
ZNF347	ENSG00000197937	0.791667	3	3.32	5.05	-1.67577	-1.48273	4.54732e-06	0.010703
SHOX	ENSG00000185960	0.833333	3	1.52	2	-1.65622	-1.47583	1.45362e-05	0.0230968
LIG1	ENSG00000105486	0.833333	3	2.44	4.6	-1.60626	-1.48878	2.78377e-05	0.0343518
CAMK2B	ENSG00000058404	0.833333	3	5.2	5.55	-1.60482	-1.48328	1.98939e-05	0.028138
TRPM1	ENSG00000134160	0.875	3	3.76	3.85	-1.60385	-1.48153	1.31352e-05	0.0216277
RP11-348B17.1	ENSG00000259720	0.875	3	3.76	3.85	-1.60385	-1.48153	1.31352e-05	0.0216277
HOXB3	ENSG00000120093	0.875	3	3.4	3.6	-1.5904	-1.46988	4.60456e-05	0.0458516
HOXB-AS3	ENSG00000233101	0.875	3	3.4	3.6	-1.5904	-1.46988	4.60456e-05	0.0458516
SCUBE1	ENSG00000159307	0.875	3	4.84	4.9	-1.5502	-1.47974	6.21502e-06	0.0132451
TBC1D17	ENSG00000104946	0.916667	3	3.68	5.1	-1.51203	-1.46267	4.89674e-05	0.047481
PTPRN2	ENSG00000155093	0.916667	3	3.88	5.2	-1.49765	-1.48227	4.12781e-05	0.043166
TNFRSF1B	ENSG00000028137	0.916667	3	3.16	4.3	-1.49043	-1.47324	4.60501e-05	0.0458528
GATS	ENSG00000239521	0.916667	3	3.16	4.05	-1.48452	-1.48009	9.64424e-06	0.0176984
GATS	ENSG00000160844	0.916667	3	3.16	4.05	-1.48452	-1.48009	9.64424e-06	0.0176984
MICALL2	ENSG00000164877	0.916667	3	4.68	6.65	-1.47972	-1.47508	4.23636e-05	0.0437619
ECE1	ENSG00000117298	0.958333	3	3.12	4.25	-1.44228	-1.45481	1.97905e-05	0.0280711
COQ5	ENSG00000110871	0.958333	3	3.4	3.05	-1.44146	-1.46552	1.12031e-05	0.0195058
DIAPH2	ENSG00000147202	0.958333	3	2.6	3.35	-1.42261	-1.46338	5.02074e-05	0.0481074
ABLIM2	ENSG00000163995	1	3	4.76	4.45	-1.39017	-1.45521	1.9484e-05	0.0277985
ADCK4	ENSG00000123815	1	3	4.08	4.45	-1.38969	-1.45812	4.62761e-05	0.045945
DNM2	ENSG00000079805	1	3	4.12	3.8	-1.3883	-1.45963	8.8774e-06	0.0167583
TECPR1	ENSG00000205356	1.04167	3	3.8	6.25	-1.35301	-1.4557	2.06649e-05	0.0287851
TIMM50	ENSG00000105197	1.04167	3	3.56	5	-1.33588	-1.42699	2.80783e-05	0.0344903
RBM8A	ENSG00000131795	1.04167	3	3.4	4	-1.33247	-1.44832	4.62912e-05	0.045945
RP11-315I20.1	ENSG00000234222	1.04167	3	3.4	4	-1.33247	-1.44832	4.62912e-05	0.045945
C1orf222	ENSG00000142609	1.08333	3	3.16	4.5	-1.29372	-1.42923	2.40162e-05	0.031441
SDK1	ENSG00000146555	1.08333	3	3.4	4.15	-1.28487	-1.42804	3.38149e-05	0.0384166
EVL	ENSG00000196405	1.08333	3	4.52	4.4	-1.28485	-1.44051	2.85584e-05	0.0348632
GSTM2	ENSG00000213366	1.08333	3	3.28	3.15	-1.28483	-1.43217	3.38149e-05	0.0384166
GSTM1	ENSG00000134184	1.08333	3	3.28	3.15	-1.28483	-1.43217	3.38149e-05	0.0384166
TMEM143	ENSG00000161558	1.125	3	2.4	3.3	-1.24368	-1.41997	3.36984e-05	0.0383671
TBC1D22A	ENSG00000054611	1.125	3	4	5	-1.24091	-1.43779	4.84347e-05	0.047184
STAG3L5P-PVRIG2P-PILRB	ENSG00000272752	1.16667	3	3.12	5.15	-1.18861	-1.42305	5.09604e-05	0.0485023
PILRB	ENSG00000121716	1.16667	3	3.12	5.15	-1.18861	-1.42305	5.09604e-05	0.0485023
FAM150A	ENSG00000196711	0.208333	3.04762	3.52	3.6	-3.14232	-1.60846	3.04713e-09	5.89212e-05
TSPAN31	ENSG00000135452	0.25	3.04762	3.96	22.45	-3.12439	-1.56987	4.76746e-08	0.000426457
TSPAN31	ENSG00000135452	0.333333	3.04762	4.04	18.9	-2.88617	-1.54476	2.08731e-05	0.0289674
CCSER1	ENSG00000184305	0.333333	3.04762	2.8	3.2	-2.74211	-1.57437	7.40578e-07	0.00309338
CNTN4	ENSG00000144619	0.333333	3.04762	3.24	3.4	-2.71617	-1.58485	2.3114e-06	0.00684036
TUSC3	ENSG00000104723	0.375	3.04762	3.56	4.25	-2.5571	-1.58164	3.92508e-06	0.00968963
F8A3	ENSG00000185990	0.375	3.04762	1.8	2	-2.54514	-1.58366	3.54335e-06	0.00906002
RANBP17	ENSG00000204764	0.416667	3.04762	3.36	4.15	-2.44959	-1.57629	8.4283e-07	0.00339704
SMOC1	ENSG00000198732	0.416667	3.04762	3.64	3.9	-2.42678	-1.57237	1.2811e-06	0.00458675
AC011516.2	ENSG00000268038	0.5	3.04762	2.52	2.65	-2.2979	-1.54454	7.84552e-08	0.000618933
SEC61G	ENSG00000132432	0.583333	3.04762	3.4	14.3	-2.24684	-1.49949	2.23739e-05	0.0301849
HOXB3	ENSG00000120093	0.583333	3.04762	2.92	3.7	-2.09078	-1.52006	7.39694e-07	0.00309338
HOXB-AS3	ENSG00000233101	0.583333	3.04762	2.92	3.7	-2.09078	-1.52006	7.39694e-07	0.00309338
COL15A1	ENSG00000204291	0.583333	3.04762	4.6	4.35	-2.0798	-1.52831	7.79086e-09	0.000114415
TFE3	ENSG00000068323	0.583333	3.04762	1.56	2.2	-2.03437	-1.53367	4.58563e-05	0.0457494
CASZ1	ENSG00000130940	0.708333	3.04762	2.16	2.85	-1.87607	-1.50754	2.13314e-05	0.0292862
CHRM3	ENSG00000133019	0.666667	3.04762	4.56	4.55	-1.8731	-1.52087	6.52997e-06	0.0136726
SOX11	ENSG00000176887	0.75	3.04762	3.28	4.25	-1.7664	-1.51314	2.96085e-05	0.0356107
AC010729.1	ENSG00000242540	0.75	3.04762	3.28	4.25	-1.7664	-1.51314	2.96085e-05	0.0356107
GYPC	ENSG00000136732	0.75	3.04762	3.72	4.05	-1.75895	-1.52384	1.89881e-06	0.00599853
RP4-665J23.1	ENSG00000233593	0.75	3.04762	3	3.5	-1.7553	-1.51825	2.40888e-06	0.0070276
HS3ST4	ENSG00000182601	0.791667	3.04762	3.36	3.6	-1.73865	-1.49704	4.85268e-05	0.047226
HOXA3	ENSG00000105997	0.791667	3.04762	3.56	5.8	-1.72114	-1.48344	3.37279e-05	0.0383746
HOXA-AS2	ENSG00000253552	0.791667	3.04762	3.56	5.8	-1.72114	-1.48344	3.37279e-05	0.0383746
FOXO4	ENSG00000184481	0.791667	3.04762	2.84	3.95	-1.69908	-1.49113	3.5933e-06	0.00914502
ZNF599	ENSG00000153896	0.791667	3.04762	3.6	5.45	-1.6869	-1.49089	2.15559e-06	0.00653136
SPINT2	ENSG00000167642	0.791667	3.04762	2.72	4.95	-1.68365	-1.48169	6.43007e-06	0.0135325
CTB-102L5.4	ENSG00000267748	0.791667	3.04762	2.72	4.95	-1.68365	-1.48169	6.43007e-06	0.0135325
ZNF383	ENSG00000188283	0.791667	3.04762	2.36	4	-1.67329	-1.50262	6.6679e-06	0.0138635
MYO18A	ENSG00000196535	0.833333	3.04762	5.12	6.15	-1.66971	-1.48076	1.58727e-05	0.0244476
TIAF1	ENSG00000221995	0.833333	3.04762	5.12	6.15	-1.66971	-1.48076	1.58727e-05	0.0244476
MORN1	ENSG00000116151	0.833333	3.04762	3.56	3.85	-1.66882	-1.46521	1.37268e-06	0.00481409
EDA	ENSG00000158813	0.833333	3.04762	3.32	3.45	-1.62444	-1.47491	8.84479e-06	0.0167223
FOXO6	ENSG00000204060	0.875	3.04762	3.92	5.8	-1.58252	-1.47797	3.03299e-06	0.00817515
MAP4K1	ENSG00000104814	0.875	3.04762	2.68	3.1	-1.58117	-1.47234	1.06902e-06	0.00402489
RUVBL1	ENSG00000175792	0.875	3.04762	5	4.35	-1.5618	-1.47789	7.75301e-06	0.0153462
RP11-480I12.9	ENSG00000243113	0.875	3.04762	4.56	5.9	-1.56006	-1.47763	9.5636e-06	0.0175985
RP11-480I12.7	ENSG00000234996	0.875	3.04762	4.56	5.9	-1.56006	-1.47763	9.5636e-06	0.0175985
KCTD7	ENSG00000243335	0.875	3.04762	3.32	4.45	-1.55861	-1.47011	1.68233e-05	0.0253762
PRKD2	ENSG00000105287	0.916667	3.04762	1.76	3.35	-1.55151	-1.45174	2.70709e-05	0.0337716
RP1-154K9.2	ENSG00000231772	0.875	3.04762	2.68	3.25	-1.54827	-1.48596	1.52996e-05	0.0238593
HIVEP3	ENSG00000127124	0.916667	3.04762	3.6	4.25	-1.52768	-1.44288	2.57161e-05	0.0327527
NLRP12	ENSG00000142405	0.916667	3.04762	2.04	3.75	-1.51215	-1.44812	1.92986e-05	0.0276659
CICP20	ENSG00000235955	0.958333	3.04762	5.44	6.6	-1.46435	-1.44628	1.00889e-05	0.0182235
AC096582.9	ENSG00000251378	0.958333	3.04762	5.44	6.6	-1.46435	-1.44628	1.00889e-05	0.0182235
AC096582.8	ENSG00000226838	0.958333	3.04762	5.44	6.6	-1.46435	-1.44628	1.00889e-05	0.0182235
ERI3	ENSG00000117419	0.958333	3.04762	3.04	3.95	-1.46386	-1.45094	1.00889e-05	0.0182235
TRBV20-1	ENSG00000211747	0.958333	3.04762	5.44	5.85	-1.43633	-1.46734	2.72015e-05	0.033859
CHN2	ENSG00000106069	1	3.04762	4.4	6	-1.41358	-1.43016	8.33898e-06	0.0160937
SH3BP1	ENSG00000100092	1	3.04762	3.84	4.2	-1.40598	-1.44863	1.30812e-05	0.0215797
Z83844.1	ENSG00000233360	1	3.04762	3.84	4.2	-1.40598	-1.44863	1.30812e-05	0.0215797
MYH7B	ENSG00000078814	1.04167	3.04762	4.6	5	-1.39489	-1.42812	3.41412e-05	0.0386191
PIK3CD	ENSG00000171608	1.04167	3.04762	3.96	3.95	-1.35781	-1.43429	6.51204e-06	0.0136532
EGFR	ENSG00000146648	0.208333	3.09524	1.92	18.95	-3.15799	-1.60578	1.67081e-06	0.00550049
CNOT2	ENSG00000111596	0.208333	3.09524	3.04	7.8	-3.14274	-1.62078	8.66879e-06	0.0164914
SEC61G	ENSG00000132432	0.416667	3.09524	3	14.3	-2.66061	-1.51006	1.80047e-06	0.00577765
TUSC3	ENSG00000104723	0.416667	3.09524	3.72	3.85	-2.5442	-1.55278	1.28486e-06	0.00459789
CTD-2525I3.3	ENSG00000268015	0.375	3.09524	2.84	9.6	-2.51653	-1.57104	1.19208e-06	0.0043412
PPP2R1A	ENSG00000105568	0.375	3.09524	2.84	9.6	-2.51653	-1.57104	1.19208e-06	0.0043412
ZSCAN18	ENSG00000121413	0.416667	3.09524	2.4	4.3	-2.37075	-1.56796	2.24505e-06	0.00669972
DOK6	ENSG00000206052	0.541667	3.09524	3.64	3.95	-2.11547	-1.54025	2.31242e-05	0.0307833
OSBPL3	ENSG00000070882	0.583333	3.09524	4.32	5.1	-2.09505	-1.53132	5.70205e-09	9.30622e-05
FAM127A	ENSG00000134590	0.625	3.09524	1.88	3.9	-2.05065	-1.51284	5.8181e-07	0.00260958
AC004917.1	ENSG00000177820	0.583333	3.09524	3.08	4.6	-2.04012	-1.52071	3.07357e-05	0.036458
CTB-111H14.1	ENSG00000243797	0.583333	3.09524	3.08	4.6	-2.04012	-1.52071	3.07357e-05	0.036458
CCDC71L	ENSG00000253276	0.583333	3.09524	3.08	4.6	-2.04012	-1.52071	3.07357e-05	0.036458
TTYH1	ENSG00000167614	0.625	3.09524	2.24	4.7	-1.99641	-1.51224	1.43607e-06	0.00496254
DGCR8	ENSG00000128191	0.625	3.09524	4.32	5.95	-1.98823	-1.52057	2.39462e-05	0.0313807
C19orf48	ENSG00000167747	0.625	3.09524	3.72	6	-1.96274	-1.51931	4.59062e-05	0.0457736
SDK1	ENSG00000146555	0.708333	3.09524	7.12	10.7	-1.89984	-1.46116	1.67187e-06	0.00550143
ETFB	ENSG00000105379	0.666667	3.09524	2.6	7.15	-1.89704	-1.50669	1.05866e-05	0.0187933
CTD-2616J11.11	ENSG00000269403	0.666667	3.09524	2.6	7.15	-1.89704	-1.50669	1.05866e-05	0.0187933
CNPY1	ENSG00000146910	0.708333	3.09524	3.6	6.1	-1.83484	-1.49598	3.8744e-05	0.041665
AC004158.2	ENSG00000261008	0.75	3.09524	3.24	3.7	-1.81568	-1.46718	3.57635e-07	0.00184167
ADCY1	ENSG00000164742	0.75	3.09524	4.96	6.55	-1.77172	-1.49138	5.27028e-05	0.0494388
CAMK2B	ENSG00000058404	0.75	3.09524	4.4	7.2	-1.75167	-1.51791	9.85557e-06	0.0179326
SLC29A4	ENSG00000164638	0.791667	3.09524	2.72	4.35	-1.73877	-1.48048	1.98e-05	0.0280767
ATP6V0B	ENSG00000117410	0.875	3.09524	3.72	5	-1.59432	-1.46701	2.52366e-06	0.00724992
RP11-494I9.2	ENSG00000231846	0.875	3.09524	2.52	3.2	-1.57505	-1.48103	1.60466e-05	0.0246117
RP11-40F8.2	ENSG00000233067	0.875	3.09524	2.52	3.2	-1.57505	-1.48103	1.60466e-05	0.0246117
SYAP1	ENSG00000169895	0.916667	3.09524	2.88	2.95	-1.57117	-1.46715	4.17566e-05	0.0434218
AC004870.3	ENSG00000229192	0.916667	3.09524	3.44	5.65	-1.54313	-1.43328	1.35231e-06	0.00476733
TMEM234	ENSG00000160055	0.916667	3.09524	3.32	4.9	-1.52661	-1.46978	1.70389e-05	0.0255903
POU2F2	ENSG00000028277	0.916667	3.09524	3.52	3.4	-1.51	-1.46155	4.49462e-05	0.0451715
ARMC9	ENSG00000135931	1	3.09524	3.84	4.4	-1.49258	-1.40481	2.81797e-05	0.0345581
BPIFB1	ENSG00000125999	0.958333	3.09524	3.04	4	-1.47171	-1.45163	2.59078e-05	0.032886
MYO1F	ENSG00000142347	1	3.09524	2.92	3.1	-1.44327	-1.44198	3.72452e-05	0.0407104
DNAJC6	ENSG00000116675	1	3.09524	2.76	4.5	-1.44075	-1.43777	2.23854e-05	0.030188
ZNF536	ENSG00000198597	1	3.09524	4	4.9	-1.42207	-1.43888	2.50668e-05	0.0322875
SDC3	ENSG00000162512	1.04167	3.09524	3.48	4.4	-1.3833	-1.41748	4.39651e-05	0.0446101
OTOP1	ENSG00000163982	1.04167	3.09524	6.44	5.25	-1.37625	-1.42756	4.18332e-05	0.0434696
SLC9A1	ENSG00000090020	1.04167	3.09524	2.84	4.7	-1.37302	-1.44139	2.0879e-05	0.0289699
CHN2	ENSG00000106069	1.08333	3.09524	4.24	5.65	-1.3515	-1.42295	4.09989e-05	0.04303
AC017002.2	ENSG00000224959	1.08333	3.09524	2.76	2.95	-1.32768	-1.41468	1.46832e-05	0.0232549
AC017002.1	ENSG00000240350	1.08333	3.09524	2.76	2.95	-1.32768	-1.41468	1.46832e-05	0.0232549
MIR4435-1HG	ENSG00000172965	1.08333	3.09524	2.76	2.95	-1.32768	-1.41468	1.46832e-05	0.0232549
PDXK	ENSG00000160209	1.125	3.09524	4.12	3.85	-1.29768	-1.41214	3.48144e-05	0.0390596
DPP10	ENSG00000175497	0.0833333	3.14286	3.64	3.45	-3.89002	-1.61235	1.86845e-10	9.04466e-06
GREB1L	ENSG00000141449	0.208333	3.14286	3.2	3.65	-3.22	-1.59043	9.86251e-09	0.000135222
SNAP91	ENSG00000065609	0.333333	3.14286	2.6	3.9	-2.8193	-1.56195	1.77399e-05	0.026247
DOK6	ENSG00000206052	0.291667	3.14286	3.96	4.85	-2.81838	-1.58681	2.4757e-07	0.00140878
SIGLEC29P	ENSG00000268267	0.333333	3.14286	3.56	12.05	-2.69749	-1.56341	6.08927e-06	0.0130357
TSPAN31	ENSG00000135452	0.375	3.14286	3.32	17.75	-2.62871	-1.55347	5.93339e-06	0.0128196
AGAP2	ENSG00000135439	0.375	3.14286	3.32	17.75	-2.62871	-1.55347	5.93339e-06	0.0128196
MAP3K15	ENSG00000180815	0.375	3.14286	2.72	4.1	-2.62094	-1.5565	7.55368e-09	0.000112184
SIGLEC8	ENSG00000105366	0.375	3.14286	4.32	13.05	-2.60317	-1.55498	6.3003e-06	0.0133528
2009-03-01	ENSG00000139266	0.5	3.14286	4.04	16.65	-2.47973	-1.49536	3.04348e-06	0.00818862
SYN2	ENSG00000157152	0.458333	3.14286	1.92	2.35	-2.47837	-1.54038	5.1238e-06	0.0116208
RASD1	ENSG00000108551	0.458333	3.14286	3.92	2.8	-2.44089	-1.55024	2.61629e-08	0.000275575
GLRA1	ENSG00000145888	0.5	3.14286	2.84	2.9	-2.32361	-1.51379	3.17305e-08	0.000317567
MAL2	ENSG00000147676	0.541667	3.14286	2.72	2.4	-2.2239	-1.53009	2.04477e-08	0.000230958
HOXD10	ENSG00000128710	0.541667	3.14286	4.76	4.75	-2.15753	-1.53233	5.04145e-07	0.00235087
TRHDE-AS1	ENSG00000236333	0.625	3.14286	3.44	4.6	-2.12921	-1.50123	3.29418e-05	0.0379195
TRHDE	ENSG00000072657	0.625	3.14286	3.44	4.6	-2.12921	-1.50123	3.29418e-05	0.0379195
AC002116.7	ENSG00000267698	0.666667	3.14286	2.28	4.4	-1.94675	-1.51206	1.2585e-07	0.000863037
THAP8	ENSG00000161277	0.666667	3.14286	2.28	4.4	-1.94675	-1.51206	1.2585e-07	0.000863037
CTC-523E23.6	ENSG00000269037	0.708333	3.14286	3.56	4.65	-1.90817	-1.48378	1.18916e-05	0.0203046
NR2F2-AS1	ENSG00000247809	0.666667	3.14286	4.12	4.6	-1.89068	-1.5016	2.19881e-05	0.0298313
SPTBN4	ENSG00000160460	0.708333	3.14286	2.64	5	-1.88674	-1.48523	4.41138e-08	0.000403149
ZNF667-AS1	ENSG00000166770	0.791667	3.14286	3.44	5.4	-1.75088	-1.49419	7.73377e-06	0.0153209
NXPH1	ENSG00000122584	0.791667	3.14286	4.76	4.85	-1.74942	-1.46657	3.67915e-06	0.00927561
CREB5	ENSG00000146592	0.791667	3.14286	4.44	6.35	-1.74415	-1.47689	7.7683e-06	0.0153681
ALK	ENSG00000171094	0.791667	3.14286	4.44	3.65	-1.73388	-1.48299	4.91935e-07	0.00230907
AGMO	ENSG00000187546	0.833333	3.14286	2.32	3.05	-1.6657	-1.45412	1.00957e-05	0.0182301
AC006538.4	ENSG00000267001	0.875	3.14286	3.72	4.65	-1.61735	-1.46103	9.70826e-06	0.0177682
ZNF473	ENSG00000142528	0.875	3.14286	2.76	3.8	-1.6172	-1.45895	1.4679e-05	0.0232507
PI3	ENSG00000124102	0.875	3.14286	5.6	5.65	-1.59782	-1.47198	3.18028e-06	0.00843471
IQCE	ENSG00000106012	0.875	3.14286	4.32	6.15	-1.59572	-1.4618	8.74005e-06	0.0165981
PARP12	ENSG00000059378	0.916667	3.14286	2.8	3.5	-1.56443	-1.44129	3.12452e-07	0.00166326
RP5-858B6.3	ENSG00000223393	0.916667	3.14286	5.72	5.4	-1.558	-1.4414	3.11714e-06	0.00833254
CGB2	ENSG00000104818	0.958333	3.14286	3.56	5.3	-1.54756	-1.4326	2.66224e-05	0.033393
CTB-60B18.6	ENSG00000267335	0.958333	3.14286	3.56	5.3	-1.54756	-1.4326	2.66224e-05	0.033393
STAMBP	ENSG00000124356	0.916667	3.14286	4.08	4.55	-1.54656	-1.44642	2.90133e-05	0.0351712
HOXA-AS3	ENSG00000254369	0.916667	3.14286	3.16	4.5	-1.53901	-1.44404	4.66466e-05	0.0461839
SPATS2L	ENSG00000196141	0.958333	3.14286	4.04	4.2	-1.49964	-1.44238	3.30123e-05	0.0379451
MAP3K6	ENSG00000142733	0.958333	3.14286	3.92	4.2	-1.49706	-1.43697	1.25279e-05	0.0210054
GPR39	ENSG00000183840	0.958333	3.14286	4.2	4.8	-1.49104	-1.45003	9.72577e-06	0.0177865
SDK1	ENSG00000146555	1	3.14286	4.8	6.5	-1.45118	-1.43704	2.4142e-06	0.00704063
NUP85	ENSG00000125450	1	3.14286	4.32	5.5	-1.44464	-1.44322	3.61375e-05	0.03997
SYT12	ENSG00000173227	1	3.14286	4.68	4.2	-1.43605	-1.43458	3.91767e-05	0.0419402
TNRC18	ENSG00000182095	1.04167	3.14286	3.76	5.3	-1.40718	-1.4026	4.29304e-05	0.0440612
ALK	ENSG00000171094	1.04167	3.14286	4.16	4	-1.39525	-1.43786	1.31351e-05	0.0216277
TMEM143	ENSG00000161558	1.08333	3.14286	2.72	4.25	-1.35342	-1.41933	2.6943e-05	0.0336623
RP5-968J1.1	ENSG00000230839	1.125	3.14286	4.56	4.6	-1.30651	-1.40581	1.34314e-05	0.0219312
THSD7B	ENSG00000144229	1.125	3.14286	4.4	4.55	-1.3009	-1.40489	1.39897e-05	0.0225489
RP4-791M13.4	ENSG00000255148	1.16667	3.14286	7.8	7.95	-1.26527	-1.3863	2.63064e-05	0.0331726
PDE4DIP	ENSG00000178104	1.16667	3.14286	7.8	7.95	-1.26527	-1.3863	2.63064e-05	0.0331726
CTB-60E11.11	ENSG00000269588	1.20833	3.14286	2.48	3.25	-1.20692	-1.38068	5.34238e-05	0.0497816
RNF216P1	ENSG00000196204	1.33333	3.14286	3.72	5.05	-1.07788	-1.37309	5.34238e-05	0.0497816
RBAK-RBAKDN	ENSG00000272968	1.33333	3.14286	3.72	5.05	-1.07788	-1.37309	5.34238e-05	0.0497816
SMOC1	ENSG00000198732	0.166667	3.19048	3.48	3.9	-3.35999	-1.61536	3.1576e-09	6.0504e-05
GREB1L	ENSG00000141449	0.208333	3.19048	2.92	3.4	-3.22509	-1.58163	2.15624e-07	0.0012765
EGFR	ENSG00000146648	0.25	3.19048	3.08	16	-2.85765	-1.60086	2.0344e-05	0.028514
VOPP1	ENSG00000154978	0.333333	3.19048	3.2	12.85	-2.57465	-1.59897	2.77202e-05	0.0342667
CYP27B1	ENSG00000111012	0.458333	3.19048	4.88	20.85	-2.56688	-1.50509	3.73286e-05	0.0407527
METTL1	ENSG00000037897	0.458333	3.19048	4.88	20.85	-2.56688	-1.50509	3.73286e-05	0.0407527
HUWE1	ENSG00000086758	0.375	3.19048	2.16	3.05	-2.55274	-1.55994	1.99825e-05	0.0282129
PTPRR	ENSG00000153233	0.416667	3.19048	3.48	10.5	-2.42486	-1.56882	2.95852e-05	0.0355975
HOXA9	ENSG00000078399	0.458333	3.19048	3.36	4.85	-2.34448	-1.54555	6.64832e-06	0.0138249
RP1-170O19.20	ENSG00000257184	0.458333	3.19048	3.36	4.85	-2.34448	-1.54555	6.64832e-06	0.0138249
ABCB1	ENSG00000085563	0.5	3.19048	2.6	3.5	-2.28131	-1.51262	8.09287e-07	0.00329262
RUNDC3B	ENSG00000105784	0.5	3.19048	2.6	3.5	-2.28131	-1.51262	8.09287e-07	0.00329262
ACTB	ENSG00000075624	0.5	3.19048	5.36	6	-2.24933	-1.52157	1.16143e-05	0.0199525
AC004540.4	ENSG00000225792	0.541667	3.19048	2.84	5.35	-2.19822	-1.51462	2.5636e-06	0.00731734
RP4-665J23.1	ENSG00000233593	0.625	3.19048	3.08	4.5	-2.05434	-1.5204	9.49849e-06	0.017524
CBLN2	ENSG00000141668	0.666667	3.19048	3.04	2.65	-1.99675	-1.49154	8.31844e-07	0.00336038
KHDRBS2	ENSG00000112232	0.666667	3.19048	2.68	4.55	-1.98264	-1.48474	2.05174e-06	0.00631348
DRD5P1	ENSG00000184303	0.708333	3.19048	7.56	10.7	-1.96109	-1.47017	1.65565e-06	0.00546827
AC027612.3	ENSG00000230572	0.708333	3.19048	7.56	10.7	-1.96109	-1.47017	1.65565e-06	0.00546827
SNX8	ENSG00000106266	0.708333	3.19048	1.48	4.55	-1.87757	-1.4848	9.0376e-06	0.0169439
ZNF578	ENSG00000258405	0.708333	3.19048	2.92	3.65	-1.87501	-1.4822	5.19811e-06	0.0117482
HOXA6	ENSG00000106006	0.75	3.19048	4.2	5.2	-1.80813	-1.48475	3.30545e-05	0.037968
RP1-170O19.23	ENSG00000272801	0.75	3.19048	4.2	5.2	-1.80813	-1.48475	3.30545e-05	0.037968
HOXA3	ENSG00000105997	0.75	3.19048	4.2	5.2	-1.80813	-1.48475	3.30545e-05	0.037968
RP1-170O19.22	ENSG00000273433	0.75	3.19048	4.2	5.2	-1.80813	-1.48475	3.30545e-05	0.037968
HOXA-AS3	ENSG00000254369	0.75	3.19048	4.2	5.2	-1.80813	-1.48475	3.30545e-05	0.037968
HAUS5	ENSG00000249115	0.791667	3.19048	3.56	5.5	-1.74975	-1.46793	1.24123e-06	0.0044812
HOXA3	ENSG00000105997	0.791667	3.19048	4.48	4.1	-1.7488	-1.46895	1.4672e-05	0.0232474
HOXA-AS2	ENSG00000253552	0.791667	3.19048	4.48	4.1	-1.7488	-1.46895	1.4672e-05	0.0232474
DLGAP2	ENSG00000198010	0.875	3.19048	5.92	5.1	-1.67043	-1.45052	3.96074e-05	0.0422187
SEMA3A	ENSG00000075213	0.875	3.19048	4.04	6.15	-1.62832	-1.45601	6.5072e-06	0.0136471
GPI	ENSG00000105220	0.875	3.19048	3.6	4.4	-1.62676	-1.44803	4.40513e-05	0.0446689
KDM4A	ENSG00000066135	0.916667	3.19048	2.8	4.25	-1.59391	-1.44913	3.7247e-05	0.0407104
CHST12	ENSG00000136213	0.916667	3.19048	4.12	4.5	-1.58903	-1.43294	1.41646e-06	0.00491076
WBSCR16	ENSG00000174374	0.916667	3.19048	2.44	2.95	-1.56912	-1.4478	8.99691e-06	0.0168988
SLC12A5	ENSG00000124140	0.958333	3.19048	2.72	2.95	-1.56102	-1.43937	3.8961e-05	0.0417942
EPN1	ENSG00000063245	0.958333	3.19048	4.12	5.65	-1.53844	-1.41959	2.95215e-05	0.0355651
DOCK5	ENSG00000147459	0.958333	3.19048	4.12	5.35	-1.53724	-1.43377	1.07028e-05	0.01895
GPAA1	ENSG00000197858	0.958333	3.19048	3.76	4.9	-1.53602	-1.41438	2.1315e-06	0.00648263
OXSR1	ENSG00000172939	0.958333	3.19048	2.4	3.1	-1.52769	-1.44271	5.0554e-07	0.00235402
HS3ST4	ENSG00000182601	0.958333	3.19048	4.6	4.55	-1.5197	-1.43141	4.97261e-06	0.0113685
VSTM2B	ENSG00000187135	0.958333	3.19048	3.32	4.1	-1.51924	-1.43449	3.78818e-06	0.00944674
NFIX	ENSG00000008441	0.958333	3.19048	3.76	3.8	-1.51864	-1.42555	1.68402e-05	0.0253991
AC017002.2	ENSG00000224959	1	3.19048	3.32	3.45	-1.46025	-1.43168	8.99856e-06	0.016899
AC017002.1	ENSG00000240350	1	3.19048	3.32	3.45	-1.46025	-1.43168	8.99856e-06	0.016899
MIR4435-1HG	ENSG00000172965	1	3.19048	3.32	3.45	-1.46025	-1.43168	8.99856e-06	0.016899
CTC-543D15.1	ENSG00000260112	1	3.19048	4	4.7	-1.44697	-1.44033	3.02333e-05	0.0360695
SIPA1L3	ENSG00000105738	1.04167	3.19048	3.44	4.6	-1.42947	-1.39913	1.86903e-05	0.0270972
RP1-159A19.3	ENSG00000235912	1.04167	3.19048	2.64	3.55	-1.42858	-1.42236	6.88192e-06	0.0141596
ZNF114	ENSG00000178150	1.04167	3.19048	3.16	4.45	-1.41446	-1.41934	1.0294e-05	0.018461
CARD8	ENSG00000105483	1.04167	3.19048	3.16	4.45	-1.41446	-1.41934	1.0294e-05	0.018461
AHDC1	ENSG00000126705	1.04167	3.19048	3.04	4.65	-1.41203	-1.42004	2.25455e-05	0.0302843
PTPRN2	ENSG00000155093	1.04167	3.19048	4.12	5.5	-1.40093	-1.43115	2.9522e-05	0.0355651
MECOM	ENSG00000085276	1.08333	3.19048	3.76	2.5	-1.36976	-1.39661	2.6974e-05	0.033692
FOLR3	ENSG00000110203	1.125	3.19048	4.4	5.05	-1.36767	-1.38156	2.10562e-05	0.0291051
OGFOD3	ENSG00000181396	1.08333	3.19048	3.6	3.95	-1.36701	-1.40003	1.22142e-05	0.020658
IKBKG	ENSG00000073009	1.125	3.19048	3.04	3.55	-1.35085	-1.39616	3.39626e-05	0.0384953
RPTOR	ENSG00000141564	1.125	3.19048	3.52	3.95	-1.32923	-1.39671	5.06052e-05	0.0483291
NAPSB	ENSG00000131401	1.16667	3.19048	1.92	2.6	-1.27363	-1.38157	2.05948e-05	0.0287266
NR1H2	ENSG00000131408	1.16667	3.19048	1.92	2.6	-1.27363	-1.38157	2.05948e-05	0.0287266
AC005592.2	ENSG00000231185	1.16667	3.19048	3.48	4.35	-1.27344	-1.39407	1.74639e-05	0.0260281
RP1-159A19.3	ENSG00000235912	1.20833	3.19048	2.56	3.75	-1.23722	-1.38874	1.93894e-05	0.0277304
GRIN2D	ENSG00000105464	1.25	3.19048	2.76	4.8	-1.18303	-1.37703	5.34238e-05	0.0497816
RP11-3P22.2	ENSG00000225718	1.29167	3.19048	3.52	4.2	-1.13991	-1.37526	5.34238e-05	0.0497816
TSFM	ENSG00000123297	0.25	3.2381	2.08	10	-3.26491	-1.50479	2.70587e-06	0.00756568
AVIL	ENSG00000135407	0.25	3.2381	2.08	10	-3.26491	-1.50479	2.70587e-06	0.00756568
RASD1	ENSG00000108551	0.291667	3.2381	3.84	3.55	-2.90562	-1.556	5.60052e-08	0.00047871
EGFR	ENSG00000146648	0.291667	3.2381	3.04	15.5	-2.8014	-1.5812	1.455e-06	0.00500805
NETO1	ENSG00000166342	0.375	3.2381	3.44	2.75	-2.72503	-1.53375	1.42916e-06	0.00494396
NETO1	ENSG00000166342	0.375	3.2381	2.88	2.95	-2.70054	-1.53229	7.35409e-06	0.0147827
CTD-2525I3.5	ENSG00000269102	0.333333	3.2381	2.28	8.35	-2.65683	-1.56438	6.39415e-07	0.00278203
ZNF480	ENSG00000198464	0.333333	3.2381	2.28	8.35	-2.65683	-1.56438	6.39415e-07	0.00278203
CNTN4	ENSG00000144619	0.416667	3.2381	3.32	3	-2.55017	-1.54009	1.5124e-06	0.00513948
RANBP17	ENSG00000204764	0.458333	3.2381	3.6	5.35	-2.4307	-1.52782	3.95409e-08	0.000370709
FGF13-AS1	ENSG00000226031	0.458333	3.2381	1.44	2.3	-2.42026	-1.52857	1.28804e-05	0.0214056
FGF13	ENSG00000129682	0.458333	3.2381	1.44	2.3	-2.42026	-1.52857	1.28804e-05	0.0214056
HOXD10	ENSG00000128710	0.458333	3.2381	4.8	4.75	-2.40164	-1.53709	2.07266e-08	0.000233182
FZD7	ENSG00000155760	0.541667	3.2381	4.04	4.45	-2.21159	-1.49779	5.88554e-06	0.0127705
OS9	ENSG00000135506	0.625	3.2381	2.32	11.85	-2.20181	-1.45633	1.28396e-05	0.0213678
RP11-571M6.7	ENSG00000257342	0.625	3.2381	2.32	11.85	-2.20181	-1.45633	1.28396e-05	0.0213678
NHS	ENSG00000188158	0.541667	3.2381	2.12	3.4	-2.14965	-1.51293	3.9472e-05	0.0421359
TRABD2B	ENSG00000269113	0.708333	3.2381	4.04	3.8	-1.97571	-1.47033	3.41595e-06	0.00884875
CALM2	ENSG00000143933	0.708333	3.2381	2.92	3.3	-1.97072	-1.47915	9.24277e-07	0.00363373
RP11-761B3.1	ENSG00000273269	0.708333	3.2381	2.92	3.3	-1.97072	-1.47915	9.24277e-07	0.00363373
SHISA7	ENSG00000187902	0.708333	3.2381	4.64	8.05	-1.86945	-1.49214	7.00329e-06	0.0143141
MAL2	ENSG00000147676	0.75	3.2381	2.88	2.5	-1.85994	-1.47476	4.30202e-06	0.0103021
IL3RA	ENSG00000185291	0.791667	3.2381	0.36	0.25	-1.8115	-1.42761	2.61312e-05	0.0330425
MSH6	ENSG00000116062	0.791667	3.2381	2.72	4.5	-1.80948	-1.46289	4.55071e-06	0.0107049
DPP6	ENSG00000130226	0.791667	3.2381	5.04	7.6	-1.79044	-1.45779	1.88085e-06	0.005959
TYW1B	ENSG00000254184	0.791667	3.2381	3.52	5.15	-1.78985	-1.45932	3.75574e-08	0.000355864
AUTS2	ENSG00000158321	0.833333	3.2381	4.08	4.15	-1.72743	-1.44107	3.94853e-05	0.0421437
ELOVL6	ENSG00000170522	0.875	3.2381	2.6	3.5	-1.69686	-1.44124	2.82447e-06	0.00780411
RXRA	ENSG00000186350	0.833333	3.2381	5.32	4.25	-1.68837	-1.46351	4.44091e-06	0.0105265
SCFD2	ENSG00000184178	0.875	3.2381	2.68	3.15	-1.67345	-1.43734	7.48721e-07	0.00311568
LENG1	ENSG00000105617	0.875	3.2381	2.8	4.55	-1.66323	-1.43316	2.13121e-07	0.0012659
AVL9	ENSG00000105778	0.916667	3.2381	3.68	7.95	-1.61351	-1.42906	3.00794e-05	0.0359704
FKBP9	ENSG00000122642	0.916667	3.2381	3.68	7.95	-1.61351	-1.42906	3.00794e-05	0.0359704
SDC1	ENSG00000115884	0.958333	3.2381	4.32	5.55	-1.59068	-1.41199	2.25036e-06	0.00670926
PPP5C	ENSG00000011485	0.916667	3.2381	3.6	4.8	-1.58252	-1.42925	4.99085e-05	0.0479663
ELOVL6	ENSG00000170522	0.958333	3.2381	2.8	3.8	-1.58041	-1.42667	6.62178e-06	0.0137918
HOXA3	ENSG00000105997	0.958333	3.2381	4.44	5.45	-1.55582	-1.40726	1.53957e-05	0.0239619
RP1-170O19.22	ENSG00000273433	0.958333	3.2381	4.44	5.45	-1.55582	-1.40726	1.53957e-05	0.0239619
HOXA-AS3	ENSG00000254369	0.958333	3.2381	4.44	5.45	-1.55582	-1.40726	1.53957e-05	0.0239619
RP11-27M24.2	ENSG00000260310	0.958333	3.2381	4.88	4.95	-1.5344	-1.42903	6.57807e-06	0.013739
EMP2	ENSG00000213853	0.958333	3.2381	4.88	4.95	-1.5344	-1.42903	6.57807e-06	0.013739
WBSCR16	ENSG00000174374	0.958333	3.2381	2.76	3.05	-1.5269	-1.43634	2.8951e-05	0.0351227
BCOR	ENSG00000183337	1	3.2381	2.84	3.3	-1.49875	-1.41378	1.68826e-05	0.0254468
CTC-301O7.4	ENSG00000197813	1	3.2381	2.84	4.45	-1.47393	-1.4166	1.38096e-05	0.0223666
NLRP7	ENSG00000167634	1	3.2381	2.48	2.7	-1.47123	-1.41179	2.68818e-05	0.0336065
ACSL1	ENSG00000151726	1	3.2381	3.12	4.2	-1.46888	-1.41919	4.12992e-05	0.0431796
AGMO	ENSG00000187546	1.04167	3.2381	2.4	3.25	-1.44849	-1.39592	2.70778e-05	0.0337743
SOSTDC1	ENSG00000171243	1.04167	3.2381	3.12	3.6	-1.43133	-1.41263	1.85358e-05	0.0269429
MAP4K1	ENSG00000104814	1.08333	3.2381	3.04	3.25	-1.40812	-1.40818	4.25163e-05	0.0438306
CCSER1	ENSG00000184305	1.125	3.2381	3	3.75	-1.36721	-1.39107	4.29155e-05	0.0440507
SIPA1L3	ENSG00000105738	1.16667	3.2381	3.28	3.85	-1.29483	-1.37095	9.01574e-06	0.0169214
STAG3L1	ENSG00000205583	1.16667	3.2381	4.72	7.05	-1.28801	-1.39593	3.68327e-05	0.0404034
FHIT	ENSG00000189283	1.20833	3.2381	3.88	4.1	-1.25052	-1.37823	4.75329e-05	0.0466665
LEMD1	ENSG00000186007	1.20833	3.2381	3.76	4.7	-1.24706	-1.38438	2.38599e-05	0.0313179
CASZ1	ENSG00000130940	1.25	3.2381	3.36	4.2	-1.20664	-1.36022	3.12922e-05	0.0368205
IGSF3	ENSG00000143061	1.29167	3.2381	4.6	5.15	-1.16107	-1.36291	3.59599e-05	0.0398453
TSPAN31	ENSG00000135452	0.416667	3.28571	4.32	23	-2.7532	-1.4917	1.60033e-06	0.00535265
NR0B1	ENSG00000169297	0.333333	3.28571	2.68	3.8	-2.70251	-1.54975	6.37469e-06	0.0134686
SEC61G	ENSG00000132432	0.416667	3.28571	4.4	21.25	-2.60623	-1.50474	2.07167e-05	0.028839
SLITRK4	ENSG00000179542	0.375	3.28571	2.52	3.95	-2.59374	-1.54502	3.94356e-06	0.00972602
PRB2	ENSG00000121335	0.458333	3.28571	3.56	3.75	-2.52717	-1.51499	1.75164e-05	0.0260763
KHDRBS2	ENSG00000112232	0.583333	3.28571	3.52	4.4	-2.20974	-1.48599	7.27373e-08	0.000583471
DLL3	ENSG00000090932	0.625	3.28571	2.2	4.05	-2.10405	-1.48468	7.41162e-07	0.003094
BASP1	ENSG00000176788	0.666667	3.28571	1.92	2.75	-2.09252	-1.47113	1.73712e-05	0.0259442
SLITRK4	ENSG00000179542	0.625	3.28571	2.88	3.5	-2.06082	-1.47771	8.64909e-06	0.01647
L1CAM	ENSG00000198910	0.708333	3.28571	2.6	3.4	-2.01755	-1.46721	1.56305e-05	0.0242293
COL26A1	ENSG00000160963	0.708333	3.28571	2.08	2.85	-1.95996	-1.47069	2.92046e-07	0.00158485
MARS	ENSG00000166986	0.708333	3.28571	2.72	7.4	-1.94493	-1.47374	2.50593e-05	0.0322867
RP1-170O19.14	ENSG00000253508	0.708333	3.28571	4.72	7.3	-1.93667	-1.47581	1.22656e-08	0.000157925
REV3L	ENSG00000009413	0.708333	3.28571	2.92	3	-1.92145	-1.46939	5.80281e-06	0.012645
TERT	ENSG00000164362	0.75	3.28571	3.44	3.6	-1.87726	-1.4605	2.88293e-05	0.0350408
LINC00505	ENSG00000225667	0.75	3.28571	4.12	5.1	-1.87193	-1.46111	3.43922e-08	0.000335248
PTPRN2	ENSG00000155093	0.75	3.28571	3.72	5.15	-1.86816	-1.45581	7.05956e-07	0.00298897
HS2ST1	ENSG00000153936	0.791667	3.28571	3.96	4.7	-1.80292	-1.45403	3.99952e-06	0.00981212
PRDM16	ENSG00000142611	0.791667	3.28571	3.64	4.5	-1.79018	-1.45844	1.99228e-07	0.00121169
ACTN1	ENSG00000072110	0.833333	3.28571	4.72	5.05	-1.76752	-1.43073	2.08365e-05	0.0289279
RNF216	ENSG00000011275	0.833333	3.28571	3.68	4.95	-1.74072	-1.45517	1.25589e-07	0.000863037
RP1-71H24.1	ENSG00000257452	0.833333	3.28571	4.12	3.6	-1.72438	-1.45741	6.59614e-07	0.00284297
OAS3	ENSG00000111331	0.833333	3.28571	4.12	3.6	-1.72438	-1.45741	6.59614e-07	0.00284297
ALDH16A1	ENSG00000161618	0.875	3.28571	2.4	3.45	-1.72331	-1.43243	3.28602e-06	0.00861249
CTD-3148I10.9	ENSG00000269469	0.875	3.28571	2.4	3.45	-1.72331	-1.43243	3.28602e-06	0.00861249
SDK1	ENSG00000146555	0.875	3.28571	8.04	11.05	-1.69432	-1.40568	7.74083e-06	0.0153301
LINC00894	ENSG00000235703	0.875	3.28571	3.16	3.75	-1.68362	-1.44175	3.75416e-06	0.00939647
GLIS1	ENSG00000174332	0.875	3.28571	4	4.7	-1.68038	-1.43831	1.74768e-07	0.00110594
RP1-170O19.20	ENSG00000257184	0.875	3.28571	4.44	5.25	-1.6773	-1.44814	1.56126e-05	0.0242069
HOXA10	ENSG00000253293	0.875	3.28571	4.44	5.25	-1.6773	-1.44814	1.56126e-05	0.0242069
ARHGAP35	ENSG00000160007	0.875	3.28571	3.88	4.65	-1.64877	-1.4426	2.38364e-05	0.0313088
AHDC1	ENSG00000126705	0.916667	3.28571	3.2	4.85	-1.61371	-1.41285	1.83605e-05	0.0267845
BMPER	ENSG00000164619	0.958333	3.28571	2.6	2.8	-1.61326	-1.40354	3.55113e-05	0.0395193
RPS9	ENSG00000170889	0.958333	3.28571	3.64	7.2	-1.59964	-1.43084	4.90998e-05	0.0475099
LILRB3	ENSG00000204577	0.958333	3.28571	3.64	7.2	-1.59964	-1.43084	4.90998e-05	0.0475099
LILRA6	ENSG00000244482	0.958333	3.28571	3.64	7.2	-1.59964	-1.43084	4.90998e-05	0.0475099
CTD-2231H16.1	ENSG00000249430	0.916667	3.28571	3.32	4.4	-1.59639	-1.42475	7.38931e-06	0.0148242
AP2A1	ENSG00000196961	0.958333	3.28571	3.08	4.1	-1.55461	-1.42255	4.44257e-06	0.0105265
TRIM29	ENSG00000137699	0.958333	3.28571	5.52	5.05	-1.55195	-1.43153	1.22844e-05	0.0207536
ARMC6	ENSG00000105676	0.958333	3.28571	3.48	4.45	-1.54289	-1.42983	5.02542e-05	0.0481286
RP5-945F2.3	ENSG00000226829	0.958333	3.28571	4.88	6.55	-1.5119	-1.44039	4.64947e-05	0.0460903
DOCK5	ENSG00000147459	1	3.28571	4.64	4.85	-1.50801	-1.40776	1.16762e-05	0.0200209
CDK14	ENSG00000058091	1	3.28571	4.12	5.5	-1.50714	-1.40248	6.12085e-06	0.013085
LRFN2	ENSG00000156564	1	3.28571	4.76	5.6	-1.50442	-1.42269	1.46001e-05	0.0231722
RNF216-IT1	ENSG00000237738	1	3.28571	4.32	5.3	-1.49779	-1.41621	8.30371e-06	0.0160675
RNF216	ENSG00000011275	1	3.28571	4.32	5.3	-1.49779	-1.41621	8.30371e-06	0.0160675
SPINK4	ENSG00000122711	1	3.28571	4.64	3.95	-1.48816	-1.41746	2.17873e-05	0.0296691
LINC00925	ENSG00000255571	1.04167	3.28571	3.6	3.65	-1.46709	-1.38513	2.18526e-06	0.0065918
DOK7	ENSG00000175920	1.04167	3.28571	4.08	3.85	-1.46274	-1.39848	4.05727e-05	0.0427844
FOXD2-AS1	ENSG00000237424	1.08333	3.28571	3.2	3.8	-1.42779	-1.39	3.89254e-05	0.0417729
LIG1	ENSG00000105486	1.08333	3.28571	2.44	4.35	-1.40916	-1.39946	2.86349e-05	0.0349296
RNF220	ENSG00000187147	1.08333	3.28571	3.84	4.8	-1.40843	-1.38426	8.5781e-06	0.0163791
METTL25	ENSG00000127720	1.08333	3.28571	3.84	3.75	-1.38581	-1.40957	4.00155e-05	0.0424549
ROR1	ENSG00000185483	1.125	3.28571	3.2	4.2	-1.36128	-1.37944	8.7547e-06	0.016612
SNHG14	ENSG00000224078	1.125	3.28571	4.96	5.35	-1.34492	-1.39906	3.00367e-05	0.0359379
RP11-302B13.5	ENSG00000272822	1.16667	3.28571	2.44	3.35	-1.32015	-1.37591	3.52932e-05	0.0393833
ARF3	ENSG00000134287	1.16667	3.28571	2.44	3.35	-1.32015	-1.37591	3.52932e-05	0.0393833
ROR1	ENSG00000185483	1.20833	3.28571	3.6	3.05	-1.26201	-1.37055	4.61226e-05	0.045876
FUT2	ENSG00000176920	1.29167	3.28571	1.84	3.25	-1.1811	-1.33817	4.76239e-05	0.0467171
TRIM44	ENSG00000166326	1.29167	3.28571	3	2.75	-1.18098	-1.34989	4.15204e-05	0.0432657
USP9X	ENSG00000124486	1.41667	3.28571	2.64	2.95	-1.05994	-1.32672	4.76239e-05	0.0467171
SEC61G	ENSG00000132432	0.375	3.33333	4.2	22.5	-2.81307	-1.51761	2.03591e-05	0.0285267
USP27X	ENSG00000242013	0.375	3.33333	1.84	2.3	-2.57387	-1.52996	7.54775e-06	0.0150508
FIP1L1	ENSG00000145216	0.458333	3.33333	3.96	10.05	-2.40933	-1.52423	4.05279e-05	0.042769
LNX1	ENSG00000072201	0.458333	3.33333	3.96	10.05	-2.40933	-1.52423	4.05279e-05	0.042769
TUBA3GP	ENSG00000249680	0.5	3.33333	3.68	5.9	-2.33723	-1.51155	1.86754e-06	0.00593013
HOXB7	ENSG00000260027	0.625	3.33333	5.48	4.85	-2.07128	-1.48861	4.08027e-07	0.00202614
HOXA3	ENSG00000105997	0.791667	3.33333	3.4	4.5	-1.84384	-1.43743	1.23497e-05	0.0208072
RP1-170O19.22	ENSG00000273433	0.791667	3.33333	3.4	4.5	-1.84384	-1.43743	1.23497e-05	0.0208072
HOXA-AS3	ENSG00000254369	0.791667	3.33333	3.4	4.5	-1.84384	-1.43743	1.23497e-05	0.0208072
RTN1	ENSG00000139970	0.833333	3.33333	3.24	3.55	-1.79366	-1.44044	2.12077e-05	0.0291918
HECW1-IT1	ENSG00000181211	0.791667	3.33333	4.2	4.4	-1.78587	-1.45372	5.88028e-06	0.0127615
HECW1	ENSG00000002746	0.791667	3.33333	4.2	4.4	-1.78587	-1.45372	5.88028e-06	0.0127615
CALM2	ENSG00000143933	0.875	3.33333	3.2	3.7	-1.77799	-1.43136	1.09301e-05	0.0192104
RP11-761B3.1	ENSG00000273269	0.875	3.33333	3.2	3.7	-1.77799	-1.43136	1.09301e-05	0.0192104
FEZF1	ENSG00000128610	0.833333	3.33333	4.4	5.55	-1.74882	-1.44109	8.72651e-06	0.0165813
FEZF1-AS1	ENSG00000230316	0.833333	3.33333	4.4	5.55	-1.74882	-1.44109	8.72651e-06	0.0165813
HOXB7	ENSG00000260027	0.875	3.33333	5.04	4.6	-1.67861	-1.44524	5.69078e-06	0.0124772
TNRC18P2	ENSG00000223566	0.916667	3.33333	6.28	9	-1.61634	-1.43097	5.13535e-05	0.0487299
KIF21B	ENSG00000116852	0.958333	3.33333	3.52	4.75	-1.60114	-1.40189	3.03922e-06	0.00818264
VKORC1L1	ENSG00000196715	0.958333	3.33333	2.28	2.45	-1.57686	-1.42246	3.94468e-05	0.0421251
SEC1P	ENSG00000232871	0.958333	3.33333	2.6	3.9	-1.53979	-1.4285	1.63832e-05	0.0249584
DNAJC5G	ENSG00000163793	1	3.33333	4.4	5.75	-1.53831	-1.38501	3.33195e-05	0.0381277
SLC30A3	ENSG00000115194	1	3.33333	4.4	5.75	-1.53831	-1.38501	3.33195e-05	0.0381277
C1orf158	ENSG00000157330	1	3.33333	3.44	5.15	-1.52907	-1.39804	1.64489e-06	0.00544412
PTPRN2	ENSG00000155093	1.04167	3.33333	4.76	7.4	-1.47454	-1.40518	2.64139e-05	0.0332522
SLC17A7	ENSG00000104888	1.04167	3.33333	3.44	4.7	-1.45304	-1.39874	4.13344e-05	0.043206
NTN5	ENSG00000142233	1.08333	3.33333	2.6	3.95	-1.43068	-1.3838	1.96462e-06	0.00613158
SEC1P	ENSG00000232871	1.08333	3.33333	2.6	3.95	-1.43068	-1.3838	1.96462e-06	0.00613158
EPHB2	ENSG00000133216	1.125	3.33333	3.12	4.35	-1.41699	-1.3673	4.18323e-05	0.0434696
SKI	ENSG00000157933	1.125	3.33333	3.2	4	-1.38501	-1.36911	1.01018e-05	0.0182353
HOXD10	ENSG00000128710	1.125	3.33333	4.08	4.45	-1.38124	-1.38066	3.89028e-05	0.0417569
DEF6	ENSG00000023892	1.125	3.33333	3.84	4.25	-1.37934	-1.37768	8.52842e-06	0.0163259
MRPL20	ENSG00000242485	1.16667	3.33333	2.56	3.45	-1.32593	-1.37014	2.85269e-05	0.0348446
WBSCR22	ENSG00000071462	1.20833	3.33333	2.36	3.6	-1.28582	-1.36898	3.82203e-05	0.0413582
AC079325.5	ENSG00000236770	1.25	3.33333	4	4.45	-1.244	-1.35056	1.60748e-05	0.0246417
LDLRAP1	ENSG00000157978	1.25	3.33333	3.6	4.6	-1.24004	-1.3606	2.35814e-05	0.0311557
WBSCR17	ENSG00000185274	1.29167	3.33333	3.44	3.7	-1.20008	-1.34389	4.76239e-05	0.0467171
ZNF70	ENSG00000187792	1.33333	3.33333	4.6	3.75	-1.15937	-1.34046	2.79853e-05	0.0344325
ATP1A1OS	ENSG00000203865	1.375	3.33333	3.68	4.75	-1.11883	-1.32785	4.76239e-05	0.0467171
ATP1A1	ENSG00000163399	1.375	3.33333	3.68	4.75	-1.11883	-1.32785	4.76239e-05	0.0467171
DPP10	ENSG00000175497	0.125	3.38095	3.28	2.85	-3.70119	-1.55509	1.46064e-08	0.000179315
SNAP91	ENSG00000065609	0.458333	3.38095	2.88	3.85	-2.54871	-1.49214	3.00654e-06	0.00812695
SYT10	ENSG00000110975	0.458333	3.38095	3.84	3.85	-2.48105	-1.51806	1.01261e-05	0.0182584
AC018755.1	ENSG00000167765	0.5	3.38095	3.72	8.55	-2.37156	-1.49967	2.67413e-06	0.00750777
RANBP17	ENSG00000204764	0.541667	3.38095	2.96	5.2	-2.3062	-1.48159	2.12238e-08	0.000237463
LHFPL3	ENSG00000187416	0.541667	3.38095	3.16	4.35	-2.23271	-1.50955	3.78582e-06	0.00944416
CD33	ENSG00000105383	0.625	3.38095	3.88	9.35	-2.09087	-1.46333	2.42178e-05	0.0315971
MATK	ENSG00000007264	0.666667	3.38095	2.68	3.15	-2.08996	-1.48317	3.19484e-05	0.0372446
KHDRBS2	ENSG00000112232	0.666667	3.38095	2.8	4.65	-2.07959	-1.45453	2.90184e-07	0.00157808
SIGLEC12	ENSG00000254521	0.666667	3.38095	3.72	11.7	-2.0305	-1.452	6.02476e-06	0.0129384
EGLN2	ENSG00000269858	0.708333	3.38095	1.4	3.1	-1.97049	-1.45463	1.56759e-05	0.0242591
RAB4B-EGLN2	ENSG00000171570	0.708333	3.38095	1.4	3.1	-1.97049	-1.45463	1.56759e-05	0.0242591
SPINT2	ENSG00000167642	0.791667	3.38095	2.96	4.1	-1.86193	-1.43036	4.75515e-07	0.0022558
CTB-102L5.4	ENSG00000267748	0.791667	3.38095	2.96	4.1	-1.86193	-1.43036	4.75515e-07	0.0022558
PRDM16	ENSG00000142611	0.791667	3.38095	4.32	4	-1.86023	-1.41924	3.59364e-07	0.00184635
AC092634.2	ENSG00000265017	0.833333	3.38095	3.44	4.7	-1.80283	-1.41489	1.36654e-07	0.000917848
LINC00925	ENSG00000255571	0.875	3.38095	4.56	4.4	-1.72976	-1.42549	3.2719e-05	0.0377924
FADS1	ENSG00000149485	0.958333	3.38095	4.48	3.4	-1.64475	-1.39822	2.68324e-05	0.0335683
FADS2	ENSG00000134824	0.958333	3.38095	4.48	3.4	-1.64475	-1.39822	2.68324e-05	0.0335683
SRRM3	ENSG00000177679	0.916667	3.38095	4.32	5.3	-1.64374	-1.41837	5.21305e-06	0.011777
LINC01004	ENSG00000228393	0.958333	3.38095	3.32	5.6	-1.63563	-1.40333	1.90526e-05	0.0274452
ARHGEF10L	ENSG00000074964	0.958333	3.38095	3.4	4.95	-1.60842	-1.40893	9.74392e-08	0.000726418
SPINT2	ENSG00000167642	1	3.38095	3.32	4.1	-1.5766	-1.38575	1.81391e-06	0.00581159
CTB-102L5.4	ENSG00000267748	1	3.38095	3.32	4.1	-1.5766	-1.38575	1.81391e-06	0.00581159
NEFL	ENSG00000104725	1.04167	3.38095	4.24	4.4	-1.51334	-1.38037	5.18786e-05	0.0489892
PDE1C	ENSG00000154678	1	3.38095	4.72	4.95	-1.5031	-1.40514	4.32024e-05	0.044224
MATN1	ENSG00000162510	1.04167	3.38095	3.44	4.75	-1.48901	-1.38992	3.21258e-06	0.0084762
IGSF21	ENSG00000117154	1.04167	3.38095	3.72	4.8	-1.47804	-1.38489	1.28398e-05	0.0213678
HEATR2	ENSG00000164818	1.125	3.38095	4.56	6.2	-1.47204	-1.35301	1.96449e-05	0.0279497
MARK4	ENSG00000007047	1.04167	3.38095	2.12	4.55	-1.4705	-1.38444	2.95256e-05	0.0355651
PPP1R37	ENSG00000104866	1.04167	3.38095	2.12	4.55	-1.4705	-1.38444	2.95256e-05	0.0355651
AC005077.5	ENSG00000228829	1.08333	3.38095	3.6	5.4	-1.45019	-1.3777	2.62758e-06	0.00743145
ZFP30	ENSG00000120784	1.08333	3.38095	2.92	4.9	-1.44484	-1.38484	4.53524e-05	0.0454378
ATP2A2	ENSG00000174437	1.125	3.38095	5.16	4.4	-1.43842	-1.35455	1.12589e-05	0.0195703
POLM	ENSG00000122678	1.16667	3.38095	5	5.3	-1.34372	-1.37019	2.52244e-05	0.0323872
POLD1	ENSG00000062822	1.20833	3.38095	1.28	3.4	-1.32299	-1.35623	5.20425e-05	0.0490834
RP11-313F23.5	ENSG00000258794	1.25	3.38095	5.84	5.4	-1.26114	-1.35104	4.27819e-05	0.0439929
RP11-313F23.4	ENSG00000255652	1.25	3.38095	5.84	5.4	-1.26114	-1.35104	4.27819e-05	0.0439929
ATP2B3	ENSG00000067842	1.29167	3.38095	3.16	4.45	-1.21817	-1.33223	4.81564e-05	0.0470044
PANK4	ENSG00000157881	1.33333	3.38095	3.16	4.9	-1.17869	-1.33563	2.79853e-05	0.0344325
RP1-159A19.3	ENSG00000235912	1.41667	3.38095	1.72	3.1	-1.09965	-1.31071	2.17856e-05	0.0296691
CDH17	ENSG00000079112	1.41667	3.38095	4.64	4.7	-1.09928	-1.30637	2.51069e-05	0.0323128
OS9	ENSG00000135506	0.375	3.42857	3.92	20.3	-2.68985	-1.50023	8.75907e-07	0.00350653
EGFR	ENSG00000146648	0.375	3.42857	2.04	13.5	-2.64733	-1.51591	1.75054e-05	0.0260654
SMS	ENSG00000102172	0.375	3.42857	2.12	2.35	-2.61206	-1.51351	8.5787e-06	0.0163791
PRB2	ENSG00000121335	0.458333	3.42857	3.92	3.2	-2.54448	-1.49456	7.13993e-06	0.0144899
CBLN1	ENSG00000102924	0.583333	3.42857	2.28	3.1	-2.27788	-1.47448	8.15257e-07	0.00330934
NPTX2	ENSG00000106236	0.583333	3.42857	3.8	4.95	-2.26013	-1.47953	3.53889e-07	0.00182878
PRKCB	ENSG00000166501	0.625	3.42857	3.12	3.35	-2.24578	-1.45438	4.21569e-05	0.0436422
PDE1C	ENSG00000154678	0.583333	3.42857	4.04	4.95	-2.24258	-1.4691	3.99977e-05	0.0424424
RANBP17	ENSG00000204764	0.625	3.42857	2.44	4.9	-2.14409	-1.45657	3.20071e-08	0.000319661
AC003075.4	ENSG00000237773	0.666667	3.42857	3.16	5.6	-2.07493	-1.46413	2.96535e-05	0.0356437
AHR	ENSG00000106546	0.666667	3.42857	3.16	5.6	-2.07493	-1.46413	2.96535e-05	0.0356437
HOXA6	ENSG00000106006	0.666667	3.42857	3.56	5.2	-2.04237	-1.47641	4.20379e-05	0.0435806
RP1-170O19.23	ENSG00000272801	0.666667	3.42857	3.56	5.2	-2.04237	-1.47641	4.20379e-05	0.0435806
HOXA3	ENSG00000105997	0.666667	3.42857	3.56	5.2	-2.04237	-1.47641	4.20379e-05	0.0435806
RP1-170O19.22	ENSG00000273433	0.666667	3.42857	3.56	5.2	-2.04237	-1.47641	4.20379e-05	0.0435806
HOXA-AS3	ENSG00000254369	0.666667	3.42857	3.56	5.2	-2.04237	-1.47641	4.20379e-05	0.0435806
HOXA9	ENSG00000078399	0.708333	3.42857	4.64	5.95	-2.00721	-1.44145	4.78414e-05	0.0468369
RP1-170O19.20	ENSG00000257184	0.708333	3.42857	4.64	5.95	-2.00721	-1.44145	4.78414e-05	0.0468369
MIR4435-1HG	ENSG00000172965	0.708333	3.42857	3.96	5.1	-2.00043	-1.44136	4.0806e-09	7.31413e-05
PORCN	ENSG00000102312	0.708333	3.42857	1.6	2.3	-1.97934	-1.44552	3.66975e-06	0.00925682
NKX2-4	ENSG00000125816	0.75	3.42857	3.64	4.15	-1.95638	-1.44991	1.90551e-05	0.0274452
VKORC1L1	ENSG00000196715	0.75	3.42857	2.24	2.7	-1.94983	-1.44359	5.4306e-07	0.00247874
DNAAF3	ENSG00000167646	0.75	3.42857	2.36	4.1	-1.93482	-1.43638	7.81099e-06	0.0154202
CTD-2587H24.5	ENSG00000267577	0.75	3.42857	2.36	4.1	-1.93482	-1.43638	7.81099e-06	0.0154202
FBXL18	ENSG00000155034	0.833333	3.42857	3.56	5.25	-1.92727	-1.41497	4.63952e-06	0.0108475
LINC00237	ENSG00000225127	0.75	3.42857	2.84	4.25	-1.91537	-1.43728	1.53323e-05	0.0238886
TMEM184A	ENSG00000164855	0.791667	3.42857	3	4.15	-1.83848	-1.42347	1.52027e-05	0.0237525
RP11-196D18.4	ENSG00000234312	0.791667	3.42857	2.56	4.6	-1.83652	-1.43136	5.77897e-06	0.0126065
HOXB3	ENSG00000120093	0.833333	3.42857	3.12	4	-1.83338	-1.40891	1.00314e-05	0.0181572
HOXB-AS3	ENSG00000233101	0.833333	3.42857	3.12	4	-1.83338	-1.40891	1.00314e-05	0.0181572
GLUD2	ENSG00000182890	0.875	3.42857	2.68	3.25	-1.76565	-1.41647	3.59836e-05	0.0398622
MAD1L1	ENSG00000002822	0.833333	3.42857	4.68	7.3	-1.76055	-1.43443	7.90123e-07	0.003235
IL3RA	ENSG00000185291	0.916667	3.42857	0.32	0.3	-1.75613	-1.38842	5.30367e-05	0.0495875
NACAD	ENSG00000136274	0.875	3.42857	3.96	6.35	-1.72898	-1.40556	6.02873e-06	0.0129431
NACAD	ENSG00000136274	0.916667	3.42857	2.88	5.15	-1.71583	-1.39331	7.11149e-06	0.0144497
PIK3C2B	ENSG00000133056	0.958333	3.42857	4.8	8.6	-1.69782	-1.39274	8.82031e-06	0.0166948
AC111200.1	ENSG00000229615	0.958333	3.42857	2.88	3.7	-1.64275	-1.39642	1.20876e-05	0.0205063
HOXB9	ENSG00000170689	0.916667	3.42857	4.2	4.1	-1.64222	-1.41833	6.22818e-06	0.0132592
HOXB7	ENSG00000260027	0.916667	3.42857	4.2	4.1	-1.64222	-1.41833	6.22818e-06	0.0132592
HOTAIRM1	ENSG00000233429	0.958333	3.42857	4.48	6.4	-1.62698	-1.38307	1.5015e-05	0.0235734
SLC2A1	ENSG00000117394	0.958333	3.42857	3.88	5.95	-1.61468	-1.40211	1.89751e-05	0.0273744
HOXB3	ENSG00000120093	0.958333	3.42857	4.68	5.05	-1.59775	-1.41344	2.59248e-05	0.0328897
HOXB-AS3	ENSG00000233101	0.958333	3.42857	4.68	5.05	-1.59775	-1.41344	2.59248e-05	0.0328897
MAD1L1	ENSG00000002822	1.04167	3.42857	4.76	6.8	-1.53376	-1.36072	4.45688e-06	0.0105446
ADPRHL2	ENSG00000116863	1.08333	3.42857	3.36	4.1	-1.51054	-1.37269	4.84653e-05	0.0471955
MORN1	ENSG00000116151	1.04167	3.42857	3.28	3.9	-1.50651	-1.37694	4.52758e-05	0.0453931
TPST1	ENSG00000169902	1.125	3.42857	3.28	5.1	-1.46998	-1.36479	2.63879e-05	0.0332401
CTC-550B14.7	ENSG00000267265	1.08333	3.42857	3.2	5.1	-1.46882	-1.37386	3.4429e-05	0.0388397
CTC-550B14.6	ENSG00000267149	1.08333	3.42857	3.2	5.1	-1.46882	-1.37386	3.4429e-05	0.0388397
RDH13	ENSG00000160439	1.08333	3.42857	3.2	5.1	-1.46882	-1.37386	3.4429e-05	0.0388397
ZNF614	ENSG00000142556	1.125	3.42857	3.16	7.1	-1.43913	-1.34444	9.96232e-06	0.0180727
SLC17A7	ENSG00000104888	1.16667	3.42857	2.32	4.75	-1.37517	-1.347	3.37508e-05	0.0383837
DEDD2	ENSG00000160570	1.20833	3.42857	2.88	4.2	-1.32655	-1.34105	1.36982e-05	0.022252
ZYX	ENSG00000159840	1.20833	3.42857	4.2	5.8	-1.32583	-1.34383	9.10523e-06	0.0170273
PPP5D1	ENSG00000230510	1.20833	3.42857	2.48	2.85	-1.30598	-1.36142	4.22241e-05	0.0436749
AC011551.3	ENSG00000268423	1.20833	3.42857	2.48	2.85	-1.30598	-1.36142	4.22241e-05	0.0436749
DMKN	ENSG00000161249	1.25	3.42857	3.84	4.1	-1.28273	-1.34413	2.95549e-05	0.0355733
ECE1	ENSG00000117298	1.25	3.42857	2.92	4.7	-1.28024	-1.34542	3.65703e-05	0.0402357
WISP1	ENSG00000104415	1.25	3.42857	2.92	3.85	-1.27266	-1.35084	5.02778e-05	0.0481356
B9D1	ENSG00000108641	1.29167	3.42857	4.8	4.65	-1.23958	-1.34763	2.38496e-05	0.0313149
LCN2	ENSG00000148346	1.33333	3.42857	3.6	3.9	-1.19842	-1.3382	5.24425e-05	0.049302
SIPA1L3	ENSG00000105738	1.33333	3.42857	2.84	3.5	-1.18951	-1.34392	5.08675e-05	0.0484459
AC004980.7	ENSG00000205485	1.375	3.42857	3.24	3.45	-1.15721	-1.32029	3.22812e-05	0.0375158
POMZP3	ENSG00000146707	1.375	3.42857	3.24	3.45	-1.15721	-1.32029	3.22812e-05	0.0375158
UPK3B	ENSG00000243566	1.375	3.42857	3.24	3.45	-1.15721	-1.32029	3.22812e-05	0.0375158
AC002511.1	ENSG00000205786	1.375	3.42857	1.84	3.35	-1.15596	-1.32091	4.98293e-05	0.0479194
NOC2L	ENSG00000188976	1.41667	3.42857	3.2	4.2	-1.1204	-1.29745	3.41725e-05	0.0386379
ZSCAN1	ENSG00000152467	0.333333	3.47619	1.8	3.55	-2.87979	-1.52307	1.29766e-06	0.00463263
VSTM2A	ENSG00000170419	0.333333	3.47619	4.84	16.3	-2.79279	-1.52397	3.38618e-05	0.038436
DOK6	ENSG00000206052	0.458333	3.47619	3.84	4.8	-2.48078	-1.48919	6.27621e-07	0.00274833
SNAP91	ENSG00000065609	0.541667	3.47619	2.68	4	-2.42291	-1.4622	8.52338e-06	0.0163223
AC003075.4	ENSG00000237773	0.583333	3.47619	3.52	5.6	-2.2794	-1.46972	4.23058e-06	0.0101893
AHR	ENSG00000106546	0.583333	3.47619	3.52	5.6	-2.2794	-1.46972	4.23058e-06	0.0101893
KIF5A	ENSG00000155980	0.625	3.47619	4.08	13.3	-2.20032	-1.41812	3.3866e-05	0.038436
NR0B1	ENSG00000169297	0.583333	3.47619	2.2	3.4	-2.19733	-1.47334	2.14377e-05	0.0293588
CTC-444N24.13	ENSG00000268678	0.708333	3.47619	3.32	5.2	-2.04649	-1.43807	1.27319e-07	0.000870301
ZNF304	ENSG00000131845	0.708333	3.47619	3.32	5.2	-2.04649	-1.43807	1.27319e-07	0.000870301
FGD1	ENSG00000102302	0.666667	3.47619	2.2	2.85	-2.04533	-1.45232	4.91139e-05	0.047514
FPR2	ENSG00000171049	0.666667	3.47619	2.24	10.25	-2.03057	-1.45257	5.31022e-05	0.0496122
FPR1	ENSG00000171051	0.666667	3.47619	2.24	10.25	-2.03057	-1.45257	5.31022e-05	0.0496122
RASAL3	ENSG00000105122	0.75	3.47619	2.76	4.05	-2.01538	-1.42607	1.25506e-05	0.0210286
MIR4435-1HG	ENSG00000172965	0.708333	3.47619	3.68	5.5	-2.01428	-1.43057	6.68851e-09	0.000103661
LRRC4	ENSG00000128594	0.75	3.47619	2.44	3.8	-1.97029	-1.39787	1.697e-08	0.00020026
SND1	ENSG00000197157	0.75	3.47619	2.44	3.8	-1.97029	-1.39787	1.697e-08	0.00020026
ZNF160	ENSG00000170949	0.75	3.47619	2.84	5.05	-1.95592	-1.43801	3.79377e-07	0.00191597
TSC22D4	ENSG00000166925	0.833333	3.47619	4	5.35	-1.85516	-1.39621	9.79643e-07	0.00378654
IL3RA	ENSG00000185291	0.875	3.47619	0.32	0.2	-1.81914	-1.37869	1.9867e-05	0.0281251
ZNF536	ENSG00000198597	0.875	3.47619	3.36	5.4	-1.76909	-1.39548	5.23092e-08	0.000455601
LINC00152	ENSG00000222041	0.833333	3.47619	4.76	5.2	-1.75055	-1.42874	7.66014e-06	0.0152196
BCOR	ENSG00000183337	0.916667	3.47619	2.96	3.45	-1.73166	-1.39883	5.01743e-05	0.0480919
TRPC6	ENSG00000137672	0.916667	3.47619	2.88	3.3	-1.70662	-1.39026	8.79005e-06	0.0166509
DHX15	ENSG00000109606	0.958333	3.47619	2.6	3.7	-1.69098	-1.37878	7.35345e-06	0.0147827
NXPH1	ENSG00000122584	0.958333	3.47619	4.96	5.35	-1.65663	-1.38878	3.21753e-07	0.00169848
TMEM39B	ENSG00000121775	0.916667	3.47619	3.04	4.35	-1.63571	-1.4264	4.19014e-05	0.0435087
TCFL5	ENSG00000101190	1	3.47619	4.68	4.6	-1.58678	-1.39155	5.3878e-06	0.0120582
AHRR	ENSG00000063438	1.04167	3.47619	4.2	3.75	-1.54514	-1.37078	1.21704e-05	0.0206051
AK2	ENSG00000004455	1.04167	3.47619	3.04	3.95	-1.52573	-1.38412	2.84795e-06	0.00783745
SLC25A24P2	ENSG00000238118	1.08333	3.47619	2.4	4.15	-1.49704	-1.356	1.95298e-05	0.0278445
RP11-131J3.1	ENSG00000224698	1.08333	3.47619	2.4	4.15	-1.49704	-1.356	1.95298e-05	0.0278445
NBPF6	ENSG00000186086	1.08333	3.47619	2.4	4.15	-1.49704	-1.356	1.95298e-05	0.0278445
HSPBP1	ENSG00000133265	1.125	3.47619	2.8	4.35	-1.43468	-1.36622	6.94129e-06	0.0142365
OGDH	ENSG00000105953	1.16667	3.47619	4.48	6.25	-1.39171	-1.36009	4.93159e-06	0.0113238
RP4-728D4.2	ENSG00000239636	1.16667	3.47619	3.28	4.75	-1.3801	-1.34868	1.80523e-05	0.026519
TNRC18	ENSG00000182095	1.16667	3.47619	4.28	5.1	-1.37618	-1.34495	2.55137e-05	0.0325713
MKL2	ENSG00000186260	1.20833	3.47619	5.48	4.05	-1.35151	-1.33049	2.89016e-06	0.00792354
PSPH	ENSG00000146733	1.20833	3.47619	2.96	3.85	-1.34456	-1.32984	9.45501e-06	0.0174758
XAB2	ENSG00000076924	1.33333	3.47619	4.04	3.85	-1.21766	-1.31578	4.87937e-05	0.0473651
RHPN2	ENSG00000131941	1.375	3.47619	2.56	2.45	-1.17678	-1.29204	4.6881e-05	0.0463108
DLGAP1	ENSG00000170579	0.208333	3.52381	4.12	3.9	-3.30195	-1.53123	2.8253e-08	0.000290528
CBLN1	ENSG00000102924	0.333333	3.52381	2.64	3.25	-2.89218	-1.50873	4.64298e-08	0.000418029
AC018755.1	ENSG00000167765	0.333333	3.52381	3.16	9.25	-2.87153	-1.5019	3.14307e-08	0.000315677
RASD1	ENSG00000108551	0.375	3.52381	4.16	3.25	-2.83829	-1.49269	4.26673e-09	7.54324e-05
NR0B1	ENSG00000169297	0.416667	3.52381	2.36	3.45	-2.60876	-1.4915	1.79563e-06	0.00576861
AGAP2	ENSG00000135439	0.458333	3.52381	3.44	21.6	-2.5966	-1.47587	1.6518e-05	0.0250994
GREB1L	ENSG00000141449	0.75	3.52381	3.32	3.4	-2.01217	-1.42262	2.1836e-05	0.0297134
HIF3A	ENSG00000124440	0.791667	3.52381	2.16	3.85	-1.86374	-1.42128	1.48105e-05	0.0233654
SOX17	ENSG00000164736	0.833333	3.52381	2.64	3.35	-1.82606	-1.41515	2.44065e-05	0.0317502
FAM156A	ENSG00000182646	0.875	3.52381	2.08	3.15	-1.77973	-1.38985	5.29022e-05	0.0495323
NACAD	ENSG00000136274	0.916667	3.52381	3.12	5.6	-1.73414	-1.38395	7.40482e-07	0.00309338
MAGI2	ENSG00000187391	0.916667	3.52381	4.36	5.5	-1.73076	-1.37569	6.28491e-07	0.00275047
NR2F2-AS1	ENSG00000247809	0.916667	3.52381	3.8	4.15	-1.70777	-1.39321	2.58811e-05	0.0328608
ECEL1P2	ENSG00000244280	0.916667	3.52381	3.16	4.3	-1.69909	-1.40057	2.35836e-05	0.0311557
OSBPL3	ENSG00000070882	0.958333	3.52381	4.16	5.2	-1.65777	-1.3888	1.8201e-06	0.00582358
HOXB7	ENSG00000260027	0.958333	3.52381	4.64	4.15	-1.62493	-1.3906	1.09515e-05	0.0192324
AC105342.1	ENSG00000234429	1	3.52381	5.64	5.1	-1.60864	-1.36672	1.32478e-05	0.0217311
RP5-934G17.6	ENSG00000224904	1.04167	3.52381	4	4.2	-1.5668	-1.35959	8.04563e-06	0.0157134
CCND1	ENSG00000110092	1.08333	3.52381	3.32	3.9	-1.51341	-1.35712	4.24186e-05	0.0437838
FCGRT	ENSG00000104870	1.08333	3.52381	2.4	3.65	-1.50808	-1.35364	2.19153e-07	0.00129352
PIK3C2B	ENSG00000133056	1.125	3.52381	4.12	8.4	-1.50644	-1.34097	5.82099e-06	0.012671
LAIR1	ENSG00000167613	1.08333	3.52381	3.16	5.15	-1.4906	-1.35449	1.7203e-05	0.0257742
LYPD5	ENSG00000159871	1.08333	3.52381	3	3.95	-1.47503	-1.35757	2.33642e-05	0.0309805
PTPRN2	ENSG00000155093	1.125	3.52381	4.72	5.45	-1.4587	-1.34119	2.53869e-05	0.0324764
EIF2B5	ENSG00000145191	1.125	3.52381	4.8	4.75	-1.45361	-1.35333	2.95857e-05	0.0355975
PSMD2	ENSG00000175166	1.125	3.52381	4.8	4.75	-1.45361	-1.35333	2.95857e-05	0.0355975
NUMBL	ENSG00000105245	1.125	3.52381	2.96	4.9	-1.44941	-1.36322	8.44856e-06	0.0162199
DTX2P1	ENSG00000186704	1.125	3.52381	4.4	6.25	-1.44292	-1.35056	1.05626e-05	0.0187695
DTX2P1-UPK3BP1-PMS2P11	ENSG00000265479	1.125	3.52381	4.4	6.25	-1.44292	-1.35056	1.05626e-05	0.0187695
UPK3B	ENSG00000243566	1.125	3.52381	4.4	6.25	-1.44292	-1.35056	1.05626e-05	0.0187695
RP5-979D14.1	ENSG00000229010	1.16667	3.52381	3.84	4.35	-1.39786	-1.3485	3.91576e-05	0.0419229
LUZP1	ENSG00000169641	1.16667	3.52381	3.84	4.35	-1.39786	-1.3485	3.91576e-05	0.0419229
DNM1P35	ENSG00000246877	1.16667	3.52381	4.52	5.35	-1.39694	-1.33422	2.27403e-05	0.0304626
CDH4	ENSG00000179242	1.20833	3.52381	5.52	5	-1.36796	-1.32866	4.10445e-05	0.0430642
COL28A1	ENSG00000215018	1.20833	3.52381	3.36	5.25	-1.34253	-1.34549	4.79082e-05	0.0468892
MECOM	ENSG00000085276	1.25	3.52381	3.96	3.75	-1.32442	-1.30233	7.11227e-06	0.0144497
AC019117.1	ENSG00000236318	1.375	3.52381	3.12	4.35	-1.19302	-1.30379	4.30764e-05	0.0441585
GNG12	ENSG00000172380	1.41667	3.52381	4.28	4.05	-1.1559	-1.28632	4.77621e-05	0.0467785
RP11-293B20.2	ENSG00000259882	1.41667	3.52381	8.44	9.5	-1.15153	-1.30142	4.03326e-05	0.0426674
PTPRS	ENSG00000105426	1.45833	3.52381	1.84	1.8	-1.12241	-1.28374	3.41843e-05	0.0386482
DLGAP1	ENSG00000170579	0.125	3.57143	3.2	3.45	-3.67505	-1.54443	1.59804e-08	0.0001916
VOPP1	ENSG00000154978	0.333333	3.57143	4.2	16.6	-2.75134	-1.54277	7.05374e-06	0.0143715
ARHGEF6	ENSG00000129675	0.375	3.57143	1.48	2.75	-2.69713	-1.49145	1.31361e-05	0.0216277
LANCL2	ENSG00000132434	0.333333	3.57143	2.68	12.6	-2.69314	-1.54182	2.24553e-05	0.0302201
FIP1L1	ENSG00000145216	0.416667	3.57143	4.12	10.55	-2.67725	-1.48208	1.80055e-05	0.0264667
LNX1	ENSG00000072201	0.416667	3.57143	4.12	10.55	-2.67725	-1.48208	1.80055e-05	0.0264667
VOPP1	ENSG00000154978	0.333333	3.57143	2.56	11.4	-2.65592	-1.55613	4.59668e-05	0.0458115
PPP2R1A	ENSG00000105568	0.5	3.57143	2.88	9.5	-2.41601	-1.46523	2.67074e-05	0.0334678
SMS	ENSG00000102172	0.583333	3.57143	2.08	2.7	-2.2093	-1.44248	1.79737e-05	0.0264418
TRPC6	ENSG00000137672	0.791667	3.57143	4.28	4.1	-1.92289	-1.41181	7.46427e-06	0.0149304
PTPRN2	ENSG00000155093	0.791667	3.57143	3.6	4.8	-1.91831	-1.40703	3.19034e-08	0.00031885
HAND2-AS1	ENSG00000237125	0.916667	3.57143	3.6	3.35	-1.73731	-1.37793	1.33369e-05	0.0218345
TSC22D4	ENSG00000166925	0.958333	3.57143	4.24	5.75	-1.73219	-1.3545	3.50713e-06	0.00900413
LAIR1	ENSG00000167613	0.916667	3.57143	3.64	5.1	-1.72042	-1.37674	4.73701e-06	0.0110013
TMCC2	ENSG00000133069	0.916667	3.57143	3.68	4.7	-1.7003	-1.38134	2.62476e-05	0.0331337
TIAM2	ENSG00000146426	0.916667	3.57143	3.36	4.6	-1.67914	-1.39554	3.49179e-05	0.0391258
AC111200.1	ENSG00000229615	1	3.57143	4.16	4.55	-1.64238	-1.37132	2.42044e-05	0.0315884
FOLR3	ENSG00000110203	1.08333	3.57143	4.16	5.05	-1.63985	-1.33609	1.55329e-06	0.00522973
TMEM184A	ENSG00000164855	1.04167	3.57143	4.12	5.45	-1.62796	-1.34847	5.62975e-06	0.012395
ADCK4	ENSG00000123815	1	3.57143	2.4	4.85	-1.6127	-1.37162	1.24877e-05	0.0209714
ALK	ENSG00000171094	1	3.57143	5	4.2	-1.59431	-1.38273	2.18941e-06	0.00659844
PKN1	ENSG00000123143	1.04167	3.57143	3.76	4.9	-1.57985	-1.35319	3.71215e-05	0.0406107
TYW1B	ENSG00000254184	1.04167	3.57143	3.4	5.9	-1.5766	-1.36158	3.47915e-07	0.00180578
MEGF8	ENSG00000105429	1.04167	3.57143	3.16	3.85	-1.57146	-1.36893	2.06108e-05	0.0287408
MAFB	ENSG00000204103	1.08333	3.57143	3.56	4.8	-1.53905	-1.35091	1.83792e-05	0.0267929
PRX	ENSG00000105227	1.16667	3.57143	3.28	4.45	-1.49055	-1.31982	7.70045e-06	0.0152807
HOXB9	ENSG00000170689	1.08333	3.57143	4.68	4.35	-1.47645	-1.36456	3.8384e-05	0.041469
HOXB7	ENSG00000260027	1.08333	3.57143	4.68	4.35	-1.47645	-1.36456	3.8384e-05	0.041469
FSTL4	ENSG00000053108	1.125	3.57143	3.72	4.3	-1.45406	-1.3424	1.7123e-05	0.0256827
HIVEP3	ENSG00000127124	1.16667	3.57143	4.68	6.1	-1.4376	-1.34201	4.07974e-05	0.0428976
RP11-396K3.1	ENSG00000233369	1.16667	3.57143	2.76	3.8	-1.42556	-1.30767	4.4062e-06	0.0104758
ZNF536	ENSG00000198597	1.16667	3.57143	3.96	4.85	-1.42195	-1.33508	3.78683e-05	0.0411054
ABCC1	ENSG00000103222	1.16667	3.57143	4.08	4.6	-1.4132	-1.34342	4.68645e-05	0.0463009
ZNF528	ENSG00000167555	1.20833	3.57143	2.04	3.7	-1.39517	-1.33807	5.12248e-06	0.0116208
EPHB2	ENSG00000133216	1.25	3.57143	3.84	5.2	-1.33987	-1.32392	3.61935e-05	0.0399859
GLIS1	ENSG00000174332	1.25	3.57143	4.32	5.3	-1.33398	-1.30929	2.80317e-05	0.0344628
SAMD10	ENSG00000130590	1.25	3.57143	3.32	5.25	-1.32747	-1.31295	4.69777e-05	0.0463517
ZNF512B	ENSG00000196700	1.25	3.57143	3.32	5.25	-1.32747	-1.31295	4.69777e-05	0.0463517
STAG3L3	ENSG00000174353	1.375	3.57143	2.56	2.8	-1.21312	-1.30045	2.51069e-05	0.0323128
HIP1	ENSG00000127946	1.5	3.57143	3.52	4.85	-1.09905	-1.27485	1.32138e-05	0.0217035
RASD1	ENSG00000108551	0.333333	3.61905	4.4	3.8	-2.98879	-1.48	2.59461e-09	5.25261e-05
FGF13	ENSG00000129682	0.333333	3.61905	1.72	3.2	-2.83966	-1.50245	2.76475e-05	0.034198
RP11-236P24.3	ENSG00000234019	0.583333	3.61905	2.32	3.95	-2.283	-1.44664	1.97679e-05	0.0280518
LINC01155	ENSG00000232593	0.583333	3.61905	2.32	3.95	-2.283	-1.44664	1.97679e-05	0.0280518
RANBP17	ENSG00000204764	0.666667	3.61905	2.72	3.5	-2.15758	-1.41491	3.49754e-06	0.00898792
RP5-965K10.3	ENSG00000226401	0.666667	3.61905	3.16	7.1	-2.12589	-1.42212	1.29795e-05	0.0214943
PRKG2	ENSG00000138669	0.708333	3.61905	2.96	3.5	-2.0913	-1.41962	1.29269e-06	0.00462126
TSFM	ENSG00000123297	0.75	3.61905	3.4	14.2	-2.06957	-1.38174	2.01937e-05	0.0283983
GUSBP10	ENSG00000224723	0.791667	3.61905	3.8	7.75	-1.88814	-1.41234	5.05996e-05	0.0483271
GRB10	ENSG00000106070	0.875	3.61905	5.92	7.2	-1.72071	-1.40781	3.61624e-05	0.03998
DLG3	ENSG00000082458	0.958333	3.61905	2.44	2.5	-1.71462	-1.36266	2.37662e-05	0.0312531
AHDC1	ENSG00000126705	0.958333	3.61905	3.56	5.05	-1.70003	-1.3588	8.41775e-06	0.0161957
CUX1	ENSG00000257923	1	3.61905	3.96	3.9	-1.6681	-1.35302	1.99308e-06	0.00619418
CAMK2B	ENSG00000058404	0.958333	3.61905	4.48	7.45	-1.66706	-1.38216	6.92495e-06	0.0142193
ONECUT3	ENSG00000205922	1	3.61905	3.4	3.1	-1.66527	-1.36946	5.79063e-06	0.0126281
TMEM178B	ENSG00000261115	0.958333	3.61905	4.56	6.6	-1.61097	-1.39137	4.8979e-05	0.047481
AGMO	ENSG00000187546	1.04167	3.61905	2.52	3.45	-1.58672	-1.33639	5.88052e-06	0.0127615
ATP1A3	ENSG00000105409	1.08333	3.61905	3	4.55	-1.53232	-1.34503	1.28678e-06	0.00460361
FAM71E2	ENSG00000180043	1.04167	3.61905	2.92	4.5	-1.53033	-1.34811	5.09676e-05	0.048506
SH2D3A	ENSG00000125731	1.08333	3.61905	2.6	3.6	-1.50693	-1.33646	4.96037e-05	0.0478018
HOXB3	ENSG00000120093	1.16667	3.61905	2.8	2.65	-1.50473	-1.31673	3.15416e-05	0.0369489
HOXB-AS3	ENSG00000233101	1.16667	3.61905	2.8	2.65	-1.50473	-1.31673	3.15416e-05	0.0369489
RP11-470E16.1	ENSG00000224609	1.125	3.61905	3.56	4.3	-1.49297	-1.31563	1.91345e-05	0.0275313
HUS1	ENSG00000136273	1.125	3.61905	2.4	4.6	-1.48873	-1.35253	1.42717e-06	0.00493948
PKD1L1	ENSG00000158683	1.125	3.61905	2.4	4.6	-1.48873	-1.35253	1.42717e-06	0.00493948
TTYH1	ENSG00000167614	1.16667	3.61905	2.84	4.55	-1.46212	-1.33574	2.80266e-05	0.0344624
BMPER	ENSG00000164619	1.20833	3.61905	1.44	2.7	-1.44752	-1.309	4.2383e-05	0.0437661
POLR1C	ENSG00000171453	1.16667	3.61905	4.04	4.6	-1.44395	-1.33572	3.62579e-05	0.0400197
WDR62	ENSG00000075702	1.16667	3.61905	4	4.45	-1.43824	-1.33711	3.89225e-05	0.0417729
RAPGEF5	ENSG00000136237	1.16667	3.61905	4.04	5.8	-1.41676	-1.3327	2.34644e-05	0.0310699
KCNQ1	ENSG00000053918	1.20833	3.61905	4.04	3.9	-1.41503	-1.3229	1.27185e-05	0.0212498
PODXL	ENSG00000128567	1.20833	3.61905	4.4	5.65	-1.39946	-1.3244	3.4805e-05	0.0390582
PROM2	ENSG00000155066	1.25	3.61905	4.92	4	-1.36885	-1.3286	1.16581e-05	0.0200011
INPP5A	ENSG00000068383	1.25	3.61905	4.48	3.55	-1.35114	-1.31479	3.93217e-05	0.0420385
CAMKK2	ENSG00000110931	1.29167	3.61905	3.88	3.75	-1.32548	-1.30063	3.46451e-05	0.0389743
AC004901.1	ENSG00000232072	1.29167	3.61905	4.32	5.9	-1.29813	-1.31575	2.279e-05	0.0305005
AC004870.3	ENSG00000229192	1.29167	3.61905	4.32	5.9	-1.29813	-1.31575	2.279e-05	0.0305005
AFF4	ENSG00000072364	1.33333	3.61905	3.44	4.15	-1.28464	-1.2945	3.24283e-05	0.0376283
PLEKHA6	ENSG00000143850	1.33333	3.61905	4	4.8	-1.27535	-1.29784	1.30516e-05	0.0215556
CLUHP3	ENSG00000131797	1.33333	3.61905	5.48	5.2	-1.2722	-1.30476	1.12574e-05	0.0195703
ZNF566	ENSG00000186017	1.33333	3.61905	2.24	2.35	-1.27048	-1.28846	2.31189e-05	0.0307833
CDCA7L	ENSG00000164649	1.33333	3.61905	2.88	3.45	-1.26743	-1.29595	3.29483e-05	0.0379195
PMS2P5	ENSG00000123965	1.375	3.61905	2.28	3.75	-1.23362	-1.25116	4.22265e-05	0.0436749
CAPZB	ENSG00000077549	1.41667	3.61905	3.72	4.65	-1.19065	-1.28252	2.76478e-05	0.034198
ENPP4	ENSG00000001561	1.45833	3.61905	3.76	3.85	-1.15379	-1.26984	4.2935e-05	0.0440612
COX6B1	ENSG00000126267	1.45833	3.61905	2.6	3.8	-1.1511	-1.2737	4.92115e-05	0.0475768
AC006115.3	ENSG00000269793	1.5	3.61905	2.56	2.8	-1.11676	-1.25332	2.86876e-05	0.034973
BEST3	ENSG00000127325	0.333333	3.66667	4.56	12.55	-2.88496	-1.50192	5.90858e-06	0.0128051
2014-09-01	ENSG00000154997	0.416667	3.66667	4.32	9.35	-2.67136	-1.4678	2.02144e-06	0.00624997
DLGAP1	ENSG00000170579	0.416667	3.66667	3.2	3.5	-2.66488	-1.47391	1.48876e-06	0.00508391
TPBG	ENSG00000146242	0.5	3.66667	3.24	3.9	-2.46763	-1.4443	1.01335e-07	0.000749186
CBLN1	ENSG00000102924	0.541667	3.66667	3.04	4.6	-2.40662	-1.43313	5.16659e-07	0.00239355
HOXA9	ENSG00000078399	0.583333	3.66667	3.88	5	-2.32779	-1.45085	3.29342e-05	0.0379186
RP1-170O19.20	ENSG00000257184	0.583333	3.66667	3.88	5	-2.32779	-1.45085	3.29342e-05	0.0379186
HDAC6	ENSG00000094631	0.666667	3.66667	2.52	2.8	-2.15058	-1.42986	3.33755e-05	0.0381642
RP13-492C18.2	ENSG00000237268	0.708333	3.66667	3.64	6.75	-2.03452	-1.4096	1.01897e-05	0.0183381
NPTX2	ENSG00000106236	0.791667	3.66667	3.8	4.7	-1.95279	-1.4022	2.33648e-06	0.00689167
AC011516.2	ENSG00000268038	0.875	3.66667	2.32	4.1	-1.88155	-1.38104	2.58657e-05	0.0328526
HOXA9	ENSG00000078399	0.916667	3.66667	4.16	6	-1.80963	-1.36276	2.33735e-05	0.0309899
RP1-170O19.20	ENSG00000257184	0.916667	3.66667	4.16	6	-1.80963	-1.36276	2.33735e-05	0.0309899
FBXL18	ENSG00000155034	1	3.66667	3.76	6.05	-1.69502	-1.34673	3.90344e-05	0.0418363
ESYT2	ENSG00000117868	1	3.66667	3.4	4.1	-1.66508	-1.36369	1.42721e-05	0.0228812
SIPA1L3	ENSG00000105738	1	3.66667	2.6	3.5	-1.65749	-1.34563	1.46946e-05	0.0232651
BCOR	ENSG00000183337	1.04167	3.66667	2	1.95	-1.62961	-1.32946	1.61155e-05	0.0246795
ECEL1P2	ENSG00000244280	1.04167	3.66667	3.08	3.95	-1.6018	-1.34923	2.51591e-05	0.0323551
SYMPK	ENSG00000125755	1.125	3.66667	3.64	4.8	-1.56388	-1.33173	2.61732e-05	0.0330705
RACGAP1	ENSG00000161800	1.125	3.66667	3.92	3.15	-1.48073	-1.31803	8.5673e-06	0.0163676
NTN5	ENSG00000142233	1.16667	3.66667	2.68	4.05	-1.46243	-1.32234	2.496e-05	0.0322196
SEC1P	ENSG00000232871	1.16667	3.66667	2.68	4.05	-1.46243	-1.32234	2.496e-05	0.0322196
TNRC18P3	ENSG00000189166	1.20833	3.66667	2.2	4.05	-1.42415	-1.30232	4.24377e-05	0.0437972
IQSEC1	ENSG00000144711	1.20833	3.66667	5.84	4.75	-1.3885	-1.31235	4.79365e-05	0.0468892
MAP3K6	ENSG00000142733	1.25	3.66667	3.48	4.3	-1.37576	-1.30356	3.652e-06	0.00923168
TNRC18	ENSG00000182095	1.25	3.66667	4.28	4.9	-1.37292	-1.2988	2.14044e-05	0.0293271
RP4-800G7.2	ENSG00000244560	1.25	3.66667	4.68	6.95	-1.3688	-1.30621	1.58825e-05	0.0244601
ZNF783	ENSG00000204946	1.25	3.66667	4.68	6.95	-1.3688	-1.30621	1.58825e-05	0.0244601
ISOC2	ENSG00000063241	1.25	3.66667	3.04	3.85	-1.35958	-1.30832	2.02788e-05	0.0284534
AFF4	ENSG00000072364	1.29167	3.66667	3.32	3.45	-1.35056	-1.29093	2.30838e-05	0.0307646
CTD-2619J13.9	ENSG00000268049	1.33333	3.66667	3.4	3.8	-1.29111	-1.28305	7.64959e-06	0.0152144
CTD-2619J13.8	ENSG00000268230	1.33333	3.66667	3.4	3.8	-1.29111	-1.28305	7.64959e-06	0.0152144
ZNF497	ENSG00000174586	1.33333	3.66667	3.4	3.8	-1.29111	-1.28305	7.64959e-06	0.0152144
GALNT16	ENSG00000100626	1.33333	3.66667	4.24	4.35	-1.28265	-1.2722	3.4732e-05	0.0390071
GPAA1	ENSG00000197858	1.41667	3.66667	4.08	4.5	-1.26422	-1.26258	2.622e-05	0.0331106
EDN2	ENSG00000127129	1.375	3.66667	4.32	5.7	-1.24978	-1.27234	2.58692e-05	0.0328542
BCL11A	ENSG00000119866	1.41667	3.66667	4.36	4.25	-1.20938	-1.2703	4.58902e-05	0.0457672
C1orf194	ENSG00000179902	1.5	3.66667	2.32	2.45	-1.13991	-1.2449	5.21187e-05	0.0491317
RP11-745C15.2	ENSG00000234707	0.333333	3.71429	4.36	24.2	-2.83607	-1.49824	1.87083e-05	0.0271132
2009-03-01	ENSG00000139266	0.5	3.71429	3.88	18.35	-2.63392	-1.40658	1.29107e-06	0.00461662
AC018755.1	ENSG00000167765	0.458333	3.71429	3.44	8.6	-2.57859	-1.44681	4.00423e-07	0.00200096
EGFR	ENSG00000146648	0.5	3.71429	2.24	20.2	-2.50304	-1.439	4.35684e-06	0.0103939
TPBG	ENSG00000146242	0.5	3.71429	2.68	3.15	-2.49862	-1.43517	1.35498e-07	0.000911764
PDE1C	ENSG00000154678	0.625	3.71429	3.88	5	-2.23369	-1.40809	1.20274e-05	0.0204384
GLRA1	ENSG00000145888	0.75	3.71429	2.92	2.95	-2.10773	-1.37023	5.01974e-07	0.00234613
ZIC1	ENSG00000152977	0.75	3.71429	3.12	4.45	-2.02802	-1.39756	3.95339e-05	0.042172
PORCN	ENSG00000102312	0.791667	3.71429	1.72	2.55	-1.96854	-1.39279	1.14133e-05	0.0197558
RP11-483I13.2	ENSG00000238122	0.833333	3.71429	3.32	3.4	-1.91419	-1.37272	6.04877e-06	0.0129763
SLC25A24P1	ENSG00000241361	0.833333	3.71429	3.32	3.4	-1.91419	-1.37272	6.04877e-06	0.0129763
FAM153C	ENSG00000204677	0.916667	3.71429	3.24	4.65	-1.83769	-1.37003	7.04855e-06	0.0143674
PTPRN2	ENSG00000155093	0.875	3.71429	3.84	4.7	-1.8307	-1.37769	1.15071e-07	0.000814593
AC017002.2	ENSG00000224959	0.916667	3.71429	3.84	3.75	-1.78495	-1.36773	3.79127e-08	0.000358515
AC017002.1	ENSG00000240350	0.916667	3.71429	3.84	3.75	-1.78495	-1.36773	3.79127e-08	0.000358515
MIR4435-1HG	ENSG00000172965	0.916667	3.71429	3.84	3.75	-1.78495	-1.36773	3.79127e-08	0.000358515
MARK4	ENSG00000007047	0.958333	3.71429	0.92	2.3	-1.77293	-1.35639	3.92226e-05	0.0419736
CUX1	ENSG00000257923	1	3.71429	3.96	3.95	-1.74851	-1.34312	6.6733e-06	0.0138646
ZNF420	ENSG00000197050	0.958333	3.71429	4.68	5.9	-1.68494	-1.37779	2.77139e-06	0.00769895
ZNF155	ENSG00000204920	1	3.71429	4.12	4.8	-1.67621	-1.35302	1.47419e-06	0.00504699
SLC45A2	ENSG00000164175	0.958333	3.71429	4.48	5.1	-1.67464	-1.35018	2.60254e-05	0.0329805
HOTTIP	ENSG00000243766	1.04167	3.71429	3.28	4.75	-1.63195	-1.32885	2.95753e-07	0.0015992
ABCA7	ENSG00000064687	1.04167	3.71429	4.24	5.8	-1.58706	-1.33689	1.46885e-05	0.0232581
SDK1	ENSG00000146555	1.20833	3.71429	11	15.75	-1.51387	-1.25679	2.95112e-05	0.0355651
CYC1	ENSG00000179091	1.20833	3.71429	3.72	4.65	-1.48582	-1.30653	2.53116e-05	0.0324413
CYP4A11	ENSG00000187048	1.20833	3.71429	3.96	4.6	-1.43586	-1.32037	2.05033e-05	0.0286587
HAUS5	ENSG00000249115	1.25	3.71429	2.76	5	-1.41368	-1.28682	9.56863e-06	0.0176032
ABR	ENSG00000159842	1.25	3.71429	4.04	4.05	-1.41154	-1.27338	2.16155e-05	0.0295114
SKI	ENSG00000157933	1.25	3.71429	3.28	4.55	-1.38283	-1.28593	3.16044e-05	0.0370042
ADCY1	ENSG00000164742	1.25	3.71429	5.08	5.9	-1.3729	-1.28645	2.24582e-05	0.0302201
GTF2IRD1P1	ENSG00000230583	1.29167	3.71429	3.8	6.4	-1.34644	-1.28458	4.97509e-06	0.0113724
AC002511.1	ENSG00000205786	1.29167	3.71429	1.96	3.35	-1.34562	-1.29582	3.35096e-06	0.00872622
MAD1L1	ENSG00000002822	1.33333	3.71429	4.44	6.25	-1.31624	-1.27141	6.76996e-06	0.0140107
HTRA3	ENSG00000170801	1.33333	3.71429	3.8	4.45	-1.29641	-1.28257	2.32641e-05	0.0309033
ALDH16A1	ENSG00000161618	1.33333	3.71429	2.32	3.7	-1.29032	-1.29058	3.99525e-05	0.042404
SAMD4B	ENSG00000179134	1.41667	3.71429	2.64	3.65	-1.26922	-1.25243	4.26675e-05	0.0439324
EPHA10	ENSG00000183317	1.375	3.71429	4.32	4.5	-1.25913	-1.29591	3.53835e-05	0.0394585
CAMK2B	ENSG00000058404	1.5	3.71429	4.36	6.3	-1.15845	-1.2493	5.06712e-05	0.0483541
SMAD3	ENSG00000166949	1.5	3.71429	3.92	3.75	-1.15259	-1.25128	1.23107e-05	0.0207734
LINC01140	ENSG00000267272	1.5	3.71429	4.24	4.85	-1.15255	-1.25496	2.54513e-05	0.0325269
RP5-1052I5.2	ENSG00000267561	1.5	3.71429	4.24	4.85	-1.15255	-1.25496	2.54513e-05	0.0325269
DPP10	ENSG00000175497	0.166667	3.7619	3.44	3.35	-3.63996	-1.48305	5.36324e-09	8.89608e-05
FIP1L1	ENSG00000145216	0.208333	3.7619	3.72	12.5	-3.33307	-1.51064	1.47998e-05	0.0233589
OS9	ENSG00000135506	0.416667	3.7619	4.08	20.35	-2.85202	-1.41133	1.88397e-06	0.00596488
RP11-571M6.7	ENSG00000257342	0.416667	3.7619	4.08	20.35	-2.85202	-1.41133	1.88397e-06	0.00596488
TSPAN31	ENSG00000135452	0.5	3.7619	4.32	22.2	-2.75873	-1.38908	4.45322e-06	0.0105409
SLITRK4	ENSG00000179542	0.583333	3.7619	1.76	2.85	-2.35009	-1.41913	1.05468e-06	0.00399415
RP4-665J23.1	ENSG00000233593	0.625	3.7619	3.2	4.45	-2.25813	-1.42884	1.90351e-08	0.000219277
YBX3P1	ENSG00000261614	0.708333	3.7619	2.28	3.35	-2.14025	-1.40384	5.33414e-05	0.0497375
MIPOL1	ENSG00000151338	0.75	3.7619	3.28	4.1	-2.03469	-1.39446	1.1303e-05	0.0196269
NSDHL	ENSG00000147383	0.875	3.7619	2.48	3.25	-1.87021	-1.36643	3.01688e-05	0.0360318
PORCN	ENSG00000102312	0.875	3.7619	2.12	2.15	-1.86454	-1.357	3.44913e-07	0.00179216
SERTAD1	ENSG00000197019	0.875	3.7619	3.4	4.95	-1.85973	-1.36164	2.54942e-05	0.0325534
CCNJP1	ENSG00000227491	0.833333	3.7619	4.56	5.35	-1.85526	-1.37076	2.17526e-06	0.0065706
RP13-492C18.2	ENSG00000237268	0.875	3.7619	3.04	6.1	-1.85008	-1.35304	4.15536e-07	0.00204985
SIGLEC5	ENSG00000105501	0.958333	3.7619	2.64	6.7	-1.79768	-1.33232	8.87594e-06	0.0167583
SIGLEC5	ENSG00000268500	0.958333	3.7619	2.64	6.7	-1.79768	-1.33232	8.87594e-06	0.0167583
EPB41L3	ENSG00000082397	0.958333	3.7619	3.12	3.1	-1.79363	-1.33835	2.19923e-05	0.0298313
NR2F2-AS1	ENSG00000247809	0.916667	3.7619	4.24	4.4	-1.777	-1.35647	2.40252e-05	0.0314497
MEPCE	ENSG00000146834	0.958333	3.7619	2.32	4.2	-1.75883	-1.32402	2.87661e-08	0.000294527
SPTBN4	ENSG00000160460	0.958333	3.7619	3.16	5	-1.7572	-1.32361	2.05768e-08	0.000232231
PVT1	ENSG00000249859	1	3.7619	5.2	5.65	-1.72112	-1.33055	3.34775e-07	0.00174906
RPS9	ENSG00000170889	1	3.7619	3.56	6.75	-1.70514	-1.34694	8.43995e-06	0.0162119
LILRB3	ENSG00000204577	1	3.7619	3.56	6.75	-1.70514	-1.34694	8.43995e-06	0.0162119
LILRA6	ENSG00000244482	1	3.7619	3.56	6.75	-1.70514	-1.34694	8.43995e-06	0.0162119
ABCB1	ENSG00000085563	1	3.7619	3.96	6.15	-1.68797	-1.35149	2.44607e-05	0.0317902
RBCK1	ENSG00000125826	1.04167	3.7619	5.24	3.05	-1.59169	-1.34046	3.52396e-05	0.0393412
FZD1	ENSG00000157240	1.125	3.7619	4.8	7.05	-1.53347	-1.31158	1.1377e-05	0.0197104
HECW1	ENSG00000002746	1.16667	3.7619	4.72	5.4	-1.47684	-1.3182	1.64833e-05	0.0250813
ACTR3B	ENSG00000133627	1.16667	3.7619	4.28	5.6	-1.47591	-1.29476	1.90094e-05	0.0274017
PRDM16	ENSG00000142611	1.16667	3.7619	3.8	4.8	-1.46994	-1.31444	2.21088e-05	0.0299265
GUSB	ENSG00000169919	1.20833	3.7619	3.04	4.15	-1.46355	-1.30785	1.78259e-05	0.0263005
RP13-492C18.2	ENSG00000237268	1.20833	3.7619	2.48	4.5	-1.45569	-1.28999	6.53813e-06	0.0136801
SDK1	ENSG00000146555	1.29167	3.7619	4.4	5.1	-1.37072	-1.30484	4.54815e-05	0.0455031
NEAT1	ENSG00000245532	1.33333	3.7619	3.96	3.95	-1.32432	-1.27361	3.78659e-05	0.0411054
EYA2	ENSG00000064655	1.33333	3.7619	4	5	-1.30981	-1.2792	5.2573e-05	0.0493801
PRAMEF13	ENSG00000204495	1.375	3.7619	3.4	3.2	-1.29287	-1.25179	3.07167e-05	0.0364512
LTBP2	ENSG00000119681	1.375	3.7619	4.6	4.4	-1.2795	-1.27474	1.06285e-05	0.0188442
RP11-529E10.7	ENSG00000270090	1.41667	3.7619	4.28	4.65	-1.24555	-1.25903	2.88057e-05	0.0350227
TULP4	ENSG00000130338	1.5	3.7619	2.8	2.95	-1.18578	-1.23206	2.97409e-05	0.0357095
ARHGEF10L	ENSG00000074964	1.5	3.7619	4.72	5.5	-1.16697	-1.24372	4.40339e-05	0.0446544
AC002116.7	ENSG00000267698	1.5	3.7619	3.12	5.35	-1.16207	-1.26027	3.61765e-05	0.03998
CLIP3	ENSG00000105270	1.5	3.7619	3.12	5.35	-1.16207	-1.26027	3.61765e-05	0.03998
GTF2I	ENSG00000077809	1.54167	3.7619	2	3	-1.13351	-1.23584	3.27692e-05	0.0378235
RP11-745C15.2	ENSG00000234707	0.291667	3.80952	3.56	21.25	-2.94428	-1.50978	1.41092e-06	0.00489635
PRAF2	ENSG00000243279	0.458333	3.80952	2.48	2.9	-2.58971	-1.42468	1.66433e-07	0.00106644
AF196779.12	ENSG00000250232	0.458333	3.80952	2.48	2.9	-2.58971	-1.42468	1.66433e-07	0.00106644
WDR45	ENSG00000196998	0.458333	3.80952	2.48	2.9	-2.58971	-1.42468	1.66433e-07	0.00106644
OS9	ENSG00000135506	0.541667	3.80952	4.36	22.3	-2.51287	-1.38338	1.29862e-05	0.0214983
RP11-571M6.7	ENSG00000257342	0.541667	3.80952	4.36	22.3	-2.51287	-1.38338	1.29862e-05	0.0214983
LANCL2	ENSG00000132434	0.416667	3.80952	2.96	13.1	-2.51265	-1.48724	1.414e-05	0.0227207
SYT10	ENSG00000110975	0.541667	3.80952	3.64	3.45	-2.4422	-1.43325	2.81933e-05	0.0345717
HOXA3	ENSG00000105997	0.583333	3.80952	3.08	4.35	-2.36381	-1.41282	2.50119e-06	0.00720573
HOXA-AS2	ENSG00000253552	0.583333	3.80952	3.08	4.35	-2.36381	-1.41282	2.50119e-06	0.00720573
ARHGAP9	ENSG00000123329	0.833333	3.80952	3.16	7.85	-1.9352	-1.35198	4.29855e-05	0.0440928
MARS	ENSG00000166986	0.833333	3.80952	3.16	7.85	-1.9352	-1.35198	4.29855e-05	0.0440928
RP13-492C18.2	ENSG00000237268	0.833333	3.80952	3.56	7	-1.90495	-1.35482	4.83278e-06	0.0111582
MIR219-2	ENSG00000207955	0.875	3.80952	3.2	3.75	-1.87075	-1.34463	4.62341e-05	0.0459276
IL3RA	ENSG00000185291	0.958333	3.80952	0.32	0.3	-1.86408	-1.329	1.5955e-05	0.0245267
TRPC6	ENSG00000137672	0.875	3.80952	3.64	3.85	-1.85811	-1.3568	4.08029e-06	0.00994294
EIF2B5	ENSG00000145191	0.833333	3.80952	3.6	4.4	-1.85196	-1.35538	2.24041e-05	0.0301912
RP11-433C9.2	ENSG00000224153	0.833333	3.80952	3.6	4.4	-1.85196	-1.35538	2.24041e-05	0.0301912
SLITRK4	ENSG00000179542	0.958333	3.80952	2.68	3.8	-1.7477	-1.33599	2.39761e-05	0.0313999
MIR4435-1HG	ENSG00000172965	1.04167	3.80952	4.2	4.55	-1.65984	-1.31516	9.22388e-08	0.000699468
CUX1	ENSG00000257923	1.04167	3.80952	4.48	5	-1.6495	-1.33049	6.96228e-07	0.00295778
HEATR2	ENSG00000164818	1.08333	3.80952	3.28	6.65	-1.58623	-1.32685	5.23455e-06	0.0118062
BARHL2	ENSG00000143032	1.125	3.80952	2.48	3.4	-1.55708	-1.30955	3.37347e-05	0.0383746
CPA1	ENSG00000091704	1.125	3.80952	5.68	6.35	-1.55682	-1.31483	1.00032e-06	0.00384351
GTF2IRD1	ENSG00000006704	1.16667	3.80952	3.4	5.85	-1.53225	-1.29913	2.86128e-05	0.0349139
POLE	ENSG00000177084	1.16667	3.80952	5.32	4.55	-1.52531	-1.28491	3.63844e-06	0.00920986
ABHD11	ENSG00000106077	1.125	3.80952	3.72	4.9	-1.51336	-1.30768	1.78101e-05	0.0262887
AC005779.1	ENSG00000225157	1.125	3.80952	2.56	4.05	-1.51252	-1.31935	7.76947e-06	0.0153681
AC005779.2	ENSG00000267545	1.125	3.80952	2.56	4.05	-1.51252	-1.31935	7.76947e-06	0.0153681
MARK4	ENSG00000007047	1.125	3.80952	2.56	4.05	-1.51252	-1.31935	7.76947e-06	0.0153681
IGSF21	ENSG00000117154	1.16667	3.80952	4.36	5.25	-1.49243	-1.29432	1.02406e-05	0.0183894
HOXD12	ENSG00000170178	1.20833	3.80952	4.8	5.55	-1.48179	-1.29243	5.14747e-06	0.0116559
ARHGAP33	ENSG00000004777	1.16667	3.80952	3.56	5.4	-1.48096	-1.30252	3.11038e-05	0.0367006
FAM193B	ENSG00000146067	1.25	3.80952	3.84	4.45	-1.46922	-1.26305	5.01713e-05	0.0480919
CTU1	ENSG00000142544	1.25	3.80952	2.48	5.95	-1.46371	-1.28989	3.20516e-05	0.037319
RP1-71H24.1	ENSG00000257452	1.16667	3.80952	4.8	4.7	-1.45762	-1.31649	2.92711e-05	0.0353808
OAS3	ENSG00000111331	1.16667	3.80952	4.8	4.7	-1.45762	-1.31649	2.92711e-05	0.0353808
FAM71E2	ENSG00000180043	1.25	3.80952	2.76	4.45	-1.45566	-1.29752	1.93807e-05	0.0277236
SZT2	ENSG00000198198	1.25	3.80952	4	4.4	-1.41192	-1.27986	1.05298e-05	0.0187392
ADCY1	ENSG00000164742	1.25	3.80952	5.04	5.85	-1.40129	-1.27548	1.85185e-05	0.0269286
SLC2A5	ENSG00000142583	1.29167	3.80952	2.92	3.9	-1.39926	-1.26629	3.74047e-05	0.040803
SEC1P	ENSG00000232871	1.25	3.80952	2.84	3.6	-1.39533	-1.30052	1.22729e-05	0.0207391
MIR4435-1HG	ENSG00000172965	1.29167	3.80952	4.28	5.2	-1.37978	-1.26832	3.18085e-06	0.00843471
MAGI2	ENSG00000187391	1.33333	3.80952	4.48	6.25	-1.37473	-1.2707	4.57259e-05	0.0456802
AKT1S1	ENSG00000204673	1.33333	3.80952	3.72	5.45	-1.36733	-1.26018	2.49273e-05	0.0321894
ARID3A	ENSG00000116017	1.33333	3.80952	3.6	3.55	-1.36141	-1.26918	1.15702e-05	0.0199013
C1orf141	ENSG00000203963	1.33333	3.80952	3.4	3.8	-1.34455	-1.26068	4.51453e-05	0.0453069
TRPM1	ENSG00000134160	1.41667	3.80952	4.44	4.7	-1.3132	-1.2579	1.09721e-05	0.0192542
RP11-348B17.1	ENSG00000259720	1.41667	3.80952	4.44	4.7	-1.3132	-1.2579	1.09721e-05	0.0192542
RASIP1	ENSG00000105538	1.41667	3.80952	2.32	2.85	-1.2861	-1.25911	3.09885e-05	0.0366286
CCM2	ENSG00000136280	1.41667	3.80952	1.96	2.2	-1.26426	-1.25414	3.99323e-06	0.00980348
TRABD2B	ENSG00000269113	1.5	3.80952	2.84	3.1	-1.19413	-1.23836	2.79331e-06	0.00773719
ACSS2	ENSG00000131069	1.5	3.80952	4.04	4.8	-1.18743	-1.24198	1.73916e-05	0.0259665
GRB10	ENSG00000106070	1.5	3.80952	4.04	5	-1.18497	-1.23786	1.41442e-05	0.0227224
PPIE	ENSG00000084072	1.58333	3.80952	2.56	3.85	-1.11589	-1.21012	4.31874e-05	0.0442213
SMOC1	ENSG00000198732	0.166667	3.85714	3.44	3.45	-3.6377	-1.49831	7.48374e-10	2.23812e-05
FIP1L1	ENSG00000145216	0.25	3.85714	4.76	11	-3.19658	-1.48059	3.82337e-06	0.0095119
ARHGEF6	ENSG00000129675	0.333333	3.85714	1.52	2.95	-2.88498	-1.45525	3.46238e-06	0.00892839
RP11-745C15.2	ENSG00000234707	0.333333	3.85714	3.44	22.05	-2.87399	-1.48211	1.87554e-06	0.00594879
TSPAN31	ENSG00000135452	0.5	3.85714	3.92	20.9	-2.73572	-1.37829	1.23654e-05	0.0208212
EGFR	ENSG00000146648	0.458333	3.85714	2.92	20.9	-2.57007	-1.44912	2.43029e-06	0.00706788
OS9	ENSG00000135506	0.625	3.85714	3.52	17.2	-2.43873	-1.36075	3.41955e-06	0.00885613
RP11-571M6.7	ENSG00000257342	0.625	3.85714	3.52	17.2	-2.43873	-1.36075	3.41955e-06	0.00885613
PORCN	ENSG00000102312	0.625	3.85714	1.56	2.95	-2.35342	-1.3981	3.22185e-07	0.00170013
RP11-236P24.3	ENSG00000234019	0.625	3.85714	2.24	4	-2.2922	-1.4038	4.98596e-05	0.0479421
LINC01155	ENSG00000232593	0.625	3.85714	2.24	4	-2.2922	-1.4038	4.98596e-05	0.0479421
CTD-3187F8.14	ENSG00000269072	0.666667	3.85714	3.12	8.45	-2.23648	-1.36407	4.7244e-07	0.00224496
GATA6	ENSG00000141448	0.791667	3.85714	2.84	3.55	-2.10861	-1.35791	1.06855e-05	0.018924
HOXA3	ENSG00000105997	0.916667	3.85714	4.2	5.45	-1.85509	-1.33284	2.86762e-06	0.00788016
HOXA-AS2	ENSG00000253552	0.916667	3.85714	4.2	5.45	-1.85509	-1.33284	2.86762e-06	0.00788016
LRRC4B	ENSG00000131409	0.875	3.85714	2.56	4.25	-1.84741	-1.35223	4.43731e-05	0.0448195
BMP8A	ENSG00000183682	1.16667	3.85714	4.96	4.8	-1.56674	-1.28619	7.8723e-06	0.0154768
BARHL2	ENSG00000143032	1.16667	3.85714	2.56	3.25	-1.55372	-1.29395	4.35973e-05	0.0444428
TRIM45	ENSG00000134253	1.20833	3.85714	2.16	3.5	-1.51345	-1.28878	3.06878e-05	0.0364346
THRA	ENSG00000126351	1.20833	3.85714	5.16	5.1	-1.50388	-1.26634	2.0683e-06	0.00634933
C1orf222	ENSG00000142609	1.20833	3.85714	3.68	4.9	-1.50226	-1.26706	2.00986e-06	0.0062277
HOXA-AS3	ENSG00000254369	1.16667	3.85714	3.16	4.1	-1.50074	-1.30282	1.93625e-05	0.0277142
ZNF354B	ENSG00000178338	1.25	3.85714	2.72	3.25	-1.47111	-1.28678	1.12729e-05	0.0195865
PTPRN2	ENSG00000155093	1.20833	3.85714	5.16	7.45	-1.46127	-1.28007	1.92173e-05	0.0276054
DTX2P1	ENSG00000186704	1.20833	3.85714	4.16	5.45	-1.45792	-1.30194	1.24964e-05	0.0209815
DTX2P1-UPK3BP1-PMS2P11	ENSG00000265479	1.20833	3.85714	4.16	5.45	-1.45792	-1.30194	1.24964e-05	0.0209815
UPK3B	ENSG00000243566	1.20833	3.85714	4.16	5.45	-1.45792	-1.30194	1.24964e-05	0.0209815
CUX1	ENSG00000257923	1.25	3.85714	6.56	5.9	-1.44681	-1.26603	1.48313e-05	0.0233853
SH2D6	ENSG00000152292	1.25	3.85714	3.8	4.95	-1.44248	-1.26565	2.78283e-05	0.0343462
ELK1P1	ENSG00000234359	1.29167	3.85714	4.48	4.8	-1.39475	-1.27078	2.66348e-05	0.0333974
AC011294.3	ENSG00000233539	1.29167	3.85714	4.76	7	-1.39041	-1.28005	1.18981e-05	0.0203092
AKT2	ENSG00000105221	1.29167	3.85714	3.56	4.9	-1.379	-1.2832	2.75454e-05	0.0341331
AC004901.1	ENSG00000232072	1.29167	3.85714	5.32	6.55	-1.36607	-1.2819	3.25201e-05	0.0376796
AC004870.3	ENSG00000229192	1.29167	3.85714	5.32	6.55	-1.36607	-1.2819	3.25201e-05	0.0376796
KLHL6	ENSG00000172578	1.33333	3.85714	3.4	3.8	-1.35652	-1.2749	1.53171e-05	0.0238729
TBCD	ENSG00000141556	1.33333	3.85714	3.4	5.15	-1.34504	-1.27301	4.3921e-05	0.0445844
C1orf167	ENSG00000215910	1.375	3.85714	2.2	2.6	-1.30625	-1.25481	3.0071e-05	0.0359693
C1QTNF2	ENSG00000145861	1.41667	3.85714	3.88	5.75	-1.28141	-1.25033	2.05541e-06	0.0063193
ZNF571-AS1	ENSG00000267470	1.41667	3.85714	2.76	5	-1.26748	-1.25939	4.01385e-05	0.0425343
PCDH12	ENSG00000113555	1.45833	3.85714	3.88	4.05	-1.24353	-1.23338	3.42933e-05	0.0387446
RNF14	ENSG00000013561	1.45833	3.85714	3.88	4.05	-1.24353	-1.23338	3.42933e-05	0.0387446
CAMTA1	ENSG00000171735	1.45833	3.85714	4	3.95	-1.24035	-1.24808	1.7984e-05	0.0264526
RELN	ENSG00000189056	1.54167	3.85714	5.48	5.75	-1.17427	-1.22798	4.85361e-05	0.047231
L34079.3	ENSG00000269177	1.54167	3.85714	3	5.25	-1.17208	-1.22003	3.45387e-05	0.0389009
XRCC1	ENSG00000073050	1.54167	3.85714	3	5.25	-1.17208	-1.22003	3.45387e-05	0.0389009
TYW1B	ENSG00000254184	1.54167	3.85714	3.04	4.8	-1.1683	-1.22364	4.87305e-05	0.0473362
TTLL9	ENSG00000131044	1.58333	3.85714	4.16	4.8	-1.13903	-1.22824	3.92842e-05	0.0420142
AC009133.17	ENSG00000260719	1.625	3.85714	3.64	5.35	-1.11358	-1.21512	4.95394e-05	0.0477761
ZNF655	ENSG00000197343	1.66667	3.85714	3.96	4.55	-1.06179	-1.21456	4.70508e-05	0.0463883
GS1-259H13.10	ENSG00000272647	1.66667	3.85714	3.96	4.55	-1.06179	-1.21456	4.70508e-05	0.0463883
CALN1	ENSG00000183166	0.166667	3.90476	2.36	4.6	-3.64926	-1.47859	6.8318e-13	2.01726e-07
RP11-745C15.2	ENSG00000234707	0.208333	3.90476	3.4	21.4	-3.4443	-1.49236	3.70231e-08	0.000352208
DLGAP1	ENSG00000170579	0.333333	3.90476	3.92	3.85	-3.01368	-1.44431	1.00687e-07	0.000745812
OS9	ENSG00000135506	0.375	3.90476	4.24	23	-2.99685	-1.40297	5.00063e-07	0.00233951
RP11-571M6.7	ENSG00000257342	0.375	3.90476	4.24	23	-2.99685	-1.40297	5.00063e-07	0.00233951
ZSCAN1	ENSG00000152467	0.416667	3.90476	1.88	2.7	-2.85913	-1.42907	2.4426e-06	0.0070852
NUDT10	ENSG00000122824	0.333333	3.90476	2.4	3.85	-2.85637	-1.4535	2.48737e-05	0.0321539
RP4-791C19.1	ENSG00000218586	0.375	3.90476	3.56	19.2	-2.85122	-1.45513	3.34797e-06	0.00872604
TPBG	ENSG00000146242	0.541667	3.90476	2.88	3.45	-2.46535	-1.3982	7.10201e-08	0.000573959
FPR2	ENSG00000171049	0.625	3.90476	3.84	11.7	-2.27179	-1.38778	4.56271e-06	0.0107189
FPR1	ENSG00000171051	0.625	3.90476	3.84	11.7	-2.27179	-1.38778	4.56271e-06	0.0107189
FBXL18	ENSG00000155034	0.75	3.90476	3.8	5.75	-2.19614	-1.35021	3.40827e-08	0.000333831
ZNF385D	ENSG00000151789	0.708333	3.90476	4.04	4.6	-2.17274	-1.36624	5.28577e-07	0.00243449
FBXL18	ENSG00000155034	0.958333	3.90476	3.56	6.05	-1.86905	-1.32638	3.95689e-07	0.00198457
TRPC6	ENSG00000137672	0.916667	3.90476	3.16	3.35	-1.84848	-1.32827	1.14367e-06	0.00421123
ZNF155	ENSG00000204920	1	3.90476	3.88	4.95	-1.75237	-1.32247	6.24084e-07	0.00273535
LINC01004	ENSG00000228393	1.04167	3.90476	3.2	5.55	-1.74276	-1.31415	5.61516e-06	0.0123763
HS2ST1	ENSG00000153936	1	3.90476	4.32	4.4	-1.73725	-1.33043	2.79198e-07	0.00153239
HOXA3	ENSG00000105997	1	3.90476	4.4	5.95	-1.71076	-1.32748	1.60141e-05	0.0245723
HOXA-AS2	ENSG00000253552	1	3.90476	4.4	5.95	-1.71076	-1.32748	1.60141e-05	0.0245723
ADPRHL2	ENSG00000116863	1.125	3.90476	3.44	4.55	-1.61598	-1.29604	1.7655e-05	0.0262042
ZNF273	ENSG00000198039	1.16667	3.90476	4.88	6.4	-1.61531	-1.28715	1.13705e-05	0.0197104
SIPA1L3	ENSG00000105738	1.20833	3.90476	3.04	6.45	-1.53071	-1.28361	3.7944e-05	0.0411499
CTD-2527I21.4	ENSG00000221857	1.25	3.90476	3.28	5.15	-1.47372	-1.2783	2.74123e-05	0.0340127
FXYD7	ENSG00000221946	1.25	3.90476	3.28	5.15	-1.47372	-1.2783	2.74123e-05	0.0340127
TYW1B	ENSG00000254184	1.25	3.90476	3.68	5.75	-1.46355	-1.26983	4.32222e-07	0.00210444
FCGRT	ENSG00000104870	1.29167	3.90476	3.12	4.25	-1.43699	-1.26834	5.37404e-05	0.0499556
AC074389.9	ENSG00000236081	1.29167	3.90476	3.88	6.45	-1.40545	-1.26955	2.33883e-05	0.030998
ELFN1	ENSG00000225968	1.29167	3.90476	3.88	6.45	-1.40545	-1.26955	2.33883e-05	0.030998
TSN	ENSG00000211460	1.33333	3.90476	4.12	3.95	-1.37518	-1.26475	3.33927e-05	0.0381756
SKI	ENSG00000157933	1.375	3.90476	3.56	4.55	-1.34109	-1.25559	2.55588e-05	0.0326201
RNF220	ENSG00000187147	1.41667	3.90476	3.8	4.7	-1.29818	-1.23398	4.66602e-06	0.0108915
DNAJC5	ENSG00000101152	1.58333	3.90476	3.28	2.95	-1.15189	-1.20728	1.33436e-05	0.0218355
SMOC1	ENSG00000198732	0.125	3.95238	3.64	3.75	-3.90717	-1.4816	5.20068e-11	3.87512e-06
SMOC1	ENSG00000198732	0.25	3.95238	3.8	3.55	-3.32583	-1.46744	1.78122e-09	4.08943e-05
FBN2	ENSG00000138829	0.333333	3.95238	2.24	3.85	-3.01208	-1.44211	3.40731e-08	0.000333831
LANCL2	ENSG00000132434	0.375	3.95238	3.92	17.5	-2.63308	-1.49747	3.07554e-05	0.0364631
ZNF382	ENSG00000161298	0.5	3.95238	2.64	4.45	-2.62616	-1.41274	8.48149e-06	0.0162721
ZNF529	ENSG00000186020	0.5	3.95238	2.64	4.45	-2.62616	-1.41274	8.48149e-06	0.0162721
C18orf42	ENSG00000231824	0.625	3.95238	3.88	4.15	-2.41425	-1.39142	4.62484e-08	0.000416844
EGFR	ENSG00000146648	0.541667	3.95238	3.4	27.25	-2.33234	-1.40883	2.99856e-05	0.0359033
TSFM	ENSG00000123297	0.708333	3.95238	4.12	17.65	-2.24419	-1.32896	3.02616e-07	0.00162621
AVIL	ENSG00000135407	0.708333	3.95238	4.12	17.65	-2.24419	-1.32896	3.02616e-07	0.00162621
PCDH7	ENSG00000169851	0.75	3.95238	3.12	3.5	-2.21561	-1.36466	2.67275e-05	0.033487
RPL31P35	ENSG00000232612	0.791667	3.95238	2.88	11.1	-2.13152	-1.34027	2.15699e-05	0.0294633
CBLN1	ENSG00000102924	0.791667	3.95238	2.16	3.4	-2.11818	-1.34647	1.1932e-05	0.020337
ZNF616	ENSG00000204611	0.791667	3.95238	2.6	6.25	-2.03082	-1.33971	2.69038e-06	0.00753537
ADAMTS20	ENSG00000173157	0.875	3.95238	3.12	4.25	-1.97363	-1.33427	9.81075e-06	0.0178822
WBSCR17	ENSG00000185274	0.916667	3.95238	2.68	4.05	-1.9508	-1.33857	3.34731e-05	0.0382237
SIGLEC5	ENSG00000105501	0.875	3.95238	2.8	6.9	-1.93344	-1.3265	4.97117e-06	0.011367
SIGLEC5	ENSG00000268500	0.875	3.95238	2.8	6.9	-1.93344	-1.3265	4.97117e-06	0.011367
FAM193B	ENSG00000146067	0.916667	3.95238	3.2	3.95	-1.86016	-1.30781	1.0414e-05	0.018599
CTD-3187F8.14	ENSG00000269072	0.958333	3.95238	3.08	8.4	-1.82014	-1.30554	4.6925e-05	0.0463288
PRKCZ	ENSG00000067606	1	3.95238	1.04	2.4	-1.81797	-1.30726	3.56787e-05	0.0396293
HOXB6	ENSG00000108511	1.04167	3.95238	4.4	4.6	-1.73179	-1.29651	3.84472e-06	0.00954637
HOXB3	ENSG00000120093	1.04167	3.95238	4.4	4.6	-1.73179	-1.29651	3.84472e-06	0.00954637
HOXB-AS3	ENSG00000233101	1.04167	3.95238	4.4	4.6	-1.73179	-1.29651	3.84472e-06	0.00954637
SIGLECL1	ENSG00000179213	1.04167	3.95238	4.12	9.7	-1.71428	-1.30444	2.2397e-05	0.0301882
CTD-3187F8.2	ENSG00000268595	1.04167	3.95238	4.12	9.7	-1.71428	-1.30444	2.2397e-05	0.0301882
RCN3	ENSG00000142552	1.08333	3.95238	1.4	3.9	-1.69038	-1.2872	1.10237e-05	0.0193044
NUS1	ENSG00000153989	1.08333	3.95238	2.6	3.05	-1.66994	-1.29925	8.4209e-06	0.0161987
RP11-150O12.1	ENSG00000253161	1.20833	3.95238	2.88	2.4	-1.56012	-1.25857	1.20951e-05	0.0205093
PARP12	ENSG00000059378	1.20833	3.95238	4.08	3.9	-1.51624	-1.27716	2.7931e-07	0.00153241
EPN1	ENSG00000063245	1.20833	3.95238	3.12	4.4	-1.4734	-1.28051	3.12106e-05	0.0367579
AC079112.1	ENSG00000235968	1.29167	3.95238	3.92	5.05	-1.43908	-1.24947	4.84763e-05	0.0471955
MATN1	ENSG00000162510	1.29167	3.95238	3.16	5.25	-1.42879	-1.26452	3.59635e-06	0.00914833
SHANK1	ENSG00000161681	1.33333	3.95238	3.44	6.3	-1.40822	-1.24606	1.62054e-05	0.0247725
C1orf222	ENSG00000142609	1.33333	3.95238	2.8	3.55	-1.40455	-1.24166	8.51558e-06	0.0163133
AC004166.6	ENSG00000184616	1.33333	3.95238	3.92	5.45	-1.38348	-1.24268	2.82729e-05	0.034629
PMS2P5	ENSG00000123965	1.33333	3.95238	3.92	5.45	-1.38348	-1.24268	2.82729e-05	0.034629
MYL10	ENSG00000106436	1.375	3.95238	5.24	5.7	-1.34428	-1.24389	3.87724e-06	0.00959818
SND1	ENSG00000197157	1.375	3.95238	4.52	6.15	-1.3431	-1.23653	2.25048e-05	0.0302543
CAMTA1	ENSG00000171735	1.375	3.95238	3.64	3.1	-1.33372	-1.24296	1.80975e-05	0.0265498
HIVEP3	ENSG00000127124	1.41667	3.95238	4.16	5	-1.31009	-1.2377	5.35324e-05	0.0498534
RER1	ENSG00000157916	1.41667	3.95238	3.24	4.65	-1.30987	-1.23845	1.04061e-05	0.0185935
CPXM1	ENSG00000088882	1.41667	3.95238	4.88	4.75	-1.29084	-1.22948	2.42089e-05	0.0315884
AHRR	ENSG00000063438	1.5	3.95238	4	3.85	-1.29068	-1.22138	3.4508e-05	0.0388782
DOCK6	ENSG00000130158	1.45833	3.95238	3.76	5.55	-1.26139	-1.23472	3.14954e-05	0.0369272
CTC-510F12.2	ENSG00000267082	1.45833	3.95238	3.76	5.55	-1.26139	-1.23472	3.14954e-05	0.0369272
DENND2A	ENSG00000146966	1.45833	3.95238	4.24	6.3	-1.25627	-1.22307	3.46071e-05	0.0389559
ANKRD44	ENSG00000065413	1.5	3.95238	4	4.6	-1.252	-1.22116	4.16463e-05	0.0433529
CTB-167G5.6	ENSG00000269641	1.5	3.95238	2.52	3.6	-1.24689	-1.20109	5.06892e-05	0.0483541
CCM2	ENSG00000136280	1.5	3.95238	2.28	3.15	-1.23773	-1.21766	6.72095e-06	0.0139355
NCMAP	ENSG00000184454	1.58333	3.95238	3.04	3.9	-1.16711	-1.20401	1.05334e-05	0.018741
NCMAP	ENSG00000184454	1.58333	3.95238	2.36	3.55	-1.16359	-1.20527	1.95731e-05	0.0278811
GRB10	ENSG00000106070	1.625	3.95238	3.96	4.85	-1.15232	-1.18345	4.86021e-05	0.047267
CENPBD1P1	ENSG00000213753	1.75	3.95238	3.24	4.8	-1.04675	-1.16487	2.81735e-05	0.0345559
RP11-745C15.2	ENSG00000234707	0.416667	4	4.12	17.4	-2.58035	-1.44945	1.20725e-05	0.0204954
RP11-236P24.3	ENSG00000234019	0.541667	4	2.12	4.1	-2.49732	-1.39395	6.04979e-06	0.0129765
LINC01155	ENSG00000232593	0.541667	4	2.12	4.1	-2.49732	-1.39395	6.04979e-06	0.0129765
EGFR	ENSG00000146648	0.541667	4	3.8	21.4	-2.38918	-1.43722	4.11997e-05	0.043166
VSTM2A	ENSG00000170419	0.708333	4	4.52	17	-2.23617	-1.33038	5.35754e-05	0.0498674
HOXA3	ENSG00000105997	0.666667	4	3.72	5.65	-2.23565	-1.36218	2.48292e-08	0.000266087
HOXA-AS2	ENSG00000253552	0.666667	4	3.72	5.65	-2.23565	-1.36218	2.48292e-08	0.000266087
RP11-745C15.2	ENSG00000234707	0.791667	4	2.72	11.95	-2.18104	-1.30547	1.06561e-05	0.0188838
CTDSP2	ENSG00000175215	0.833333	4	4.08	17.2	-2.09478	-1.30993	2.51496e-05	0.0323502
SDK1	ENSG00000146555	0.958333	4	8.72	13	-1.88081	-1.25348	5.80566e-06	0.0126492
NTN5	ENSG00000142233	1	4	3.48	4	-1.81376	-1.30303	3.71015e-06	0.00932422
SEC1P	ENSG00000232871	1	4	3.48	4	-1.81376	-1.30303	3.71015e-06	0.00932422
SEMA3A	ENSG00000075213	1	4	5.12	6.35	-1.78405	-1.31152	6.47496e-07	0.0028086
ZNF444	ENSG00000167685	0.958333	4	3.56	4.65	-1.77321	-1.30699	9.80477e-06	0.0178736
ST3GAL3	ENSG00000126091	1.08333	4	3.84	4.7	-1.68544	-1.27552	4.05792e-07	0.00201857
LINC01004	ENSG00000228393	1.125	4	3.32	5.6	-1.67283	-1.28154	3.98712e-06	0.00979692
LINC00925	ENSG00000255571	1.16667	4	3.84	3.8	-1.62036	-1.26191	7.51853e-07	0.00312597
HOXA3	ENSG00000105997	1.125	4	2.96	3.35	-1.61953	-1.27676	4.34965e-05	0.0443741
HOXA-AS2	ENSG00000253552	1.125	4	2.96	3.35	-1.61953	-1.27676	4.34965e-05	0.0443741
NUDCD3	ENSG00000015676	1.16667	4	6.52	7.55	-1.58206	-1.274	4.85978e-06	0.0112096
NCAPG2	ENSG00000146918	1.20833	4	4.16	5.35	-1.56925	-1.27276	2.79559e-05	0.0344112
FAM120B	ENSG00000112584	1.16667	4	3.64	3.8	-1.56385	-1.28751	1.40647e-05	0.022633
COBL	ENSG00000106078	1.20833	4	4.76	5.8	-1.53305	-1.26584	3.70293e-07	0.0018848
PVRIG2P	ENSG00000235333	1.16667	4	4.68	5.45	-1.52807	-1.27658	2.87395e-05	0.0350004
STAG3L5P-PVRIG2P-PILRB	ENSG00000272752	1.16667	4	4.68	5.45	-1.52807	-1.27658	2.87395e-05	0.0350004
PILRB	ENSG00000121716	1.16667	4	4.68	5.45	-1.52807	-1.27658	2.87395e-05	0.0350004
KIAA2013	ENSG00000116685	1.29167	4	3.64	5.85	-1.52694	-1.25043	3.83049e-05	0.0414245
RP11-640M9.2	ENSG00000225241	1.20833	4	4.92	8.25	-1.51125	-1.26947	2.72767e-05	0.0339245
OACYLP	ENSG00000224367	1.29167	4	4.24	3.85	-1.44914	-1.24827	1.30583e-06	0.00465536
ZNF274	ENSG00000171606	1.29167	4	4.32	4.25	-1.42922	-1.27158	3.26555e-05	0.0377489
HUS1	ENSG00000136273	1.33333	4	3.96	5.3	-1.41817	-1.24538	8.77616e-07	0.00350861
TAF4	ENSG00000130699	1.33333	4	4.6	6.05	-1.41514	-1.23562	3.57609e-05	0.0396971
ADC	ENSG00000142920	1.33333	4	3.44	4.5	-1.38434	-1.23885	2.39084e-05	0.0313487
STAG3L5P-PVRIG2P-PILRB	ENSG00000272752	1.41667	4	2.84	4.9	-1.33208	-1.23542	6.39208e-07	0.00278197
PILRB	ENSG00000121716	1.41667	4	2.84	4.9	-1.33208	-1.23542	6.39208e-07	0.00278197
PDE1C	ENSG00000154678	1.41667	4	3.44	3.35	-1.30879	-1.2322	3.03799e-05	0.0361716
HOTTIP	ENSG00000243766	1.45833	4	3.68	4.7	-1.28611	-1.22249	4.82392e-05	0.0470547
A1BG	ENSG00000121410	1.45833	4	3.56	5.25	-1.28282	-1.21586	2.41266e-05	0.0315311
A1BG-AS1	ENSG00000268895	1.45833	4	3.56	5.25	-1.28282	-1.21586	2.41266e-05	0.0315311
CTD-2619J13.8	ENSG00000268230	1.45833	4	3.56	5.25	-1.28282	-1.21586	2.41266e-05	0.0315311
RADIL	ENSG00000157927	1.45833	4	4.64	5.35	-1.27791	-1.23766	5.17538e-05	0.0489291
RAPGEF5	ENSG00000136237	1.54167	4	3.68	5	-1.22454	-1.20856	1.92552e-05	0.0276364
SDK1	ENSG00000146555	1.58333	4	4.8	6	-1.18832	-1.21486	4.04225e-05	0.0427307
SNX10	ENSG00000086300	1.625	4	4.2	5.7	-1.14722	-1.18273	3.77353e-05	0.041011
CPT1C	ENSG00000169169	1.66667	4	2.24	2.95	-1.123	-1.19367	4.67245e-05	0.0462203
RP4-791C19.1	ENSG00000218586	0.375	4.04762	2.64	19.6	-2.9443	-1.40982	2.61869e-07	0.00146611
RP11-745C15.2	ENSG00000234707	0.333333	4.04762	3.84	20.75	-2.88663	-1.47092	9.54263e-07	0.00371415
METTL1	ENSG00000037897	0.666667	4.04762	3.92	19.55	-2.333	-1.33739	7.71806e-06	0.0153038
SLITRK4	ENSG00000179542	0.666667	4.04762	1.6	2.95	-2.28486	-1.37118	2.51146e-05	0.0323199
ZNF577	ENSG00000161551	0.791667	4.04762	2.32	8.75	-2.08116	-1.32166	5.65098e-07	0.00255048
HOXA3	ENSG00000105997	0.916667	4.04762	3.68	5.25	-1.84437	-1.3179	3.25488e-06	0.00854978
HOXA-AS2	ENSG00000253552	0.916667	4.04762	3.68	5.25	-1.84437	-1.3179	3.25488e-06	0.00854978
TNNT1	ENSG00000105048	1.04167	4.04762	2.64	4.45	-1.75022	-1.25949	8.1736e-06	0.0158783
PRAF2	ENSG00000243279	1.08333	4.04762	2.48	3.1	-1.70684	-1.27721	2.51212e-05	0.0323244
AF196779.12	ENSG00000250232	1.08333	4.04762	2.48	3.1	-1.70684	-1.27721	2.51212e-05	0.0323244
WDR45	ENSG00000196998	1.08333	4.04762	2.48	3.1	-1.70684	-1.27721	2.51212e-05	0.0323244
CCNJP1	ENSG00000227491	1	4.04762	4.68	5.6	-1.69481	-1.29615	2.01614e-05	0.0283678
NUS1	ENSG00000153989	1.16667	4.04762	2.68	2.5	-1.63452	-1.27726	5.33355e-05	0.0497373
ALDH16A1	ENSG00000161618	1.16667	4.04762	2.4	3.35	-1.62815	-1.26099	4.91505e-06	0.0112992
CTD-3148I10.9	ENSG00000269469	1.16667	4.04762	2.4	3.35	-1.62815	-1.26099	4.91505e-06	0.0112992
PRKAG2	ENSG00000106617	1.16667	4.04762	5.08	6.3	-1.62082	-1.27741	1.28522e-05	0.0213729
C1orf101	ENSG00000179397	1.16667	4.04762	4.36	4.95	-1.58997	-1.27877	4.50998e-05	0.0452868
SLC7A9	ENSG00000021488	1.16667	4.04762	2.08	4.1	-1.58697	-1.24842	2.21866e-06	0.00664735
IKZF1	ENSG00000185811	1.25	4.04762	4.68	6.25	-1.53665	-1.24614	3.92839e-06	0.00969613
FCGBP	ENSG00000090920	1.25	4.04762	2.28	3.55	-1.51236	-1.22843	3.40558e-05	0.0385642
VCX	ENSG00000182583	1.375	4.04762	2.08	3.6	-1.47387	-1.19581	2.61176e-05	0.0330311
SYMPK	ENSG00000125755	1.33333	4.04762	2.64	3.3	-1.42904	-1.24657	1.79534e-07	0.00112608
AC092301.3	ENSG00000269148	1.33333	4.04762	2.64	3.3	-1.42904	-1.24657	1.79534e-07	0.00112608
TNRC18	ENSG00000182095	1.33333	4.04762	4	5.35	-1.41161	-1.23417	4.95441e-05	0.0477775
HOXA-AS3	ENSG00000254369	1.375	4.04762	3.28	4.9	-1.40619	-1.2257	3.15924e-05	0.0369938
RP11-215P8.4	ENSG00000250564	1.41667	4.04762	4.8	5.2	-1.32991	-1.2163	2.82567e-05	0.0346221
AC005355.1	ENSG00000250994	1.41667	4.04762	4.8	5.2	-1.32991	-1.2163	2.82567e-05	0.0346221
LINC00237	ENSG00000225127	1.45833	4.04762	4.2	4.65	-1.30783	-1.2234	2.47831e-05	0.0320701
CAMTA1	ENSG00000171735	1.45833	4.04762	3.6	4.45	-1.29366	-1.23531	3.42984e-05	0.0387464
AHRR	ENSG00000063438	1.58333	4.04762	4.64	4.3	-1.27869	-1.1929	3.44176e-05	0.0388348
SYMPK	ENSG00000125755	1.5	4.04762	3.04	3.75	-1.27855	-1.2148	1.3422e-05	0.0219208
ADRA1D	ENSG00000171873	1.5	4.04762	4.04	4.85	-1.26566	-1.20662	7.37439e-06	0.0148073
PTOV1	ENSG00000104960	1.54167	4.04762	3.76	4.85	-1.26386	-1.19541	3.94312e-05	0.0421197
CPT1C	ENSG00000169169	1.5	4.04762	2.64	4.05	-1.25313	-1.21938	3.13763e-05	0.0368524
HIVEP3	ENSG00000127124	1.54167	4.04762	3.68	5	-1.23642	-1.19883	2.51e-05	0.0323128
CARD11	ENSG00000198286	1.54167	4.04762	4.84	7.2	-1.22496	-1.20006	3.33356e-05	0.0381339
TKT	ENSG00000163931	1.66667	4.04762	3.48	4.05	-1.13859	-1.1903	5.36203e-05	0.0498863
C7orf65	ENSG00000221845	1.66667	4.04762	3.8	5.6	-1.13114	-1.18676	2.83055e-05	0.0346526
SYNGR4	ENSG00000105467	1.70833	4.04762	1.88	3.35	-1.09902	-1.17727	1.96223e-05	0.0279344
ZNF507	ENSG00000168813	1.83333	4.04762	3.92	4.25	-1.0036	-1.15017	3.51605e-05	0.0392961
RP11-745C15.2	ENSG00000234707	0.333333	4.09524	3.92	21.95	-2.99653	-1.43796	7.39057e-08	0.000590717
EGFR	ENSG00000146648	0.333333	4.09524	3.32	28.25	-2.90728	-1.43815	2.06618e-06	0.00634422
LANCL2	ENSG00000132434	0.333333	4.09524	4	17.8	-2.76421	-1.4897	2.57248e-05	0.0327542
RP4-791C19.1	ENSG00000218586	0.416667	4.09524	3.2	21.65	-2.74179	-1.4229	5.66389e-06	0.0124394
HTR2C	ENSG00000147246	0.541667	4.09524	2.8	3	-2.58353	-1.38325	7.0184e-07	0.00297719
FBN2	ENSG00000138829	0.541667	4.09524	2.72	3.7	-2.52333	-1.37995	7.33997e-07	0.00307599
CALM1P2	ENSG00000230564	0.458333	4.09524	3.8	15.6	-2.47949	-1.44818	4.96925e-05	0.047837
NTN5	ENSG00000142233	0.875	4.09524	3.76	3.85	-2.02827	-1.31381	7.03554e-07	0.00298267
SEC1P	ENSG00000232871	0.875	4.09524	3.76	3.85	-2.02827	-1.31381	7.03554e-07	0.00298267
AC011516.2	ENSG00000268038	0.875	4.09524	2.72	3.05	-2.02628	-1.31982	8.5207e-07	0.00343137
ZSCAN18	ENSG00000121413	0.833333	4.09524	2.8	4.1	-1.99563	-1.32218	1.5857e-05	0.0244288
KLK3	ENSG00000142515	0.916667	4.09524	3.72	10.3	-1.90411	-1.30797	1.86005e-05	0.0270093
TTYH1	ENSG00000167614	0.958333	4.09524	2.16	4.75	-1.86821	-1.29	3.43704e-07	0.00178653
POM121C	ENSG00000135213	0.958333	4.09524	3.24	4.5	-1.85453	-1.29707	2.80515e-05	0.0344698
LRRC4	ENSG00000128594	1	4.09524	3.12	5	-1.82792	-1.26227	2.42767e-08	0.000261149
SND1	ENSG00000197157	1	4.09524	3.12	5	-1.82792	-1.26227	2.42767e-08	0.000261149
BCOR	ENSG00000183337	1.08333	4.09524	1.84	2	-1.71772	-1.25873	1.48805e-06	0.00508391
ATP4A	ENSG00000105675	1.16667	4.09524	3.12	4.5	-1.70538	-1.27016	5.22739e-05	0.0492095
LINC00486	ENSG00000230876	1.125	4.09524	4	4.85	-1.68158	-1.25449	3.53206e-07	0.00182658
OPN3	ENSG00000054277	1.16667	4.09524	2.6	3.1	-1.61261	-1.25412	2.13948e-05	0.0293238
SDK1	ENSG00000146555	1.25	4.09524	9.28	14.2	-1.60404	-1.19663	8.65081e-06	0.0164704
HEATR2	ENSG00000164818	1.25	4.09524	4.48	5.95	-1.58275	-1.23939	3.86117e-07	0.00194449
HOXA6	ENSG00000106006	1.20833	4.09524	3.32	4.8	-1.5812	-1.2483	4.32674e-05	0.0442612
RP1-170O19.23	ENSG00000272801	1.20833	4.09524	3.32	4.8	-1.5812	-1.2483	4.32674e-05	0.0442612
HOXA3	ENSG00000105997	1.20833	4.09524	3.32	4.8	-1.5812	-1.2483	4.32674e-05	0.0442612
RP1-170O19.22	ENSG00000273433	1.20833	4.09524	3.32	4.8	-1.5812	-1.2483	4.32674e-05	0.0442612
HOXA-AS3	ENSG00000254369	1.20833	4.09524	3.32	4.8	-1.5812	-1.2483	4.32674e-05	0.0442612
OSBPL3	ENSG00000070882	1.25	4.09524	4	5.5	-1.51805	-1.25715	1.72725e-05	0.0258457
NTRK1	ENSG00000198400	1.29167	4.09524	3.56	4.45	-1.47275	-1.24906	5.47248e-07	0.00249226
TMEM184A	ENSG00000164855	1.33333	4.09524	3.72	4.85	-1.46937	-1.22907	9.72394e-06	0.0177855
MUC17	ENSG00000169876	1.33333	4.09524	3.48	5.15	-1.44009	-1.23697	6.19316e-07	0.00272288
OACYLP	ENSG00000224367	1.375	4.09524	3.96	3.8	-1.401	-1.21334	3.78444e-06	0.00944402
TTYH3	ENSG00000136295	1.41667	4.09524	3.12	4.9	-1.38841	-1.20305	6.70345e-06	0.0139151
WDR62	ENSG00000075702	1.41667	4.09524	4.04	5	-1.36602	-1.23088	5.13287e-05	0.048719
DENND1C	ENSG00000205744	1.54167	4.09524	3.4	4.1	-1.27819	-1.19111	2.16326e-05	0.0295233
SPDYE3	ENSG00000214300	1.54167	4.09524	3.32	4.85	-1.25687	-1.20465	2.77882e-06	0.00770872
PMS2P1	ENSG00000078319	1.54167	4.09524	3.32	4.85	-1.25687	-1.20465	2.77882e-06	0.00770872
FOXK1	ENSG00000164916	1.58333	4.09524	5.36	6.1	-1.23916	-1.18111	4.56675e-05	0.0456282
SPDYE3	ENSG00000214300	1.58333	4.09524	4	5.2	-1.21601	-1.19385	4.0002e-06	0.00981212
PMS2P1	ENSG00000078319	1.58333	4.09524	4	5.2	-1.21601	-1.19385	4.0002e-06	0.00981212
INTS1	ENSG00000164880	1.625	4.09524	3.28	5.9	-1.18658	-1.18663	2.45927e-05	0.0319065
BMP8A	ENSG00000183682	1.625	4.09524	3.32	4.15	-1.17788	-1.17976	2.40583e-05	0.0314814
BEST4	ENSG00000142959	1.79167	4.09524	3.12	5.1	-1.05346	-1.1452	1.98695e-05	0.028126
CTC-340A15.2	ENSG00000241956	1.79167	4.09524	3.72	3.45	-1.05045	-1.14473	3.89594e-05	0.0417942
EGFR	ENSG00000146648	0.333333	4.14286	4.48	19.05	-3.01603	-1.4273	1.35309e-05	0.0220482
RP11-745C15.2	ENSG00000234707	0.375	4.14286	3.64	22.75	-2.95533	-1.41237	6.73712e-07	0.00289584
EGFR	ENSG00000146648	0.375	4.14286	2.92	17.7	-2.91248	-1.41595	4.69211e-06	0.0109256
CCT2	ENSG00000166226	0.375	4.14286	2.32	6.85	-2.87958	-1.42033	2.56762e-05	0.0327258
ZSCAN1	ENSG00000152467	0.458333	4.14286	1.96	3.35	-2.85308	-1.3856	1.14058e-06	0.00420422
FIP1L1	ENSG00000145216	0.541667	4.14286	4.12	15.45	-2.4811	-1.365	1.12238e-05	0.0195328
EGFR	ENSG00000146648	0.5	4.14286	4.08	20.75	-2.40707	-1.43522	2.52131e-05	0.0323773
DRD5P1	ENSG00000184303	0.708333	4.14286	7.24	11.3	-2.37217	-1.31788	1.02546e-07	0.000755779
AC027612.3	ENSG00000230572	0.708333	4.14286	7.24	11.3	-2.37217	-1.31788	1.02546e-07	0.000755779
CBLN1	ENSG00000102924	0.75	4.14286	2.24	3.55	-2.2448	-1.31713	1.56218e-06	0.00525346
CTD-3187F8.14	ENSG00000269072	0.708333	4.14286	4.16	8.9	-2.21403	-1.35171	8.68218e-07	0.00348138
SIGLEC17P	ENSG00000171101	0.708333	4.14286	4.16	8.9	-2.21403	-1.35171	8.68218e-07	0.00348138
KLF14	ENSG00000174595	0.791667	4.14286	2.16	3.6	-2.13719	-1.32704	4.56285e-05	0.0456053
EGFR	ENSG00000146648	0.791667	4.14286	3.28	20.3	-2.09061	-1.33988	3.7703e-05	0.0409917
SIGLEC21P	ENSG00000269253	1	4.14286	3.68	12.7	-1.8554	-1.277	5.69284e-06	0.0124779
ADCK4	ENSG00000123815	1.04167	4.14286	2.44	4.65	-1.72972	-1.27495	2.34497e-05	0.0310562
PTPRN2	ENSG00000155093	1.08333	4.14286	3.8	5.05	-1.72146	-1.27815	2.90321e-06	0.00794266
ZNF611	ENSG00000213020	1.125	4.14286	2.96	5.25	-1.706	-1.25393	2.59378e-06	0.00737165
MORN1	ENSG00000116151	1.125	4.14286	3.92	4.75	-1.70598	-1.24474	5.66158e-07	0.00255305
SEMA3A	ENSG00000075213	1.16667	4.14286	4.24	6.2	-1.64332	-1.25587	1.79136e-05	0.0263942
RP11-1C8.4	ENSG00000253477	1.25	4.14286	2.44	3.65	-1.59453	-1.23849	2.37433e-05	0.0312445
AC087477.1	ENSG00000268484	1.20833	4.14286	3.44	3.4	-1.58138	-1.23288	3.42681e-06	0.00886557
RP11-522B15.3	ENSG00000259275	1.20833	4.14286	3.44	3.4	-1.58138	-1.23288	3.42681e-06	0.00886557
OSBPL5	ENSG00000021762	1.33333	4.14286	4.04	5.05	-1.52022	-1.20495	4.45332e-06	0.0105409
AP001347.6	ENSG00000224905	1.375	4.14286	4.12	5.25	-1.50824	-1.20339	1.43625e-05	0.0229482
ZC3H12A	ENSG00000163874	1.375	4.14286	3.92	5.1	-1.50272	-1.18873	4.73007e-05	0.0465374
SLC2A5	ENSG00000142583	1.29167	4.14286	2.84	3.95	-1.49832	-1.19884	1.38639e-05	0.0224365
SCAF1	ENSG00000126461	1.29167	4.14286	2.96	5.1	-1.49652	-1.21389	4.80492e-07	0.00227411
PILRA	ENSG00000085514	1.33333	4.14286	3.76	5.1	-1.47689	-1.2259	1.76527e-05	0.0262042
HS2ST1	ENSG00000153936	1.29167	4.14286	4.24	3.9	-1.46754	-1.24995	1.77175e-05	0.0262308
PLEKHG4	ENSG00000196155	1.375	4.14286	4.44	4.2	-1.42747	-1.22298	1.08656e-05	0.0191335
PHLDB3	ENSG00000176531	1.5	4.14286	2.84	4.3	-1.30092	-1.18549	3.83264e-05	0.0414383
PACS1	ENSG00000175115	1.54167	4.14286	3.92	5.3	-1.29838	-1.16995	9.42505e-06	0.0174428
PTPRN2	ENSG00000155093	1.54167	4.14286	4.32	5.75	-1.26127	-1.18369	1.40736e-05	0.0226426
CDIPT	ENSG00000103502	1.54167	4.14286	3.4	2.7	-1.24376	-1.20858	4.46828e-05	0.0450014
MTA2	ENSG00000149480	1.625	4.14286	3.76	3.55	-1.19792	-1.18063	6.93379e-06	0.0142284
ANXA2	ENSG00000182718	1.66667	4.14286	2.48	2.95	-1.16139	-1.16372	1.76788e-05	0.0262184
EGFR	ENSG00000146648	0.333333	4.19048	3.92	22.85	-3.02564	-1.40575	5.40159e-08	0.000465339
PDGFRA	ENSG00000134853	0.416667	4.19048	3.76	14.15	-2.79638	-1.40183	4.54122e-05	0.045453
FIP1L1	ENSG00000145216	0.416667	4.19048	3.76	14.15	-2.79638	-1.40183	4.54122e-05	0.045453
EGFR	ENSG00000146648	0.458333	4.19048	2.56	15.55	-2.60535	-1.42221	1.40751e-06	0.00488928
RP4-791C19.1	ENSG00000218586	0.541667	4.19048	3.44	24.35	-2.46897	-1.38807	1.28264e-05	0.0213575
HTR2C	ENSG00000147246	0.583333	4.19048	3.2	3	-2.45745	-1.36211	1.58135e-06	0.00530162
ZNF649	ENSG00000198093	0.625	4.19048	3	8.95	-2.33714	-1.34279	1.42353e-05	0.0228281
EGFR	ENSG00000146648	0.708333	4.19048	3.08	17.55	-2.1737	-1.32484	4.58268e-05	0.0457392
PRKG2	ENSG00000138669	0.791667	4.19048	3.2	3.65	-2.15012	-1.31326	2.99912e-06	0.00811518
VCX3A	ENSG00000169059	1	4.19048	2.32	3.1	-1.88419	-1.2469	2.65034e-07	0.00147917
RTN1	ENSG00000139970	1	4.19048	3.24	3.75	-1.81146	-1.28046	2.95875e-05	0.0355975
ZBTB45	ENSG00000119574	1.04167	4.19048	3.12	4.45	-1.79287	-1.27063	8.03459e-08	0.000630007
RP11-494I9.2	ENSG00000231846	1.08333	4.19048	2.44	3.5	-1.74994	-1.26812	7.21189e-07	0.00303483
RP11-40F8.2	ENSG00000233067	1.08333	4.19048	2.44	3.5	-1.74994	-1.26812	7.21189e-07	0.00303483
RP11-483I13.2	ENSG00000238122	1.08333	4.19048	3.08	3.9	-1.74625	-1.26516	1.89589e-05	0.0273704
SLC25A24P1	ENSG00000241361	1.08333	4.19048	3.08	3.9	-1.74625	-1.26516	1.89589e-05	0.0273704
RP11-131J3.1	ENSG00000224698	1.08333	4.19048	2.36	4.95	-1.72618	-1.25987	3.8204e-05	0.0413551
NBPF6	ENSG00000186086	1.08333	4.19048	2.36	4.95	-1.72618	-1.25987	3.8204e-05	0.0413551
RP11-745C15.2	ENSG00000234707	1.16667	4.19048	3.08	16.3	-1.6933	-1.2202	5.42246e-06	0.0120996
ARHGEF1	ENSG00000076928	1.125	4.19048	2.72	5.05	-1.67069	-1.2576	1.30282e-05	0.0215335
TWIST1	ENSG00000122691	1.16667	4.19048	4.88	5.55	-1.66606	-1.24927	6.48032e-07	0.00280921
ZNF155	ENSG00000204920	1.16667	4.19048	3.72	4.55	-1.63983	-1.26075	9.94707e-07	0.00382813
PTPRN2	ENSG00000155093	1.25	4.19048	4.2	6.35	-1.58419	-1.21207	1.46997e-05	0.0232706
PILRA	ENSG00000085514	1.20833	4.19048	4.6	5.1	-1.58216	-1.24747	4.81369e-06	0.0111303
RPS9	ENSG00000170889	1.25	4.19048	3.88	6.45	-1.57119	-1.23741	1.27488e-05	0.0212806
LILRB3	ENSG00000204577	1.25	4.19048	3.88	6.45	-1.57119	-1.23741	1.27488e-05	0.0212806
LILRA6	ENSG00000244482	1.25	4.19048	3.88	6.45	-1.57119	-1.23741	1.27488e-05	0.0212806
ZNF529	ENSG00000186020	1.33333	4.19048	2.24	4.7	-1.55081	-1.20235	2.2267e-05	0.0300806
LINC00894	ENSG00000235703	1.33333	4.19048	3.52	4.15	-1.51681	-1.21483	4.17741e-06	0.0101031
HUS1	ENSG00000136273	1.29167	4.19048	5.08	5.9	-1.48377	-1.23268	1.72653e-05	0.0258377
PKD1L1	ENSG00000158683	1.29167	4.19048	5.08	5.9	-1.48377	-1.23268	1.72653e-05	0.0258377
ZNF71	ENSG00000197951	1.33333	4.19048	3.76	4.8	-1.47488	-1.22444	1.60509e-05	0.0246155
BCAS4	ENSG00000124243	1.375	4.19048	3.36	5.15	-1.41534	-1.21614	2.04488e-05	0.0286074
SYMPK	ENSG00000125755	1.41667	4.19048	3.24	4.2	-1.41452	-1.21025	1.22978e-05	0.020764
NCF1C	ENSG00000165178	1.41667	4.19048	3.12	5.15	-1.38514	-1.19673	1.39449e-05	0.0225062
SIPA1L3	ENSG00000105738	1.41667	4.19048	2.96	4.55	-1.37913	-1.2087	5.25882e-06	0.0118455
HIVEP3	ENSG00000127124	1.41667	4.19048	4.76	3.6	-1.378	-1.20218	7.9856e-06	0.0156283
CDH4	ENSG00000179242	1.45833	4.19048	4.08	3.5	-1.34632	-1.21255	1.34834e-05	0.0219977
NDC1	ENSG00000058804	1.5	4.19048	2.2	4	-1.3157	-1.18155	5.03076e-05	0.0481386
CCM2	ENSG00000136280	1.5	4.19048	2.24	3.75	-1.28189	-1.19682	4.88904e-05	0.0474289
LINC01121	ENSG00000205054	1.625	4.19048	3.24	2.6	-1.22075	-1.17689	5.33673e-05	0.0497583
CAMTA1	ENSG00000171735	1.625	4.19048	4.56	3.2	-1.21002	-1.16222	3.99305e-05	0.0423964
MYH14	ENSG00000105357	1.70833	4.19048	3.28	4.9	-1.13955	-1.15643	4.97021e-05	0.047837
RP11-745C15.2	ENSG00000234707	0.333333	4.2381	3.56	19.05	-2.91402	-1.44489	2.7437e-06	0.00763992
BX842568.1	ENSG00000235510	0.625	4.2381	2.16	3.4	-2.46724	-1.36221	3.02654e-05	0.0360836
RP11-745C15.2	ENSG00000234707	0.541667	4.2381	3.92	17.85	-2.45675	-1.38339	1.23123e-05	0.0207737
CTD-2525I3.5	ENSG00000269102	0.583333	4.2381	2.32	7.7	-2.43462	-1.36244	1.81382e-06	0.00581159
ZNF480	ENSG00000198464	0.583333	4.2381	2.32	7.7	-2.43462	-1.36244	1.81382e-06	0.00581159
MARS	ENSG00000166986	0.708333	4.2381	2.48	8.05	-2.22109	-1.31697	1.03172e-05	0.0184904
MAP3K15	ENSG00000180815	0.75	4.2381	2.64	3.55	-2.21901	-1.30379	8.99443e-07	0.00356028
2005-09-01	ENSG00000184702	0.791667	4.2381	4.84	6.9	-2.07745	-1.30228	1.85702e-05	0.026979
TPBG	ENSG00000146242	0.875	4.2381	3.56	3.7	-2.04215	-1.28153	8.3182e-08	0.0006469
RP11-173D3.1	ENSG00000258410	1.04167	4.2381	6.04	5.85	-1.96984	-1.21407	4.00578e-05	0.0424808
RELN	ENSG00000189056	0.875	4.2381	4.04	4.55	-1.96762	-1.29521	5.24292e-05	0.0492938
SIGLEC14	ENSG00000254415	1.04167	4.2381	2.2	7.15	-1.86196	-1.25988	8.5379e-06	0.0163319
SIGLEC5	ENSG00000105501	1.04167	4.2381	2.2	7.15	-1.86196	-1.25988	8.5379e-06	0.0163319
SIGLEC5	ENSG00000268500	1.04167	4.2381	2.2	7.15	-1.86196	-1.25988	8.5379e-06	0.0163319
CTC-444N24.13	ENSG00000268678	1.04167	4.2381	3.32	5.8	-1.81923	-1.25939	7.05198e-07	0.00298697
ZNF304	ENSG00000131845	1.04167	4.2381	3.32	5.8	-1.81923	-1.25939	7.05198e-07	0.00298697
RLTPR	ENSG00000159753	1.08333	4.2381	2.96	2.6	-1.81753	-1.28099	3.52113e-05	0.039318
CNGA3	ENSG00000144191	1.08333	4.2381	4.32	4.75	-1.74354	-1.25234	2.07905e-06	0.0063782
PTPRN2	ENSG00000155093	1.29167	4.2381	5	5.55	-1.52753	-1.22797	1.61453e-05	0.0247097
AC147651.4	ENSG00000237181	1.33333	4.2381	5.16	5.25	-1.5175	-1.2064	1.46951e-06	0.00503582
PRKAR1B	ENSG00000188191	1.33333	4.2381	5.16	5.25	-1.5175	-1.2064	1.46951e-06	0.00503582
ARHGAP39	ENSG00000147799	1.375	4.2381	2.76	3.05	-1.51165	-1.20409	3.3216e-06	0.00867381
CTD-2571L23.6	ENSG00000269656	1.33333	4.2381	2.92	3.85	-1.48039	-1.20241	2.09526e-05	0.0290326
CSPG4	ENSG00000173546	1.33333	4.2381	5.16	5.15	-1.46756	-1.2231	4.12848e-05	0.0431677
NUDCD3	ENSG00000015676	1.375	4.2381	6.08	6.7	-1.44509	-1.20893	1.73032e-05	0.0258726
ANKRD11	ENSG00000167522	1.375	4.2381	5.12	4.8	-1.43904	-1.20235	1.70995e-05	0.0256651
IL4I1	ENSG00000104951	1.41667	4.2381	3.92	5.65	-1.41721	-1.18321	1.97119e-05	0.0280203
NUP62	ENSG00000213024	1.41667	4.2381	3.92	5.65	-1.41721	-1.18321	1.97119e-05	0.0280203
CTC-326K19.6	ENSG00000269179	1.41667	4.2381	3.92	5.65	-1.41721	-1.18321	1.97119e-05	0.0280203
PTPRN2	ENSG00000155093	1.41667	4.2381	4.84	6.05	-1.40526	-1.20427	4.60835e-07	0.00220751
RP11-470E16.1	ENSG00000224609	1.41667	4.2381	2.88	3.65	-1.40383	-1.18205	3.93734e-06	0.00971318
IQSEC1	ENSG00000144711	1.41667	4.2381	6.12	4.6	-1.39155	-1.19841	1.73175e-05	0.0258827
ZNF536	ENSG00000198597	1.41667	4.2381	3.84	5.65	-1.38718	-1.20371	1.40142e-05	0.0225766
WDR62	ENSG00000075702	1.45833	4.2381	3.72	5.6	-1.38679	-1.20147	2.97756e-05	0.0357392
HOXB3	ENSG00000120093	1.5	4.2381	4.48	5.2	-1.3195	-1.20065	3.80051e-05	0.0411911
HOXB-AS3	ENSG00000233101	1.5	4.2381	4.48	5.2	-1.3195	-1.20065	3.80051e-05	0.0411911
TIMM50	ENSG00000105197	1.5	4.2381	3	3.95	-1.31849	-1.18244	1.14496e-05	0.0197801
MICALL2	ENSG00000164877	1.58333	4.2381	5.68	5.8	-1.31066	-1.1637	3.99759e-05	0.0424256
BRSK1	ENSG00000160469	1.58333	4.2381	3.04	4.2	-1.29641	-1.15562	3.69309e-05	0.0404581
SZT2	ENSG00000198198	1.54167	4.2381	4.24	5.25	-1.28807	-1.18397	2.83937e-05	0.0347367
COPZ2	ENSG00000005243	1.75	4.2381	4.6	4.85	-1.1228	-1.15171	2.7807e-05	0.0343318
FIP1L1	ENSG00000145216	0.291667	4.28571	3.92	12.9	-3.21535	-1.40197	2.46391e-06	0.00713299
ZSCAN18	ENSG00000121413	0.541667	4.28571	2.4	4.3	-2.62015	-1.3532	4.01133e-07	0.00200239
RP11-745C15.2	ENSG00000234707	0.5	4.28571	2.72	14.95	-2.58017	-1.36531	1.05184e-05	0.0187344
SLITRK4	ENSG00000179542	0.583333	4.28571	1.48	3.35	-2.53898	-1.34124	1.06677e-07	0.000773411
EGFR	ENSG00000146648	0.5	4.28571	2.44	14.3	-2.5264	-1.39849	2.55551e-06	0.00730162
EGFR	ENSG00000146648	0.583333	4.28571	2.16	18.15	-2.50333	-1.34451	2.14157e-05	0.0293371
EGFR	ENSG00000146648	0.541667	4.28571	3.76	29.2	-2.49426	-1.37698	1.93507e-05	0.0277082
LANCL2	ENSG00000132434	0.541667	4.28571	3.28	15.8	-2.45558	-1.3827	2.5206e-05	0.032373
EGFR	ENSG00000146648	0.666667	4.28571	3.56	25.45	-2.2475	-1.3331	2.61336e-05	0.0330425
RASAL3	ENSG00000105122	1	4.28571	3.12	4.2	-1.94909	-1.25871	9.75752e-06	0.0178201
ST3GAL3	ENSG00000126091	0.958333	4.28571	3.8	5.25	-1.94386	-1.24871	1.26806e-07	0.000868414
BAI2	ENSG00000121753	1.16667	4.28571	4.16	4.85	-1.77079	-1.22476	1.06751e-05	0.0189079
AC016582.2	ENSG00000225868	1.125	4.28571	2.72	4.25	-1.69001	-1.24311	1.83648e-05	0.0267845
SIGLEC18P	ENSG00000268581	1.16667	4.28571	2.8	6.7	-1.67179	-1.23539	5.33976e-05	0.0497801
HOXA-AS3	ENSG00000254369	1.20833	4.28571	2.56	4.75	-1.626	-1.22841	7.08362e-07	0.00299324
HOXA3	ENSG00000105997	1.25	4.28571	4.04	4.75	-1.5923	-1.20924	1.29556e-07	0.000881365
RP1-170O19.22	ENSG00000273433	1.25	4.28571	4.04	4.75	-1.5923	-1.20924	1.29556e-07	0.000881365
HOXA-AS3	ENSG00000254369	1.25	4.28571	4.04	4.75	-1.5923	-1.20924	1.29556e-07	0.000881365
HOXA5	ENSG00000106004	1.25	4.28571	4.04	4.75	-1.5923	-1.20924	1.29556e-07	0.000881365
ESYT2	ENSG00000117868	1.25	4.28571	3.2	4.45	-1.5604	-1.2342	2.59429e-05	0.0329037
AC007879.4	ENSG00000225916	1.29167	4.28571	4.4	4.55	-1.55327	-1.21137	3.22902e-06	0.0084991
AC007879.2	ENSG00000234902	1.29167	4.28571	4.4	4.55	-1.55327	-1.21137	3.22902e-06	0.0084991
CAPZB	ENSG00000077549	1.375	4.28571	3.84	4.45	-1.46017	-1.19751	7.38444e-07	0.00309008
CPA1	ENSG00000091704	1.375	4.28571	5.6	6.5	-1.44882	-1.20739	1.14144e-06	0.00420519
FAM20C	ENSG00000177706	1.41667	4.28571	3.92	5.3	-1.4091	-1.19124	8.46799e-06	0.0162528
CBLC	ENSG00000142273	1.41667	4.28571	2.84	4.4	-1.40016	-1.19904	2.06644e-05	0.0287851
KAZN	ENSG00000189337	1.45833	4.28571	3.48	4.65	-1.38654	-1.16538	2.08486e-06	0.00639192
FAM20C	ENSG00000177706	1.5	4.28571	4.84	5.6	-1.32219	-1.16664	4.20585e-05	0.0435924
NSUN5	ENSG00000130305	1.54167	4.28571	4.32	6.15	-1.28992	-1.15895	2.95038e-05	0.0355651
AGRN	ENSG00000188157	1.58333	4.28571	2.88	4.05	-1.28369	-1.16918	2.92257e-05	0.0353414
MRGPRX3	ENSG00000179826	1.58333	4.28571	4.6	3.95	-1.27807	-1.16449	4.2253e-05	0.0436921
AC005077.5	ENSG00000228829	1.625	4.28571	3.64	5.45	-1.23758	-1.14765	3.4216e-05	0.0386779
RP11-170M17.1	ENSG00000228566	1.70833	4.28571	2.16	1.75	-1.22387	-1.13745	2.5266e-05	0.0324034
TNRC18	ENSG00000182095	1.66667	4.28571	4.36	5	-1.20158	-1.14648	1.5274e-05	0.0238341
UPP1	ENSG00000183696	1.66667	4.28571	4.32	5.5	-1.19767	-1.15477	1.69699e-05	0.0255305
CLIP2	ENSG00000106665	1.70833	4.28571	2.76	4	-1.15656	-1.13921	4.46698e-05	0.0449947
FCGRT	ENSG00000104870	1.83333	4.28571	2.52	3.8	-1.07639	-1.1216	4.92452e-05	0.0475924
METTL1	ENSG00000037897	0.416667	4.33333	4.8	20.6	-3.03247	-1.31273	3.77447e-07	0.0019069
TSPAN31	ENSG00000135452	0.5	4.33333	3.92	20.9	-2.83211	-1.3096	1.70505e-06	0.00557067
ZSCAN1	ENSG00000152467	0.625	4.33333	1.72	2.5	-2.49604	-1.31074	5.25949e-06	0.0118455
EGFR	ENSG00000146648	0.541667	4.33333	2.84	16	-2.48602	-1.36129	9.46018e-06	0.0174805
PITX2	ENSG00000164093	0.625	4.33333	3.8	5.2	-2.42694	-1.31235	8.75092e-07	0.00350425
PDGFRA	ENSG00000134853	0.625	4.33333	3.68	13.75	-2.42076	-1.33799	4.58937e-05	0.0457675
FIP1L1	ENSG00000145216	0.625	4.33333	3.68	13.75	-2.42076	-1.33799	4.58937e-05	0.0457675
EGFR	ENSG00000146648	0.583333	4.33333	3.6	25.85	-2.36881	-1.34929	2.33199e-05	0.0309547
METTL1	ENSG00000037897	0.708333	4.33333	3.84	18.9	-2.32951	-1.29258	5.70573e-06	0.0124985
ZSCAN18	ENSG00000121413	0.75	4.33333	2.08	3.55	-2.22046	-1.31026	6.32282e-06	0.0133852
CBLN1	ENSG00000102924	0.833333	4.33333	2	3.5	-2.17655	-1.27618	2.03557e-06	0.00628321
ZNF480	ENSG00000198464	0.916667	4.33333	2.52	7.65	-1.94887	-1.27793	1.28058e-05	0.0213381
IRX5	ENSG00000176842	1	4.33333	3.56	4.15	-1.93811	-1.23921	4.19561e-05	0.0435433
FOXA3	ENSG00000170608	1	4.33333	2.8	3.95	-1.87999	-1.24866	6.62553e-06	0.0137956
PRDM16	ENSG00000142611	1.04167	4.33333	4	4.45	-1.83574	-1.23238	9.06379e-08	0.000690914
HOTAIRM1	ENSG00000233429	1.08333	4.33333	4.36	6.55	-1.83274	-1.20755	3.18303e-06	0.00843868
SND1	ENSG00000197157	1.16667	4.33333	5.2	7.95	-1.7353	-1.2087	1.66345e-08	0.000198107
SLC2A5	ENSG00000142583	1.16667	4.33333	2.84	3.65	-1.69355	-1.19214	3.39111e-06	0.00879759
TMEM184A	ENSG00000164855	1.16667	4.33333	2.84	4.4	-1.64565	-1.22271	1.57637e-05	0.0243358
PVT1	ENSG00000249859	1.25	4.33333	4.44	4.15	-1.6437	-1.20725	8.63984e-07	0.00347107
RADIL	ENSG00000157927	1.25	4.33333	2.56	4.95	-1.59822	-1.2281	3.73687e-06	0.00936808
LINC00486	ENSG00000230876	1.29167	4.33333	3.56	4.1	-1.59616	-1.20529	1.94693e-06	0.00609241
USP29	ENSG00000131864	1.29167	4.33333	2.44	3.55	-1.54619	-1.21151	5.16572e-05	0.0488682
RP11-609L3.1	ENSG00000270889	1.33333	4.33333	5.48	6.25	-1.52378	-1.21096	2.59748e-05	0.0329296
SEPT7P3	ENSG00000226102	1.33333	4.33333	5.48	6.25	-1.52378	-1.21096	2.59748e-05	0.0329296
TSNARE1	ENSG00000171045	1.41667	4.33333	3.32	3.2	-1.52259	-1.16402	1.1227e-05	0.0195338
HOTTIP	ENSG00000243766	1.375	4.33333	3.36	4.25	-1.47913	-1.182	1.33743e-07	0.000902084
POU2F2	ENSG00000028277	1.41667	4.33333	3.32	3.55	-1.42216	-1.18207	1.64647e-05	0.0250573
CTC-454I21.3	ENSG00000267360	1.41667	4.33333	2.56	2.95	-1.41761	-1.1999	3.30888e-06	0.00865329
ZNF585A	ENSG00000196967	1.41667	4.33333	2.56	2.95	-1.41761	-1.1999	3.30888e-06	0.00865329
TNS3	ENSG00000136205	1.41667	4.33333	3	6.05	-1.41392	-1.18808	8.53124e-06	0.0163259
EPN1	ENSG00000063245	1.5	4.33333	3.32	4.95	-1.36878	-1.17592	3.09717e-05	0.0366254
POLD1	ENSG00000062822	1.54167	4.33333	1.52	3.55	-1.35469	-1.17847	3.29692e-05	0.0379282
BMP8A	ENSG00000183682	1.5	4.33333	3.52	4.3	-1.33466	-1.17166	4.04613e-05	0.0427435
HUS1	ENSG00000136273	1.54167	4.33333	4.6	6.1	-1.3208	-1.17122	8.93611e-06	0.0168223
PKD1L1	ENSG00000158683	1.54167	4.33333	4.6	6.1	-1.3208	-1.17122	8.93611e-06	0.0168223
IGSF21	ENSG00000117154	1.54167	4.33333	3.96	5.55	-1.30631	-1.16343	8.52483e-06	0.0163223
GABRQ	ENSG00000147402	1.58333	4.33333	2.4	3.1	-1.28421	-1.15331	5.33028e-05	0.0497242
CAPZB	ENSG00000077549	1.70833	4.33333	2.2	4.15	-1.19611	-1.1407	5.2641e-05	0.0494192
MYH14	ENSG00000105357	1.70833	4.33333	3.2	4.3	-1.18388	-1.13939	1.97589e-05	0.0280446
MDM2	ENSG00000135679	0.333333	4.38095	2.96	8.6	-3.12849	-1.38446	7.7964e-07	0.00319944
HTR2C	ENSG00000147246	0.625	4.38095	3.56	3.15	-2.39419	-1.32365	8.07299e-06	0.0157431
ZSCAN18	ENSG00000121413	0.708333	4.38095	2.24	3.55	-2.32796	-1.31139	3.08493e-06	0.00826972
EGFR	ENSG00000146648	0.666667	4.38095	2.68	20.1	-2.28119	-1.3301	1.22375e-05	0.0206891
EGFR	ENSG00000146648	0.666667	4.38095	3.6	23.1	-2.24084	-1.33239	3.41064e-05	0.0386042
IGLON5	ENSG00000142549	0.791667	4.38095	2.92	7.3	-2.18722	-1.27347	8.52703e-08	0.000659895
DTX3	ENSG00000178498	0.833333	4.38095	3.96	13.9	-2.18097	-1.23777	3.30509e-05	0.037967
HOXA3	ENSG00000105997	0.791667	4.38095	3.68	5.55	-2.1341	-1.28949	2.40733e-07	0.00138423
HOXA-AS2	ENSG00000253552	0.791667	4.38095	3.68	5.55	-2.1341	-1.28949	2.40733e-07	0.00138423
HCCAT3	ENSG00000269235	0.833333	4.38095	3.08	6.3	-2.11576	-1.26492	8.02176e-07	0.00327492
AC018755.16	ENSG00000269388	0.833333	4.38095	3.32	7.45	-2.11052	-1.27327	9.1773e-06	0.0171166
HOXA3	ENSG00000105997	0.875	4.38095	4	5.1	-2.08946	-1.27412	1.11672e-05	0.0194741
HOXA-AS2	ENSG00000253552	0.875	4.38095	4	5.1	-2.08946	-1.27412	1.11672e-05	0.0194741
NPTX2	ENSG00000106236	0.875	4.38095	4.12	5.45	-2.08468	-1.28378	2.97911e-07	0.00160903
TERT	ENSG00000164362	1.04167	4.38095	3.96	4.05	-1.88588	-1.2396	4.91944e-06	0.0113069
MAMSTR	ENSG00000176909	1.125	4.38095	1.64	3.6	-1.78651	-1.21753	8.03728e-07	0.00328032
AC004917.1	ENSG00000177820	1.08333	4.38095	3.6	6.1	-1.75289	-1.23438	3.90087e-05	0.041819
CTB-111H14.1	ENSG00000243797	1.08333	4.38095	3.6	6.1	-1.75289	-1.23438	3.90087e-05	0.041819
CCDC71L	ENSG00000253276	1.08333	4.38095	3.6	6.1	-1.75289	-1.23438	3.90087e-05	0.041819
AC003682.17	ENSG00000269097	1.16667	4.38095	2.64	4.45	-1.74663	-1.23008	1.8504e-05	0.0269159
SIGLEC18P	ENSG00000268581	1.16667	4.38095	2.92	7.2	-1.74057	-1.22288	1.1315e-05	0.0196405
CTB-111H14.1	ENSG00000243797	1.125	4.38095	3.76	5.85	-1.73701	-1.22929	3.55187e-06	0.00907504
DOK6	ENSG00000206052	1.16667	4.38095	4.32	5.2	-1.71851	-1.22325	3.68723e-05	0.0404257
MATK	ENSG00000007264	1.20833	4.38095	2.56	3.4	-1.71506	-1.22315	2.43304e-05	0.0316928
ITFG1	ENSG00000129636	1.25	4.38095	5	4.5	-1.61505	-1.22252	6.8051e-07	0.00291099
GIMAP5	ENSG00000196329	1.25	4.38095	5.24	6.3	-1.61103	-1.21887	8.27907e-07	0.00335018
OLFML2A	ENSG00000185585	1.33333	4.38095	4.4	4.5	-1.57961	-1.20274	2.50181e-05	0.0322627
WASH5P	ENSG00000225373	1.375	4.38095	5.4	6.1	-1.55853	-1.14141	4.3386e-05	0.0443191
ZNF611	ENSG00000213020	1.45833	4.38095	3.12	5.05	-1.51042	-1.16978	4.21906e-05	0.0436594
BRAT1	ENSG00000106009	1.33333	4.38095	4.48	5.35	-1.50817	-1.18712	4.2867e-05	0.0440295
RPS6KA3	ENSG00000177189	1.375	4.38095	1.52	3.45	-1.4971	-1.17706	4.53315e-05	0.0454233
TRAPPC6A	ENSG00000007255	1.41667	4.38095	3.88	4.45	-1.49178	-1.18026	1.54622e-05	0.0240469
MARK4	ENSG00000007047	1.41667	4.38095	3.88	4.45	-1.49178	-1.18026	1.54622e-05	0.0240469
SLC12A9	ENSG00000146828	1.41667	4.38095	2.32	3.4	-1.47161	-1.16694	4.31061e-07	0.00210238
HUS1	ENSG00000136273	1.45833	4.38095	4.84	6.45	-1.44734	-1.19018	6.51464e-06	0.0136546
ZNF571-AS1	ENSG00000267470	1.41667	4.38095	2.32	4.7	-1.436	-1.18322	2.55082e-05	0.0325672
RP11-109P14.8	ENSG00000235673	1.45833	4.38095	4.24	5.3	-1.42215	-1.17082	1.60537e-05	0.0246166
MTF1	ENSG00000188786	1.45833	4.38095	4.24	5.3	-1.42215	-1.17082	1.60537e-05	0.0246166
TNS3	ENSG00000136205	1.45833	4.38095	4.64	6.95	-1.3969	-1.17435	2.30764e-06	0.0068349
RP11-286H14.6	ENSG00000240685	1.5	4.38095	3.44	4.7	-1.39285	-1.16632	1.67903e-05	0.0253579
TSPAN33	ENSG00000158457	1.5	4.38095	3.44	4.7	-1.39285	-1.16632	1.67903e-05	0.0253579
ABHD11	ENSG00000106077	1.45833	4.38095	3.8	5.5	-1.38155	-1.17928	4.31685e-05	0.0442171
C1orf222	ENSG00000142609	1.5	4.38095	3.6	3.55	-1.36549	-1.16095	4.58728e-05	0.0457574
PCNT	ENSG00000160299	1.58333	4.38095	3.48	4.25	-1.33186	-1.16056	2.41822e-05	0.031571
ACOT7	ENSG00000097021	1.625	4.38095	3.12	4.55	-1.27437	-1.1334	2.59579e-05	0.0329139
STAG3L2	ENSG00000160828	1.625	4.38095	3.56	6.25	-1.25942	-1.14698	3.34171e-05	0.0381888
APBB1	ENSG00000166313	1.625	4.38095	3.68	3.9	-1.25815	-1.14618	3.30627e-05	0.0379721
LEMD1	ENSG00000186007	1.625	4.38095	5.28	5.35	-1.23974	-1.15683	3.9702e-05	0.0422547
HNRNPL	ENSG00000104824	1.66667	4.38095	2.72	6.35	-1.23491	-1.1293	1.19224e-05	0.0203327
AC104534.3	ENSG00000268083	1.66667	4.38095	2.72	6.35	-1.23491	-1.1293	1.19224e-05	0.0203327
PTPRN2	ENSG00000155093	1.66667	4.38095	4.32	4.85	-1.22952	-1.13818	3.63672e-05	0.0400844
RN7SL603P	ENSG00000263659	1.70833	4.38095	2.36	2.7	-1.18844	-1.12366	5.1307e-05	0.048719
AUTS2	ENSG00000158321	1.91667	4.38095	4.2	5.55	-1.05729	-1.08087	1.65203e-05	0.0251002
LANCL2	ENSG00000132434	0.416667	4.42857	4.52	21.7	-2.68648	-1.41566	2.39588e-05	0.0313858
RP4-791C19.1	ENSG00000218586	0.5	4.42857	3.36	19.25	-2.65898	-1.35545	4.04339e-06	0.00989077
EGFR	ENSG00000146648	0.458333	4.42857	2.4	14.3	-2.63528	-1.39167	2.04946e-06	0.006311
PITX2	ENSG00000164093	0.708333	4.42857	3.84	4.9	-2.32028	-1.28105	1.36208e-06	0.00478756
ZNF382	ENSG00000161298	0.916667	4.42857	2.44	4.65	-1.98343	-1.27297	8.09472e-06	0.0157745
VCX3A	ENSG00000169059	1.16667	4.42857	1.92	2.9	-1.76448	-1.19521	1.01012e-06	0.00386964
RP5-945F2.3	ENSG00000226829	1.125	4.42857	4.96	7.05	-1.72841	-1.23976	8.80702e-06	0.0166741
HOXA3	ENSG00000105997	1.25	4.42857	4.2	4.2	-1.64008	-1.19501	5.63608e-06	0.0123995
HOXA-AS2	ENSG00000253552	1.25	4.42857	4.2	4.2	-1.64008	-1.19501	5.63608e-06	0.0123995
MARK4	ENSG00000007047	1.20833	4.42857	3.12	4.9	-1.61537	-1.2222	1.74362e-05	0.0259998
PPP1R37	ENSG00000104866	1.20833	4.42857	3.12	4.9	-1.61537	-1.2222	1.74362e-05	0.0259998
PVT1	ENSG00000249859	1.33333	4.42857	4.92	4.7	-1.59863	-1.18498	1.80965e-06	0.00580189
SIGLEC7	ENSG00000168995	1.33333	4.42857	3.08	7.85	-1.58643	-1.18934	5.31068e-05	0.0496122
RP1-43E13.2	ENSG00000230424	1.33333	4.42857	3.56	3.8	-1.53695	-1.19561	2.27053e-07	0.00132879
EMC1	ENSG00000127463	1.33333	4.42857	3.56	3.8	-1.53695	-1.19561	2.27053e-07	0.00132879
FAM193B	ENSG00000146067	1.41667	4.42857	3.76	5.05	-1.48811	-1.15482	3.94538e-05	0.0421265
LRCH2	ENSG00000130224	1.41667	4.42857	3.52	3.4	-1.47464	-1.17426	2.78986e-05	0.0343644
RBMXL3	ENSG00000175718	1.41667	4.42857	3.52	3.4	-1.47464	-1.17426	2.78986e-05	0.0343644
UPK1A	ENSG00000105668	1.45833	4.42857	1.4	2.25	-1.44275	-1.14773	2.91589e-05	0.0352906
UPK1A-AS1	ENSG00000226510	1.45833	4.42857	1.4	2.25	-1.44275	-1.14773	2.91589e-05	0.0352906
SLC2A7	ENSG00000197241	1.625	4.42857	3.08	3.4	-1.3616	-1.12292	4.79409e-05	0.0468892
EPN1	ENSG00000063245	1.54167	4.42857	3.2	4.8	-1.35497	-1.1371	1.5002e-05	0.0235656
DDX20	ENSG00000064703	1.58333	4.42857	2.96	4.6	-1.32588	-1.1335	5.99391e-06	0.0128894
FAM212B	ENSG00000197852	1.58333	4.42857	2.96	4.6	-1.32588	-1.1335	5.99391e-06	0.0128894
GRIK5	ENSG00000105737	1.70833	4.42857	2.76	4	-1.22279	-1.12245	3.21803e-05	0.0374413
SUMF2	ENSG00000129103	1.75	4.42857	2	3	-1.18038	-1.09626	3.62964e-05	0.0400368
DNM2	ENSG00000079805	1.79167	4.42857	3.96	4.45	-1.17485	-1.10789	4.23065e-05	0.0437283
DHX34	ENSG00000134815	1.83333	4.42857	2.52	4.2	-1.14672	-1.09632	4.40856e-05	0.0446909
BMPER	ENSG00000164619	1.875	4.42857	3.08	3.95	-1.10603	-1.10538	2.88884e-05	0.0350856
ZNF571-AS1	ENSG00000267470	0.25	4.47619	3.4	4.95	-3.53703	-1.36874	3.67062e-11	3.04958e-06
ZNF540	ENSG00000171817	0.25	4.47619	3.4	4.95	-3.53703	-1.36874	3.67062e-11	3.04958e-06
PDGFRA	ENSG00000134853	0.416667	4.47619	4.56	16.55	-2.79303	-1.34961	1.92407e-05	0.027626
FIP1L1	ENSG00000145216	0.416667	4.47619	4.56	16.55	-2.79303	-1.34961	1.92407e-05	0.027626
RP11-1090M7.1	ENSG00000265489	0.5	4.47619	3.12	3.25	-2.77296	-1.32523	7.55216e-10	2.24855e-05
ARHGAP44	ENSG00000006740	0.5	4.47619	3.12	3.25	-2.77296	-1.32523	7.55216e-10	2.24855e-05
RP4-791C19.1	ENSG00000218586	0.541667	4.47619	3.4	20.5	-2.62087	-1.32708	1.06616e-06	0.00401516
MBD6	ENSG00000166987	0.541667	4.47619	3.16	11.75	-2.61329	-1.32767	8.68298e-06	0.0165123
C18orf42	ENSG00000231824	0.666667	4.47619	3.84	4.4	-2.47711	-1.30083	7.6635e-09	0.000113138
GLRA1	ENSG00000145888	1.08333	4.47619	2.4	2.8	-1.93495	-1.20804	3.22313e-06	0.00849144
AC011516.2	ENSG00000268038	1.08333	4.47619	2.04	3.4	-1.90301	-1.22605	8.82803e-06	0.0167006
RTN1	ENSG00000139970	1.08333	4.47619	3.68	3.9	-1.83786	-1.22501	4.97911e-06	0.0113797
ZSCAN18	ENSG00000121413	1.125	4.47619	3.2	4.55	-1.7432	-1.21321	4.78089e-05	0.0468179
SLC25A24P2	ENSG00000238118	1.20833	4.47619	2.32	4.4	-1.68737	-1.19895	1.79855e-06	0.00577408
RP11-131J3.1	ENSG00000224698	1.20833	4.47619	2.32	4.4	-1.68737	-1.19895	1.79855e-06	0.00577408
NBPF6	ENSG00000186086	1.20833	4.47619	2.32	4.4	-1.68737	-1.19895	1.79855e-06	0.00577408
SARS2	ENSG00000104835	1.20833	4.47619	2.8	4.25	-1.67947	-1.2	6.45005e-06	0.0135628
CTC-360G5.8	ENSG00000269547	1.20833	4.47619	2.8	4.25	-1.67947	-1.2	6.45005e-06	0.0135628
NETO1	ENSG00000166342	1.29167	4.47619	2.32	2.45	-1.63163	-1.17923	7.36619e-06	0.0147945
RADIL	ENSG00000157927	1.29167	4.47619	2.6	5.55	-1.57456	-1.19821	7.77285e-06	0.0153726
SMARCA4	ENSG00000127616	1.375	4.47619	4.4	4.75	-1.50898	-1.18505	2.05235e-05	0.028678
PTPRN2	ENSG00000155093	1.45833	4.47619	7.12	8.45	-1.45858	-1.16669	2.43312e-05	0.0316928
MYOM3	ENSG00000142661	1.45833	4.47619	4.2	3.5	-1.43442	-1.15624	1.29665e-05	0.0214876
RP11-293P20.2	ENSG00000225315	1.45833	4.47619	4.2	3.5	-1.43442	-1.15624	1.29665e-05	0.0214876
HUS1	ENSG00000136273	1.54167	4.47619	4.8	6.2	-1.41883	-1.15228	6.93913e-06	0.0142341
INTS1	ENSG00000164880	1.5	4.47619	3.04	4.4	-1.4148	-1.14176	6.07941e-06	0.0130224
ECE1	ENSG00000117298	1.54167	4.47619	3.16	4.35	-1.33048	-1.15045	4.73068e-05	0.0465374
AC010327.2	ENSG00000269808	1.625	4.47619	3.6	4.9	-1.32886	-1.12686	5.30109e-05	0.0495764
TMEM86B	ENSG00000180089	1.625	4.47619	3.6	4.9	-1.32886	-1.12686	5.30109e-05	0.0495764
RP4-683M8.2	ENSG00000226133	1.58333	4.47619	3.48	3.95	-1.31053	-1.14151	2.912e-05	0.0352577
GTF2IRD2P1	ENSG00000214544	1.625	4.47619	2.76	4.25	-1.30223	-1.13212	4.65817e-05	0.0461497
EPN1	ENSG00000063245	1.625	4.47619	3.2	5.25	-1.28381	-1.13966	2.70276e-05	0.0337442
SRRT	ENSG00000087087	1.66667	4.47619	4.44	5.75	-1.26895	-1.11835	1.63985e-06	0.00543501
SULT2B1	ENSG00000088002	1.66667	4.47619	2	2.8	-1.242	-1.14185	3.65397e-05	0.0402247
STAG3L2	ENSG00000160828	1.75	4.47619	3.76	5.7	-1.20348	-1.11419	4.44747e-05	0.0448935
PDE6A	ENSG00000132915	1.875	4.47619	5.08	4.5	-1.11309	-1.08964	1.15829e-05	0.019916
LANCL2	ENSG00000132434	0.333333	4.52381	3.88	17.2	-2.88026	-1.42861	1.24884e-05	0.0209714
KIF5A	ENSG00000155980	0.541667	4.52381	3.24	17.4	-2.65917	-1.29253	1.3899e-05	0.0224653
AGAP2	ENSG00000135439	0.75	4.52381	4.16	20.05	-2.37437	-1.23691	9.71523e-06	0.0177741
RPL31P35	ENSG00000232612	0.875	4.52381	2.76	12.45	-2.15306	-1.24655	2.06262e-05	0.0287538
PHF13	ENSG00000116273	1	4.52381	1.76	2.75	-2.01045	-1.23051	4.27457e-05	0.0439768
KLHL21	ENSG00000162413	1	4.52381	1.76	2.75	-2.01045	-1.23051	4.27457e-05	0.0439768
IGLON5	ENSG00000142549	1	4.52381	2.84	8.35	-1.93803	-1.21491	3.12225e-06	0.00833991
EMB	ENSG00000170571	1.08333	4.52381	3.96	3.8	-1.90678	-1.20808	2.2479e-05	0.030235
HOXA11-AS	ENSG00000240990	1.08333	4.52381	4.56	5.35	-1.83447	-1.2159	1.44974e-05	0.0230714
RP1-170O19.14	ENSG00000253508	1.08333	4.52381	4.56	5.35	-1.83447	-1.2159	1.44974e-05	0.0230714
SIGLEC12	ENSG00000254521	1.125	4.52381	3.16	11.55	-1.77459	-1.21092	3.59234e-05	0.0398204
AP001347.6	ENSG00000224905	1.41667	4.52381	4.24	5.1	-1.57421	-1.1329	4.27812e-06	0.0102669
PTPRN2	ENSG00000155093	1.375	4.52381	4.56	5.85	-1.51365	-1.181	1.0971e-05	0.0192542
ZSCAN18	ENSG00000121413	1.375	4.52381	3.2	5	-1.51177	-1.17555	3.49905e-05	0.0391743
RAPGEF5	ENSG00000136237	1.5	4.52381	5.56	6.95	-1.49595	-1.14733	2.89013e-06	0.00792354
SMARCD3	ENSG00000082014	1.5	4.52381	4.04	5.7	-1.49188	-1.14435	9.35378e-06	0.0173442
RP11-109P14.8	ENSG00000235673	1.5	4.52381	3.6	4.85	-1.41775	-1.14143	2.01167e-06	0.00623121
MTF1	ENSG00000188786	1.5	4.52381	3.6	4.85	-1.41775	-1.14143	2.01167e-06	0.00623121
AGRN	ENSG00000188157	1.5	4.52381	3.8	4.75	-1.39408	-1.14345	3.96724e-05	0.0422453
CTC-400I9.2	ENSG00000267081	1.5	4.52381	4.28	5.2	-1.37763	-1.13806	2.80611e-05	0.0344743
RP1-74M1.3	ENSG00000272796	1.5	4.52381	4.2	4.75	-1.37622	-1.14938	1.94685e-05	0.0277909
CTU1	ENSG00000142544	1.58333	4.52381	2.84	6.45	-1.36893	-1.13209	3.34417e-05	0.0382004
MAD1L1	ENSG00000002822	1.58333	4.52381	4.04	5.95	-1.35478	-1.12846	1.92482e-05	0.0276312
LINC00486	ENSG00000230876	1.625	4.52381	4.4	5.05	-1.33192	-1.12461	4.32274e-05	0.0442374
SKI	ENSG00000157933	1.625	4.52381	3.72	5	-1.32762	-1.11938	1.07967e-06	0.00406067
IGSF21	ENSG00000117154	1.625	4.52381	4.24	5.8	-1.29048	-1.11989	3.54035e-05	0.0394609
WBSCR17	ENSG00000185274	1.70833	4.52381	2.24	3.35	-1.2512	-1.11819	1.37462e-05	0.0223045
MARK4	ENSG00000007047	1.79167	4.52381	4	4.7	-1.19402	-1.11918	1.32127e-05	0.0217035
PPP1R37	ENSG00000104866	1.79167	4.52381	4	4.7	-1.19402	-1.11918	1.32127e-05	0.0217035
SKI	ENSG00000157933	1.79167	4.52381	3.8	4.6	-1.18798	-1.10031	3.25343e-06	0.00854755
MUC17	ENSG00000169876	1.79167	4.52381	4.8	6.5	-1.18325	-1.11714	5.27463e-05	0.0494547
MYH14	ENSG00000105357	1.79167	4.52381	3.28	4.6	-1.18225	-1.10332	2.00955e-05	0.0283118
MSI2	ENSG00000153944	1.95833	4.52381	5.72	8.3	-1.06408	-1.07486	5.11524e-05	0.0486038
KLK15	ENSG00000174562	0.375	4.57143	2.08	8.4	-3.10328	-1.32829	2.08653e-06	0.0063929
AC011523.2	ENSG00000267968	0.375	4.57143	2.08	8.4	-3.10328	-1.32829	2.08653e-06	0.0063929
OS9	ENSG00000135506	0.5	4.57143	3.96	17.15	-2.86461	-1.28411	1.79475e-07	0.00112608
RP11-571M6.7	ENSG00000257342	0.5	4.57143	3.96	17.15	-2.86461	-1.28411	1.79475e-07	0.00112608
EGFR	ENSG00000146648	0.5	4.57143	3.48	23.8	-2.66001	-1.33819	1.43503e-06	0.00496064
FAM156A	ENSG00000182646	0.625	4.57143	2.4	2.9	-2.47409	-1.28585	1.50769e-05	0.023613
EGFR	ENSG00000146648	0.666667	4.57143	3	19.65	-2.36	-1.27329	6.42885e-06	0.0135325
LHFPL3	ENSG00000187416	0.75	4.57143	3.16	4.05	-2.29845	-1.28465	9.42088e-07	0.0036834
METTL1	ENSG00000037897	0.875	4.57143	4.12	18.6	-2.1734	-1.22589	6.07602e-06	0.013019
AC011516.2	ENSG00000268038	0.916667	4.57143	2.2	3	-2.14167	-1.24542	4.58445e-06	0.0107558
TSFM	ENSG00000123297	1.08333	4.57143	3.08	13.55	-1.94014	-1.17045	1.70014e-05	0.025561
TSPAN31	ENSG00000135452	1.20833	4.57143	2.64	10.9	-1.8557	-1.14359	3.39742e-05	0.0385054
HOXA3	ENSG00000105997	1.125	4.57143	3.32	5	-1.82584	-1.21689	2.50664e-05	0.0322875
RP1-170O19.22	ENSG00000273433	1.125	4.57143	3.32	5	-1.82584	-1.21689	2.50664e-05	0.0322875
HOXA-AS3	ENSG00000254369	1.125	4.57143	3.32	5	-1.82584	-1.21689	2.50664e-05	0.0322875
HOXA3	ENSG00000105997	1.125	4.57143	4.2	5.7	-1.81264	-1.19797	2.1376e-06	0.00649344
HOXA-AS2	ENSG00000253552	1.125	4.57143	4.2	5.7	-1.81264	-1.19797	2.1376e-06	0.00649344
LRRC7	ENSG00000033122	1.33333	4.57143	2.76	3.65	-1.71341	-1.1624	2.50639e-05	0.0322875
VCX	ENSG00000182583	1.375	4.57143	2.12	3.1	-1.60435	-1.12598	9.48947e-06	0.0175151
MYL10	ENSG00000106436	1.33333	4.57143	5.36	6.4	-1.59057	-1.16652	5.21806e-08	0.000455317
CTB-147C22.9	ENSG00000267879	1.375	4.57143	3.76	9	-1.58386	-1.16127	3.79475e-05	0.0411499
MAGED1	ENSG00000179222	1.375	4.57143	1.68	2.85	-1.577	-1.13775	2.42545e-05	0.0316277
CNGA3	ENSG00000144191	1.375	4.57143	4.56	4.9	-1.53567	-1.15675	3.97785e-06	0.00978111
C1orf222	ENSG00000142609	1.41667	4.57143	3.44	3.95	-1.52856	-1.14115	3.63541e-07	0.00186042
FOXD2-AS1	ENSG00000237424	1.45833	4.57143	3.8	4.2	-1.49102	-1.14952	2.14881e-05	0.0294052
RP4-555L14.4	ENSG00000241456	1.45833	4.57143	5.12	5.6	-1.45155	-1.14811	3.07151e-05	0.0364512
RPTOR	ENSG00000141564	1.5	4.57143	4.28	5.25	-1.43787	-1.14658	5.77963e-07	0.00259477
WBSCR22	ENSG00000071462	1.45833	4.57143	3.72	6.35	-1.43297	-1.15112	5.00582e-05	0.0480324
STX1A	ENSG00000106089	1.45833	4.57143	3.72	6.35	-1.43297	-1.15112	5.00582e-05	0.0480324
ELK1P1	ENSG00000234359	1.54167	4.57143	4.88	5.5	-1.42091	-1.13891	4.6095e-05	0.0458661
AC006372.4	ENSG00000234210	1.58333	4.57143	4.48	6	-1.39554	-1.11795	1.19452e-05	0.0203472
FAM71E2	ENSG00000180043	1.66667	4.57143	3	3.55	-1.31356	-1.13175	5.08704e-05	0.0484459
INHBA-AS1	ENSG00000224116	1.70833	4.57143	3.32	4.5	-1.25486	-1.09971	1.65179e-05	0.0250994
RP11-120D5.1	ENSG00000234129	1.91667	4.57143	2.12	2.55	-1.11607	-1.06393	4.25639e-05	0.0438606
CDH4	ENSG00000179242	1.91667	4.57143	3.28	2.7	-1.11392	-1.05839	5.21696e-06	0.0117833
RP11-566K19.6	ENSG00000259344	1.91667	4.57143	3.28	3.15	-1.10136	-1.08204	5.3735e-05	0.0499556
RP11-566K19.5	ENSG00000259425	1.91667	4.57143	3.28	3.15	-1.10136	-1.08204	5.3735e-05	0.0499556
MDM2	ENSG00000135679	0.5	4.61905	2.88	7.3	-2.73111	-1.32766	3.35202e-05	0.0382437
CALM1P2	ENSG00000230564	0.541667	4.61905	3.92	17.75	-2.46112	-1.35773	1.53083e-05	0.0238703
CTD-3187F8.14	ENSG00000269072	0.958333	4.61905	3.24	9.25	-1.98846	-1.22552	8.65748e-06	0.0164787
SIGLEC17P	ENSG00000171101	0.958333	4.61905	3.24	9.25	-1.98846	-1.22552	8.65748e-06	0.0164787
ZBTB45	ENSG00000119574	1.04167	4.61905	2.12	4.75	-1.89956	-1.21716	3.25715e-05	0.037715
FAM193B	ENSG00000146067	1.08333	4.61905	3.52	4.6	-1.89383	-1.18105	9.10246e-07	0.00359047
SLC2A7	ENSG00000197241	1.125	4.61905	3.24	3.6	-1.83611	-1.17254	2.92005e-10	1.19762e-05
GIMAP5	ENSG00000196329	1.20833	4.61905	5.4	7.15	-1.73021	-1.19592	5.84041e-08	0.000494169
DLL3	ENSG00000090932	1.29167	4.61905	2.36	3.95	-1.71484	-1.16954	1.27113e-05	0.0212428
RP5-945F2.3	ENSG00000226829	1.29167	4.61905	4.28	8.05	-1.64746	-1.16707	1.15029e-06	0.00423016
DTX2	ENSG00000091073	1.45833	4.61905	4.32	6.3	-1.59768	-1.1258	1.52559e-05	0.0238174
AC004870.5	ENSG00000214754	1.375	4.61905	3.44	5.2	-1.58697	-1.14791	7.22783e-07	0.00303974
AC004870.3	ENSG00000229192	1.375	4.61905	3.44	5.2	-1.58697	-1.14791	7.22783e-07	0.00303974
AC018755.17	ENSG00000267808	1.45833	4.61905	2.56	5.4	-1.53056	-1.13266	3.71065e-05	0.0406005
AC018755.16	ENSG00000269388	1.45833	4.61905	2.56	5.4	-1.53056	-1.13266	3.71065e-05	0.0406005
TNS3	ENSG00000136205	1.375	4.61905	5	6	-1.5171	-1.16683	8.43832e-06	0.0162117
ZNF329	ENSG00000181894	1.58333	4.61905	2.76	4.2	-1.39031	-1.12842	1.47603e-05	0.0233287
MICALL2	ENSG00000164877	1.625	4.61905	5.92	6.75	-1.32319	-1.12346	1.97609e-05	0.0280447
AC007879.4	ENSG00000225916	1.70833	4.61905	3.8	4.35	-1.294	-1.09509	3.87567e-05	0.0416721
AC007879.2	ENSG00000234902	1.70833	4.61905	3.8	4.35	-1.294	-1.09509	3.87567e-05	0.0416721
LEMD1	ENSG00000186007	1.66667	4.61905	4.56	4.75	-1.28678	-1.12378	1.67358e-05	0.0253117
PRKAG2	ENSG00000106617	1.66667	4.61905	5.28	6.5	-1.28061	-1.1326	1.80039e-05	0.0264667
FOXK1	ENSG00000164916	1.70833	4.61905	4.56	4.95	-1.27443	-1.08468	5.03807e-06	0.0114772
HDAC1	ENSG00000116478	1.79167	4.61905	3.32	4.15	-1.20571	-1.08354	9.28354e-06	0.0172527
TBX20	ENSG00000164532	1.83333	4.61905	4.88	6.55	-1.20545	-1.08706	4.07289e-05	0.0428513
STEAP1B	ENSG00000105889	1.83333	4.61905	2.52	4.85	-1.19458	-1.08382	4.42222e-06	0.0104981
AC002480.5	ENSG00000225541	1.83333	4.61905	2.52	4.85	-1.19458	-1.08382	4.42222e-06	0.0104981
AGAP3	ENSG00000133612	1.91667	4.61905	4.68	4.45	-1.131	-1.05205	4.76672e-05	0.0467454
CNOT2	ENSG00000111596	0.333333	4.66667	2.56	7	-3.2178	-1.34717	5.49103e-06	0.0122048
EGFR-AS1	ENSG00000224057	0.375	4.66667	2.96	20.1	-3.03329	-1.34486	1.76755e-06	0.00570157
EGFR	ENSG00000146648	0.375	4.66667	2.96	20.1	-3.03329	-1.34486	1.76755e-06	0.00570157
CNOT2	ENSG00000111596	0.5	4.66667	2.32	6.45	-2.76652	-1.30832	2.48952e-05	0.0321626
RP11-745C15.2	ENSG00000234707	0.458333	4.66667	3	19.65	-2.70852	-1.35775	4.72683e-06	0.0109838
PDGFRA	ENSG00000134853	0.583333	4.66667	3.76	11.65	-2.59632	-1.30283	2.63104e-05	0.0331747
FIP1L1	ENSG00000145216	0.583333	4.66667	3.76	11.65	-2.59632	-1.30283	2.63104e-05	0.0331747
CDK4	ENSG00000135446	0.666667	4.66667	3.48	20.25	-2.57738	-1.2298	3.16359e-06	0.00841559
CDK4	ENSG00000135446	0.666667	4.66667	2.96	20.65	-2.55132	-1.25214	7.87165e-06	0.0154768
ABCB1	ENSG00000085563	0.666667	4.66667	2.36	3.9	-2.45999	-1.25284	3.46835e-08	0.000336933
RUNDC3B	ENSG00000105784	0.666667	4.66667	2.36	3.9	-2.45999	-1.25284	3.46835e-08	0.000336933
FAM156A	ENSG00000182646	0.666667	4.66667	2.48	3.35	-2.44475	-1.26448	1.57414e-05	0.0243139
EGFR	ENSG00000146648	0.583333	4.66667	3.12	16.8	-2.39629	-1.3429	2.04326e-05	0.028593
FLT3	ENSG00000122025	0.791667	4.66667	2.68	3.1	-2.37573	-1.25127	1.12792e-06	0.00416898
IGLON5	ENSG00000142549	1	4.66667	3.24	9	-1.98366	-1.20685	1.56196e-05	0.0242151
GYG2	ENSG00000056998	0.958333	4.66667	1.12	1.4	-1.97778	-1.21485	2.98881e-05	0.0358229
CTB-147C22.9	ENSG00000267879	1.125	4.66667	3.96	9.1	-1.86067	-1.18017	3.11555e-06	0.0083314
SDK1	ENSG00000146555	1.20833	4.66667	9.88	14	-1.79494	-1.1108	4.52905e-05	0.0454006
EPS8L1	ENSG00000131037	1.20833	4.66667	2.48	4.45	-1.76403	-1.18162	3.18856e-05	0.0372141
HOXA3	ENSG00000105997	1.29167	4.66667	3.68	4.6	-1.70359	-1.15716	4.45811e-06	0.0105446
HOXA-AS2	ENSG00000253552	1.29167	4.66667	3.68	4.6	-1.70359	-1.15716	4.45811e-06	0.0105446
LINC00925	ENSG00000255571	1.25	4.66667	3.64	4.7	-1.68836	-1.15815	2.89873e-05	0.0351517
PTPRN2	ENSG00000155093	1.33333	4.66667	4.08	5.8	-1.64144	-1.14437	2.11962e-06	0.00645814
SLC29A4P1	ENSG00000214668	1.33333	4.66667	3.68	5.3	-1.63512	-1.14094	1.04634e-05	0.0186536
TMEM39B	ENSG00000121775	1.29167	4.66667	3.56	4.65	-1.58498	-1.17926	4.00238e-05	0.0424583
NINL	ENSG00000101004	1.41667	4.66667	4.48	4.8	-1.57769	-1.14384	3.98208e-05	0.0423273
CTU1	ENSG00000142544	1.33333	4.66667	3.44	6.35	-1.55732	-1.16362	4.83382e-05	0.0471255
ASL	ENSG00000126522	1.41667	4.66667	4.04	6.15	-1.54947	-1.11826	7.51951e-06	0.0150124
AC068533.7	ENSG00000249319	1.41667	4.66667	4.04	6.15	-1.54947	-1.11826	7.51951e-06	0.0150124
ZNF611	ENSG00000213020	1.54167	4.66667	2.88	5.2	-1.51975	-1.12598	1.76232e-05	0.026186
ZNF528	ENSG00000167555	1.45833	4.66667	2	4.45	-1.49823	-1.14791	3.65003e-06	0.00922834
CHRM3	ENSG00000133019	1.45833	4.66667	4.72	4.45	-1.49731	-1.14904	5.2825e-06	0.011871
FOXA3	ENSG00000170608	1.5	4.66667	3.32	4.9	-1.46681	-1.11191	6.28901e-06	0.0133369
HOTTIP	ENSG00000243766	1.5	4.66667	3.12	4.4	-1.46186	-1.12191	9.885e-08	0.00073501
FAM188B	ENSG00000106125	1.58333	4.66667	5.04	6.45	-1.41803	-1.0946	4.01437e-06	0.0098384
INMT-FAM188B	ENSG00000254959	1.58333	4.66667	5.04	6.45	-1.41803	-1.0946	4.01437e-06	0.0098384
AQP1	ENSG00000240583	1.58333	4.66667	5.04	6.45	-1.41803	-1.0946	4.01437e-06	0.0098384
AQP1	ENSG00000250424	1.58333	4.66667	5.04	6.45	-1.41803	-1.0946	4.01437e-06	0.0098384
ZNF160	ENSG00000170949	1.625	4.66667	2.96	4.15	-1.36552	-1.09236	4.58438e-05	0.0457437
SH3KBP1	ENSG00000147010	1.58333	4.66667	2.84	4	-1.36169	-1.1137	4.09412e-05	0.0429885
CTD-2538C1.3	ENSG00000267567	1.625	4.66667	2.64	4.6	-1.3402	-1.10139	3.12023e-05	0.0367512
SGTA	ENSG00000104969	1.70833	4.66667	3.4	3.7	-1.30425	-1.08195	3.71801e-05	0.0406591
ASB1	ENSG00000065802	1.75	4.66667	3.84	3.3	-1.26318	-1.0863	2.93777e-06	0.00799571
AP1S1	ENSG00000106367	1.75	4.66667	3.6	4.4	-1.25019	-1.08504	3.83517e-06	0.0095302
STAG3L1	ENSG00000205583	1.83333	4.66667	4.32	6.5	-1.20909	-1.073	3.28465e-05	0.037882
FBXO24	ENSG00000106336	1.875	4.66667	4.16	5.75	-1.1719	-1.06991	2.42288e-05	0.0316
PCOLCE-AS1	ENSG00000224729	1.875	4.66667	4.16	5.75	-1.1719	-1.06991	2.42288e-05	0.0316
ZNF181	ENSG00000197841	2.04167	4.66667	3.36	5.15	-1.06445	-1.03043	1.54252e-05	0.024
FIP1L1	ENSG00000145216	0.5	4.71429	4.76	16.35	-2.80097	-1.30183	7.29515e-06	0.0146954
KIF5A	ENSG00000155980	0.541667	4.71429	3.44	18.05	-2.80017	-1.2575	5.05757e-06	0.0115018
LANCL2	ENSG00000132434	0.541667	4.71429	2.28	11.55	-2.55503	-1.34292	3.31179e-06	0.00865773
PITX2	ENSG00000164093	0.791667	4.71429	3.72	4.7	-2.29507	-1.25224	2.16178e-06	0.00654735
KIF5A	ENSG00000155980	0.916667	4.71429	4.52	17	-2.15469	-1.19912	2.89396e-05	0.03512
CTDSP2	ENSG00000175215	0.958333	4.71429	4.16	15.5	-2.09151	-1.19084	5.17991e-05	0.0489503
AIFM3	ENSG00000183773	0.958333	4.71429	5.08	6.8	-2.03409	-1.21621	1.78293e-05	0.0263028
LZTR1	ENSG00000099949	0.958333	4.71429	5.08	6.8	-2.03409	-1.21621	1.78293e-05	0.0263028
IGLON5	ENSG00000142549	1.125	4.71429	2.84	6.5	-1.84044	-1.1682	2.92128e-06	0.00796591
HOXA3	ENSG00000105997	1.16667	4.71429	4.16	5.15	-1.83609	-1.17028	8.87075e-07	0.00353334
HOXA-AS2	ENSG00000253552	1.16667	4.71429	4.16	5.15	-1.83609	-1.17028	8.87075e-07	0.00353334
RP1-170O19.14	ENSG00000253508	1.20833	4.71429	4.72	6.5	-1.77512	-1.18832	1.1175e-07	0.000798391
AC002116.7	ENSG00000267698	1.25	4.71429	2.44	4.7	-1.7307	-1.18361	8.07219e-06	0.0157431
THAP8	ENSG00000161277	1.25	4.71429	2.44	4.7	-1.7307	-1.18361	8.07219e-06	0.0157431
ZBTB45	ENSG00000119574	1.25	4.71429	2.24	4.25	-1.73023	-1.15713	3.74016e-06	0.00937461
HOXA11-AS	ENSG00000240990	1.20833	4.71429	4.44	5.8	-1.69911	-1.1666	3.57972e-05	0.0397242
RP1-170O19.14	ENSG00000253508	1.20833	4.71429	4.44	5.8	-1.69911	-1.1666	3.57972e-05	0.0397242
CYGB	ENSG00000161544	1.29167	4.71429	4.8	5.75	-1.66254	-1.16169	1.02004e-05	0.0183503
PRCD	ENSG00000214140	1.29167	4.71429	4.8	5.75	-1.66254	-1.16169	1.02004e-05	0.0183503
SARS2	ENSG00000104835	1.33333	4.71429	2.52	3.9	-1.65581	-1.14343	8.7714e-07	0.0035085
CTC-360G5.8	ENSG00000269547	1.33333	4.71429	2.52	3.9	-1.65581	-1.14343	8.7714e-07	0.0035085
HOXA3	ENSG00000105997	1.33333	4.71429	3.8	3.8	-1.64782	-1.13852	2.72014e-06	0.00759512
HOXA-AS2	ENSG00000253552	1.33333	4.71429	3.8	3.8	-1.64782	-1.13852	2.72014e-06	0.00759512
SIPA1L3	ENSG00000105738	1.375	4.71429	3.12	5.75	-1.63882	-1.14341	1.53769e-05	0.0239406
RPS6KA3	ENSG00000177189	1.33333	4.71429	2.04	3.8	-1.61133	-1.13552	1.24602e-05	0.0209537
ASMTL	ENSG00000169093	1.375	4.71429	1.28	1.9	-1.58505	-1.13726	9.67044e-06	0.0177217
SPTBN4	ENSG00000160460	1.5	4.71429	3.08	5.45	-1.46255	-1.10288	7.69117e-06	0.0152705
SIPA1L3	ENSG00000105738	1.54167	4.71429	3.16	5.2	-1.4547	-1.11521	6.97378e-06	0.0142763
CHI3L1	ENSG00000133048	1.625	4.71429	4.64	5	-1.34649	-1.10229	3.87621e-05	0.0416721
LMTK3	ENSG00000142235	1.625	4.71429	3.28	3.4	-1.34565	-1.10334	1.11376e-05	0.0194416
SLC29A4	ENSG00000164638	1.79167	4.71429	3.88	4.6	-1.31926	-1.07688	4.24592e-05	0.0438047
ZNF552	ENSG00000178935	1.79167	4.71429	3.44	4.55	-1.25582	-1.07587	3.81787e-06	0.00950341
ZNF586	ENSG00000083828	1.79167	4.71429	3.44	4.55	-1.25582	-1.07587	3.81787e-06	0.00950341
ZDHHC18	ENSG00000204160	1.79167	4.71429	3	4.3	-1.24596	-1.06628	6.39376e-06	0.0134915
C7orf50	ENSG00000146540	1.83333	4.71429	4.8	5.35	-1.19112	-1.0837	4.0374e-05	0.0427016
GDAP1L1	ENSG00000124194	1.875	4.71429	4.08	4.1	-1.16851	-1.07565	2.83797e-05	0.0347256
INTS1	ENSG00000164880	1.875	4.71429	2.6	4.15	-1.15946	-1.06382	4.33361e-05	0.0443003
IL4I1	ENSG00000104951	1.91667	4.71429	3.68	4.85	-1.15465	-1.06704	5.15753e-05	0.0488297
NUP62	ENSG00000213024	1.91667	4.71429	3.68	4.85	-1.15465	-1.06704	5.15753e-05	0.0488297
CTC-326K19.6	ENSG00000269179	1.91667	4.71429	3.68	4.85	-1.15465	-1.06704	5.15753e-05	0.0488297
LINC01141	ENSG00000236963	2	4.71429	3.56	5.65	-1.10963	-1.05962	4.65133e-05	0.0460947
RP11-745C15.2	ENSG00000234707	0.375	4.7619	2.92	22.4	-2.96868	-1.35398	1.64648e-06	0.00544809
EGFR	ENSG00000146648	0.541667	4.7619	5.36	22.9	-2.60604	-1.3206	2.10731e-05	0.0291192
LANCL2	ENSG00000132434	0.541667	4.7619	3	14.75	-2.54389	-1.31959	1.13266e-05	0.0196534
VOPP1	ENSG00000154978	0.541667	4.7619	4.16	16.1	-2.50354	-1.31977	4.61747e-05	0.0458998
EGFR	ENSG00000146648	0.666667	4.7619	2.88	18.75	-2.30878	-1.28964	1.1079e-05	0.019363
NPTX2	ENSG00000106236	0.916667	4.7619	3.76	4.55	-2.1499	-1.21499	4.74291e-07	0.00225225
PITX2	ENSG00000164093	0.958333	4.7619	4	4.55	-2.12966	-1.19095	6.02859e-07	0.00267116
WBSCR17	ENSG00000185274	1.04167	4.7619	2.56	3.45	-2.09324	-1.19174	1.72961e-06	0.00562986
POM121C	ENSG00000135213	1.04167	4.7619	3.08	4.4	-1.98559	-1.19263	6.60242e-06	0.0137616
RP5-965K10.3	ENSG00000226401	1.125	4.7619	3.6	7.15	-1.87869	-1.17672	3.01671e-05	0.0360318
ZBTB45	ENSG00000119574	1.16667	4.7619	2.72	4.9	-1.81846	-1.17468	3.672e-08	0.000349793
EPB41L3	ENSG00000082397	1.33333	4.7619	3.04	3.75	-1.72236	-1.13515	2.18521e-05	0.0297146
ZNF317	ENSG00000130803	1.375	4.7619	4.24	5.8	-1.56731	-1.15487	3.74231e-07	0.00189469
2014-09-01	ENSG00000154997	1.41667	4.7619	2.64	4.5	-1.56668	-1.11731	3.61767e-05	0.03998
ZNF536	ENSG00000198597	1.41667	4.7619	3.88	6.3	-1.52023	-1.12249	6.15514e-06	0.0131431
HOXA11	ENSG00000005073	1.45833	4.7619	3.68	4.75	-1.49812	-1.1399	2.74347e-05	0.0340277
SUCO	ENSG00000094975	1.625	4.7619	1.16	1.4	-1.48124	-1.08165	2.36902e-05	0.0311985
ALDH16A1	ENSG00000161618	1.58333	4.7619	3.32	3.55	-1.47111	-1.09481	3.86428e-05	0.0415908
CTD-3148I10.9	ENSG00000269469	1.58333	4.7619	3.32	3.55	-1.47111	-1.09481	3.86428e-05	0.0415908
LINC00174	ENSG00000179406	1.58333	4.7619	5.2	7.45	-1.4429	-1.11354	4.23246e-05	0.0437407
TPST1	ENSG00000169902	1.58333	4.7619	5.2	7.45	-1.4429	-1.11354	4.23246e-05	0.0437407
TPRX2P	ENSG00000259009	1.66667	4.7619	2.16	3.55	-1.34231	-1.1099	3.38399e-05	0.0384327
RBM8A	ENSG00000131795	1.70833	4.7619	3.28	4.3	-1.31198	-1.08684	1.29759e-05	0.0214943
RP11-315I20.1	ENSG00000234222	1.70833	4.7619	3.28	4.3	-1.31198	-1.08684	1.29759e-05	0.0214943
BMPER	ENSG00000164619	1.70833	4.7619	4.36	5.35	-1.28746	-1.09458	1.53131e-05	0.0238729
CTC-490E21.12	ENSG00000268797	1.75	4.7619	3.08	5	-1.28625	-1.06461	5.05003e-05	0.0482577
CYP2A7	ENSG00000198077	1.75	4.7619	3.08	5	-1.28625	-1.06461	5.05003e-05	0.0482577
RINL	ENSG00000187994	1.79167	4.7619	3.44	5.95	-1.28068	-1.06059	5.11481e-05	0.048603
CTC-360G5.6	ENSG00000269050	1.79167	4.7619	3.44	5.95	-1.28068	-1.06059	5.11481e-05	0.048603
ZNF569	ENSG00000196437	1.79167	4.7619	3.04	3.55	-1.26826	-1.0626	1.4378e-05	0.0229558
CDH4	ENSG00000179242	1.79167	4.7619	4.44	3	-1.25487	-1.06636	1.89945e-06	0.00599921
MICALL2	ENSG00000164877	1.83333	4.7619	4	4.7	-1.23293	-1.06533	3.51073e-05	0.0392674
PTCD1	ENSG00000106246	1.83333	4.7619	3.56	5.25	-1.21458	-1.0674	1.94428e-05	0.0277844
ATP5J2-PTCD1	ENSG00000248919	1.83333	4.7619	3.56	5.25	-1.21458	-1.0674	1.94428e-05	0.0277844
CEP250	ENSG00000126001	1.875	4.7619	3.84	5.35	-1.19626	-1.05795	3.71001e-05	0.0405978
PREX1	ENSG00000124126	1.91667	4.7619	4.24	4	-1.17281	-1.0427	2.39867e-05	0.0314108
PPP6R1	ENSG00000105063	1.91667	4.7619	3.84	5.3	-1.1688	-1.05074	5.35657e-05	0.0498649
ARHGEF10L	ENSG00000074964	1.95833	4.7619	4.24	5.25	-1.14602	-1.04406	4.90847e-05	0.0475018
EGFR	ENSG00000146648	0.166667	4.80952	2.92	24.65	-3.75372	-1.388	1.57254e-07	0.00102248
PDGFRA	ENSG00000134853	0.375	4.80952	4.12	15.35	-3.04967	-1.31385	2.27597e-05	0.0304713
FIP1L1	ENSG00000145216	0.375	4.80952	4.12	15.35	-3.04967	-1.31385	2.27597e-05	0.0304713
FGF13-AS1	ENSG00000226031	0.458333	4.80952	1.2	2.75	-2.90837	-1.29085	6.73634e-08	0.000553522
FGF13	ENSG00000129682	0.458333	4.80952	1.2	2.75	-2.90837	-1.29085	6.73634e-08	0.000553522
VOPP1	ENSG00000154978	0.375	4.80952	3.8	12.85	-2.82522	-1.40971	3.67529e-05	0.0403567
SNORA73	ENSG00000252054	0.625	4.80952	3.56	27.2	-2.55557	-1.2592	3.47878e-06	0.00895931
FAM156A	ENSG00000182646	0.791667	4.80952	2.44	4.4	-2.26792	-1.21246	4.67665e-05	0.0462458
GATA6	ENSG00000141448	0.916667	4.80952	2.96	4	-2.20297	-1.19488	5.50953e-07	0.00250592
LINC00237	ENSG00000225127	1	4.80952	4	3.85	-2.08943	-1.17444	3.28982e-08	0.000326727
BCAN	ENSG00000132692	1.16667	4.80952	4.6	5.15	-1.85537	-1.13304	1.12044e-06	0.00415581
RP11-284F21.7	ENSG00000229953	1.16667	4.80952	4.6	5.15	-1.85537	-1.13304	1.12044e-06	0.00415581
UPRT	ENSG00000094841	1.29167	4.80952	2.8	3.65	-1.72973	-1.13065	1.48794e-05	0.0234274
ATP4A	ENSG00000105675	1.33333	4.80952	3.12	4.4	-1.72877	-1.14103	9.63756e-06	0.0176934
BASP1	ENSG00000176788	1.375	4.80952	1.8	2	-1.68164	-1.12714	1.78238e-05	0.0263005
AUTS2	ENSG00000158321	1.41667	4.80952	3.36	4.6	-1.60921	-1.14728	1.45042e-05	0.0230714
SUV420H2	ENSG00000133247	1.375	4.80952	2.84	4.6	-1.60877	-1.1237	1.52964e-05	0.0238593
AC020922.1	ENSG00000267531	1.375	4.80952	2.84	4.6	-1.60877	-1.1237	1.52964e-05	0.0238593
TMEM39B	ENSG00000121775	1.33333	4.80952	3.76	4.95	-1.58072	-1.15642	4.16574e-05	0.0433566
RP11-262H14.5	ENSG00000229422	1.625	4.80952	10.4	12.25	-1.55756	-1.0779	1.73636e-05	0.0259356
PRDM15	ENSG00000141956	1.45833	4.80952	3.8	3.4	-1.55491	-1.10626	3.83639e-06	0.0095302
ZNF528	ENSG00000167555	1.5	4.80952	1.92	4.25	-1.52771	-1.11756	3.09045e-07	0.00165038
HCCAT3	ENSG00000269235	1.5	4.80952	3.56	6.8	-1.46681	-1.10224	4.38136e-05	0.0445418
ZNF350	ENSG00000256683	1.5	4.80952	3.56	6.8	-1.46681	-1.10224	4.38136e-05	0.0445418
INTS1	ENSG00000164880	1.625	4.80952	4.48	6	-1.42832	-1.09939	6.10658e-06	0.0130634
CHID1	ENSG00000177830	1.58333	4.80952	3.6	3.85	-1.42223	-1.07841	1.76908e-06	0.00570392
PRKAR1B	ENSG00000188191	1.58333	4.80952	3.44	4.5	-1.3785	-1.10314	1.43199e-05	0.022922
ACOT7	ENSG00000097021	1.70833	4.80952	3.44	4.85	-1.3291	-1.06916	1.0722e-05	0.0189698
BLVRA	ENSG00000106605	1.66667	4.80952	3.08	4.9	-1.32777	-1.105	1.63623e-05	0.0249473
SETD1A	ENSG00000099381	1.79167	4.80952	3.36	3.7	-1.32365	-1.05291	4.22093e-05	0.0436692
BMPER	ENSG00000164619	1.75	4.80952	4.8	6.2	-1.29205	-1.07006	3.10233e-05	0.0366525
FAM212B	ENSG00000197852	1.83333	4.80952	3	4.15	-1.23223	-1.04792	6.85603e-06	0.0141129
HEATR2	ENSG00000164818	1.79167	4.80952	4.56	6.05	-1.23075	-1.0856	1.95633e-05	0.0278755
RP11-46F15.2	ENSG00000238260	1.91667	4.80952	3.04	3.5	-1.20602	-1.04054	2.2822e-05	0.0305346
PLB1	ENSG00000163803	1.95833	4.80952	3.24	4.1	-1.13313	-1.05645	4.81375e-05	0.0469942
RIMBP3	ENSG00000196622	0.333333	4.85714	2.24	3.5	-3.24562	-1.32147	2.59343e-05	0.0328958
CDK4	ENSG00000135446	0.666667	4.85714	3.36	18	-2.5636	-1.21073	1.31305e-06	0.00467176
PITX2	ENSG00000164093	0.708333	4.85714	3.96	4.55	-2.48422	-1.21817	2.5612e-08	0.000271492
TSFM	ENSG00000123297	1.08333	4.85714	5.08	19.85	-2.07381	-1.15019	2.32216e-05	0.0308584
AVIL	ENSG00000135407	1.08333	4.85714	5.08	19.85	-2.07381	-1.15019	2.32216e-05	0.0308584
PIP4K2C	ENSG00000166908	1.08333	4.85714	4.48	18.35	-1.95587	-1.16333	4.51064e-05	0.045287
CTB-111H14.1	ENSG00000243797	1.04167	4.85714	4	6	-1.94775	-1.17753	1.5088e-06	0.00513336
CCDC71L	ENSG00000253276	1.04167	4.85714	4	6	-1.94775	-1.17753	1.5088e-06	0.00513336
CTD-2525I3.3	ENSG00000268015	1.04167	4.85714	2.44	9.1	-1.92343	-1.18006	1.0964e-05	0.0192519
PPP2R1A	ENSG00000105568	1.04167	4.85714	2.44	9.1	-1.92343	-1.18006	1.0964e-05	0.0192519
CALN1	ENSG00000183166	1.125	4.85714	3.56	5.9	-1.89268	-1.17403	1.34627e-07	0.000907617
FAM127A	ENSG00000134590	1.29167	4.85714	2	3.3	-1.80571	-1.1271	1.87143e-06	0.00594105
CTD-3187F8.14	ENSG00000269072	1.29167	4.85714	3.28	7.7	-1.77024	-1.1141	5.80197e-06	0.012645
LRRC4	ENSG00000128594	1.29167	4.85714	3.56	5.75	-1.72233	-1.11496	4.82901e-07	0.0022802
SND1	ENSG00000197157	1.29167	4.85714	3.56	5.75	-1.72233	-1.11496	4.82901e-07	0.0022802
RADIL	ENSG00000157927	1.33333	4.85714	2.64	5.7	-1.644	-1.14308	4.10429e-06	0.00998351
AC008753.6	ENSG00000228323	1.5	4.85714	2.32	3.75	-1.54174	-1.10647	5.08073e-05	0.0484182
MYADM	ENSG00000179820	1.5	4.85714	2.32	3.75	-1.54174	-1.10647	5.08073e-05	0.0484182
SPINT2	ENSG00000167642	1.45833	4.85714	3.28	5.1	-1.52327	-1.11458	8.73442e-06	0.0165919
CTB-102L5.4	ENSG00000267748	1.45833	4.85714	3.28	5.1	-1.52327	-1.11458	8.73442e-06	0.0165919
RP1-170O19.14	ENSG00000253508	1.54167	4.85714	4.52	5.8	-1.522	-1.11544	3.51834e-06	0.00901875
ARMCX4	ENSG00000196440	1.54167	4.85714	2.56	2.6	-1.48829	-1.10136	8.93538e-06	0.0168223
CTC-400I9.2	ENSG00000267081	1.54167	4.85714	4.2	5.7	-1.45832	-1.088	1.5256e-05	0.0238174
PRKAR1B	ENSG00000188191	1.58333	4.85714	3.36	4.65	-1.45392	-1.08906	2.04228e-06	0.00629935
ZNF420	ENSG00000197050	1.58333	4.85714	4.04	4.8	-1.44324	-1.10357	1.82104e-05	0.0266605
PDGFA	ENSG00000197461	1.625	4.85714	3.16	4.15	-1.43086	-1.08913	1.28189e-05	0.02135
FAM188B	ENSG00000106125	1.70833	4.85714	4.76	6.4	-1.37481	-1.055	2.56147e-06	0.00731426
INMT-FAM188B	ENSG00000254959	1.70833	4.85714	4.76	6.4	-1.37481	-1.055	2.56147e-06	0.00731426
AQP1	ENSG00000240583	1.70833	4.85714	4.76	6.4	-1.37481	-1.055	2.56147e-06	0.00731426
AQP1	ENSG00000250424	1.70833	4.85714	4.76	6.4	-1.37481	-1.055	2.56147e-06	0.00731426
MST1L	ENSG00000186715	1.66667	4.85714	9.6	12.25	-1.35627	-1.09118	2.74917e-05	0.0340815
CROCC	ENSG00000058453	1.66667	4.85714	9.6	12.25	-1.35627	-1.09118	2.74917e-05	0.0340815
PRKAR1B	ENSG00000188191	1.70833	4.85714	2.4	4.15	-1.34248	-1.08083	1.62113e-05	0.0247788
RP1-43E13.2	ENSG00000230424	1.79167	4.85714	3.64	4.1	-1.28334	-1.06684	1.19739e-05	0.0203745
EMC1	ENSG00000127463	1.79167	4.85714	3.64	4.1	-1.28334	-1.06684	1.19739e-05	0.0203745
TNRC18P1	ENSG00000249661	1.83333	4.85714	3.56	4.15	-1.28192	-1.0377	4.72338e-05	0.0464979
TBC1D9	ENSG00000109436	1.83333	4.85714	3.56	4.15	-1.28192	-1.0377	4.72338e-05	0.0464979
EPHA10	ENSG00000183317	1.83333	4.85714	2.92	4	-1.2256	-1.06875	4.43618e-05	0.0448127
CREB5	ENSG00000146592	1.91667	4.85714	3.96	4.5	-1.18784	-1.03361	2.82191e-05	0.0345915
EPHB2	ENSG00000133216	2.08333	4.85714	3.68	4.5	-1.09597	-1.01436	4.67404e-05	0.0462264
AUTS2	ENSG00000158321	2.16667	4.85714	4.12	5.35	-1.03813	-0.984703	2.30898e-05	0.0307656
FGF13	ENSG00000129682	0.625	4.90476	1.8	3.15	-2.65587	-1.25923	1.59126e-06	0.00532982
FGF13	ENSG00000129682	0.666667	4.90476	1.88	2.9	-2.59074	-1.25915	6.12491e-06	0.0130903
RP11-745C15.2	ENSG00000234707	0.708333	4.90476	3.64	15.4	-2.30479	-1.26084	5.33172e-05	0.0497246
EGFR	ENSG00000146648	0.75	4.90476	4.16	22.85	-2.3032	-1.26768	3.20825e-05	0.037352
EGFR	ENSG00000146648	0.791667	4.90476	2.52	12.5	-2.17382	-1.22213	4.67354e-05	0.0462247
TSPAN31	ENSG00000135452	1.04167	4.90476	3.24	20.15	-2.06254	-1.12537	2.58615e-06	0.00735963
CDK4	ENSG00000135446	1.04167	4.90476	3.24	20.15	-2.06254	-1.12537	2.58615e-06	0.00735963
PCDH7	ENSG00000169851	1.125	4.90476	3.08	2.95	-1.97286	-1.15987	4.59465e-05	0.0457977
PTPRN2	ENSG00000155093	1.08333	4.90476	4.6	6	-1.91449	-1.16915	7.20196e-08	0.000579404
TXNRD2	ENSG00000184470	1.33333	4.90476	5.2	5.65	-1.71964	-1.13005	4.72522e-05	0.0465057
MATK	ENSG00000007264	1.375	4.90476	2.8	3.85	-1.71836	-1.13445	4.01806e-05	0.0425574
SIGLEC18P	ENSG00000268581	1.375	4.90476	2.92	7.35	-1.68701	-1.11352	1.13555e-05	0.0196964
CTB-147C22.9	ENSG00000267879	1.41667	4.90476	3.08	7.95	-1.66264	-1.10428	9.02991e-06	0.0169384
MEIS3	ENSG00000105419	1.5	4.90476	3.32	3.75	-1.53238	-1.09654	7.23628e-06	0.0146119
RP11-430C7.4	ENSG00000240710	1.625	4.90476	4.6	8.3	-1.47686	-1.04757	1.20147e-05	0.0204239
ATP6V0A4	ENSG00000105929	1.54167	4.90476	3.32	4.55	-1.4564	-1.11219	4.23671e-05	0.0437624
FBL	ENSG00000105202	1.66667	4.90476	2.2	3.6	-1.42189	-1.06424	1.38164e-05	0.0223724
PPP6R1	ENSG00000105063	1.66667	4.90476	2.56	4.6	-1.38099	-1.07633	1.02666e-06	0.00390568
MAOA	ENSG00000189221	1.66667	4.90476	2.84	3.7	-1.37489	-1.07604	3.77171e-05	0.0409975
SND1	ENSG00000197157	1.75	4.90476	5.68	7.55	-1.37058	-1.04981	3.62288e-06	0.00918016
AC093627.9	ENSG00000242474	1.70833	4.90476	4.88	6.25	-1.3355	-1.07458	5.50514e-06	0.0122176
SH3KBP1	ENSG00000147010	1.75	4.90476	2.64	4.15	-1.32826	-1.06309	4.11385e-06	0.00999785
CICP20	ENSG00000235955	1.79167	4.90476	5.24	5.85	-1.3086	-1.04609	8.78193e-07	0.00350861
AC096582.9	ENSG00000251378	1.79167	4.90476	5.24	5.85	-1.3086	-1.04609	8.78193e-07	0.00350861
AC096582.8	ENSG00000226838	1.79167	4.90476	5.24	5.85	-1.3086	-1.04609	8.78193e-07	0.00350861
SIPA1L3	ENSG00000105738	1.79167	4.90476	2.28	5.2	-1.28408	-1.05293	1.64901e-05	0.0250891
CMIP	ENSG00000153815	1.79167	4.90476	3.84	4.35	-1.26245	-1.04483	3.13362e-05	0.0368376
POLD2	ENSG00000106628	1.83333	4.90476	4.28	5.85	-1.22607	-1.03976	4.83466e-05	0.0471272
AC110769.3	ENSG00000243179	1.91667	4.90476	3.76	4.95	-1.22528	-1.03971	1.83731e-05	0.0267911
AC010982.1	ENSG00000234199	1.91667	4.90476	3.76	4.95	-1.22528	-1.03971	1.83731e-05	0.0267911
RPS6KA1	ENSG00000117676	1.95833	4.90476	3.2	4	-1.1873	-1.02612	1.07596e-05	0.019008
NFIC	ENSG00000141905	1.95833	4.90476	2.96	3.85	-1.1659	-1.03084	1.93733e-05	0.0277186
CTD-2227E11.1	ENSG00000270933	2.04167	4.90476	4.04	4.3	-1.12603	-0.993356	3.7532e-06	0.00939647
RIMBP3	ENSG00000196622	0.333333	4.95238	1.92	3.4	-3.21561	-1.30629	2.36636e-05	0.0311932
CALN1	ENSG00000183166	0.458333	4.95238	2.44	4.6	-3.05585	-1.26054	9.28097e-11	5.67321e-06
VSTM2A	ENSG00000170419	0.375	4.95238	2.96	11.25	-3.04406	-1.30555	5.29885e-05	0.0495675
RP11-310H4.1	ENSG00000223475	0.416667	4.95238	3.44	11.95	-2.8154	-1.3409	1.05509e-05	0.0187552
CNOT2	ENSG00000111596	0.541667	4.95238	2.32	6.4	-2.75134	-1.26558	2.13415e-05	0.0292862
EGFR	ENSG00000146648	0.625	4.95238	3.84	18.35	-2.40476	-1.29209	3.03904e-05	0.0361811
EGFR	ENSG00000146648	0.708333	4.95238	4.88	30.8	-2.36776	-1.2777	2.72618e-06	0.00760746
ARHGEF25	ENSG00000240771	0.875	4.95238	3.16	16.55	-2.3266	-1.17037	1.32874e-06	0.00470523
AC025165.8	ENSG00000224713	0.875	4.95238	3.16	16.55	-2.3266	-1.17037	1.32874e-06	0.00470523
OS9	ENSG00000135506	1.08333	4.95238	4.08	22.35	-2.03358	-1.12687	3.26753e-05	0.0377579
RP11-571M6.7	ENSG00000257342	1.08333	4.95238	4.08	22.35	-2.03358	-1.12687	3.26753e-05	0.0377579
CTD-2616J11.2	ENSG00000255441	1.08333	4.95238	3.48	9.2	-1.93916	-1.16136	1.50583e-05	0.0236069
SIGLEC10	ENSG00000142512	1.08333	4.95238	3.48	9.2	-1.93916	-1.16136	1.50583e-05	0.0236069
UPRT	ENSG00000094841	1.20833	4.95238	1.88	3.1	-1.81864	-1.13316	2.53615e-06	0.00727553
FKBP9L	ENSG00000176826	1.16667	4.95238	4.64	12.1	-1.77359	-1.132	3.63016e-05	0.0400368
AC093627.12	ENSG00000240093	1.41667	4.95238	3.8	5.25	-1.64161	-1.10835	2.94436e-05	0.0355114
CYGB	ENSG00000161544	1.5	4.95238	4.12	4.25	-1.63471	-1.09146	1.27268e-05	0.0212544
PRCD	ENSG00000214140	1.5	4.95238	4.12	4.25	-1.63471	-1.09146	1.27268e-05	0.0212544
ATP10A	ENSG00000206190	1.54167	4.95238	2.8	2.95	-1.49209	-1.06047	1.05678e-05	0.0187739
VCX	ENSG00000182583	1.625	4.95238	2.52	3.4	-1.4822	-1.0431	2.54661e-05	0.0325339
KDM4B	ENSG00000127663	1.66667	4.95238	3.6	5.3	-1.47552	-1.0744	3.37883e-05	0.0384049
POMGNT1	ENSG00000085998	1.58333	4.95238	3.28	5.55	-1.47321	-1.08278	1.47335e-06	0.00504534
RP11-426C22.5	ENSG00000260517	1.58333	4.95238	3.96	3.55	-1.46763	-1.06751	1.79625e-05	0.0264346
ACTN4	ENSG00000130402	1.58333	4.95238	4.08	5.75	-1.45676	-1.07724	2.66913e-05	0.0334535
RP11-3P22.2	ENSG00000225718	1.70833	4.95238	3.92	6.05	-1.38144	-1.04077	1.79092e-08	0.000209132
TTYH3	ENSG00000136295	1.79167	4.95238	3.96	6	-1.35185	-1.05202	3.67448e-05	0.0403567
HEATR2	ENSG00000164818	1.83333	4.95238	3.72	6	-1.26504	-1.06386	2.78557e-05	0.0343591
FCGBP	ENSG00000090920	1.91667	4.95238	4	6.45	-1.26086	-1.01694	2.21191e-05	0.0299369
SH3KBP1	ENSG00000147010	1.875	4.95238	3.2	3.55	-1.25821	-1.01748	3.10351e-05	0.0366634
CTTNBP2NL	ENSG00000143079	1.91667	4.95238	2.64	3.75	-1.23788	-1.03384	1.38766e-05	0.0224404
RER1	ENSG00000157916	2.04167	4.95238	3.32	4.75	-1.15467	-1.00295	3.61318e-05	0.03997
VOPP1	ENSG00000154978	0.416667	5	4.12	17	-2.88268	-1.33409	1.3014e-06	0.00464308
EGFR	ENSG00000146648	0.541667	5	2.8	16.4	-2.64205	-1.29443	2.164e-06	0.00654987
AGAP2	ENSG00000135439	0.708333	5	3.88	20.35	-2.56391	-1.18823	1.09841e-06	0.00410837
TSPAN31	ENSG00000135452	0.791667	5	3.56	18.3	-2.45861	-1.18588	7.31225e-06	0.0147153
AGAP2	ENSG00000135439	0.791667	5	3.56	18.3	-2.45861	-1.18588	7.31225e-06	0.0147153
EGFR	ENSG00000146648	0.708333	5	3.68	22.1	-2.37626	-1.21122	1.21e-05	0.0205152
CDK4	ENSG00000135446	1.125	5	1.4	8.5	-2.07444	-1.07192	3.12672e-05	0.0368001
DRD5P1	ENSG00000184303	1.125	5	7.48	10.55	-2.02144	-1.13343	1.25402e-06	0.00451304
AC027612.3	ENSG00000230572	1.125	5	7.48	10.55	-2.02144	-1.13343	1.25402e-06	0.00451304
ZNF382	ENSG00000161298	1.20833	5	2.68	4.95	-1.82767	-1.13709	4.65423e-05	0.0461203
ZNF529	ENSG00000186020	1.20833	5	2.68	4.95	-1.82767	-1.13709	4.65423e-05	0.0461203
ZIC3	ENSG00000156925	1.25	5	1.84	3.4	-1.78765	-1.13205	5.15577e-05	0.048826
LINC00237	ENSG00000225127	1.33333	5	4.64	4.75	-1.74113	-1.10602	2.79147e-08	0.000288089
PRDM15	ENSG00000141956	1.45833	5	4.2	3.65	-1.60984	-1.08296	5.24914e-07	0.00241934
ASL	ENSG00000126522	1.54167	5	3.24	5.7	-1.5307	-1.06364	1.52965e-05	0.0238593
AC068533.7	ENSG00000249319	1.54167	5	3.24	5.7	-1.5307	-1.06364	1.52965e-05	0.0238593
CTU1	ENSG00000142544	1.5	5	3.12	7	-1.52232	-1.09034	5.3697e-05	0.0499283
LINC00486	ENSG00000230876	1.625	5	3.6	3.35	-1.50385	-1.0683	3.55359e-06	0.00907504
ASL	ENSG00000126522	1.625	5	3.08	5.35	-1.46649	-1.0548	1.01935e-05	0.0183426
AC068533.7	ENSG00000249319	1.625	5	3.08	5.35	-1.46649	-1.0548	1.01935e-05	0.0183426
TBC1D17	ENSG00000104946	1.58333	5	3.72	5.2	-1.46457	-1.08209	2.73968e-05	0.0340053
ST3GAL3	ENSG00000126091	1.66667	5	3.96	4	-1.39098	-1.09069	5.71606e-06	0.0125173
AP2A1	ENSG00000196961	1.66667	5	2.92	4.15	-1.38842	-1.05818	3.03057e-05	0.0361165
COBL	ENSG00000106078	1.75	5	4.48	5.05	-1.34998	-1.04587	3.49668e-05	0.0391595
HUS1	ENSG00000136273	1.79167	5	2.16	4.8	-1.33714	-1.05144	1.69205e-06	0.00554476
PKD1L1	ENSG00000158683	1.79167	5	2.16	4.8	-1.33714	-1.05144	1.69205e-06	0.00554476
CLEC17A	ENSG00000187912	1.79167	5	3.04	4.45	-1.32078	-1.04592	2.98104e-05	0.0357628
LIMK1	ENSG00000106683	1.83333	5	3.08	4.9	-1.29804	-1.03696	1.76213e-05	0.026186
PMS2P4	ENSG00000067601	1.95833	5	4.84	4.3	-1.19864	-1.011	1.31181e-05	0.021613
MAN1C1	ENSG00000117643	1.95833	5	3.52	4.6	-1.1914	-1.01263	3.51549e-05	0.0392929
BLACE	ENSG00000204960	2	5	5.8	7.8	-1.19104	-0.990847	1.98217e-05	0.0280892
MAD1L1	ENSG00000002822	2	5	3.8	5.75	-1.17436	-1.00048	4.46058e-05	0.0449646
PRDM16	ENSG00000142611	2.04167	5	3.68	5.25	-1.16923	-0.987779	3.73042e-05	0.0407512
RP11-286H14.6	ENSG00000240685	2.08333	5	3.48	4.75	-1.12944	-0.98832	5.15713e-05	0.0488291
RIMBP3B	ENSG00000196934	0.458333	5.04762	2.12	3.55	-2.93428	-1.26262	4.40751e-05	0.0446841
LANCL2	ENSG00000132434	0.416667	5.04762	3.4	17.55	-2.86279	-1.3303	3.34872e-05	0.0382275
VOPP1	ENSG00000154978	0.5	5.04762	3.24	15.15	-2.74448	-1.28857	2.18056e-06	0.00658161
LANCL2	ENSG00000132434	0.583333	5.04762	2.24	10.1	-2.57734	-1.28435	4.51949e-06	0.0106595
FGF13-AS1	ENSG00000226031	0.708333	5.04762	1.72	3.1	-2.5272	-1.22349	1.74998e-06	0.00566416
FGF13	ENSG00000129682	0.708333	5.04762	1.72	3.1	-2.5272	-1.22349	1.74998e-06	0.00566416
RP11-745C15.2	ENSG00000234707	0.625	5.04762	4.04	24.05	-2.50641	-1.25844	2.12134e-05	0.0291918
TSFM	ENSG00000123297	1.04167	5.04762	3.72	15.15	-2.09942	-1.09986	1.66582e-06	0.00549296
AVIL	ENSG00000135407	1.04167	5.04762	3.72	15.15	-2.09942	-1.09986	1.66582e-06	0.00549296
FOXD2	ENSG00000186564	1.29167	5.04762	2.64	3.65	-1.81426	-1.11769	3.23733e-05	0.037592
PPP2R1A	ENSG00000105568	1.29167	5.04762	3.36	9.4	-1.72423	-1.10992	4.10738e-05	0.0430864
CROCC	ENSG00000058453	1.375	5.04762	3.16	5.2	-1.68804	-1.0789	4.85972e-06	0.0112096
CCER2	ENSG00000262484	1.375	5.04762	2.84	4.55	-1.662	-1.10819	1.39235e-05	0.0224846
DLG3	ENSG00000082458	1.41667	5.04762	2.24	2.6	-1.62798	-1.08176	3.51897e-05	0.0393071
PITX1	ENSG00000069011	1.5	5.04762	4.4	4.6	-1.61161	-1.0738	1.65091e-05	0.0250933
RP11-15A1.3	ENSG00000267058	1.54167	5.04762	3.2	5.2	-1.53143	-1.08752	4.58341e-06	0.0107551
PPP5D1	ENSG00000230510	1.66667	5.04762	3	3.9	-1.45041	-1.04832	9.10148e-08	0.00069233
TNS3	ENSG00000136205	1.58333	5.04762	5.2	7.1	-1.44751	-1.07883	5.58822e-06	0.0123379
GGN	ENSG00000179168	1.625	5.04762	3.36	5.6	-1.43482	-1.05148	9.9479e-06	0.018054
CCND1	ENSG00000110092	1.70833	5.04762	3.96	4	-1.42722	-1.04572	3.30154e-05	0.0379451
ZNF793	ENSG00000188227	1.66667	5.04762	2.4	3.35	-1.40708	-1.07663	1.50058e-05	0.0235691
RP11-215P8.4	ENSG00000250564	1.79167	5.04762	5.04	5.35	-1.3231	-1.04147	4.0316e-05	0.0426608
AC005355.1	ENSG00000250994	1.79167	5.04762	5.04	5.35	-1.3231	-1.04147	4.0316e-05	0.0426608
SDK1	ENSG00000146555	2.125	5.04762	4.04	5.9	-1.09564	-0.98794	2.36909e-05	0.0311985
LANCL2	ENSG00000132434	0.375	5.09524	2.92	15.6	-3.05075	-1.34142	2.1143e-06	0.00644853
RP11-745C15.2	ENSG00000234707	0.458333	5.09524	3.72	24.2	-3.0228	-1.25167	2.09242e-06	0.00640542
EGFR	ENSG00000146648	0.625	5.09524	2.88	25.4	-2.62081	-1.21724	1.48862e-06	0.00508391
VOPP1	ENSG00000154978	0.5	5.09524	3.84	17.2	-2.60449	-1.3119	4.05277e-05	0.042769
RP11-745C15.2	ENSG00000234707	0.625	5.09524	2.96	18.85	-2.59458	-1.23149	1.08351e-05	0.0190916
RP4-791C19.1	ENSG00000218586	0.625	5.09524	2.64	20.45	-2.55003	-1.24788	2.14486e-06	0.00650856
KIF5A	ENSG00000155980	0.833333	5.09524	3.12	10.25	-2.37971	-1.17634	1.19741e-05	0.0203745
2009-03-01	ENSG00000139266	1.04167	5.09524	4.24	24.5	-2.09674	-1.13615	3.34473e-05	0.0382004
KIF5A	ENSG00000155980	1.08333	5.09524	4.6	17	-2.05675	-1.12296	3.46243e-05	0.038963
CTDSP2	ENSG00000175215	1.16667	5.09524	4.6	17.85	-2.01258	-1.08483	1.9464e-05	0.0277909
RASAL3	ENSG00000105122	1.41667	5.09524	3.12	3.75	-1.82223	-1.07615	1.75597e-05	0.0261188
MEPCE	ENSG00000146834	1.33333	5.09524	2.12	3.8	-1.74112	-1.08552	3.11016e-07	0.00165717
RP1-170O19.20	ENSG00000257184	1.33333	5.09524	4.36	6	-1.71221	-1.12062	7.37813e-06	0.0148101
HOXA10	ENSG00000253293	1.33333	5.09524	4.36	6	-1.71221	-1.12062	7.37813e-06	0.0148101
TERT	ENSG00000164362	1.54167	5.09524	3.8	3.7	-1.62104	-1.07318	4.72548e-05	0.0465057
NETO1	ENSG00000166342	1.45833	5.09524	3.92	3.95	-1.61167	-1.07629	1.5774e-05	0.0243407
PPP1R12C	ENSG00000125503	1.45833	5.09524	3.12	5.35	-1.57899	-1.10017	1.2765e-05	0.0212975
PRDM15	ENSG00000141956	1.58333	5.09524	4.2	4.15	-1.53017	-1.04766	1.15954e-06	0.00425425
CUX1	ENSG00000257923	1.625	5.09524	4.36	4.55	-1.47653	-1.06882	2.59e-05	0.0328816
PTPRN2	ENSG00000155093	1.70833	5.09524	4.64	7.4	-1.45686	-1.0242	3.4484e-05	0.0388727
WBSCR22	ENSG00000071462	1.66667	5.09524	3.56	5.7	-1.43091	-1.05663	2.98188e-05	0.0357669
STX1A	ENSG00000106089	1.66667	5.09524	3.56	5.7	-1.43091	-1.05663	2.98188e-05	0.0357669
ELF4	ENSG00000102034	1.66667	5.09524	2.88	4.6	-1.42803	-1.05576	3.15887e-06	0.00840618
PPP6R1	ENSG00000105063	1.70833	5.09524	3.64	4.95	-1.40506	-1.04636	5.1557e-06	0.0116653
CTD-2540B15.13	ENSG00000273420	1.70833	5.09524	3.52	5.1	-1.39984	-1.04764	1.05275e-05	0.0187375
LRP3	ENSG00000130881	1.70833	5.09524	3.52	5.1	-1.39984	-1.04764	1.05275e-05	0.0187375
HIP1	ENSG00000127946	1.79167	5.09524	3.68	5.15	-1.36149	-1.03215	1.8617e-06	0.00591676
ELF4	ENSG00000102034	1.75	5.09524	2.92	4.4	-1.34653	-1.03231	9.04828e-06	0.0169617
STAG3L2	ENSG00000160828	1.79167	5.09524	3.52	6.35	-1.34305	-1.03552	3.16507e-06	0.0084158
ANKRD30B	ENSG00000180777	1.83333	5.09524	2.8	4.3	-1.33727	-1.02859	2.73289e-05	0.0339684
SHANK1	ENSG00000161681	1.875	5.09524	2.32	5.2	-1.26976	-1.01787	1.76968e-05	0.0262184
MAN1C1	ENSG00000117643	2	5.09524	3.96	5.05	-1.18512	-0.999756	3.34797e-05	0.0382269
FAM188B	ENSG00000106125	2	5.09524	5.24	6.25	-1.18352	-1.00961	3.66988e-05	0.0403309
INMT-FAM188B	ENSG00000254959	2	5.09524	5.24	6.25	-1.18352	-1.00961	3.66988e-05	0.0403309
AQP1	ENSG00000240583	2	5.09524	5.24	6.25	-1.18352	-1.00961	3.66988e-05	0.0403309
AQP1	ENSG00000250424	2	5.09524	5.24	6.25	-1.18352	-1.00961	3.66988e-05	0.0403309
IL4I1	ENSG00000104951	2.125	5.09524	2.88	4.45	-1.13712	-0.965744	9.21149e-06	0.0171636
NUP62	ENSG00000213024	2.125	5.09524	2.88	4.45	-1.13712	-0.965744	9.21149e-06	0.0171636
CTC-326K19.6	ENSG00000269179	2.125	5.09524	2.88	4.45	-1.13712	-0.965744	9.21149e-06	0.0171636
L34079.3	ENSG00000269177	2.125	5.09524	3.2	5.45	-1.13042	-0.97216	3.96789e-05	0.0422459
XRCC1	ENSG00000073050	2.125	5.09524	3.2	5.45	-1.13042	-0.97216	3.96789e-05	0.0422459
MICALL2	ENSG00000164877	2.20833	5.09524	3.56	4.75	-1.09617	-0.953588	4.3825e-05	0.0445418
VSTM2A	ENSG00000170419	0.166667	5.14286	4.36	18.3	-3.87007	-1.31818	4.82874e-07	0.0022802
EGFR	ENSG00000146648	0.458333	5.14286	2.64	23.35	-3.08231	-1.22499	1.03932e-08	0.000140335
RAB3IP	ENSG00000127328	0.416667	5.14286	2.68	11.95	-3.07402	-1.27685	1.01262e-05	0.0182584
EGFR	ENSG00000146648	0.416667	5.14286	2.68	17.9	-3.05693	-1.25952	9.30424e-07	0.00365083
EGFR-AS1	ENSG00000224057	0.416667	5.14286	2.56	19.6	-3.04819	-1.25131	5.65384e-07	0.00255048
EGFR	ENSG00000146648	0.416667	5.14286	2.56	19.6	-3.04819	-1.25131	5.65384e-07	0.00255048
FAM156A	ENSG00000182646	0.583333	5.14286	2.6	4.65	-2.70584	-1.2162	1.76236e-06	0.0056913
VOPP1	ENSG00000154978	0.458333	5.14286	3.6	13.8	-2.67859	-1.33198	1.56789e-05	0.0242591
VOPP1	ENSG00000154978	0.666667	5.14286	3.36	12.85	-2.45867	-1.26488	3.79703e-06	0.00946383
RP11-745C15.2	ENSG00000234707	0.708333	5.14286	2.88	20.7	-2.36244	-1.22889	2.7608e-05	0.0341725
TPBG	ENSG00000146242	1.04167	5.14286	2.76	3.45	-2.13069	-1.13728	1.19467e-06	0.0043495
LMBR1	ENSG00000105983	1.16667	5.14286	1.92	3.55	-1.93757	-1.13292	5.26824e-05	0.0494327
VOPP1	ENSG00000154978	1.125	5.14286	1.84	7.65	-1.92703	-1.13682	3.48852e-05	0.0391019
TXNRD2	ENSG00000184470	1.41667	5.14286	5.08	5.2	-1.71654	-1.08001	2.05639e-05	0.0287167
SIPA1L3	ENSG00000105738	1.41667	5.14286	3.24	5.25	-1.6882	-1.07702	1.7202e-05	0.0257742
ZBTB45	ENSG00000119574	1.41667	5.14286	1.88	5.05	-1.66676	-1.08129	1.70988e-05	0.0256651
LRRC4B	ENSG00000131409	1.41667	5.14286	1.8	3.65	-1.64031	-1.07287	4.11944e-05	0.0431651
AP5Z1	ENSG00000242802	1.625	5.14286	2.76	4.15	-1.55517	-1.04931	2.36141e-05	0.0311652
DSPP	ENSG00000152591	1.58333	5.14286	4.72	6	-1.53294	-1.05924	1.02057e-06	0.00388978
RP11-742B18.1	ENSG00000249001	1.58333	5.14286	4.72	6	-1.53294	-1.05924	1.02057e-06	0.00388978
FAM83E	ENSG00000105523	1.58333	5.14286	1.96	3.5	-1.51231	-1.05231	2.21454e-05	0.0299561
SARS2	ENSG00000104835	1.70833	5.14286	2.44	3.3	-1.43852	-1.03014	1.82812e-05	0.026731
CTC-360G5.8	ENSG00000269547	1.70833	5.14286	2.44	3.3	-1.43852	-1.03014	1.82812e-05	0.026731
B3GALT6	ENSG00000176022	1.83333	5.14286	3.44	4.5	-1.41955	-1.02109	4.50705e-05	0.0452675
PTPRN2	ENSG00000155093	1.70833	5.14286	3.72	7.25	-1.41657	-1.05383	1.07828e-05	0.0190253
SIPA1L3	ENSG00000105738	1.70833	5.14286	4	4.7	-1.41373	-1.04313	2.15037e-05	0.0294124
RP5-1070G24.2	ENSG00000243018	1.79167	5.14286	4.32	6.05	-1.36936	-1.03302	1.89249e-05	0.0273353
SMARCD3	ENSG00000082014	1.79167	5.14286	4.32	6.05	-1.36936	-1.03302	1.89249e-05	0.0273353
EPHB2	ENSG00000133216	1.83333	5.14286	2.84	4.3	-1.30844	-1.01513	3.36732e-05	0.0383475
PPP6R1	ENSG00000105063	1.91667	5.14286	2.72	3.7	-1.30529	-0.992356	4.92439e-05	0.0475924
LMAN1	ENSG00000074695	1.91667	5.14286	3.64	5.2	-1.2907	-0.995075	2.23268e-05	0.0301442
ZNF569	ENSG00000196437	2	5.14286	2.6	3.55	-1.22694	-0.985246	4.79945e-06	0.0111046
FAM20C	ENSG00000177706	2.08333	5.14286	3.6	5.35	-1.2082	-0.986351	2.36106e-05	0.0311652
CTD-2227E11.1	ENSG00000270933	2.08333	5.14286	4.16	4.5	-1.16059	-0.962293	7.47503e-06	0.0149435
KIAA1211L	ENSG00000196872	2.08333	5.14286	3.84	4.2	-1.14876	-0.977595	3.66453e-05	0.0402849
PRR12	ENSG00000126464	2.08333	5.14286	2.8	4.2	-1.1391	-0.974875	4.78344e-05	0.046834
MBOAT7	ENSG00000125505	2.33333	5.14286	3.52	4.35	-1.01267	-0.924994	5.02168e-05	0.0481088
EGFR	ENSG00000146648	0.416667	5.19048	2.92	18.35	-3.06663	-1.25401	1.04608e-06	0.00396685
KIF5A	ENSG00000155980	0.666667	5.19048	3.6	16.55	-2.6378	-1.17543	2.89324e-06	0.00792434
TSPAN31	ENSG00000135452	0.875	5.19048	3	19.5	-2.35916	-1.15168	2.36273e-06	0.00693888
AGAP2	ENSG00000135439	0.875	5.19048	3	19.5	-2.35916	-1.15168	2.36273e-06	0.00693888
MARS	ENSG00000166986	0.875	5.19048	2.56	7.9	-2.25594	-1.15545	9.45638e-06	0.0174758
ZNF649	ENSG00000198093	0.875	5.19048	2.92	9.85	-2.24732	-1.16312	1.49315e-05	0.0234809
RP11-745C15.2	ENSG00000234707	0.791667	5.19048	3.64	21.7	-2.21101	-1.23239	2.13688e-05	0.0293047
KIF5A	ENSG00000155980	1.04167	5.19048	4.12	15.3	-2.13284	-1.11284	5.28295e-05	0.0494848
CTD-2616J11.11	ENSG00000269403	1.08333	5.19048	2.08	9.3	-2.08552	-1.13104	1.90176e-05	0.0274108
CLDND2	ENSG00000160318	1.08333	5.19048	2.08	9.3	-2.08552	-1.13104	1.90176e-05	0.0274108
TRIM58	ENSG00000162722	1.29167	5.19048	3.08	3.7	-1.92506	-1.102	2.94369e-05	0.0355063
PTPRN2	ENSG00000155093	1.58333	5.19048	5.4	8.75	-1.52659	-1.05654	5.26258e-05	0.0494145
IKZF1	ENSG00000185811	1.70833	5.19048	5.24	7.05	-1.48364	-1.0206	9.67035e-07	0.00375208
ZNF420	ENSG00000197050	1.625	5.19048	3.92	4.75	-1.48344	-1.05938	3.38778e-06	0.00879176
MAP1S	ENSG00000130479	1.79167	5.19048	2.6	3.2	-1.43613	-1.02859	2.97982e-05	0.0357542
CTC-550B14.7	ENSG00000267265	1.75	5.19048	2.72	3.15	-1.40549	-1.00367	2.54406e-05	0.0325247
GP6	ENSG00000088053	1.75	5.19048	2.72	3.15	-1.40549	-1.00367	2.54406e-05	0.0325247
CTC-435M10.3	ENSG00000255730	1.83333	5.19048	3	4.1	-1.35461	-1.01195	6.8634e-07	0.00293037
TMEM91	ENSG00000142046	1.83333	5.19048	3	4.1	-1.35461	-1.01195	6.8634e-07	0.00293037
AP000695.4	ENSG00000233818	1.875	5.19048	4.8	4.5	-1.2848	-1.01701	4.8777e-06	0.0112364
CLDN14	ENSG00000159261	1.875	5.19048	4.8	4.5	-1.2848	-1.01701	4.8777e-06	0.0112364
SYT6	ENSG00000134207	1.91667	5.19048	4.68	5.15	-1.27664	-1.00293	7.4964e-06	0.0149757
RASA4B	ENSG00000170667	1.95833	5.19048	6.28	10.2	-1.21658	-1.00124	4.08538e-05	0.0429284
RP11-514P8.8	ENSG00000272949	1.95833	5.19048	6.28	10.2	-1.21658	-1.00124	4.08538e-05	0.0429284
RASIP1	ENSG00000105538	2.125	5.19048	2.44	3	-1.14902	-0.988348	2.23841e-05	0.030188
LAMB1	ENSG00000091136	2.125	5.19048	5.32	6.8	-1.13328	-0.976007	4.98807e-05	0.0479526
[truncated: 5,140 more rows]
