# Supplementary material for: 5-Hydroxymethylcytosine preferentially targets genes upregulated in isocitrate dehydrogenase 1 mutant high-grade glioma
Source: Acta Neuropathol. 2018 Feb 10;135(4):617–34. doi: 10.1007/s00401-018-1821-3 (PMC5978937; doi:10.1007/s00401-018-1821-3)
Supplement: Supplementary file 24 — Supplementary material 24 (XLSX 14 kb) [file 401_2018_1821_MOESM24_ESM.xlsx]

## Sheet: Sheet1
Supplemental Table 13: Spearman correlation between 5hmC/5mC and gene expression for select Epigenetic Enzymes
								GENE EXPRESSION
Sample	Sample Type	IDH1 status	Mean 5hmC b-value	Mean 5mC b-value	Mean 5hmC b-value for top 1% probes only (probes specific for IDH1 mt vs IDH1 wt)	Mean 5mC b-value for top 1% probes only (probes specific for IDH1 mt vs IDH1 wt)		TET1 Exp	TET2 Expn	TET3 Expn	IDH1 Expn	IDH2 Expn	DNMT3A Expn	DNMT3B Expn	DNMT1 Expn	APOBEC3C Expn
2165	Astro III	mutant	0.05029	0.576641	0.216872	0.958599		8.98253	8.84695	6.13354	6.96865	9.41658	6.79662	5.54199	8.36899	6.81646
4166	Astro III	mutant	0.050475	0.505506	0.196135	0.946757		8.43834	9.00654	5.78507	7.10781	10.0102	6.55357	5.36744	8.65384	7.14379
1730	GBM	mutant	0.077724	0.526576	0.301208	0.940375		8.34828	8.30738	5.31252	5.88648	10.3965	6.50493	5.19221	7.85806	7.57072
2475	Astro III	mutant	0.06267	0.548989	0.265434	0.96479		8.08935	8.3068	5.86028	6.58086	10.1308	6.79552	5.33679	7.92496	5.99643
3690	Astro III	mutant	0.036064	0.546007	0.208074	0.956241		8.36821	8.66401	6.03371	6.57472	9.75647	6.68482	5.14817	8.33511	7.40304
4238	Astro III	mutant	0.036101	0.491619	0.13915	0.935738		7.91935	8.16104	5.80195	7.2401	9.93972	7.04778	5.79118	8.95765	6.78911
3734	GBM	mutant	0.036563	0.562562	0.148681	0.957608		8.14378	8.86568	6.23478	6.76134	9.71151	6.6555	5.48521	8.87911	5.39818
4235	GBM	mutant	0.039391	0.491099	0.163989	0.942581		7.58649	7.75651	5.32394	5.77653	9.93567	6.789	5.25083	8.10019	5.77092
3797	HGG	mutant	0.038617	0.53864	0.152565	0.954614		8.09989	8.48016	5.87734	6.46841	9.31383	6.56676	5.82429	9.09209	7.54261
4122	HGG	mutant	0.045094	0.579777	0.167825	0.952618		8.50428	8.59556	5.96755	7.14338	9.99028	6.77473	6.04788	9.26908	6.8272
4167	HGG	mutant	0.037717	0.548901	0.167291	0.952015		8.93534	8.80995	6.02108	7.26947	9.24285	6.43123	5.71564	9.45212	6.9399
2619	GBM	wild-type	0.046754	0.49893	0.210966	0.94506		8.01232	8.50209	6.44634	7.17946	9.70016	7.16721	5.53459	9.27272	7.10586
3591	GBM	wild-type	0.042941	0.445605	0.198799	0.937821		8.41668	8.45382	5.88718	7.32387	10.1607	6.91411	5.54913	9.0422	7.71834
3966	GBM	wild-type	0.031843	0.47527	0.122033	0.939119		7.82502	8.65011	5.69882	7.1895	10.1129	7.04728	5.98743	8.88975	8.65234
4070	GBM	wild-type	0.027648	0.489134	0.124822	0.937958		6.44723	8.03176	5.91183	7.36308	9.57927	6.51828	5.59941	8.84999	8.31664
4143	GBM	wild-type	0.044089	0.474061	0.17918	0.941375		7.5313	8.08357	5.82575	6.78558	9.46431	7.13932	5.25457	9.13948	7.66414
4148	GBM	wild-type	0.038531	0.527718	0.165883	0.944821		8.15922	8.79246	6.0777	7.94779	9.41691	7.10836	6.0207	9.46017	6.80197
4153	GBM	wild-type	0.049468	0.454979	0.188374	0.927216		8.11604	8.10758	6.51895	7.24997	9.62234	7.13564	5.57209	8.69473	9.46693
4187	GBM	wild-type	0.029409	0.427414	0.140511	0.930654		8.69198	8.88886	5.69671	7.53442	9.89715	7.03545	5.89116	9.20847	6.64
2846	GBM	wild-type	0.02669	0.446911	0.081875	0.931972		7.85919	8.43358	6.21719	7.1479	9.74496	7.03371	5.74894	8.55677	7.74397
						All probes	Spearman 5hmC vs gene expression:	R 0.2812 (p 0.22974)	R -0.05564 (p 0.81577)	R -0.06015 (p 0.80111)	R -0.4 (p 0.08055)	R 0.21955 (p 0.35235)	R -0.03158 (p 0.89485)	R -0.43308 (p 0.05647)	R -0.24962 (p 0.28851)	R -0.09925 (p 0.67719)
							Spearman 5mC vs gene expression:	R 0.40451 (p 0.07688)	R 0.35489 (p 0.12469)	R 0.23308 (p 0.32268)	R -0.42105 (p 0.06449)	R -0.17444(p 0.46201)	R -0.46165 (p 0.04046)	R -0.09774 (p 0.68183)	R -0.05865 (p 0.80599)	R -0.49173 (p 0.02766)
						Top 1% probes	Spearman 5hmC top 1% probes vs gene expression:	R 0.42256 (p 0.06344)	R 0.05564 (p 0.81577)	R 0.07068 (p 0.76716)	R -0.36241 (p 0.11634)	R 0.18647 (p 0.4312)	R -0.07068 (p 0.76716)	R -0.60301 (p 0.00489)	R -0.28271 (p 0.22715)	R -0.0782 (p 0.74315)
							Spearman 5mC top 1% probes vs gene expression:	R 0.30977 (p 0.18381)	R 0.37293 (p 0.10535)	R 0.18196 (p 0.44262)	R -0.53985 (p 0.01401	R -0.17744 (p 0.4542)	R -0.4015 (p 0.07932)	R -0.29023 (p 0.2145)	R -0.11278 (p 0.63592)	R -0.4812 (p 0.03171)
						R = Spearman correlation coefficien
						p = p-value
